# Supplementary material for: Integrated Transcriptome Landscape of mRNAs, lncRNAs, circRNAs, and miRNAs Reveals Molecular Regulatory Networks of Sex Differentiation in the Zig-Zag Eel (Mastacembelus armatus)
Source: Int J Mol Sci. 2026 Jun 5;27(11):5111. doi: 10.3390/ijms27115111 (PMC13256884; doi:10.3390/ijms27115111)
Supplement: Supplementary file 1 [file ijms-27-05111-s001.zip]

Archive with 12 entries (12 files):
- Figure S1.Principal component analysis (A) and correlation analysis (B) of gonadal samples from male and female M. armatus.tif
- Figure S2.Principal component analysis of miRNA sequencing samples.tif
- Figure S3.Diagram of measuring morphological parameters for M. armatus.tif
- Figure S4.Illustrative images of gonadal sampling in female (A) and male (B) M. armatus.tif
- Table S1.Overview of transcriptome sequencing data.xlsx
- Table S2. Identified differentially expressed mRNAs and enriched GO terms and KEGG path-ways.xlsx
- Table S3. Identified differentially expressed lncRNAs and functional enrichment analysis of target genes interacting with DElncRNAs.xlsx
- Table S4. Identified differentially expressed circRNAs and functional enrichment analysis of DE-circRNAs-encoding genes.xlsx
- Table S5. Identified differentially expressed miRNAs and functional enrichment analysis of DEmiRNA target genes.xlsx
- Table S6.Basic information of miRNA sequencing.xlsx
- Table S7.The ceRNA regulatory network.xlsx
- Table S8. All primers used in the qPCR analysis.xlsx
