# Supplementary material for: Integrated Transcriptome Landscape of mRNAs, lncRNAs, circRNAs, and miRNAs Reveals Molecular Regulatory Networks of Sex Differentiation in the Zig-Zag Eel (Mastacembelus armatus)
Source: Int J Mol Sci. 2026 Jun 5;27(11):5111. doi: 10.3390/ijms27115111 (PMC13256884; doi:10.3390/ijms27115111)
Supplement: Supplementary file 1 [file ijms-27-05111-s001.zip › Table S1.Overview of transcriptome sequencing data.xlsx]

## Sheet: Sheet1
Sample	RawData (bp)	CleanData (bp)	Q20 (%)	Q30 (%)	GC (%)
Female-1	13513370400	13395026568	97.73	93.61	48.21
Female-2	13999077900	13884632690	97.59	93.22	48.24
Female-3	12613073400	12514989601	97.59	93.31	48.13
Male-1	14796842700	14596819493	97.79	93.78	47.26
Male-2	12485392200	12325898593	97.7	93.48	46.96
Male-3	13505791800	13355176170	97.34	92.8	46.8
