# Supplementary material for: Integrated Transcriptome Landscape of mRNAs, lncRNAs, circRNAs, and miRNAs Reveals Molecular Regulatory Networks of Sex Differentiation in the Zig-Zag Eel (Mastacembelus armatus)
Source: Int J Mol Sci. 2026 Jun 5;27(11):5111. doi: 10.3390/ijms27115111 (PMC13256884; doi:10.3390/ijms27115111)
Supplement: Supplementary file 1 [file ijms-27-05111-s001.zip › Table S2. Identified differentially expressed mRNAs and enriched GO terms and KEGG path-ways.xlsx]

## Sheet: DEmRNAs
id	Male-1_count	Male-2_count	Male-3_count	Female-1_count	Female-2_count	Female-3_count	Male-1_fpkm	Male-2_fpkm	Male-3_fpkm	Female-1_fpkm	Female-2_fpkm	Female-3_fpkm	Male_mean	Female_mean	log2(fc)	PValue	FDR	Symbol	Description	KEGG_A_class	KEGG_B_class	Pathway	K_ID	GO Component	GO Function	GO Process	TF_family
MSTRG.17675	5627	4619	4874	2214	2375	2098	440.258	428.091	429.191	119.687	124.618	123.133	432.513	122.479	-1.82021	0	0	tc1a	TCB1 transposase, partial [Polypterus senegalus]	Human Diseases	Infectious disease: viral	ko05168//Herpes simplex virus 1 infection	K09228	-	-	-	--
MSTRG.22215	418	372	380	4215	4425	3879	17.375	18.427	17.851	120.425	123.292	121.111	17.8843	121.609	2.76549	0	0	--	Spermatogenesis- and oogenesis-specific basic helix-loop-helix-containing protein 2 [Larimichthys crocea]	-	-	-	-	-	-	-	--
MSTRG.30959	9282	7740	8579	20	33	25	564.569	561.028	589.743	0.836	1.345	1.142	571.78	1.10767	-9.01179	0	0	--	PREDICTED: stabilizer of axonemal microtubules 2 [Lates calcarifer]	-	-	-	-	-	-	-	--
MSTRG.33724	75	85	59	6055	6280	5423	2.226	3	2.077	116.932	119.263	115.687	2.43433	117.294	5.59046	0	0	--	bucky ball-like [Toxotes jaculatrix]	-	-	-	-	-	-	-	--
MSTRG.33750	2285	1971	1972	36	49	27	71.326	73.304	69.549	0.771	1.027	0.629	71.393	0.809	-6.4635	0	0	--	PREDICTED: flocculation protein FLO11-like isoform X1 [Lates calcarifer]	-	-	-	-	-	-	-	--
MSTRG.34858	3256	2834	3075	156	139	148	137.1	142.21	146.351	4.518	3.923	4.681	141.887	4.374	-5.01965	0	0	--	protein SIX6OS1 isoform X3 [Sander lucioperca]	-	-	-	-	-	-	-	--
MSTRG.38007	60	29	31	11493	11977	10407	1.215	0.7	0.709	159.909	162.513	158.238	0.874667	160.22	7.51711	0	0	--	uromodulin-like 1 [Seriola lalandi dorsalis]	-	-	-	-	-	-	-	--
MSTRG.3848	864	836	777	4865	4744	4492	41.944	48.365	42.632	162.34	154.38	163.805	44.3137	160.175	1.85383	0	0	--	serglycin [Chelmon rostratus]	-	-	-	-	-	-	-	--
MSTRG.5549	1936	1503	1795	31	38	31	387.201	358.407	405.837	4.263	5.096	4.64	383.815	4.66633	-6.36198	0	0	--	Transposon TX1 uncharacterized 82 kDa protein ORF 1 [Takifugu flavidus]	-	-	-	-	-	-	-	--
MSTRG.7396	5224	4270	4622	24	25	20	684.357	666.573	684.407	2.192	2.195	1.946	678.446	2.111	-8.32816	0	0	X-element\ORF2	PREDICTED: RNA-directed DNA polymerase from mobile element jockey-like [Poecilia latipinna]	-	-	-	-	-	-	-	--
MSTRG.8413	1333	1145	1187	140	140	123	93.434	95.642	94.032	6.745	6.578	6.476	94.3693	6.59967	-3.83785	0	0	TMCC2	transmembrane and coiled-coil domains protein 1 isoform X11 [Eptesicus fuscus]	-	-	-	-	GO:0016020//membrane	-	-	--
ncbi_113121307	1309	1158	1284	42	62	60	30.172	31.436	30.128	0.481	0.693	0.731	30.5787	0.635	-5.58963	0	0	Sh3glb1	XP_026147843.1 endophilin-B1-like [Mastacembelus armatus]	Cellular Processes	Transport and catabolism	ko04144//Endocytosis	K21269	GO:0005737//cytoplasm	GO:0005515//protein binding	-	--
ncbi_113121385	3330	3026	3274	129	131	94	108.325	117.355	120.207	2.893	2.878	2.307	115.296	2.69267	-5.42016	0	0	IFT74	XP_026147566.1 intraflagellar transport protein 74 homolog [Mastacembelus armatus]	-	-	-	-	GO:0031514//motile cilium	GO:0005524//ATP binding	GO:0007059//chromosome segregation;GO:0030261//chromosome condensation;GO:0048870//cell motility	--
ncbi_113121432	197	138	128	7737	8038	7326	4.755	3.953	3.378	138.526	140.885	143.5	4.02867	140.97	5.12895	0	0	GRAMD1C	XP_026147707.1 protein Aster-C [Mastacembelus armatus]	-	-	-	-	GO:0005575//cellular_component;GO:0016020//membrane;GO:0016021//integral component of membrane;GO:0031224//intrinsic component of membrane	-	-	--
ncbi_113121467	1319	1125	1189	98	117	97	12.089	12.288	12.317	0.617	0.719	0.668	12.2313	0.668	-4.19459	0	0	irs1-b	XP_026147778.1 insulin receptor substrate 1-B-like [Mastacembelus armatus]	Human Diseases;Environmental Information Processing;Environmental Information Processing;Human Diseases;Human Diseases;Environmental Information Processing;Human Diseases;Environmental Information Processing;Cellular Processes;Organismal Systems;Organismal Systems;Environmental Information Processing;Organismal Systems;Human Diseases;Organismal Systems;Organismal Systems;Organismal Systems;Organi…	Neurodegenerative disease;Signal transduction;Signal transduction;Cardiovascular disease;Cancer: overview;Signal transduction;Endocrine and metabolic disease;Signal transduction;Transport and catabolism;Endocrine system;Endocrine system;Signal transduction;Nervous system;Endocrine and metabolic disease;Aging;Aging;Endocrine system;Endocrine system;Aging;Endocrine and metabolic disease;Excretory s…	ko05010//Alzheimer disease;ko04151//PI3K-Akt signaling pathway;ko04022//cGMP-PKG signaling pathway;ko05415//Diabetic cardiomyopathy;ko05206//MicroRNAs in cancer;ko04150//mTOR signaling pathway;ko04932//Non-alcoholic fatty liver disease;ko04068//FoxO signaling pathway;ko04140//Autophagy - animal;ko04910//Insulin signaling pathway;ko04935//Growth hormone synthesis, secretion and action;ko04152//AMP…	K16172;K16172;K16172;K16172;K16172;K16172;K16172;K16172;K16172;K16172;K16172;K16172;K16172;K16172;K16172;K16172;K16172;K16172;K16172;K16172;K16172	GO:0005575//cellular_component;GO:0005622//intracellular anatomical structure;GO:0005634//nucleus;GO:0005737//cytoplasm;GO:0005829//cytosol;GO:0005886//plasma membrane;GO:0016020//membrane;GO:0043226//organelle;GO:0043227//membrane-bounded organelle;GO:0043229//intracellular organelle;GO:0043231//intracellular membrane-bounded organelle;GO:0071944//cell periphery	GO:0003674//molecular_function;GO:0005102//signaling receptor binding;GO:0005158//insulin receptor binding;GO:0005159//insulin-like growth factor receptor binding;GO:0005488//binding;GO:0005515//protein binding;GO:0019904//protein domain specific binding;GO:0042169//SH2 domain binding;GO:0043548//phosphatidylinositol 3-kinase binding;GO:0044877//protein-containing complex binding	GO:0007154//cell communication;GO:0007165//signal transduction;GO:0007166//cell surface receptor signaling pathway;GO:0007167//enzyme linked receptor protein signaling pathway;GO:0007169//transmembrane receptor protein tyrosine kinase signaling pathway;GO:0008150//biological_process;GO:0008286//insulin receptor signaling pathway;GO:0009719//response to endogenous stimulus;GO:0009725//response to …	--
ncbi_113121503	2151	1742	1863	567	550	489	54.676	52.769	53.521	9.907	9.371	9.337	53.6553	9.53833	-2.49191	0	0	MAF1	XP_026147842.1 repressor of RNA polymerase III transcription MAF1 homolog [Mastacembelus armatus]	-	-	-	-	GO:0005575//cellular_component;GO:0005622//intracellular anatomical structure;GO:0005634//nucleus;GO:0005654//nucleoplasm;GO:0005730//nucleolus;GO:0005737//cytoplasm;GO:0005829//cytosol;GO:0005886//plasma membrane;GO:0016020//membrane;GO:0030424//axon;GO:0030425//dendrite;GO:0031974//membrane-enclosed lumen;GO:0031981//nuclear lumen;GO:0036477//somatodendritic compartment;GO:0042995//cell project…	GO:0000182//rDNA binding;GO:0000994//RNA polymerase III core binding;GO:0001016//RNA polymerase III transcription regulatory region sequence-specific DNA binding;GO:0001067//transcription regulatory region nucleic acid binding;GO:0003674//molecular_function;GO:0003676//nucleic acid binding;GO:0003677//DNA binding;GO:0003690//double-stranded DNA binding;GO:0005102//signaling receptor binding;GO:00…	GO:0000122//negative regulation of transcription by RNA polymerase II;GO:0006139//nucleobase-containing compound metabolic process;GO:0006325//chromatin organization;GO:0006351//transcription, DNA-templated;GO:0006355//regulation of transcription, DNA-templated;GO:0006357//regulation of transcription by RNA polymerase II;GO:0006359//regulation of transcription by RNA polymerase III;GO:0006725//ce…	--
ncbi_113121606	8798	7548	7632	748	671	665	381.028	389.558	373.561	22.267	19.48	21.633	381.382	21.1267	-4.1741	0	0	FABP2	XP_026148046.1 fatty acid-binding protein, intestinal-like [Mastacembelus armatus]	Organismal Systems;Organismal Systems	Endocrine system;Digestive system	ko03320//PPAR signaling pathway;ko04975//Fat digestion and absorption	K08751;K08751	-	GO:0003674//molecular_function	GO:0008150//biological_process	--
ncbi_113121607	818	628	734	3673	3598	3433	15.428	14.115	15.668	47.791	45.741	48.865	15.0703	47.4657	1.65517	0	0	Mtrr	XP_026148044.1 methionine synthase reductase isoform X1 [Mastacembelus armatus]	-	-	-	-	GO:0005575//cellular_component;GO:0005622//intracellular anatomical structure;GO:0005737//cytoplasm;GO:0005829//cytosol;GO:0009337//sulfite reductase complex (NADPH)	GO:0000166//nucleotide binding;GO:0003674//molecular_function;GO:0003824//catalytic activity;GO:0003958//NADPH-hemoprotein reductase activity;GO:0004783//sulfite reductase (NADPH) activity;GO:0005488//binding;GO:0009055//electron transfer activity;GO:0010181//FMN binding;GO:0016491//oxidoreductase activity;GO:0016651//oxidoreductase activity, acting on NAD(P)H;GO:0016653//oxidoreductase activity,…	GO:0000096//sulfur amino acid metabolic process;GO:0000097//sulfur amino acid biosynthetic process;GO:0000098//sulfur amino acid catabolic process;GO:0006082//organic acid metabolic process;GO:0006139//nucleobase-containing compound metabolic process;GO:0006259//DNA metabolic process;GO:0006304//DNA modification;GO:0006305//DNA alkylation;GO:0006306//DNA methylation;GO:0006464//cellular protein m…	--
ncbi_113121687	400	353	405	2459	2607	2217	17.602	18.169	19.769	73.465	75.475	71.924	18.5133	73.6213	1.99156	0	0	LYPLA1	XP_026148176.1 acyl-protein thioesterase 1 isoform X1 [Mastacembelus armatus]	Human Diseases;Metabolism	Cancer: overview;Lipid metabolism	ko05231//Choline metabolism in cancer;ko00564//Glycerophospholipid metabolism	K06128;K06128	GO:0005575//cellular_component;GO:0005622//intracellular anatomical structure;GO:0005737//cytoplasm;GO:0005829//cytosol	GO:0003674//molecular_function;GO:0003824//catalytic activity;GO:0003847//1-alkyl-2-acetylglycerophosphocholine esterase activity;GO:0004620//phospholipase activity;GO:0004622//lysophospholipase activity;GO:0008236//serine-type peptidase activity;GO:0008474//palmitoyl-(protein) hydrolase activity;GO:0016298//lipase activity;GO:0016787//hydrolase activity;GO:0016788//hydrolase activity, acting on …	GO:0002084//protein depalmitoylation;GO:0006082//organic acid metabolic process;GO:0006464//cellular protein modification process;GO:0006508//proteolysis;GO:0006629//lipid metabolic process;GO:0006631//fatty acid metabolic process;GO:0006807//nitrogen compound metabolic process;GO:0008150//biological_process;GO:0008152//metabolic process;GO:0009056//catabolic process;GO:0009057//macromolecule cat…	--
ncbi_113121690	182	160	150	5703	5388	5112	7.241	7.587	6.743	156.315	144.021	153.128	7.19033	151.155	4.39382	0	0	eef1ao	XP_026148180.1 elongation factor 1-alpha-like isoform X1 [Mastacembelus armatus]	Genetic Information Processing;Human Diseases;Human Diseases	Translation;Infectious disease: parasitic;Infectious disease: bacterial	ko03013//Nucleocytoplasmic transport;ko05140//Leishmaniasis;ko05134//Legionellosis	K03231;K03231;K03231	GO:0005737//cytoplasm	GO:0003743//translation initiation factor activity;GO:0003746//translation elongation factor activity;GO:0003747//translation release factor activity;GO:0003924//GTPase activity;GO:0004781//sulfate adenylyltransferase (ATP) activity;GO:0005525//GTP binding;GO:0043022//ribosome binding	GO:0000103//sulfate assimilation;GO:0001514//selenocysteine incorporation;GO:0006412//translation;GO:0006413//translational initiation;GO:0006414//translational elongation;GO:0006415//translational termination;GO:0006950//response to stress;GO:0042254//ribosome biogenesis	--
ncbi_113121695	2749	2298	2470	924	934	846	58.314	57.227	58.197	12.714	12.779	12.752	57.9127	12.7483	-2.18357	0	0	mastl	XP_026148187.1 serine/threonine-protein kinase greatwall isoform X1 [Mastacembelus armatus]	-	-	-	-	GO:0005575//cellular_component;GO:0005622//intracellular anatomical structure;GO:0005634//nucleus;GO:0005635//nuclear envelope;GO:0005654//nucleoplasm;GO:0005737//cytoplasm;GO:0005813//centrosome;GO:0005815//microtubule organizing center;GO:0005856//cytoskeleton;GO:0005886//plasma membrane;GO:0012505//endomembrane system;GO:0015630//microtubule cytoskeleton;GO:0016020//membrane;GO:0031967//organe…	GO:0000166//nucleotide binding;GO:0003674//molecular_function;GO:0003824//catalytic activity;GO:0004672//protein kinase activity;GO:0004674//protein serine/threonine kinase activity;GO:0005488//binding;GO:0005515//protein binding;GO:0005524//ATP binding;GO:0016301//kinase activity;GO:0016709//oxidoreductase activity, acting on paired donors, with incorporation or reduction of molecular oxygen, NA…	GO:0000003//reproduction;GO:0000086//G2/M transition of mitotic cell cycle;GO:0000278//mitotic cell cycle;GO:0000280//nuclear division;GO:0002376//immune system process;GO:0002520//immune system development;GO:0002574//thrombocyte differentiation;GO:0006323//DNA packaging;GO:0006464//cellular protein modification process;GO:0006468//protein phosphorylation;GO:0006744//ubiquinone biosynthetic proc…	--
ncbi_113121747	1707	1444	1500	413	407	346	37.034	37.793	37.643	7.277	7.063	6.712	37.49	7.01733	-2.41751	0	0	KIF9	XP_026148286.1 kinesin-like protein KIF9 isoform X1 [Mastacembelus armatus]	-	-	-	-	GO:0002102//podosome;GO:0005575//cellular_component;GO:0005622//intracellular anatomical structure;GO:0005737//cytoplasm;GO:0005829//cytosol;GO:0005856//cytoskeleton;GO:0005871//kinesin complex;GO:0005874//microtubule;GO:0005875//microtubule associated complex;GO:0015629//actin cytoskeleton;GO:0015630//microtubule cytoskeleton;GO:0031982//vesicle;GO:0032991//protein-containing complex;GO:0042597/…	GO:0000166//nucleotide binding;GO:0003674//molecular_function;GO:0003774//cytoskeletal motor activity;GO:0003777//microtubule motor activity;GO:0003824//catalytic activity;GO:0005488//binding;GO:0005506//iron ion binding;GO:0005515//protein binding;GO:0005524//ATP binding;GO:0008017//microtubule binding;GO:0008092//cytoskeletal protein binding;GO:0009055//electron transfer activity;GO:0015631//tu…	GO:0006928//movement of cell or subcellular component;GO:0006996//organelle organization;GO:0007017//microtubule-based process;GO:0007018//microtubule-based movement;GO:0008150//biological_process;GO:0009987//cellular process;GO:0016043//cellular component organization;GO:0022411//cellular component disassembly;GO:0022617//extracellular matrix disassembly;GO:0022900//electron transport chain;GO:0…	--
ncbi_113121754	1636	1313	1393	7548	7689	6950	34.888	33.362	33.529	110.682	109.914	111.327	33.9263	110.641	1.70541	0	0	ABCF2	XP_026148301.1 ATP-binding cassette sub-family F member 2 [Mastacembelus armatus]	Human Diseases	Infectious disease: bacterial	ko05130//Pathogenic Escherichia coli infection	K06185	GO:0005575//cellular_component;GO:0005622//intracellular anatomical structure;GO:0005634//nucleus;GO:0005737//cytoplasm;GO:0005739//mitochondrion;GO:0005740//mitochondrial envelope;GO:0005886//plasma membrane;GO:0005887//integral component of plasma membrane;GO:0009295//nucleoid;GO:0009380//excinuclease repair complex;GO:0009898//cytoplasmic side of plasma membrane;GO:0016020//membrane;GO:0016021…	GO:0000166//nucleotide binding;GO:0003674//molecular_function;GO:0003677//DNA binding;GO:0003723//RNA binding;GO:0003724//RNA helicase activity;GO:0003824//catalytic activity;GO:0003924//GTPase activity;GO:0004176//ATP-dependent peptidase activity;GO:0005215//transporter activity;GO:0005260//intracellularly ATP-gated chloride channel activity;GO:0005319//lipid transporter activity;GO:0005488//bin…	GO:0000054//ribosomal subunit export from nucleus;GO:0000056//ribosomal small subunit export from nucleus;GO:0000910//cytokinesis;GO:0002949//tRNA threonylcarbamoyladenosine modification;GO:0006289//nucleotide-excision repair;GO:0006355//regulation of transcription, DNA-templated;GO:0006403//RNA localization;GO:0006405//RNA export from nucleus;GO:0006508//proteolysis;GO:0006611//protein export fr…	--
ncbi_113121765	323	258	278	2692	2796	2364	7.721	6.833	6.981	41.527	39.955	38.12	7.17833	39.8673	2.47349	0	0	Slc7a8	XP_026148319.1 large neutral amino acids transporter small subunit 2-like [Mastacembelus armatus]	Organismal Systems	Digestive system	ko04974//Protein digestion and absorption	K13781	GO:0005575//cellular_component;GO:0005622//intracellular anatomical structure;GO:0005737//cytoplasm;GO:0005886//plasma membrane;GO:0005887//integral component of plasma membrane;GO:0016020//membrane;GO:0016021//integral component of membrane;GO:0016323//basolateral plasma membrane;GO:0031224//intrinsic component of membrane;GO:0031226//intrinsic component of plasma membrane;GO:0071944//cell perip…	GO:0003674//molecular_function;GO:0003823//antigen binding;GO:0005215//transporter activity;GO:0005275//amine transmembrane transporter activity;GO:0005342//organic acid transmembrane transporter activity;GO:0005488//binding;GO:0008324//cation transmembrane transporter activity;GO:0008509//anion transmembrane transporter activity;GO:0008514//organic anion transmembrane transporter activity;GO:001…	GO:0002376//immune system process;GO:0003333//amino acid transmembrane transport;GO:0006082//organic acid metabolic process;GO:0006520//cellular amino acid metabolic process;GO:0006527//arginine catabolic process;GO:0006807//nitrogen compound metabolic process;GO:0006810//transport;GO:0006811//ion transport;GO:0006812//cation transport;GO:0006820//anion transport;GO:0006865//amino acid transport;…	--
ncbi_113121768	2047	1584	1831	47	41	38	87.775	81.095	89.284	1.378	1.173	1.223	86.0513	1.258	-6.09599	0	0	--	XP_026148318.1 uncharacterized protein LOC113121768 [Mastacembelus armatus]	-	-	-	-	-	-	-	--
ncbi_113121778	1166	1080	1093	6548	6812	5722	57.446	63.405	60.86	221.734	224.964	211.752	60.5703	219.483	1.85743	0	0	ELOC	AWP20722.1 Transcription elongation factor B polypeptide 1 isoform 4 [Scophthalmus maximus]	Human Diseases;Human Diseases;Genetic Information Processing;Environmental Information Processing;Human Diseases	Cancer: overview;Infectious disease: viral;Folding, sorting and degradation;Signal transduction;Cancer: specific types	ko05200//Pathways in cancer;ko05170//Human immunodeficiency virus 1 infection;ko04120//Ubiquitin mediated proteolysis;ko04066//HIF-1 signaling pathway;ko05211//Renal cell carcinoma	K03872;K03872;K03872;K03872;K03872	GO:0000151//ubiquitin ligase complex;GO:0000153//cytoplasmic ubiquitin ligase complex;GO:0005575//cellular_component;GO:0005622//intracellular anatomical structure;GO:0005634//nucleus;GO:0005654//nucleoplasm;GO:0005694//chromosome;GO:0005700//polytene chromosome;GO:0005705//polytene chromosome interband;GO:0005737//cytoplasm;GO:0005829//cytosol;GO:0008023//transcription elongation factor complex;…	GO:0003674//molecular_function;GO:0005488//binding;GO:0044877//protein-containing complex binding	GO:0001666//response to hypoxia;GO:0002009//morphogenesis of an epithelium;GO:0002165//instar larval or pupal development;GO:0003002//regionalization;GO:0006139//nucleobase-containing compound metabolic process;GO:0006259//DNA metabolic process;GO:0006281//DNA repair;GO:0006289//nucleotide-excision repair;GO:0006351//transcription, DNA-templated;GO:0006354//DNA-templated transcription, elongation…	--
ncbi_113121810	369	333	347	12385	13011	11307	18.95	20.38	20.141	437.189	447.905	436.18	19.8237	440.425	4.4736	0	0	NANOG	XP_026148409.1 homeobox protein Hox-A5-like [Mastacembelus armatus]	-	-	-	-	GO:0005575//cellular_component;GO:0005622//intracellular anatomical structure;GO:0005634//nucleus;GO:0005654//nucleoplasm;GO:0005730//nucleolus;GO:0031974//membrane-enclosed lumen;GO:0031981//nuclear lumen;GO:0043226//organelle;GO:0043227//membrane-bounded organelle;GO:0043228//non-membrane-bounded organelle;GO:0043229//intracellular organelle;GO:0043231//intracellular membrane-bounded organelle;…	GO:0000976//transcription cis-regulatory region binding;GO:0000977//RNA polymerase II transcription regulatory region sequence-specific DNA binding;GO:0000981//DNA-binding transcription factor activity, RNA polymerase II-specific;GO:0001010//RNA polymerase II sequence-specific DNA-binding transcription factor recruiting activity;GO:0001067//transcription regulatory region nucleic acid binding;GO:…	GO:0000003//reproduction;GO:0000122//negative regulation of transcription by RNA polymerase II;GO:0001101//response to acid chemical;GO:0001704//formation of primary germ layer;GO:0001706//endoderm formation;GO:0001707//mesoderm formation;GO:0001708//cell fate specification;GO:0001710//mesodermal cell fate commitment;GO:0001711//endodermal cell fate commitment;GO:0001714//endodermal cell fate spe…	Homeobox
ncbi_113121825	27558	23421	24412	13225	13037	12243	2087.18	2113.91	2089.61	688.477	661.872	696.511	2096.9	682.287	-1.61981	0	0	RPL7	XP_026148433.1 60S ribosomal protein L7 [Mastacembelus armatus]	Human Diseases;Genetic Information Processing	Infectious disease: viral;Translation	ko05171//Coronavirus disease - COVID-19;ko03010//Ribosome	K02937;K02937	GO:0005575//cellular_component;GO:0005622//intracellular anatomical structure;GO:0005737//cytoplasm;GO:0005829//cytosol;GO:0005840//ribosome;GO:0005844//polysome;GO:0015934//large ribosomal subunit;GO:0022625//cytosolic large ribosomal subunit;GO:0022626//cytosolic ribosome;GO:0030016//myofibril;GO:0030017//sarcomere;GO:0031672//A band;GO:0032991//protein-containing complex;GO:0043226//organelle;…	GO:0003674//molecular_function;GO:0003676//nucleic acid binding;GO:0003677//DNA binding;GO:0003723//RNA binding;GO:0003729//mRNA binding;GO:0003735//structural constituent of ribosome;GO:0005198//structural molecule activity;GO:0005488//binding;GO:0005515//protein binding;GO:0008097//5S rRNA binding;GO:0019843//rRNA binding;GO:0042802//identical protein binding;GO:0042803//protein homodimerizatio…	GO:0000184//nuclear-transcribed mRNA catabolic process, nonsense-mediated decay;GO:0000463//maturation of LSU-rRNA from tricistronic rRNA transcript (SSU-rRNA, 5.8S rRNA, LSU-rRNA);GO:0000470//maturation of LSU-rRNA;GO:0000956//nuclear-transcribed mRNA catabolic process;GO:0002165//instar larval or pupal development;GO:0002181//cytoplasmic translation;GO:0006139//nucleobase-containing compound me…	--
ncbi_113121830	7372	6056	6667	2303	2423	2071	113.099	111.342	115.738	24.019	24.644	23.604	113.393	24.089	-2.23489	0	0	IPO4	XP_026148439.1 importin-4 [Mastacembelus armatus]	Genetic Information Processing	Translation	ko03013//Nucleocytoplasmic transport	K20221	GO:0000228//nuclear chromosome;GO:0000785//chromatin;GO:0005575//cellular_component;GO:0005622//intracellular anatomical structure;GO:0005634//nucleus;GO:0005635//nuclear envelope;GO:0005643//nuclear pore;GO:0005694//chromosome;GO:0005737//cytoplasm;GO:0010494//cytoplasmic stress granule;GO:0012505//endomembrane system;GO:0016020//membrane;GO:0016021//integral component of membrane;GO:0031090//or…	GO:0003674//molecular_function;GO:0004674//protein serine/threonine kinase activity;GO:0005048//signal sequence binding;GO:0005215//transporter activity;GO:0005488//binding;GO:0005515//protein binding;GO:0008139//nuclear localization sequence binding;GO:0019899//enzyme binding;GO:0031267//small GTPase binding;GO:0033218//amide binding;GO:0042277//peptide binding;GO:0051020//GTPase binding;GO:0061…	GO:0001558//regulation of cell growth;GO:0006323//DNA packaging;GO:0006325//chromatin organization;GO:0006333//chromatin assembly or disassembly;GO:0006334//nucleosome assembly;GO:0006335//DNA replication-dependent nucleosome assembly;GO:0006336//DNA replication-independent nucleosome assembly;GO:0006403//RNA localization;GO:0006606//protein import into nucleus;GO:0006607//NLS-bearing protein imp…	--
ncbi_113121883	2709	2183	2367	637	671	557	78.95	74.803	78.359	12.552	12.895	11.995	77.3707	12.4807	-2.63209	0	0	NUB1	XP_026148529.1 NEDD8 ultimate buster 1 [Mastacembelus armatus]	-	-	-	-	GO:0005575//cellular_component;GO:0005622//intracellular anatomical structure;GO:0005634//nucleus;GO:0005730//nucleolus;GO:0005737//cytoplasm;GO:0005829//cytosol;GO:0009379//Holliday junction helicase complex;GO:0031974//membrane-enclosed lumen;GO:0031981//nuclear lumen;GO:0043226//organelle;GO:0043227//membrane-bounded organelle;GO:0043228//non-membrane-bounded organelle;GO:0043229//intracellula…	GO:0005515//protein binding;GO:0005524//ATP binding;GO:0009378//four-way junction helicase activity	GO:0002376//immune system process;GO:0006281//DNA repair;GO:0006289//nucleotide-excision repair;GO:0006310//DNA recombination;GO:0006464//cellular protein modification process;GO:0006508//proteolysis;GO:0006511//ubiquitin-dependent protein catabolic process;GO:0006807//nitrogen compound metabolic process;GO:0006950//response to stress;GO:0006952//defense response;GO:0006955//immune response;GO:00…	--
ncbi_113121886	602	491	470	2984	3058	2831	16.658	16.129	14.669	56.903	56.727	58.779	15.8187	57.4697	1.86117	0	0	galnt11	XP_026148534.1 polypeptide N-acetylgalactosaminyltransferase 11 [Mastacembelus armatus]	Metabolism;Metabolism;Metabolism	Global and overview maps;Glycan biosynthesis and metabolism;Glycan biosynthesis and metabolism	ko01100//Metabolic pathways;ko00514//Other types of O-glycan biosynthesis;ko00512//Mucin type O-glycan biosynthesis	K00710;K00710;K00710	GO:0000139//Golgi membrane;GO:0005575//cellular_component;GO:0005622//intracellular anatomical structure;GO:0005737//cytoplasm;GO:0005794//Golgi apparatus;GO:0005795//Golgi stack;GO:0012505//endomembrane system;GO:0016020//membrane;GO:0016021//integral component of membrane;GO:0031090//organelle membrane;GO:0031224//intrinsic component of membrane;GO:0031984//organelle subcompartment;GO:0043226//…	GO:0003674//molecular_function;GO:0003824//catalytic activity;GO:0004653//polypeptide N-acetylgalactosaminyltransferase activity;GO:0005102//signaling receptor binding;GO:0005112//Notch binding;GO:0005488//binding;GO:0005515//protein binding;GO:0008194//UDP-glycosyltransferase activity;GO:0008376//acetylgalactosaminyltransferase activity;GO:0016740//transferase activity;GO:0016757//glycosyltransf…	GO:0005975//carbohydrate metabolic process;GO:0006464//cellular protein modification process;GO:0006486//protein glycosylation;GO:0006493//protein O-linked glycosylation;GO:0006807//nitrogen compound metabolic process;GO:0006996//organelle organization;GO:0007154//cell communication;GO:0007165//signal transduction;GO:0007166//cell surface receptor signaling pathway;GO:0007219//Notch signaling pat…	--
ncbi_113121920	36842	30790	33743	15496	15846	13627	4347.48	4329.84	4500.16	1256.88	1253.42	1207.88	4392.49	1239.39	-1.8254	0	0	RPS20	XP_007559902.2 PREDICTED: 40S ribosomal protein S20 [Poecilia formosa]	Human Diseases;Genetic Information Processing	Infectious disease: viral;Translation	ko05171//Coronavirus disease - COVID-19;ko03010//Ribosome	K02969;K02969	GO:0000314//organellar small ribosomal subunit;GO:0005575//cellular_component;GO:0005622//intracellular anatomical structure;GO:0005634//nucleus;GO:0005654//nucleoplasm;GO:0005737//cytoplasm;GO:0005829//cytosol;GO:0005840//ribosome;GO:0015935//small ribosomal subunit;GO:0022626//cytosolic ribosome;GO:0022627//cytosolic small ribosomal subunit;GO:0031974//membrane-enclosed lumen;GO:0031981//nuclea…	GO:0003674//molecular_function;GO:0003676//nucleic acid binding;GO:0003723//RNA binding;GO:0003729//mRNA binding;GO:0003735//structural constituent of ribosome;GO:0005198//structural molecule activity;GO:0005488//binding;GO:0097159//organic cyclic compound binding;GO:1901363//heterocyclic compound binding	GO:0000184//nuclear-transcribed mRNA catabolic process, nonsense-mediated decay;GO:0000462//maturation of SSU-rRNA from tricistronic rRNA transcript (SSU-rRNA, 5.8S rRNA, LSU-rRNA);GO:0000956//nuclear-transcribed mRNA catabolic process;GO:0002181//cytoplasmic translation;GO:0006139//nucleobase-containing compound metabolic process;GO:0006364//rRNA processing;GO:0006396//RNA processing;GO:0006401/…	--
ncbi_113121932	22	17	25	3540	3744	3167	0.494	0.455	0.634	54.623	56.34	53.403	0.527667	54.7887	6.69811	0	0	sox19a	XP_026148605.1 transcription factor Sox-19a-like [Mastacembelus armatus]	Environmental Information Processing;Cellular Processes	Signal transduction;Cellular community - eukaryotes	ko04390//Hippo signaling pathway;ko04550//Signaling pathways regulating pluripotency of stem cells	K16796;K16796	GO:0005575//cellular_component;GO:0005622//intracellular anatomical structure;GO:0005634//nucleus;GO:0005667//transcription regulator complex;GO:0032991//protein-containing complex;GO:0043226//organelle;GO:0043227//membrane-bounded organelle;GO:0043229//intracellular organelle;GO:0043231//intracellular membrane-bounded organelle	GO:0003674//molecular_function;GO:0003676//nucleic acid binding;GO:0003677//DNA binding;GO:0005488//binding;GO:0097159//organic cyclic compound binding;GO:1901363//heterocyclic compound binding	GO:0001702//gastrulation with mouth forming second;GO:0002009//morphogenesis of an epithelium;GO:0002011//morphogenesis of an epithelial sheet;GO:0003002//regionalization;GO:0006139//nucleobase-containing compound metabolic process;GO:0006351//transcription, DNA-templated;GO:0006355//regulation of transcription, DNA-templated;GO:0006725//cellular aromatic compound metabolic process;GO:0006807//ni…	HMG
ncbi_113121975	472	366	405	5586	5513	5022	23.586	21.796	22.873	190.494	183.011	187.182	22.7517	186.896	3.03819	0	0	mtarc1	XP_026149078.1 mitochondrial amidoxime-reducing component 1-like [Mastacembelus armatus]	-	-	-	-	GO:0005575//cellular_component;GO:0005622//intracellular anatomical structure;GO:0005737//cytoplasm;GO:0005739//mitochondrion;GO:0005740//mitochondrial envelope;GO:0005741//mitochondrial outer membrane;GO:0016020//membrane;GO:0016021//integral component of membrane;GO:0019867//outer membrane;GO:0031090//organelle membrane;GO:0031224//intrinsic component of membrane;GO:0031966//mitochondrial membr…	GO:0003674//molecular_function;GO:0003824//catalytic activity;GO:0005488//binding;GO:0016491//oxidoreductase activity;GO:0019842//vitamin binding;GO:0030151//molybdenum ion binding;GO:0030170//pyridoxal phosphate binding;GO:0036094//small molecule binding;GO:0043167//ion binding;GO:0043168//anion binding;GO:0043169//cation binding;GO:0046872//metal ion binding;GO:0046914//transition metal ion bin…	GO:0008150//biological_process;GO:0008152//metabolic process	--
ncbi_113121978	8444	6776	7940	134	163	144	257.931	248.619	280.05	1.926	2.756	3.788	262.2	2.82333	-6.53712	0	0	--	XP_026148653.1 uncharacterized protein LOC113121978 [Mastacembelus armatus]	-	-	-	-	-	-	-	--
ncbi_113122000	21316	18354	17379	7507	7752	7295	2216.51	2274.37	2042.39	536.551	540.333	569.791	2177.75	548.892	-1.98825	0	0	RPL21	XP_026148684.1 60S ribosomal protein L21 [Mastacembelus armatus]	Human Diseases;Genetic Information Processing	Infectious disease: viral;Translation	ko05171//Coronavirus disease - COVID-19;ko03010//Ribosome	K02889;K02889	GO:0005575//cellular_component;GO:0005622//intracellular anatomical structure;GO:0005737//cytoplasm;GO:0005783//endoplasmic reticulum;GO:0005829//cytosol;GO:0005840//ribosome;GO:0009368//endopeptidase Clp complex;GO:0012505//endomembrane system;GO:0015934//large ribosomal subunit;GO:0022625//cytosolic large ribosomal subunit;GO:0022626//cytosolic ribosome;GO:0032991//protein-containing complex;GO…	GO:0003674//molecular_function;GO:0003735//structural constituent of ribosome;GO:0004176//ATP-dependent peptidase activity;GO:0004252//serine-type endopeptidase activity;GO:0005198//structural molecule activity	GO:0000184//nuclear-transcribed mRNA catabolic process, nonsense-mediated decay;GO:0000956//nuclear-transcribed mRNA catabolic process;GO:0002181//cytoplasmic translation;GO:0006139//nucleobase-containing compound metabolic process;GO:0006401//RNA catabolic process;GO:0006402//mRNA catabolic process;GO:0006412//translation;GO:0006413//translational initiation;GO:0006508//proteolysis;GO:0006518//p…	--
ncbi_113122006	1581	1361	1407	64	60	50	79.636	81.697	80.098	2.216	2.026	1.892	80.477	2.04467	-5.29864	0	0	Enkur	XP_026148691.1 enkurin [Mastacembelus armatus]	-	-	-	-	GO:0001669//acrosomal vesicle;GO:0005575//cellular_component;GO:0005622//intracellular anatomical structure;GO:0005737//cytoplasm;GO:0005929//cilium;GO:0012505//endomembrane system;GO:0030141//secretory granule;GO:0031410//cytoplasmic vesicle;GO:0031514//motile cilium;GO:0031982//vesicle;GO:0036126//sperm flagellum;GO:0042995//cell projection;GO:0043226//organelle;GO:0043227//membrane-bounded org…	GO:0003674//molecular_function;GO:0005488//binding;GO:0005515//protein binding;GO:0005516//calmodulin binding;GO:0017124//SH3 domain binding;GO:0019904//protein domain specific binding	GO:0008150//biological_process	--
ncbi_113122031	2032	1807	1926	108	117	85	149.488	158.466	160.218	5.458	5.767	4.695	156.057	5.30667	-4.87813	0	0	STMN4	XP_026148718.1 stathmin-like [Mastacembelus armatus]	Environmental Information Processing;Human Diseases	Signal transduction;Cancer: overview	ko04010//MAPK signaling pathway;ko05206//MicroRNAs in cancer	K04381;K04381	-	GO:0004048//anthranilate phosphoribosyltransferase activity;GO:0008855//exodeoxyribonuclease VII activity	GO:0000162//tryptophan biosynthetic process;GO:0031110//regulation of microtubule polymerization or depolymerization	--
ncbi_113122050	779	638	714	3665	3720	3388	24.767	24.172	25.655	80.092	79.279	80.91	24.8647	80.0937	1.68759	0	0	LRATD2	XP_026148755.1 protein LRATD2 [Mastacembelus armatus]	-	-	-	-	-	-	-	--
ncbi_113122068	120	91	120	2059	2067	1810	5.075	4.587	5.736	59.862	58.609	57.51	5.13267	58.6603	3.5146	0	0	PDCD2	XP_026148788.1 programmed cell death protein 2 isoform X1 [Mastacembelus armatus]	-	-	-	-	GO:0005575//cellular_component;GO:0005622//intracellular anatomical structure;GO:0005634//nucleus;GO:0005737//cytoplasm;GO:0005783//endoplasmic reticulum;GO:0005789//endoplasmic reticulum membrane;GO:0005793//endoplasmic reticulum-Golgi intermediate compartment;GO:0005798//Golgi-associated vesicle;GO:0012505//endomembrane system;GO:0012506//vesicle membrane;GO:0012507//ER to Golgi transport vesic…	GO:0003674//molecular_function;GO:0003676//nucleic acid binding;GO:0003677//DNA binding;GO:0005488//binding;GO:0005515//protein binding;GO:0008270//zinc ion binding;GO:0019899//enzyme binding;GO:0043021//ribonucleoprotein complex binding;GO:0043024//ribosomal small subunit binding;GO:0043167//ion binding;GO:0043169//cation binding;GO:0044877//protein-containing complex binding;GO:0046872//metal i…	GO:0000003//reproduction;GO:0002376//immune system process;GO:0002520//immune system development;GO:0002682//regulation of immune system process;GO:0002684//positive regulation of immune system process;GO:0003006//developmental process involved in reproduction;GO:0006139//nucleobase-containing compound metabolic process;GO:0006364//rRNA processing;GO:0006396//RNA processing;GO:0006417//regulation…	--
ncbi_113122084	7417	6496	7022	4003	4062	3640	148.74	154.942	158.403	53.847	53.352	52.984	154.028	53.3943	-1.52844	0	0	tax1bp1b	XP_026148818.1 tax1-binding protein 1 isoform X1 [Mastacembelus armatus]	Cellular Processes	Transport and catabolism	ko04137//Mitophagy - animal	K21347	GO:0005575//cellular_component;GO:0005622//intracellular anatomical structure;GO:0005737//cytoplasm;GO:0005829//cytosol	GO:0003674//molecular_function;GO:0005488//binding;GO:0005515//protein binding;GO:0005524//ATP binding;GO:0008270//zinc ion binding;GO:0019899//enzyme binding;GO:0019900//kinase binding;GO:0032182//ubiquitin-like protein binding;GO:0043130//ubiquitin binding;GO:0043167//ion binding;GO:0043169//cation binding;GO:0046872//metal ion binding	GO:0001817//regulation of cytokine production;GO:0001818//negative regulation of cytokine production;GO:0001959//regulation of cytokine-mediated signaling pathway;GO:0006281//DNA repair;GO:0006355//regulation of transcription, DNA-templated;GO:0006915//apoptotic process;GO:0007059//chromosome segregation;GO:0008150//biological_process;GO:0008219//cell death;GO:0009889//regulation of biosynthetic …	--
ncbi_113122091	2826	2537	2507	626	583	523	19.549	21.573	20.375	1.977	1.776	1.778	20.499	1.84367	-3.4749	0	0	DNAH11	XP_026148834.1 dynein heavy chain 11, axonemal-like [Mastacembelus armatus]	Human Diseases;Human Diseases;Human Diseases	Neurodegenerative disease;Neurodegenerative disease;Neurodegenerative disease	ko05022//Pathways of neurodegeneration - multiple diseases;ko05014//Amyotrophic lateral sclerosis;ko05016//Huntington disease	K10408;K10408;K10408	GO:0005575//cellular_component;GO:0005622//intracellular anatomical structure;GO:0005737//cytoplasm;GO:0005856//cytoskeleton;GO:0005874//microtubule;GO:0005875//microtubule associated complex;GO:0005929//cilium;GO:0005930//axoneme;GO:0009368//endopeptidase Clp complex;GO:0015630//microtubule cytoskeleton;GO:0030286//dynein complex;GO:0031514//motile cilium;GO:0032838//plasma membrane bounded cell…	GO:0000166//nucleotide binding;GO:0003674//molecular_function;GO:0003774//cytoskeletal motor activity;GO:0003777//microtubule motor activity;GO:0003824//catalytic activity;GO:0004176//ATP-dependent peptidase activity;GO:0005488//binding;GO:0005515//protein binding;GO:0005524//ATP binding;GO:0008134//transcription factor binding;GO:0008569//minus-end-directed microtubule motor activity;GO:0015439/…	GO:0000910//cytokinesis;GO:0001539//cilium or flagellum-dependent cell motility;GO:0002949//tRNA threonylcarbamoyladenosine modification;GO:0003007//heart morphogenesis;GO:0003008//system process;GO:0003205//cardiac chamber development;GO:0003206//cardiac chamber morphogenesis;GO:0003279//cardiac septum development;GO:0003341//cilium movement;GO:0003351//epithelial cilium movement involved in ext…	--
ncbi_113122096	828	693	791	5862	6155	5352	14.762	14.713	15.924	71.84	73.546	71.662	15.133	72.3493	2.25728	0	0	ptdss1	XP_026148848.1 phosphatidylserine synthase 1 [Mastacembelus armatus]	Metabolism;Metabolism	Global and overview maps;Lipid metabolism	ko01100//Metabolic pathways;ko00564//Glycerophospholipid metabolism	K08729;K08729	GO:0005575//cellular_component;GO:0005622//intracellular anatomical structure;GO:0005737//cytoplasm;GO:0005783//endoplasmic reticulum;GO:0005789//endoplasmic reticulum membrane;GO:0012505//endomembrane system;GO:0016020//membrane;GO:0016021//integral component of membrane;GO:0031224//intrinsic component of membrane;GO:0031984//organelle subcompartment;GO:0042175//nuclear outer membrane-endoplasmi…	GO:0003674//molecular_function;GO:0003824//catalytic activity;GO:0016740//transferase activity;GO:0106245//L-serine-phosphatidylethanolamine phosphatidyltransferase activity	GO:0006575//cellular modified amino acid metabolic process;GO:0006629//lipid metabolic process;GO:0006644//phospholipid metabolic process;GO:0006650//glycerophospholipid metabolic process;GO:0006658//phosphatidylserine metabolic process;GO:0006659//phosphatidylserine biosynthetic process;GO:0006793//phosphorus metabolic process;GO:0006796//phosphate-containing compound metabolic process;GO:000680…	--
ncbi_113122104	549	459	481	6368	6345	6106	13.302	13.254	13.172	106.109	103.104	111.174	13.2427	106.796	3.01159	0	0	PWWP3B	XP_026148864.1 PWWP domain-containing DNA repair factor 3B-like isoform X1 [Mastacembelus armatus]	-	-	-	-	-	-	-	HMGI_HMGY
ncbi_113122153	660	536	596	4758	4835	4402	14.088	13.635	14.379	69.811	69.183	70.582	14.034	69.8587	2.31551	0	0	POP4	XP_026149019.1 ribonuclease P protein subunit p29 [Mastacembelus armatus]	Genetic Information Processing	Translation	ko03008//Ribosome biogenesis in eukaryotes	K03538	GO:0000172//ribonuclease MRP complex;GO:0005575//cellular_component;GO:0005622//intracellular anatomical structure;GO:0005634//nucleus;GO:0005654//nucleoplasm;GO:0005655//nucleolar ribonuclease P complex;GO:0005730//nucleolus;GO:0005732//sno(s)RNA-containing ribonucleoprotein complex;GO:0030677//ribonuclease P complex;GO:0030681//multimeric ribonuclease P complex;GO:0031974//membrane-enclosed lum…	GO:0003674//molecular_function;GO:0003676//nucleic acid binding;GO:0003723//RNA binding;GO:0003824//catalytic activity;GO:0004518//nuclease activity;GO:0004519//endonuclease activity;GO:0004521//endoribonuclease activity;GO:0004526//ribonuclease P activity;GO:0004540//ribonuclease activity;GO:0004549//tRNA-specific ribonuclease activity;GO:0005488//binding;GO:0016787//hydrolase activity;GO:001678…	GO:0000294//nuclear-transcribed mRNA catabolic process, endonucleolytic cleavage-dependent decay;GO:0000447//endonucleolytic cleavage in ITS1 to separate SSU-rRNA from 5.8S rRNA and LSU-rRNA from tricistronic rRNA transcript (SSU-rRNA, 5.8S rRNA, LSU-rRNA);GO:0000460//maturation of 5.8S rRNA;GO:0000462//maturation of SSU-rRNA from tricistronic rRNA transcript (SSU-rRNA, 5.8S rRNA, LSU-rRNA);GO:00…	--
ncbi_113122168	942	725	822	3952	3814	3636	10.287	9.353	10.138	29.551	28.187	29.679	9.926	29.139	1.55367	0	0	DNA2	XP_026149042.1 DNA replication ATP-dependent helicase/nuclease DNA2 isoform X1 [Mastacembelus armatus]	Genetic Information Processing	Replication and repair	ko03030//DNA replication	K10742	GO:0000228//nuclear chromosome;GO:0000781//chromosome, telomeric region;GO:0005575//cellular_component;GO:0005622//intracellular anatomical structure;GO:0005634//nucleus;GO:0005654//nucleoplasm;GO:0005694//chromosome;GO:0005737//cytoplasm;GO:0005739//mitochondrion;GO:0005759//mitochondrial matrix;GO:0005760//gamma DNA polymerase complex;GO:0009295//nucleoid;GO:0009338//exodeoxyribonuclease V comp…	GO:0000014//single-stranded DNA endodeoxyribonuclease activity;GO:0000166//nucleotide binding;GO:0003674//molecular_function;GO:0003676//nucleic acid binding;GO:0003677//DNA binding;GO:0003678//DNA helicase activity;GO:0003824//catalytic activity;GO:0003924//GTPase activity;GO:0004386//helicase activity;GO:0004518//nuclease activity;GO:0004519//endonuclease activity;GO:0004520//endodeoxyribonucle…	GO:0000002//mitochondrial genome maintenance;GO:0000075//cell cycle checkpoint signaling;GO:0000076//DNA replication checkpoint signaling;GO:0000278//mitotic cell cycle;GO:0000723//telomere maintenance;GO:0000724//double-strand break repair via homologous recombination;GO:0000729//DNA double-strand break processing;GO:0001325//formation of extrachromosomal circular DNA;GO:0006139//nucleobase-cont…	--
ncbi_113122219	1092	930	929	4409	4434	3970	40.433	42.44	39.098	131.121	128.543	129.438	40.657	129.701	1.67361	0	0	AZI2	XP_026149157.1 5-azacytidine-induced protein 2 isoform X1 [Mastacembelus armatus]	Organismal Systems	Immune system	ko04622//RIG-I-like receptor signaling pathway	K12651	GO:0005575//cellular_component;GO:0005622//intracellular anatomical structure;GO:0005737//cytoplasm	GO:0003700//DNA-binding transcription factor activity	GO:0000278//mitotic cell cycle;GO:0001775//cell activation;GO:0001816//cytokine production;GO:0002376//immune system process;GO:0002520//immune system development;GO:0002521//leukocyte differentiation;GO:0006355//regulation of transcription, DNA-templated;GO:0007049//cell cycle;GO:0007154//cell communication;GO:0007165//signal transduction;GO:0007249//I-kappaB kinase/NF-kappaB signaling;GO:000727…	--
ncbi_113122229	566	509	521	10924	10664	10134	18.654	19.991	19.406	247.463	235.587	250.874	19.3503	244.641	3.66024	0	0	Idh2	XP_026149179.1 isocitrate dehydrogenase [NADP], mitochondrial-like [Mastacembelus armatus]	Metabolism;Metabolism;Cellular Processes;Metabolism;Human Diseases;Metabolism;Metabolism;Metabolism	Global and overview maps;Global and overview maps;Transport and catabolism;Global and overview maps;Cancer: overview;Metabolism of other amino acids;Carbohydrate metabolism;Global and overview maps	ko01100//Metabolic pathways;ko01200//Carbon metabolism;ko04146//Peroxisome;ko01230//Biosynthesis of amino acids;ko05230//Central carbon metabolism in cancer;ko00480//Glutathione metabolism;ko00020//Citrate cycle (TCA cycle);ko01210//2-Oxocarboxylic acid metabolism	K00031;K00031;K00031;K00031;K00031;K00031;K00031;K00031	GO:0005962//mitochondrial isocitrate dehydrogenase complex (NAD+);GO:0045243//cytosolic isocitrate dehydrogenase complex (NAD+)	GO:0003862//3-isopropylmalate dehydrogenase activity;GO:0004449//isocitrate dehydrogenase (NAD+) activity;GO:0004450//isocitrate dehydrogenase (NADP+) activity;GO:0009027//tartrate dehydrogenase activity;GO:0016616//oxidoreductase activity, acting on the CH-OH group of donors, NAD or NADP as acceptor	GO:0006099//tricarboxylic acid cycle;GO:0006102//isocitrate metabolic process;GO:0009098//leucine biosynthetic process;GO:0046395//carboxylic acid catabolic process	--
ncbi_113122234	1179	985	1038	7663	7377	6825	31.114	30.976	30.962	139.007	130.503	135.296	31.0173	134.935	2.12112	0	0	aktip	XP_026149191.1 AKT-interacting protein isoform X1 [Mastacembelus armatus]	-	-	-	-	GO:0000151//ubiquitin ligase complex;GO:0000228//nuclear chromosome;GO:0000785//chromatin;GO:0000792//heterochromatin;GO:0005575//cellular_component;GO:0005622//intracellular anatomical structure;GO:0005634//nucleus;GO:0005694//chromosome;GO:0005737//cytoplasm;GO:0005829//cytosol;GO:0005886//plasma membrane;GO:0016020//membrane;GO:0030897//HOPS complex;GO:0031371//ubiquitin conjugating enzyme com…	GO:0003674//molecular_function;GO:0003824//catalytic activity;GO:0004842//ubiquitin-protein transferase activity;GO:0005488//binding;GO:0005515//protein binding;GO:0016740//transferase activity;GO:0019787//ubiquitin-like protein transferase activity;GO:0019899//enzyme binding;GO:0031625//ubiquitin protein ligase binding;GO:0044389//ubiquitin-like protein ligase binding;GO:0061630//ubiquitin prote…	GO:0000209//protein polyubiquitination;GO:0001932//regulation of protein phosphorylation;GO:0001934//positive regulation of protein phosphorylation;GO:0006139//nucleobase-containing compound metabolic process;GO:0006259//DNA metabolic process;GO:0006281//DNA repair;GO:0006325//chromatin organization;GO:0006464//cellular protein modification process;GO:0006508//proteolysis;GO:0006511//ubiquitin-de…	--
ncbi_113122249	102	73	83	4357	4313	3908	2.149	1.833	1.976	63.007	60.845	61.688	1.986	61.8467	4.96076	0	0	St14	XP_026149230.1 suppressor of tumorigenicity 14 protein homolog isoform X1 [Mastacembelus armatus]	Human Diseases	Cancer: overview	ko05206//MicroRNAs in cancer	K08670	-	GO:0004252//serine-type endopeptidase activity;GO:0005515//protein binding	GO:0006508//proteolysis	--
ncbi_113122254	425	341	400	7830	8092	7016	10.838	10.363	11.529	137.248	138.326	134.394	10.91	136.656	3.64683	0	0	--	XP_026149239.1 zinc finger protein 2 homolog [Mastacembelus armatus]	Human Diseases	Infectious disease: viral	ko05168//Herpes simplex virus 1 infection	K09228	-	-	-	zf-C2H2
ncbi_113122256	421	351	343	3498	3587	3283	12.589	12.504	11.582	71.88	71.883	73.727	12.225	72.4967	2.56808	0	0	--	XP_026149241.1 uncharacterized protein LOC113122256 [Mastacembelus armatus]	-	-	-	-	GO:0045095//keratin filament	-	-	--
ncbi_113122285	2213	1969	2118	325	330	329	34.851	36.209	36.988	1.327	1.562	1.672	36.016	1.52033	-4.56618	0	0	CSMD3	XP_026149284.1 CUB and sushi domain-containing protein 3-like [Mastacembelus armatus]	-	-	-	-	-	GO:0009055//electron transfer activity	-	--
ncbi_113122304	430	352	387	10350	10767	9480	9.995	9.745	10.22	165.784	168.212	165.965	9.98667	166.654	4.06071	0	0	fbxo43	XP_026149330.1 F-box only protein 43 [Mastacembelus armatus]	Cellular Processes	Cell growth and death	ko04114//Oocyte meiosis	K10318	GO:0000151//ubiquitin ligase complex;GO:0005575//cellular_component;GO:0005622//intracellular anatomical structure;GO:0005634//nucleus;GO:0019005//SCF ubiquitin ligase complex;GO:0031461//cullin-RING ubiquitin ligase complex;GO:0032991//protein-containing complex;GO:0043226//organelle;GO:0043227//membrane-bounded organelle;GO:0043229//intracellular organelle;GO:0043231//intracellular membrane-bou…	GO:0003674//molecular_function;GO:0005488//binding;GO:0005515//protein binding;GO:0043167//ion binding;GO:0043169//cation binding;GO:0046872//metal ion binding	GO:0000003//reproduction;GO:0000082//G1/S transition of mitotic cell cycle;GO:0000278//mitotic cell cycle;GO:0002009//morphogenesis of an epithelium;GO:0002165//instar larval or pupal development;GO:0006464//cellular protein modification process;GO:0006508//proteolysis;GO:0006511//ubiquitin-dependent protein catabolic process;GO:0006807//nitrogen compound metabolic process;GO:0007049//cell cycle;…	--
ncbi_113122329	241	217	242	4301	4261	4049	9.248	9.912	10.523	113.394	109.527	116.631	9.89433	113.184	3.51592	0	0	Fkbp14	XP_026149385.1 peptidyl-prolyl cis-trans isomerase FKBP14 isoform X1 [Mastacembelus armatus]	-	-	-	-	GO:0022627//cytosolic small ribosomal subunit	GO:0003735//structural constituent of ribosome;GO:0003755//peptidyl-prolyl cis-trans isomerase activity;GO:0005509//calcium ion binding	GO:0006412//translation	--
ncbi_113122373	3064	2640	2705	889	936	920	205.348	212.026	206.34	20.436	20.003	22.988	207.905	21.1423	-3.29772	0	0	hace1	XP_026149456.1 E3 ubiquitin-protein ligase HACE1 isoform X1 [Mastacembelus armatus]	-	-	-	-	GO:0000139//Golgi membrane;GO:0005575//cellular_component;GO:0005622//intracellular anatomical structure;GO:0005634//nucleus;GO:0005654//nucleoplasm;GO:0005737//cytoplasm;GO:0005783//endoplasmic reticulum;GO:0005794//Golgi apparatus;GO:0005795//Golgi stack;GO:0012505//endomembrane system;GO:0016020//membrane;GO:0016604//nuclear body;GO:0031090//organelle membrane;GO:0031974//membrane-enclosed lum…	GO:0003674//molecular_function;GO:0003824//catalytic activity;GO:0004842//ubiquitin-protein transferase activity;GO:0005488//binding;GO:0005515//protein binding;GO:0016740//transferase activity;GO:0019787//ubiquitin-like protein transferase activity;GO:0019899//enzyme binding;GO:0031267//small GTPase binding;GO:0051020//GTPase binding;GO:0061630//ubiquitin protein ligase activity;GO:0061659//ubiq…	GO:0000209//protein polyubiquitination;GO:0006139//nucleobase-containing compound metabolic process;GO:0006351//transcription, DNA-templated;GO:0006355//regulation of transcription, DNA-templated;GO:0006464//cellular protein modification process;GO:0006508//proteolysis;GO:0006511//ubiquitin-dependent protein catabolic process;GO:0006725//cellular aromatic compound metabolic process;GO:0006807//ni…	--
ncbi_113122375	1393	1238	1174	198	207	161	60.515	63.952	59.079	3.002	3.387	2.483	61.182	2.95733	-4.37074	0	0	ZHX2	XP_026149463.1 zinc fingers and homeoboxes protein 2 isoform X1 [Mastacembelus armatus]	-	-	-	-	GO:0005575//cellular_component;GO:0005622//intracellular anatomical structure;GO:0005634//nucleus;GO:0005654//nucleoplasm;GO:0005737//cytoplasm;GO:0005829//cytosol;GO:0005886//plasma membrane;GO:0016020//membrane;GO:0031974//membrane-enclosed lumen;GO:0031981//nuclear lumen;GO:0043226//organelle;GO:0043227//membrane-bounded organelle;GO:0043229//intracellular organelle;GO:0043231//intracellular m…	GO:0000981//DNA-binding transcription factor activity, RNA polymerase II-specific;GO:0003674//molecular_function;GO:0003676//nucleic acid binding;GO:0003677//DNA binding;GO:0003700//DNA-binding transcription factor activity;GO:0003712//transcription coregulator activity;GO:0003714//transcription corepressor activity;GO:0003924//GTPase activity;GO:0005488//binding;GO:0005515//protein binding;GO:00…	GO:0000122//negative regulation of transcription by RNA polymerase II;GO:0000910//cytokinesis;GO:0006139//nucleobase-containing compound metabolic process;GO:0006351//transcription, DNA-templated;GO:0006355//regulation of transcription, DNA-templated;GO:0006357//regulation of transcription by RNA polymerase II;GO:0006401//RNA catabolic process;GO:0006402//mRNA catabolic process;GO:0006725//cellul…	Homeobox
ncbi_113122382	4050	3388	3469	847	970	878	60.952	60.764	59.005	8.762	9.786	9.926	60.2403	9.49133	-2.66605	0	0	SNTB1	XP_026149477.1 beta-1-syntrophin [Mastacembelus armatus]	-	-	-	-	GO:0005575//cellular_component;GO:0005622//intracellular anatomical structure;GO:0005737//cytoplasm;GO:0005856//cytoskeleton;GO:0005886//plasma membrane;GO:0016010//dystrophin-associated glycoprotein complex;GO:0016020//membrane;GO:0030054//cell junction;GO:0030288//outer membrane-bounded periplasmic space;GO:0032991//protein-containing complex;GO:0042383//sarcolemma;GO:0043226//organelle;GO:0043…	GO:0003674//molecular_function;GO:0003779//actin binding;GO:0004252//serine-type endopeptidase activity;GO:0005198//structural molecule activity;GO:0005488//binding;GO:0005515//protein binding;GO:0005516//calmodulin binding;GO:0008092//cytoskeletal protein binding;GO:0019904//protein domain specific binding;GO:0030165//PDZ domain binding	GO:0003008//system process;GO:0003012//muscle system process;GO:0006508//proteolysis;GO:0006936//muscle contraction;GO:0006950//response to stress;GO:0008150//biological_process;GO:0032501//multicellular organismal process	--
ncbi_113122395	561	525	515	4648	4795	4301	16.234	18.091	16.858	91.887	92.338	92.896	17.061	92.3737	2.43678	0	0	C16orf87	XP_026149494.1 UPF0547 protein C16orf87 homolog isoform X1 [Mastacembelus armatus]	-	-	-	-	-	-	-	--
ncbi_113122399	2062	1683	1905	166	192	130	47.993	46.74	50.338	2.299	2.639	1.994	48.357	2.31067	-4.38734	0	0	LRRC49	XP_026149506.1 leucine-rich repeat-containing protein 49 isoform X5 [Mastacembelus armatus]	-	-	-	-	GO:0005575//cellular_component;GO:0005622//intracellular anatomical structure;GO:0005737//cytoplasm;GO:0005856//cytoskeleton;GO:0005874//microtubule;GO:0015630//microtubule cytoskeleton;GO:0031966//mitochondrial membrane;GO:0043226//organelle;GO:0043228//non-membrane-bounded organelle;GO:0043229//intracellular organelle;GO:0043232//intracellular non-membrane-bounded organelle;GO:0099080//supramol…	GO:0005515//protein binding	GO:0000902//cell morphogenesis;GO:0000904//cell morphogenesis involved in differentiation;GO:0006928//movement of cell or subcellular component;GO:0006935//chemotaxis;GO:0007275//multicellular organism development;GO:0007399//nervous system development;GO:0007409//axonogenesis;GO:0007411//axon guidance;GO:0008150//biological_process;GO:0009605//response to external stimulus;GO:0009653//anatomical…	--
ncbi_113122400	260	214	275	7575	8233	7340	4.162	4.083	4.976	83.358	88.353	88.268	4.407	86.6597	4.29749	0	0	LARP6	XP_026149507.1 la-related protein 6 [Mastacembelus armatus]	-	-	-	-	GO:0005575//cellular_component;GO:0005622//intracellular anatomical structure;GO:0005634//nucleus;GO:0005737//cytoplasm;GO:0005844//polysome;GO:0032991//protein-containing complex;GO:0043226//organelle;GO:0043227//membrane-bounded organelle;GO:0043229//intracellular organelle;GO:0043231//intracellular membrane-bounded organelle;GO:1990904//ribonucleoprotein complex	GO:0003674//molecular_function;GO:0003676//nucleic acid binding;GO:0003723//RNA binding;GO:0003729//mRNA binding;GO:0005488//binding;GO:0005515//protein binding;GO:0008092//cytoskeletal protein binding;GO:0017022//myosin binding;GO:0035613//RNA stem-loop binding;GO:0048027//mRNA 5'-UTR binding;GO:0097159//organic cyclic compound binding;GO:1901363//heterocyclic compound binding;GO:1990825//sequen…	GO:0006139//nucleobase-containing compound metabolic process;GO:0006396//RNA processing;GO:0006417//regulation of translation;GO:0006725//cellular aromatic compound metabolic process;GO:0006807//nitrogen compound metabolic process;GO:0008150//biological_process;GO:0008152//metabolic process;GO:0009889//regulation of biosynthetic process;GO:0009891//positive regulation of biosynthetic process;GO:0…	--
ncbi_113122459	3939	3389	3532	18426	18486	16295	117.988	119.807	119.212	396.29	387.474	382.493	119.002	388.752	1.70786	0	0	ctsd	XP_026149621.1 cathepsin D [Mastacembelus armatus]	Human Diseases;Human Diseases;Cellular Processes;Cellular Processes;Environmental Information Processing;Organismal Systems;Cellular Processes	Cardiovascular disease;Infectious disease: bacterial;Transport and catabolism;Cell growth and death;Signal transduction;Endocrine system;Transport and catabolism	ko05415//Diabetic cardiomyopathy;ko05152//Tuberculosis;ko04140//Autophagy - animal;ko04210//Apoptosis;ko04071//Sphingolipid signaling pathway;ko04915//Estrogen signaling pathway;ko04142//Lysosome	K01379;K01379;K01379;K01379;K01379;K01379;K01379	GO:0000323//lytic vacuole;GO:0005575//cellular_component;GO:0005576//extracellular region;GO:0005615//extracellular space;GO:0005622//intracellular anatomical structure;GO:0005737//cytoplasm;GO:0005764//lysosome;GO:0005773//vacuole;GO:0016020//membrane;GO:0031410//cytoplasmic vesicle;GO:0031982//vesicle;GO:0042470//melanosome;GO:0043226//organelle;GO:0043227//membrane-bounded organelle;GO:0043229…	GO:0003674//molecular_function;GO:0003824//catalytic activity;GO:0004175//endopeptidase activity;GO:0004190//aspartic-type endopeptidase activity;GO:0005488//binding;GO:0008233//peptidase activity;GO:0016787//hydrolase activity;GO:0033218//amide binding;GO:0042277//peptide binding;GO:0070001//aspartic-type peptidase activity;GO:0140096//catalytic activity, acting on a protein	GO:0000045//autophagosome assembly;GO:0006508//proteolysis;GO:0006807//nitrogen compound metabolic process;GO:0006914//autophagy;GO:0006996//organelle organization;GO:0007033//vacuole organization;GO:0008150//biological_process;GO:0008152//metabolic process;GO:0008219//cell death;GO:0009056//catabolic process;GO:0009057//macromolecule catabolic process;GO:0009605//response to external stimulus;GO…	--
ncbi_113122490	58	50	54	7367	8002	6991	1.273	1.339	1.42	135.094	143.129	140.005	1.344	139.409	6.69665	0	0	SYBU	XP_026149672.1 syntabulin isoform X1 [Mastacembelus armatus]	-	-	-	-	GO:0000139//Golgi membrane;GO:0005575//cellular_component;GO:0005622//intracellular anatomical structure;GO:0005737//cytoplasm;GO:0005794//Golgi apparatus;GO:0005856//cytoskeleton;GO:0005874//microtubule;GO:0012505//endomembrane system;GO:0015630//microtubule cytoskeleton;GO:0016020//membrane;GO:0016021//integral component of membrane;GO:0030424//axon;GO:0031090//organelle membrane;GO:0031224//in…	GO:0000149//SNARE binding;GO:0003674//molecular_function;GO:0005488//binding;GO:0005515//protein binding;GO:0005524//ATP binding;GO:0008017//microtubule binding;GO:0008092//cytoskeletal protein binding;GO:0008855//exodeoxyribonuclease VII activity;GO:0015631//tubulin binding;GO:0017075//syntaxin-1 binding;GO:0019894//kinesin binding;GO:0019905//syntaxin binding	GO:0002791//regulation of peptide secretion;GO:0002793//positive regulation of peptide secretion;GO:0006810//transport;GO:0006928//movement of cell or subcellular component;GO:0007017//microtubule-based process;GO:0007018//microtubule-based movement;GO:0007030//Golgi organization;GO:0007059//chromosome segregation;GO:0007275//multicellular organism development;GO:0007399//nervous system developme…	--
ncbi_113122501	504	405	441	5092	5040	4661	11.863	11.543	11.876	83.82	80.921	83.885	11.7607	82.8753	2.81697	0	0	wdr76	XP_026149685.1 WD repeat-containing protein 76 [Mastacembelus armatus]	-	-	-	-	-	GO:0005515//protein binding	-	--
ncbi_113122503	611	490	611	4775	5204	4561	37.489	35.829	42.37	201.382	214.036	210.21	38.5627	208.543	2.43507	0	0	MRPL32	XP_026149687.1 39S ribosomal protein L32, mitochondrial [Mastacembelus armatus]	Genetic Information Processing	Translation	ko03010//Ribosome	K02911	GO:0000313//organellar ribosome;GO:0000315//organellar large ribosomal subunit;GO:0005575//cellular_component;GO:0005622//intracellular anatomical structure;GO:0005737//cytoplasm;GO:0005739//mitochondrion;GO:0005740//mitochondrial envelope;GO:0005743//mitochondrial inner membrane;GO:0005759//mitochondrial matrix;GO:0005761//mitochondrial ribosome;GO:0005762//mitochondrial large ribosomal subunit;…	GO:0003674//molecular_function;GO:0003735//structural constituent of ribosome;GO:0005198//structural molecule activity;GO:0005515//protein binding	GO:0006412//translation;GO:0006414//translational elongation;GO:0006415//translational termination;GO:0006518//peptide metabolic process;GO:0006807//nitrogen compound metabolic process;GO:0008150//biological_process;GO:0008152//metabolic process;GO:0009058//biosynthetic process;GO:0009059//macromolecule biosynthetic process;GO:0009987//cellular process;GO:0010467//gene expression;GO:0016043//cell…	--
ncbi_113122510	160	94	112	3248	3484	2989	4.265	2.986	3.374	59.509	62.252	59.847	3.54167	60.536	4.09529	0	0	ccne1	XP_026149702.1 G1/S-specific cyclin-E1 [Mastacembelus armatus]	Human Diseases;Environmental Information Processing;Human Diseases;Human Diseases;Human Diseases;Human Diseases;Human Diseases;Cellular Processes;Human Diseases;Human Diseases;Human Diseases;Human Diseases;Cellular Processes;Cellular Processes;Human Diseases;Human Diseases;Cellular Processes;Environmental Information Processing	Cancer: overview;Signal transduction;Infectious disease: viral;Infectious disease: viral;Infectious disease: viral;Cancer: overview;Cancer: specific types;Cell growth and death;Cancer: overview;Endocrine and metabolic disease;Infectious disease: viral;Infectious disease: viral;Cell growth and death;Cell growth and death;Cancer: specific types;Cancer: specific types;Cell growth and death;Signal tr…	ko05200//Pathways in cancer;ko04151//PI3K-Akt signaling pathway;ko05165//Human papillomavirus infection;ko05166//Human T-cell leukemia virus 1 infection;ko05169//Epstein-Barr virus infection;ko05203//Viral carcinogenesis;ko05226//Gastric cancer;ko04218//Cellular senescence;ko05206//MicroRNAs in cancer;ko04934//Cushing syndrome;ko05161//Hepatitis B;ko05162//Measles;ko04110//Cell cycle;ko04114//Ooc…	K06626;K06626;K06626;K06626;K06626;K06626;K06626;K06626;K06626;K06626;K06626;K06626;K06626;K06626;K06626;K06626;K06626;K06626	GO:0000307//cyclin-dependent protein kinase holoenzyme complex;GO:0005575//cellular_component;GO:0005622//intracellular anatomical structure;GO:0005634//nucleus;GO:0005654//nucleoplasm;GO:0005737//cytoplasm;GO:0005813//centrosome;GO:0005815//microtubule organizing center;GO:0005829//cytosol;GO:0005856//cytoskeleton;GO:0015630//microtubule cytoskeleton;GO:0031974//membrane-enclosed lumen;GO:003198…	GO:0003674//molecular_function;GO:0003712//transcription coregulator activity;GO:0003713//transcription coactivator activity;GO:0003824//catalytic activity;GO:0004672//protein kinase activity;GO:0004674//protein serine/threonine kinase activity;GO:0004693//cyclin-dependent protein serine/threonine kinase activity;GO:0005102//signaling receptor binding;GO:0005488//binding;GO:0005515//protein bindi…	GO:0000003//reproduction;GO:0000082//G1/S transition of mitotic cell cycle;GO:0000083//regulation of transcription involved in G1/S transition of mitotic cell cycle;GO:0000122//negative regulation of transcription by RNA polymerase II;GO:0000278//mitotic cell cycle;GO:0000280//nuclear division;GO:0000723//telomere maintenance;GO:0001541//ovarian follicle development;GO:0001547//antral ovarian fol…	--
ncbi_113122521	9034	7851	8066	3949	4225	3644	439.928	455.611	443.925	132.181	137.915	133.293	446.488	134.463	-1.73141	0	0	eif3h	XP_026149722.1 eukaryotic translation initiation factor 3 subunit H [Mastacembelus armatus]	Human Diseases	Infectious disease: viral	ko05162//Measles	K03247	GO:0005575//cellular_component;GO:0005622//intracellular anatomical structure;GO:0005634//nucleus;GO:0005737//cytoplasm;GO:0005829//cytosol;GO:0005840//ribosome;GO:0005844//polysome;GO:0005852//eukaryotic translation initiation factor 3 complex;GO:0008180//COP9 signalosome;GO:0016282//eukaryotic 43S preinitiation complex;GO:0032991//protein-containing complex;GO:0042788//polysomal ribosome;GO:004…	GO:0003674//molecular_function;GO:0003676//nucleic acid binding;GO:0003723//RNA binding;GO:0003743//translation initiation factor activity;GO:0003824//catalytic activity;GO:0004843//thiol-dependent deubiquitinase;GO:0005488//binding;GO:0005515//protein binding;GO:0008135//translation factor activity, RNA binding;GO:0008233//peptidase activity;GO:0008234//cysteine-type peptidase activity;GO:000823…	GO:0001101//response to acid chemical;GO:0002181//cytoplasmic translation;GO:0002183//cytoplasmic translational initiation;GO:0006412//translation;GO:0006413//translational initiation;GO:0006417//regulation of translation;GO:0006446//regulation of translational initiation;GO:0006464//cellular protein modification process;GO:0006508//proteolysis;GO:0006518//peptide metabolic process;GO:0006807//ni…	--
ncbi_113122533	155	145	121	2357	2533	2226	3.959	4.385	3.443	41.185	43.277	42.563	3.929	42.3417	3.42984	0	0	Kdf1	XP_026149735.1 keratinocyte differentiation factor 1 [Mastacembelus armatus]	-	-	-	-	GO:0005575//cellular_component;GO:0005622//intracellular anatomical structure;GO:0005634//nucleus;GO:0005654//nucleoplasm;GO:0005737//cytoplasm;GO:0005819//spindle;GO:0005856//cytoskeleton;GO:0005938//cell cortex;GO:0015630//microtubule cytoskeleton;GO:0030054//cell junction;GO:0031252//cell leading edge;GO:0031974//membrane-enclosed lumen;GO:0031981//nuclear lumen;GO:0043226//organelle;GO:004322…	-	GO:0002009//morphogenesis of an epithelium;GO:0002064//epithelial cell development;GO:0003334//keratinocyte development;GO:0007275//multicellular organism development;GO:0008150//biological_process;GO:0008285//negative regulation of cell population proliferation;GO:0008544//epidermis development;GO:0009653//anatomical structure morphogenesis;GO:0009790//embryo development;GO:0009888//tissue devel…	--
ncbi_113122559	359	299	311	2473	2557	2239	14.787	14.692	14.491	70.177	70.541	69.295	14.6567	70.0043	2.25589	0	0	vps26a	XP_026149770.1 vacuolar protein sorting-associated protein 26A [Mastacembelus armatus]	Cellular Processes	Transport and catabolism	ko04144//Endocytosis	K18466	GO:0000323//lytic vacuole;GO:0005575//cellular_component;GO:0005622//intracellular anatomical structure;GO:0005737//cytoplasm;GO:0005764//lysosome;GO:0005768//endosome;GO:0005769//early endosome;GO:0005773//vacuole;GO:0005829//cytosol;GO:0010008//endosome membrane;GO:0012505//endomembrane system;GO:0016020//membrane;GO:0030904//retromer complex;GO:0030906//retromer, cargo-selective complex;GO:003…	GO:0003674//molecular_function;GO:0005215//transporter activity	GO:0006810//transport;GO:0006886//intracellular protein transport;GO:0007154//cell communication;GO:0007165//signal transduction;GO:0007166//cell surface receptor signaling pathway;GO:0007267//cell-cell signaling;GO:0008104//protein localization;GO:0008150//biological_process;GO:0009894//regulation of catabolic process;GO:0009966//regulation of signal transduction;GO:0009987//cellular process;GO:…	--
ncbi_113122595	180	150	157	5052	5157	4551	3.418	3.395	3.37	65.948	65.651	64.922	3.39433	65.507	4.27045	0	0	SLC7A10	XP_026149831.1 asc-type amino acid transporter 1-like [Mastacembelus armatus]	-	-	-	-	GO:0005887//integral component of plasma membrane;GO:0016020//membrane;GO:0016021//integral component of membrane	GO:0005275//amine transmembrane transporter activity;GO:0015171//amino acid transmembrane transporter activity;GO:0022857//transmembrane transporter activity;GO:0043858//arginine:ornithine antiporter activity	GO:0006527//arginine catabolic process;GO:0006865//amino acid transport;GO:0015837//amine transport;GO:0055085//transmembrane transport	--
ncbi_113122625	401	341	347	2565	2610	2315	13.773	13.556	13.104	59.543	59.921	58.646	13.4777	59.37	2.13916	0	0	Cbx3	XP_026149880.1 chromobox protein homolog 3-like [Mastacembelus armatus]	Human Diseases	Infectious disease: bacterial	ko05131//Shigellosis	K11586	GO:0005634//nucleus	-	-	--
ncbi_113122629	1274	1059	1255	147	149	153	36.352	36.31	40.683	2.932	2.9	3.272	37.7817	3.03467	-3.63808	0	0	FAM118B	XP_026149890.1 protein FAM118B [Mastacembelus armatus]	-	-	-	-	GO:0005575//cellular_component;GO:0005622//intracellular anatomical structure;GO:0005634//nucleus;GO:0005654//nucleoplasm;GO:0015030//Cajal body;GO:0016604//nuclear body;GO:0031974//membrane-enclosed lumen;GO:0031981//nuclear lumen;GO:0043226//organelle;GO:0043227//membrane-bounded organelle;GO:0043229//intracellular organelle;GO:0043231//intracellular membrane-bounded organelle;GO:0043233//organ…	GO:0003677//DNA binding	GO:0006352//DNA-templated transcription, initiation;GO:0006996//organelle organization;GO:0006997//nucleus organization;GO:0008150//biological_process;GO:0009987//cellular process;GO:0016043//cellular component organization;GO:0030575//nuclear body organization;GO:0030576//Cajal body organization;GO:0071840//cellular component organization or biogenesis	--
ncbi_113122634	754	580	612	4995	5028	4475	16.896	15.489	15.5	76.937	75.527	75.325	15.9617	75.9297	2.25005	0	0	Mtdh	XP_026149897.1 protein LYRIC-like isoform X1 [Mastacembelus armatus]	-	-	-	-	GO:0001650//fibrillar center;GO:0005575//cellular_component;GO:0005622//intracellular anatomical structure;GO:0005634//nucleus;GO:0005635//nuclear envelope;GO:0005654//nucleoplasm;GO:0005730//nucleolus;GO:0005737//cytoplasm;GO:0005783//endoplasmic reticulum;GO:0005789//endoplasmic reticulum membrane;GO:0005886//plasma membrane;GO:0005911//cell-cell junction;GO:0005923//bicellular tight junction;G…	GO:0003674//molecular_function;GO:0003676//nucleic acid binding;GO:0003712//transcription coregulator activity;GO:0003713//transcription coactivator activity;GO:0003723//RNA binding;GO:0003725//double-stranded RNA binding;GO:0005488//binding;GO:0005515//protein binding;GO:0008134//transcription factor binding;GO:0051059//NF-kappaB binding;GO:0097159//organic cyclic compound binding;GO:0140110//tr…	GO:0000122//negative regulation of transcription by RNA polymerase II;GO:0002237//response to molecule of bacterial origin;GO:0006355//regulation of transcription, DNA-templated;GO:0006357//regulation of transcription by RNA polymerase II;GO:0007043//cell-cell junction assembly;GO:0007154//cell communication;GO:0007165//signal transduction;GO:0007166//cell surface receptor signaling pathway;GO:00…	--
ncbi_113122727	734	666	738	5029	5127	4690	18.933	20.472	21.514	89.161	88.646	90.868	20.3063	89.5583	2.1409	0	0	FBXO32	XP_026150048.1 F-box only protein 32 [Mastacembelus armatus]	Environmental Information Processing	Signal transduction	ko04068//FoxO signaling pathway	K10305	GO:0000151//ubiquitin ligase complex;GO:0005575//cellular_component;GO:0005622//intracellular anatomical structure;GO:0005634//nucleus;GO:0005654//nucleoplasm;GO:0005737//cytoplasm;GO:0005829//cytosol;GO:0019005//SCF ubiquitin ligase complex;GO:0030016//myofibril;GO:0030017//sarcomere;GO:0030018//Z disc;GO:0031461//cullin-RING ubiquitin ligase complex;GO:0031674//I band;GO:0031974//membrane-enclo…	GO:0003674//molecular_function;GO:0003824//catalytic activity;GO:0004842//ubiquitin-protein transferase activity;GO:0005515//protein binding;GO:0016740//transferase activity;GO:0019787//ubiquitin-like protein transferase activity;GO:0140096//catalytic activity, acting on a protein	GO:0000209//protein polyubiquitination;GO:0003008//system process;GO:0003012//muscle system process;GO:0006368//transcription elongation from RNA polymerase II promoter;GO:0006464//cellular protein modification process;GO:0006508//proteolysis;GO:0006511//ubiquitin-dependent protein catabolic process;GO:0006807//nitrogen compound metabolic process;GO:0008150//biological_process;GO:0008152//metabol…	--
ncbi_113122779	823	694	775	6500	6569	6087	24.644	24.612	26.178	133.935	131.993	137.05	25.1447	134.326	2.41741	0	0	LMNB1	XP_026150119.1 lamin-L(III)-like isoform X1 [Mastacembelus armatus]	Cellular Processes;Cellular Processes	Cell growth and death;Cell growth and death	ko04210//Apoptosis;ko04214//Apoptosis - fly	K07611;K07611	-	GO:0005524//ATP binding	GO:0007059//chromosome segregation;GO:0030261//chromosome condensation	--
ncbi_113122793	473	431	426	7714	8192	7087	19.455	21.126	19.803	218.091	225.866	218.961	20.128	220.973	3.45659	0	0	BCL2A1	XP_026150147.1 anti-apoptotic protein NR13-like [Mastacembelus armatus]	-	-	-	-	GO:0005575//cellular_component;GO:0005622//intracellular anatomical structure;GO:0005634//nucleus;GO:0005635//nuclear envelope;GO:0005737//cytoplasm;GO:0005739//mitochondrion;GO:0005740//mitochondrial envelope;GO:0005741//mitochondrial outer membrane;GO:0005829//cytosol;GO:0012505//endomembrane system;GO:0016020//membrane;GO:0016021//integral component of membrane;GO:0019867//outer membrane;GO:00…	GO:0002020//protease binding;GO:0003674//molecular_function;GO:0005488//binding;GO:0005515//protein binding;GO:0019899//enzyme binding;GO:0042802//identical protein binding;GO:0042803//protein homodimerization activity;GO:0046982//protein heterodimerization activity;GO:0046983//protein dimerization activity;GO:0089720//caspase binding	GO:0000003//reproduction;GO:0006915//apoptotic process;GO:0006919//activation of cysteine-type endopeptidase activity involved in apoptotic process;GO:0006950//response to stress;GO:0006974//cellular response to DNA damage stimulus;GO:0007154//cell communication;GO:0007165//signal transduction;GO:0007166//cell surface receptor signaling pathway;GO:0007275//multicellular organism development;GO:00…	--
ncbi_113122803	1680	1479	1476	239	261	240	80.969	88.26	79.042	7.068	8.473	8.733	82.757	8.09133	-3.35443	0	0	RCJMB04_19n18	XP_026150162.1 uncharacterized protein KIAA1143 homolog [Mastacembelus armatus]	-	-	-	-	-	GO:0004413//homoserine kinase activity	GO:0009088//threonine biosynthetic process	--
ncbi_113122811	336	249	316	2631	2661	2418	24.938	22.13	26.696	135.179	133.333	135.766	24.588	134.759	2.45436	0	0	MALSU1	XP_026150175.1 mitochondrial assembly of ribosomal large subunit protein 1 [Mastacembelus armatus]	-	-	-	-	GO:0005575//cellular_component;GO:0005622//intracellular anatomical structure;GO:0005737//cytoplasm;GO:0005739//mitochondrion;GO:0005759//mitochondrial matrix;GO:0005829//cytosol;GO:0031974//membrane-enclosed lumen;GO:0043226//organelle;GO:0043227//membrane-bounded organelle;GO:0043229//intracellular organelle;GO:0043231//intracellular membrane-bounded organelle;GO:0043233//organelle lumen;GO:007…	GO:0003674//molecular_function;GO:0005488//binding;GO:0043021//ribonucleoprotein complex binding;GO:0043022//ribosome binding;GO:0043023//ribosomal large subunit binding;GO:0044877//protein-containing complex binding	GO:0006417//regulation of translation;GO:0008150//biological_process;GO:0009889//regulation of biosynthetic process;GO:0009890//negative regulation of biosynthetic process;GO:0009892//negative regulation of metabolic process;GO:0010468//regulation of gene expression;GO:0010556//regulation of macromolecule biosynthetic process;GO:0010558//negative regulation of macromolecule biosynthetic process;G…	--
ncbi_113122837	460	412	431	2590	2682	2453	14.965	15.972	15.846	57.915	58.486	59.942	15.5943	58.781	1.91433	0	0	RCC1	XP_026150239.1 regulator of chromosome condensation [Mastacembelus armatus]	-	-	-	-	GO:0000228//nuclear chromosome;GO:0000785//chromatin;GO:0000793//condensed chromosome;GO:0000794//condensed nuclear chromosome;GO:0005575//cellular_component;GO:0005622//intracellular anatomical structure;GO:0005634//nucleus;GO:0005635//nuclear envelope;GO:0005654//nucleoplasm;GO:0005694//chromosome;GO:0005737//cytoplasm;GO:0005819//spindle;GO:0005856//cytoskeleton;GO:0012505//endomembrane system…	GO:0003674//molecular_function;GO:0003676//nucleic acid binding;GO:0003677//DNA binding;GO:0003682//chromatin binding;GO:0005085//guanyl-nucleotide exchange factor activity;GO:0005488//binding;GO:0005515//protein binding;GO:0008233//peptidase activity;GO:0019899//enzyme binding;GO:0031267//small GTPase binding;GO:0031490//chromatin DNA binding;GO:0031491//nucleosome binding;GO:0031492//nucleosoma…	GO:0000054//ribosomal subunit export from nucleus;GO:0000082//G1/S transition of mitotic cell cycle;GO:0000226//microtubule cytoskeleton organization;GO:0000278//mitotic cell cycle;GO:0000724//double-strand break repair via homologous recombination;GO:0006355//regulation of transcription, DNA-templated;GO:0006403//RNA localization;GO:0006405//RNA export from nucleus;GO:0006406//mRNA export from n…	--
ncbi_113122943	1762	1528	1580	9317	9347	8200	86.772	89.7	87.922	316.219	309.364	304.067	88.1313	309.883	1.814	0	0	UBE2A	NP_001290919.1 ubiquitin-conjugating enzyme E2A [Esox lucius]	Genetic Information Processing	Folding, sorting and degradation	ko04120//Ubiquitin mediated proteolysis	K10573	-	GO:0005515//protein binding	GO:0006464//cellular protein modification process;GO:0015031//protein transport	--
ncbi_113122995	69	64	60	3437	3540	3128	3.708	5.037	3.382	89.679	90.077	89.191	4.04233	89.649	4.47103	0	0	jam2a	XP_026150489.1 junctional adhesion molecule B-like [Mastacembelus armatus]	Environmental Information Processing;Cellular Processes;Organismal Systems;Human Diseases	Signaling molecules and interaction;Cellular community - eukaryotes;Immune system;Infectious disease: bacterial	ko04514//Cell adhesion molecules;ko04530//Tight junction;ko04670//Leukocyte transendothelial migration;ko05120//Epithelial cell signaling in Helicobacter pylori infection	K06735;K06735;K06735;K06735	-	-	-	--
ncbi_113123010	4758	3956	4195	1832	1852	1672	65.88	65.276	65.646	17.436	17.189	17.39	65.6007	17.3383	-1.91975	0	0	RNF17	XP_026150502.1 RING finger protein 17 [Mastacembelus armatus]	-	-	-	-	GO:0005575//cellular_component;GO:0005622//intracellular anatomical structure;GO:0005634//nucleus;GO:0005737//cytoplasm;GO:0032991//protein-containing complex;GO:0035770//ribonucleoprotein granule;GO:0036464//cytoplasmic ribonucleoprotein granule;GO:0043186//P granule;GO:0043226//organelle;GO:0043227//membrane-bounded organelle;GO:0043228//non-membrane-bounded organelle;GO:0043229//intracellular …	GO:0003674//molecular_function;GO:0003824//catalytic activity;GO:0004842//ubiquitin-protein transferase activity;GO:0005488//binding;GO:0005515//protein binding;GO:0008270//zinc ion binding;GO:0016740//transferase activity;GO:0019787//ubiquitin-like protein transferase activity;GO:0042802//identical protein binding;GO:0042803//protein homodimerization activity;GO:0043167//ion binding;GO:0043169//…	GO:0000003//reproduction;GO:0003006//developmental process involved in reproduction;GO:0006464//cellular protein modification process;GO:0006807//nitrogen compound metabolic process;GO:0007275//multicellular organism development;GO:0007276//gamete generation;GO:0007281//germ cell development;GO:0007283//spermatogenesis;GO:0007286//spermatid development;GO:0008150//biological_process;GO:0008152//m…	--
ncbi_113123030	3402	2728	3050	964	939	864	14.313	13.677	14.495	2.79	2.656	2.73	14.1617	2.72533	-2.37749	0	0	LRP2	XP_026150541.1 low-density lipoprotein receptor-related protein 2 [Mastacembelus armatus]	Organismal Systems;Environmental Information Processing;Organismal Systems	Endocrine system;Signal transduction;Digestive system	ko04918//Thyroid hormone synthesis;ko04340//Hedgehog signaling pathway;ko04979//Cholesterol metabolism	K06233;K06233;K06233	GO:0000323//lytic vacuole;GO:0005575//cellular_component;GO:0005576//extracellular region;GO:0005615//extracellular space;GO:0005622//intracellular anatomical structure;GO:0005737//cytoplasm;GO:0005764//lysosome;GO:0005768//endosome;GO:0005773//vacuole;GO:0005783//endoplasmic reticulum;GO:0005794//Golgi apparatus;GO:0005886//plasma membrane;GO:0005903//brush border;GO:0005905//clathrin-coated pit…	GO:0003674//molecular_function;GO:0003700//DNA-binding transcription factor activity;GO:0004064//arylesterase activity;GO:0005041//low-density lipoprotein particle receptor activity;GO:0005102//signaling receptor binding;GO:0005215//transporter activity;GO:0005488//binding;GO:0005509//calcium ion binding;GO:0005515//protein binding;GO:0008134//transcription factor binding;GO:0017124//SH3 domain b…	GO:0000003//reproduction;GO:0000902//cell morphogenesis;GO:0001523//retinoid metabolic process;GO:0001568//blood vessel development;GO:0001838//embryonic epithelial tube formation;GO:0001841//neural tube formation;GO:0001843//neural tube closure;GO:0001944//vasculature development;GO:0002009//morphogenesis of an epithelium;GO:0003002//regionalization;GO:0003006//developmental process involved in …	--
ncbi_113123033	3791	3106	3336	75	117	105	19.522	19.065	19.43	0.266	0.404	0.406	19.339	0.358667	-5.75273	0	0	DNAH7	XP_026150548.1 dynein heavy chain 7, axonemal isoform X1 [Mastacembelus armatus]	Human Diseases;Human Diseases;Human Diseases	Neurodegenerative disease;Neurodegenerative disease;Neurodegenerative disease	ko05022//Pathways of neurodegeneration - multiple diseases;ko05014//Amyotrophic lateral sclerosis;ko05016//Huntington disease	K10408;K10408;K10408	GO:0005575//cellular_component;GO:0005622//intracellular anatomical structure;GO:0005737//cytoplasm;GO:0005829//cytosol;GO:0005856//cytoskeleton;GO:0005858//axonemal dynein complex;GO:0005874//microtubule;GO:0005875//microtubule associated complex;GO:0005929//cilium;GO:0005930//axoneme;GO:0009331//glycerol-3-phosphate dehydrogenase complex;GO:0009898//cytoplasmic side of plasma membrane;GO:001563…	GO:0000166//nucleotide binding;GO:0003674//molecular_function;GO:0003774//cytoskeletal motor activity;GO:0003777//microtubule motor activity;GO:0003824//catalytic activity;GO:0004368//glycerol-3-phosphate dehydrogenase (quinone) activity;GO:0005198//structural molecule activity;GO:0005488//binding;GO:0005509//calcium ion binding;GO:0005515//protein binding;GO:0005524//ATP binding;GO:0008569//minu…	GO:0000226//microtubule cytoskeleton organization;GO:0001539//cilium or flagellum-dependent cell motility;GO:0001578//microtubule bundle formation;GO:0003008//system process;GO:0003341//cilium movement;GO:0006072//glycerol-3-phosphate metabolic process;GO:0006793//phosphorus metabolic process;GO:0006796//phosphate-containing compound metabolic process;GO:0006817//phosphate ion transport;GO:000692…	--
ncbi_113123038	1197	1062	1112	100	72	81	28.563	30.496	31.322	1.505	1.075	1.545	30.127	1.375	-4.45355	0	0	CCDC148	XP_026150565.1 coiled-coil domain-containing protein 148 isoform X1 [Mastacembelus armatus]	-	-	-	-	-	-	-	--
ncbi_113123041	2056	1810	1863	415	443	450	26.429	27.133	26.721	3.462	3.538	4.119	26.761	3.70633	-2.85207	0	0	PPP1R9A	XP_026150571.1 neurabin-1-like isoform X1 [Mastacembelus armatus]	-	-	-	-	-	GO:0005515//protein binding;GO:0043565//sequence-specific DNA binding	-	--
ncbi_113123059	80	68	55	5287	5438	4842	2.29	2.32	1.78	104.041	104.361	104.128	2.13	104.177	5.61203	0	0	LPCAT4	XP_026150608.1 lysophospholipid acyltransferase LPCAT4 [Mastacembelus armatus]	Metabolism;Metabolism;Metabolism	Global and overview maps;Lipid metabolism;Lipid metabolism	ko01100//Metabolic pathways;ko00564//Glycerophospholipid metabolism;ko00565//Ether lipid metabolism	K13512;K13512;K13512	GO:0005575//cellular_component;GO:0005622//intracellular anatomical structure;GO:0005737//cytoplasm;GO:0005783//endoplasmic reticulum;GO:0005789//endoplasmic reticulum membrane;GO:0012505//endomembrane system;GO:0016020//membrane;GO:0016021//integral component of membrane;GO:0031224//intrinsic component of membrane;GO:0031984//organelle subcompartment;GO:0042175//nuclear outer membrane-endoplasmi…	GO:0003674//molecular_function;GO:0003824//catalytic activity;GO:0003841//1-acylglycerol-3-phosphate O-acyltransferase activity;GO:0005509//calcium ion binding;GO:0008374//O-acyltransferase activity;GO:0016407//acetyltransferase activity;GO:0016411//acylglycerol O-acyltransferase activity;GO:0016413//O-acetyltransferase activity;GO:0016740//transferase activity;GO:0016746//acyltransferase activit…	GO:0006575//cellular modified amino acid metabolic process;GO:0006629//lipid metabolic process;GO:0006644//phospholipid metabolic process;GO:0006650//glycerophospholipid metabolic process;GO:0006654//phosphatidic acid biosynthetic process;GO:0006658//phosphatidylserine metabolic process;GO:0006793//phosphorus metabolic process;GO:0006796//phosphate-containing compound metabolic process;GO:0006807…	--
ncbi_113123078	1689	1430	1414	64	42	56	54.532	55.1	51.597	1.425	0.909	1.358	53.743	1.23067	-5.44856	0	0	OTC	XP_026150630.1 ornithine carbamoyltransferase, mitochondrial isoform X1 [Mastacembelus armatus]	Metabolism;Metabolism;Metabolism	Global and overview maps;Global and overview maps;Amino acid metabolism	ko01100//Metabolic pathways;ko01230//Biosynthesis of amino acids;ko00220//Arginine biosynthesis	K00611;K00611;K00611	GO:0005575//cellular_component;GO:0005622//intracellular anatomical structure;GO:0005737//cytoplasm;GO:0005739//mitochondrion;GO:0005740//mitochondrial envelope;GO:0005743//mitochondrial inner membrane;GO:0005759//mitochondrial matrix;GO:0005829//cytosol;GO:0016020//membrane;GO:0019866//organelle inner membrane;GO:0031090//organelle membrane;GO:0031966//mitochondrial membrane;GO:0031967//organell…	GO:0003674//molecular_function;GO:0003824//catalytic activity;GO:0004070//aspartate carbamoyltransferase activity;GO:0004585//ornithine carbamoyltransferase activity;GO:0005488//binding;GO:0005543//phospholipid binding;GO:0008289//lipid binding;GO:0016597//amino acid binding;GO:0016740//transferase activity;GO:0016741//transferase activity, transferring one-carbon groups;GO:0016743//carboxyl- or …	GO:0000050//urea cycle;GO:0000052//citrulline metabolic process;GO:0001101//response to acid chemical;GO:0001889//liver development;GO:0006082//organic acid metabolic process;GO:0006520//cellular amino acid metabolic process;GO:0006525//arginine metabolic process;GO:0006526//arginine biosynthetic process;GO:0006591//ornithine metabolic process;GO:0006593//ornithine catabolic process;GO:0006807//n…	--
ncbi_113123099	177	139	121	4721	4823	4298	1.287	1.205	0.994	23.598	23.511	23.478	1.162	23.529	4.33976	0	0	FN1	XP_026150677.1 fibronectin-like [Mastacembelus armatus]	Human Diseases;Environmental Information Processing;Human Diseases;Human Diseases;Cellular Processes;Cellular Processes;Human Diseases;Human Diseases;Human Diseases;Human Diseases;Human Diseases;Environmental Information Processing	Cancer: overview;Signal transduction;Infectious disease: viral;Cancer: overview;Cell motility;Cellular community - eukaryotes;Infectious disease: bacterial;Endocrine and metabolic disease;Infectious disease: parasitic;Cancer: specific types;Infectious disease: bacterial;Signaling molecules and interaction	ko05200//Pathways in cancer;ko04151//PI3K-Akt signaling pathway;ko05165//Human papillomavirus infection;ko05205//Proteoglycans in cancer;ko04810//Regulation of actin cytoskeleton;ko04510//Focal adhesion;ko05135//Yersinia infection;ko04933//AGE-RAGE signaling pathway in diabetic complications;ko05146//Amoebiasis;ko05222//Small cell lung cancer;ko05100//Bacterial invasion of epithelial cells;ko0451…	K05717;K05717;K05717;K05717;K05717;K05717;K05717;K05717;K05717;K05717;K05717;K05717	GO:0005575//cellular_component;GO:0005576//extracellular region;GO:0005577//fibrinogen complex;GO:0005604//basement membrane;GO:0005615//extracellular space;GO:0005622//intracellular anatomical structure;GO:0005737//cytoplasm;GO:0005783//endoplasmic reticulum;GO:0005788//endoplasmic reticulum lumen;GO:0005793//endoplasmic reticulum-Golgi intermediate compartment;GO:0005886//plasma membrane;GO:001…	GO:0002020//protease binding;GO:0003674//molecular_function;GO:0003993//acid phosphatase activity;GO:0005102//signaling receptor binding;GO:0005178//integrin binding;GO:0005198//structural molecule activity;GO:0005201//extracellular matrix structural constituent;GO:0005488//binding;GO:0005515//protein binding;GO:0005518//collagen binding;GO:0005539//glycosaminoglycan binding;GO:0008022//protein C…	GO:0000302//response to reactive oxygen species;GO:0000902//cell morphogenesis;GO:0000904//cell morphogenesis involved in differentiation;GO:0001101//response to acid chemical;GO:0001503//ossification;GO:0001525//angiogenesis;GO:0001558//regulation of cell growth;GO:0001568//blood vessel development;GO:0001667//ameboidal-type cell migration;GO:0001678//cellular glucose homeostasis;GO:0001704//for…	--
ncbi_113123153	5248	4532	4697	1392	1430	1232	132.812	136.76	134.335	24.215	24.248	23.377	134.636	23.9467	-2.49116	0	0	rbm44	XP_026150763.1 RNA-binding protein 44 [Mastacembelus armatus]	-	-	-	-	GO:0005575//cellular_component;GO:0005576//extracellular region;GO:0005622//intracellular anatomical structure;GO:0005737//cytoplasm;GO:0045171//intercellular bridge	GO:0003674//molecular_function;GO:0003676//nucleic acid binding;GO:0003723//RNA binding;GO:0005488//binding;GO:0005515//protein binding;GO:0042802//identical protein binding;GO:0042803//protein homodimerization activity;GO:0046983//protein dimerization activity;GO:0097159//organic cyclic compound binding;GO:1901363//heterocyclic compound binding	-	--
ncbi_113123174	1370	1124	1247	167	216	186	28.482	28.115	29.167	2.275	2.996	2.908	28.588	2.72633	-3.39038	0	0	flot2	XP_026150783.1 flotillin-2 [Mastacembelus armatus]	Organismal Systems	Endocrine system	ko04910//Insulin signaling pathway	K07192	GO:0005575//cellular_component;GO:0005622//intracellular anatomical structure;GO:0005737//cytoplasm;GO:0005768//endosome;GO:0012505//endomembrane system;GO:0016020//membrane;GO:0030139//endocytic vesicle;GO:0030288//outer membrane-bounded periplasmic space;GO:0031410//cytoplasmic vesicle;GO:0031982//vesicle;GO:0043226//organelle;GO:0043227//membrane-bounded organelle;GO:0043229//intracellular org…	GO:0003674//molecular_function	GO:0007155//cell adhesion;GO:0008150//biological_process;GO:0010470//regulation of gastrulation;GO:0022407//regulation of cell-cell adhesion;GO:0022603//regulation of anatomical structure morphogenesis;GO:0022610//biological adhesion;GO:0030155//regulation of cell adhesion;GO:0045861//negative regulation of proteolysis;GO:0045995//regulation of embryonic development;GO:0050789//regulation of biol…	--
ncbi_113123233	95	57	75	1757	1862	1681	1.032	0.738	0.921	13.125	13.565	13.723	0.897	13.471	3.90861	0	0	APOLD1	XP_026150839.1 nucleolar protein dao-5-like isoform X1 [Mastacembelus armatus]	-	-	-	-	GO:0005575//cellular_component;GO:0005576//extracellular region;GO:0005622//intracellular anatomical structure;GO:0005634//nucleus;GO:0005654//nucleoplasm;GO:0005737//cytoplasm;GO:0005829//cytosol;GO:0005886//plasma membrane;GO:0016020//membrane;GO:0016021//integral component of membrane;GO:0031224//intrinsic component of membrane;GO:0031974//membrane-enclosed lumen;GO:0031981//nuclear lumen;GO:0…	GO:0003674//molecular_function;GO:0003824//catalytic activity;GO:0005488//binding;GO:0008289//lipid binding	GO:0001525//angiogenesis;GO:0001568//blood vessel development;GO:0001666//response to hypoxia;GO:0001775//cell activation;GO:0001944//vasculature development;GO:0006807//nitrogen compound metabolic process;GO:0006810//transport;GO:0006869//lipid transport;GO:0006950//response to stress;GO:0007275//multicellular organism development;GO:0008150//biological_process;GO:0008152//metabolic process;GO:0…	--
ncbi_113123237	1617	1366	1342	255	255	198	14.708	14.611	13.959	0.125	0.122	0.106	14.426	0.117667	-6.93782	0	0	TTN	XP_026150840.1 titin-like [Mastacembelus armatus]	Human Diseases;Human Diseases	Cardiovascular disease;Cardiovascular disease	ko05414//Dilated cardiomyopathy;ko05410//Hypertrophic cardiomyopathy	K12567;K12567	GO:0005575//cellular_component	GO:0003674//molecular_function;GO:0003993//acid phosphatase activity;GO:0004672//protein kinase activity;GO:0005515//protein binding;GO:0005524//ATP binding;GO:0046872//metal ion binding;GO:0047343//glucose-1-phosphate cytidylyltransferase activity	GO:0006468//protein phosphorylation;GO:0008150//biological_process;GO:0009103//lipopolysaccharide biosynthetic process	--
ncbi_113123242	3539	2850	3087	1029	1134	977	46.586	44.688	45.94	9.182	9.861	9.514	45.738	9.519	-2.26451	0	0	app	XP_026150847.1 amyloid-beta A4 protein-like isoform X1 [Mastacembelus armatus]	Human Diseases;Human Diseases;Organismal Systems	Neurodegenerative disease;Neurodegenerative disease;Nervous system	ko05022//Pathways of neurodegeneration - multiple diseases;ko05010//Alzheimer disease;ko04726//Serotonergic synapse	K04520;K04520;K04520	GO:0005575//cellular_component;GO:0016020//membrane;GO:0016021//integral component of membrane;GO:0031224//intrinsic component of membrane	GO:0003674//molecular_function;GO:0004857//enzyme inhibitor activity;GO:0004866//endopeptidase inhibitor activity;GO:0004867//serine-type endopeptidase inhibitor activity;GO:0005488//binding;GO:0005539//glycosaminoglycan binding;GO:0008201//heparin binding;GO:0030234//enzyme regulator activity;GO:0030414//peptidase inhibitor activity;GO:0043167//ion binding;GO:0043168//anion binding;GO:0043169//c…	GO:0007275//multicellular organism development;GO:0007399//nervous system development;GO:0008150//biological_process;GO:0009892//negative regulation of metabolic process;GO:0010466//negative regulation of peptidase activity;GO:0010605//negative regulation of macromolecule metabolic process;GO:0010951//negative regulation of endopeptidase activity;GO:0019222//regulation of metabolic process;GO:003…	--
ncbi_113123258	667	611	663	3706	3844	3419	9.936	10.857	11.171	48.208	48.636	48.491	10.6547	48.445	2.18486	0	0	Ift88	XP_026150889.1 intraflagellar transport protein 88 homolog isoform X1 [Mastacembelus armatus]	-	-	-	-	GO:0001669//acrosomal vesicle;GO:0002080//acrosomal membrane;GO:0002081//outer acrosomal membrane;GO:0005575//cellular_component;GO:0005622//intracellular anatomical structure;GO:0005737//cytoplasm;GO:0005794//Golgi apparatus;GO:0005802//trans-Golgi network;GO:0005813//centrosome;GO:0005814//centriole;GO:0005815//microtubule organizing center;GO:0005856//cytoskeleton;GO:0005929//cilium;GO:0005930…	GO:0003674//molecular_function;GO:0005215//transporter activity;GO:0005488//binding;GO:0005515//protein binding;GO:0008092//cytoskeletal protein binding;GO:0016829//lyase activity;GO:0019894//kinesin binding;GO:0042802//identical protein binding	GO:0000003//reproduction;GO:0000226//microtubule cytoskeleton organization;GO:0000902//cell morphogenesis;GO:0000904//cell morphogenesis involved in differentiation;GO:0001578//microtubule bundle formation;GO:0001654//eye development;GO:0001655//urogenital system development;GO:0001822//kidney development;GO:0001885//endothelial cell development;GO:0001886//endothelial cell morphogenesis;GO:00018…	--
ncbi_113123360	404	326	361	3859	3814	3315	8.883	8.392	9.316	58.971	56.446	55.308	8.86367	56.9083	2.68266	0	0	nabp1	XP_026151111.1 SOSS complex subunit B2 [Mastacembelus armatus]	-	-	-	-	GO:0000228//nuclear chromosome;GO:0000781//chromosome, telomeric region;GO:0005575//cellular_component;GO:0005622//intracellular anatomical structure;GO:0005634//nucleus;GO:0005654//nucleoplasm;GO:0005694//chromosome;GO:0005737//cytoplasm;GO:0005829//cytosol;GO:0031974//membrane-enclosed lumen;GO:0031981//nuclear lumen;GO:0032991//protein-containing complex;GO:0043226//organelle;GO:0043227//membr…	GO:0003674//molecular_function;GO:0003676//nucleic acid binding;GO:0003677//DNA binding;GO:0003697//single-stranded DNA binding;GO:0003723//RNA binding;GO:0005488//binding;GO:0097159//organic cyclic compound binding;GO:1901363//heterocyclic compound binding	GO:0000075//cell cycle checkpoint signaling;GO:0000278//mitotic cell cycle;GO:0000724//double-strand break repair via homologous recombination;GO:0000725//recombinational repair;GO:0006139//nucleobase-containing compound metabolic process;GO:0006259//DNA metabolic process;GO:0006281//DNA repair;GO:0006302//double-strand break repair;GO:0006310//DNA recombination;GO:0006351//transcription, DNA-tem…	--
ncbi_113123426	4175	3499	3466	1468	1422	1253	71.706	72.058	67.829	17.552	16.532	16.255	70.531	16.7797	-2.07154	0	0	mao	XP_026151267.1 amine oxidase [flavin-containing] B [Mastacembelus armatus]	Metabolism;Human Diseases;Organismal Systems;Human Diseases;Organismal Systems;Human Diseases;Human Diseases;Metabolism;Metabolism;Metabolism;Metabolism;Metabolism;Metabolism;Metabolism	Global and overview maps;Neurodegenerative disease;Nervous system;Substance dependence;Nervous system;Substance dependence;Substance dependence;Amino acid metabolism;Xenobiotics biodegradation and metabolism;Amino acid metabolism;Amino acid metabolism;Amino acid metabolism;Amino acid metabolism;Amino acid metabolism	ko01100//Metabolic pathways;ko05012//Parkinson disease;ko04728//Dopaminergic synapse;ko05034//Alcoholism;ko04726//Serotonergic synapse;ko05031//Amphetamine addiction;ko05030//Cocaine addiction;ko00330//Arginine and proline metabolism;ko00982//Drug metabolism - cytochrome P450;ko00260//Glycine, serine and threonine metabolism;ko00380//Tryptophan metabolism;ko00350//Tyrosine metabolism;ko00340//His…	K00274;K00274;K00274;K00274;K00274;K00274;K00274;K00274;K00274;K00274;K00274;K00274;K00274;K00274	GO:0005575//cellular_component;GO:0005622//intracellular anatomical structure;GO:0005737//cytoplasm;GO:0005739//mitochondrion;GO:0005740//mitochondrial envelope;GO:0005741//mitochondrial outer membrane;GO:0009331//glycerol-3-phosphate dehydrogenase complex;GO:0009342//glutamate synthase complex (NADPH);GO:0016020//membrane;GO:0016021//integral component of membrane;GO:0019867//outer membrane;GO:0…	GO:0003674//molecular_function;GO:0003824//catalytic activity;GO:0004148//dihydrolipoyl dehydrogenase activity;GO:0004362//glutathione-disulfide reductase (NADPH) activity;GO:0004368//glycerol-3-phosphate dehydrogenase (quinone) activity;GO:0004499//N,N-dimethylaniline monooxygenase activity;GO:0004729//oxygen-dependent protoporphyrinogen oxidase activity;GO:0004791//thioredoxin-disulfide reducta…	GO:0001505//regulation of neurotransmitter levels;GO:0006071//glycerol metabolic process;GO:0006096//glycolytic process;GO:0006537//glutamate biosynthetic process;GO:0006576//cellular biogenic amine metabolic process;GO:0006584//catecholamine metabolic process;GO:0006725//cellular aromatic compound metabolic process;GO:0006744//ubiquinone biosynthetic process;GO:0006779//porphyrin-containing comp…	--
ncbi_113123432	1164	1021	1139	75	90	47	24.519	25.632	27.11	1.085	1.277	0.749	25.7537	1.037	-4.63429	0	0	AHR	XP_026151279.1 aryl hydrocarbon receptor-like [Mastacembelus armatus]	Human Diseases;Human Diseases;Human Diseases;Organismal Systems	Cancer: overview;Cancer: overview;Endocrine and metabolic disease;Immune system	ko05207//Chemical carcinogenesis - receptor activation;ko05208//Chemical carcinogenesis - reactive oxygen species;ko04934//Cushing syndrome;ko04659//Th17 cell differentiation	K09093;K09093;K09093;K09093	-	GO:0005515//protein binding;GO:0046983//protein dimerization activity	GO:0006355//regulation of transcription, DNA-templated;GO:0007165//signal transduction	bHLH
ncbi_113123440	168	121	121	2239	2120	2084	6.465	5.17	4.888	54.808	50.448	55.531	5.50767	53.5957	3.2826	0	0	bcs1l	XP_026151302.1 mitochondrial chaperone BCS1 [Mastacembelus armatus]	-	-	-	-	GO:0000502//proteasome complex;GO:0005575//cellular_component;GO:0005622//intracellular anatomical structure;GO:0005737//cytoplasm;GO:0005739//mitochondrion;GO:0005740//mitochondrial envelope;GO:0005743//mitochondrial inner membrane;GO:0005746//mitochondrial respirasome;GO:0005750//mitochondrial respiratory chain complex III;GO:0009379//Holliday junction helicase complex;GO:0016020//membrane;GO:0…	GO:0000166//nucleotide binding;GO:0003674//molecular_function;GO:0003677//DNA binding;GO:0003723//RNA binding;GO:0003724//RNA helicase activity;GO:0003824//catalytic activity;GO:0004222//metalloendopeptidase activity;GO:0005215//transporter activity;GO:0005488//binding;GO:0005524//ATP binding;GO:0008320//protein transmembrane transporter activity;GO:0009378//four-way junction helicase activity;GO…	GO:0006260//DNA replication;GO:0006281//DNA repair;GO:0006310//DNA recombination;GO:0006508//proteolysis;GO:0006810//transport;GO:0006996//organelle organization;GO:0007005//mitochondrion organization;GO:0007006//mitochondrial membrane organization;GO:0008104//protein localization;GO:0008150//biological_process;GO:0008535//respiratory chain complex IV assembly;GO:0009987//cellular process;GO:0010…	--
ncbi_113123443	298	253	246	2186	2267	1902	9.485	9.598	8.855	47.877	48.391	45.495	9.31267	47.2543	2.34318	0	0	BZW1	XP_026151306.1 basic leucine zipper and W2 domain-containing protein 1-A-like isoform X1 [Mastacembelus armatus]	-	-	-	-	-	GO:0005515//protein binding	-	--
ncbi_113123447	5921	5019	5435	1144	1230	1090	125.583	127.187	130.77	14.282	14.655	14.156	127.847	14.3643	-3.15385	0	0	Kpna3	XP_026151311.1 importin subunit alpha-4 [Mastacembelus armatus]	Human Diseases;Human Diseases;Genetic Information Processing	Infectious disease: bacterial;Cancer: overview;Translation	ko05132//Salmonella infection;ko05207//Chemical carcinogenesis - receptor activation;ko03013//Nucleocytoplasmic transport	K23583;K23583;K23583	GO:0000221//vacuolar proton-transporting V-type ATPase, V1 domain;GO:0005575//cellular_component;GO:0005622//intracellular anatomical structure;GO:0005634//nucleus;GO:0005635//nuclear envelope;GO:0005643//nuclear pore;GO:0005654//nucleoplasm;GO:0005737//cytoplasm;GO:0005829//cytosol;GO:0012505//endomembrane system;GO:0018995//host cellular component;GO:0030117//membrane coat;GO:0031967//organelle…	GO:0003674//molecular_function;GO:0005048//signal sequence binding;GO:0005215//transporter activity;GO:0005488//binding;GO:0005515//protein binding;GO:0008022//protein C-terminus binding;GO:0008139//nuclear localization sequence binding;GO:0033218//amide binding;GO:0042277//peptide binding;GO:0046961//proton-transporting ATPase activity, rotational mechanism;GO:0061608//nuclear import signal rece…	GO:0006606//protein import into nucleus;GO:0006607//NLS-bearing protein import into nucleus;GO:0006810//transport;GO:0006886//intracellular protein transport;GO:0006913//nucleocytoplasmic transport;GO:0008104//protein localization;GO:0008150//biological_process;GO:0009987//cellular process;GO:0015031//protein transport;GO:0015833//peptide transport;GO:0016032//viral process;GO:0016043//cellular c…	--
ncbi_113123527	377	324	353	2800	3006	2665	11.688	12.016	12.227	60.709	63.755	63.379	11.977	62.6143	2.38623	0	0	MOSPD2	XP_026151478.1 motile sperm domain-containing protein 2 [Mastacembelus armatus]	-	-	-	-	GO:0005575//cellular_component;GO:0005622//intracellular anatomical structure;GO:0005856//cytoskeleton;GO:0016020//membrane;GO:0016021//integral component of membrane;GO:0031224//intrinsic component of membrane;GO:0043226//organelle;GO:0043228//non-membrane-bounded organelle;GO:0043229//intracellular organelle;GO:0043232//intracellular non-membrane-bounded organelle	-	-	--
ncbi_113123539	2433	2115	2182	40	58	40	81.767	84.706	82.878	0.924	1.307	1.01	83.117	1.08033	-6.2656	0	0	HSD3B	XP_026151499.1 3 beta-hydroxysteroid dehydrogenase/Delta 5-->4-isomerase type 1 [Mastacembelus armatus]	Metabolism;Human Diseases;Organismal Systems;Organismal Systems;Organismal Systems;Metabolism	Global and overview maps;Endocrine and metabolic disease;Endocrine system;Endocrine system;Endocrine system;Lipid metabolism	ko01100//Metabolic pathways;ko04934//Cushing syndrome;ko04925//Aldosterone synthesis and secretion;ko04927//Cortisol synthesis and secretion;ko04913//Ovarian steroidogenesis;ko00140//Steroid hormone biosynthesis	K00070;K00070;K00070;K00070;K00070;K00070	GO:0005575//cellular_component;GO:0005622//intracellular anatomical structure;GO:0005737//cytoplasm;GO:0005739//mitochondrion;GO:0005740//mitochondrial envelope;GO:0005783//endoplasmic reticulum;GO:0005789//endoplasmic reticulum membrane;GO:0005790//smooth endoplasmic reticulum;GO:0012505//endomembrane system;GO:0016020//membrane;GO:0016021//integral component of membrane;GO:0030868//smooth endop…	GO:0003674//molecular_function;GO:0003824//catalytic activity;GO:0003854//3-beta-hydroxy-delta5-steroid dehydrogenase activity;GO:0003978//UDP-glucose 4-epimerase activity;GO:0004769//steroid delta-isomerase activity;GO:0008460//dTDP-glucose 4,6-dehydratase activity;GO:0008712//ADP-glyceromanno-heptose 6-epimerase activity;GO:0008831//dTDP-4-dehydrorhamnose reductase activity;GO:0016229//steroid …	GO:0005975//carbohydrate metabolic process;GO:0006012//galactose metabolic process;GO:0006629//lipid metabolic process;GO:0006694//steroid biosynthetic process;GO:0008150//biological_process;GO:0008152//metabolic process;GO:0008202//steroid metabolic process;GO:0008610//lipid biosynthetic process;GO:0009058//biosynthetic process;GO:0009243//O antigen biosynthetic process;GO:0009244//lipopolysacch…	--
ncbi_113123549	377	310	344	7373	7563	6813	8.948	8.771	9.229	120.281	120.319	121.456	8.98267	120.685	3.74796	0	0	ska3	XP_026151509.1 spindle and kinetochore-associated protein 3 isoform X1 [Mastacembelus armatus]	-	-	-	-	-	GO:0008017//microtubule binding	GO:0007059//chromosome segregation;GO:0051301//cell division	--
ncbi_113123565	1664	1410	1596	9176	9570	8289	19.211	19.399	20.825	72.818	74.063	71.884	19.8117	72.9217	1.88	0	0	AKAP1	XP_026151536.1 A-kinase anchor protein 1, mitochondrial [Mastacembelus armatus]	-	-	-	-	GO:0005575//cellular_component;GO:0005622//intracellular anatomical structure;GO:0005737//cytoplasm;GO:0005739//mitochondrion;GO:0005740//mitochondrial envelope;GO:0005741//mitochondrial outer membrane;GO:0005743//mitochondrial inner membrane;GO:0005759//mitochondrial matrix;GO:0005783//endoplasmic reticulum;GO:0005794//Golgi apparatus;GO:0005811//lipid droplet;GO:0005829//cytosol;GO:0005886//pla…	GO:0003674//molecular_function;GO:0003676//nucleic acid binding;GO:0003723//RNA binding;GO:0005198//structural molecule activity;GO:0005488//binding;GO:0005515//protein binding;GO:0008017//microtubule binding;GO:0008092//cytoskeletal protein binding;GO:0015631//tubulin binding;GO:0019899//enzyme binding;GO:0019900//kinase binding;GO:0019901//protein kinase binding;GO:0019902//phosphatase binding;…	GO:0000003//reproduction;GO:0001667//ameboidal-type cell migration;GO:0002009//morphogenesis of an epithelium;GO:0002064//epithelial cell development;GO:0002065//columnar/cuboidal epithelial cell differentiation;GO:0002066//columnar/cuboidal epithelial cell development;GO:0003002//regionalization;GO:0003006//developmental process involved in reproduction;GO:0003008//system process;GO:0006082//org…	--
ncbi_113123599	175	143	133	2061	2150	1973	6.237	5.981	5.472	50.569	51.507	52.828	5.89667	51.6347	3.13037	0	0	Gpa33	XP_026151573.1 cell surface A33 antigen-like [Mastacembelus armatus]	-	-	-	-	GO:0005940//septin ring;GO:0016021//integral component of membrane	GO:0005524//ATP binding	GO:0000921//septin ring assembly;GO:0007059//chromosome segregation;GO:0030261//chromosome condensation	--
ncbi_113123606	663	629	602	6227	6463	5879	37.911	42.862	38.905	244.745	247.727	252.514	39.8927	248.329	2.63806	0	0	gatd3a	XP_026151584.1 glutamine amidotransferase-like class 1 domain-containing protein 3A, mitochondrial [Mastacembelus armatus]	-	-	-	-	-	GO:0004642//phosphoribosylformylglycinamidine synthase activity;GO:0008234//cysteine-type peptidase activity;GO:0046025//precorrin-6Y C5,15-methyltransferase (decarboxylating) activity	GO:0006508//proteolysis;GO:0009152//purine ribonucleotide biosynthetic process;GO:0046140//corrin biosynthetic process	--
ncbi_113123609	2050	1687	1743	477	564	530	26.107	25.603	25.087	4.175	4.815	5.07	25.599	4.68667	-2.44945	0	0	SIK2	XP_026151587.1 serine/threonine-protein kinase SIK2-like [Mastacembelus armatus]	Organismal Systems	Endocrine system	ko04922//Glucagon signaling pathway	K19008	GO:0005575//cellular_component;GO:0005622//intracellular anatomical structure;GO:0005634//nucleus;GO:0005737//cytoplasm;GO:0005829//cytosol;GO:0043226//organelle;GO:0043227//membrane-bounded organelle;GO:0043229//intracellular organelle;GO:0043231//intracellular membrane-bounded organelle	GO:0000166//nucleotide binding;GO:0000287//magnesium ion binding;GO:0003674//molecular_function;GO:0003824//catalytic activity;GO:0004672//protein kinase activity;GO:0004674//protein serine/threonine kinase activity;GO:0005488//binding;GO:0005515//protein binding;GO:0005524//ATP binding;GO:0008134//transcription factor binding;GO:0008140//cAMP response element binding protein binding;GO:0016301//…	GO:0000122//negative regulation of transcription by RNA polymerase II;GO:0002028//regulation of sodium ion transport;GO:0006109//regulation of carbohydrate metabolic process;GO:0006111//regulation of gluconeogenesis;GO:0006355//regulation of transcription, DNA-templated;GO:0006357//regulation of transcription by RNA polymerase II;GO:0006464//cellular protein modification process;GO:0006468//prote…	--
ncbi_113123640	91	55	97	2402	2549	2246	2.813	2.027	3.389	51.04	52.916	52.157	2.743	52.0377	4.24573	0	0	ybx2-a	XP_026151645.1 Y-box-binding protein 2 isoform X2 [Mastacembelus armatus]	-	-	-	-	GO:0001650//fibrillar center;GO:0005575//cellular_component;GO:0005622//intracellular anatomical structure;GO:0005634//nucleus;GO:0005730//nucleolus;GO:0005737//cytoplasm;GO:0005844//polysome;GO:0031974//membrane-enclosed lumen;GO:0031981//nuclear lumen;GO:0032991//protein-containing complex;GO:0043226//organelle;GO:0043227//membrane-bounded organelle;GO:0043228//non-membrane-bounded organelle;GO…	GO:0000981//DNA-binding transcription factor activity, RNA polymerase II-specific;GO:0003674//molecular_function;GO:0003676//nucleic acid binding;GO:0003677//DNA binding;GO:0003682//chromatin binding;GO:0003700//DNA-binding transcription factor activity;GO:0003723//RNA binding;GO:0003729//mRNA binding;GO:0003730//mRNA 3'-UTR binding;GO:0005488//binding;GO:0008289//lipid binding;GO:0043021//ribonu…	GO:0000003//reproduction;GO:0003006//developmental process involved in reproduction;GO:0006139//nucleobase-containing compound metabolic process;GO:0006351//transcription, DNA-templated;GO:0006355//regulation of transcription, DNA-templated;GO:0006357//regulation of transcription by RNA polymerase II;GO:0006366//transcription by RNA polymerase II;GO:0006417//regulation of translation;GO:0006725//…	CSD
ncbi_113123688	35112	30974	31342	12760	13762	12004	3847.9	4045.13	3881.9	961.17	1010.96	988.146	3924.98	986.758	-1.99192	0	0	rpl24	XP_008273788.1 PREDICTED: 60S ribosomal protein L24 [Stegastes partitus]	Human Diseases;Genetic Information Processing	Infectious disease: viral;Translation	ko05171//Coronavirus disease - COVID-19;ko03010//Ribosome	K02896;K02896	GO:0005575//cellular_component;GO:0005622//intracellular anatomical structure;GO:0005737//cytoplasm;GO:0005783//endoplasmic reticulum;GO:0005829//cytosol;GO:0005840//ribosome;GO:0005844//polysome;GO:0012505//endomembrane system;GO:0015934//large ribosomal subunit;GO:0022625//cytosolic large ribosomal subunit;GO:0022626//cytosolic ribosome;GO:0032991//protein-containing complex;GO:0042788//polysom…	GO:0003674//molecular_function;GO:0003676//nucleic acid binding;GO:0003723//RNA binding;GO:0003735//structural constituent of ribosome;GO:0005198//structural molecule activity;GO:0005488//binding;GO:0097159//organic cyclic compound binding;GO:1901363//heterocyclic compound binding	GO:0000027//ribosomal large subunit assembly;GO:0000075//cell cycle checkpoint signaling;GO:0000184//nuclear-transcribed mRNA catabolic process, nonsense-mediated decay;GO:0000278//mitotic cell cycle;GO:0000280//nuclear division;GO:0000902//cell morphogenesis;GO:0000904//cell morphogenesis involved in differentiation;GO:0000956//nuclear-transcribed mRNA catabolic process;GO:0001654//eye developme…	--
ncbi_113123782	3832	3140	3273	292	332	268	18.427	17.69	17.401	0.98	1.099	0.959	17.8393	1.01267	-4.13883	0	0	Dnah2	XP_026151852.1 dynein heavy chain 2, axonemal isoform X1 [Mastacembelus armatus]	Human Diseases;Human Diseases;Human Diseases	Neurodegenerative disease;Neurodegenerative disease;Neurodegenerative disease	ko05022//Pathways of neurodegeneration - multiple diseases;ko05014//Amyotrophic lateral sclerosis;ko05016//Huntington disease	K10408;K10408;K10408	GO:0005737//cytoplasm;GO:0030286//dynein complex	GO:0005198//structural molecule activity;GO:0005524//ATP binding;GO:0008134//transcription factor binding;GO:0008569//minus-end-directed microtubule motor activity;GO:0016887//ATP hydrolysis activity	GO:0002949//tRNA threonylcarbamoyladenosine modification;GO:0006355//regulation of transcription, DNA-templated;GO:0006400//tRNA modification;GO:0007018//microtubule-based movement;GO:0031412//gas vesicle organization	--
ncbi_113123797	56153	48134	49858	16301	16550	15162	4053.16	4140.39	4067.3	808.756	800.763	822.064	4086.95	810.528	-2.33409	0	0	rpl8	XP_026151879.1 60S ribosomal protein L8 [Mastacembelus armatus]	Human Diseases;Genetic Information Processing	Infectious disease: viral;Translation	ko05171//Coronavirus disease - COVID-19;ko03010//Ribosome	K02938;K02938	GO:0000315//organellar large ribosomal subunit;GO:0005575//cellular_component;GO:0005622//intracellular anatomical structure;GO:0005634//nucleus;GO:0005730//nucleolus;GO:0005737//cytoplasm;GO:0005829//cytosol;GO:0005840//ribosome;GO:0005844//polysome;GO:0015934//large ribosomal subunit;GO:0022625//cytosolic large ribosomal subunit;GO:0022626//cytosolic ribosome;GO:0031974//membrane-enclosed lumen…	GO:0003674//molecular_function;GO:0003676//nucleic acid binding;GO:0003723//RNA binding;GO:0003735//structural constituent of ribosome;GO:0005198//structural molecule activity;GO:0005488//binding;GO:0019843//rRNA binding;GO:0097159//organic cyclic compound binding;GO:1901363//heterocyclic compound binding;GO:1990932//5.8S rRNA binding	GO:0000184//nuclear-transcribed mRNA catabolic process, nonsense-mediated decay;GO:0000956//nuclear-transcribed mRNA catabolic process;GO:0002181//cytoplasmic translation;GO:0006139//nucleobase-containing compound metabolic process;GO:0006401//RNA catabolic process;GO:0006402//mRNA catabolic process;GO:0006412//translation;GO:0006413//translational initiation;GO:0006518//peptide metabolic process…	--
ncbi_113123804	521	467	537	6017	5940	5429	17.162	18.332	19.991	136.233	131.157	134.328	18.495	133.906	2.85601	0	0	RAB9A	XP_026151889.1 ras-related protein Rab-9A [Mastacembelus armatus]	Human Diseases;Human Diseases	Infectious disease: bacterial;Infectious disease: viral	ko05132//Salmonella infection;ko05162//Measles	K07899;K07899	GO:0000139//Golgi membrane;GO:0000323//lytic vacuole;GO:0005575//cellular_component;GO:0005622//intracellular anatomical structure;GO:0005737//cytoplasm;GO:0005764//lysosome;GO:0005768//endosome;GO:0005770//late endosome;GO:0005773//vacuole;GO:0005783//endoplasmic reticulum;GO:0005789//endoplasmic reticulum membrane;GO:0005794//Golgi apparatus;GO:0005802//trans-Golgi network;GO:0005829//cytosol;G…	GO:0000166//nucleotide binding;GO:0001882//nucleoside binding;GO:0001883//purine nucleoside binding;GO:0003674//molecular_function;GO:0003824//catalytic activity;GO:0003924//GTPase activity;GO:0005488//binding;GO:0005515//protein binding;GO:0005525//GTP binding;GO:0016462//pyrophosphatase activity;GO:0016787//hydrolase activity;GO:0016817//hydrolase activity, acting on acid anhydrides;GO:0016818/…	GO:0006400//tRNA modification;GO:0006412//translation;GO:0006810//transport;GO:0007186//G protein-coupled receptor signaling pathway;GO:0008104//protein localization;GO:0008150//biological_process;GO:0015031//protein transport;GO:0015833//peptide transport;GO:0016192//vesicle-mediated transport;GO:0016197//endosomal transport;GO:0016482//cytosolic transport;GO:0017157//regulation of exocytosis;GO…	--
ncbi_113123906	1307	1081	1207	92	109	78	149.016	146.381	155.795	6.639	7.812	6.195	150.397	6.882	-4.44981	0	0	CLEC4M	XP_026152058.1 CD209 antigen-like protein A isoform X1 [Mastacembelus armatus]	-	-	-	-	GO:0005576//extracellular region;GO:0005737//cytoplasm	GO:0005179//hormone activity	GO:0006886//intracellular protein transport;GO:0051259//protein complex oligomerization	--
ncbi_113123960	3486	2861	3130	590	666	578	57.653	56.426	57.536	6.257	6.919	6.63	57.205	6.602	-3.11517	0	0	KANSL1L	XP_026152157.1 KAT8 regulatory NSL complex subunit 1-like protein [Mastacembelus armatus]	-	-	-	-	GO:0000123//histone acetyltransferase complex;GO:0005575//cellular_component;GO:0005622//intracellular anatomical structure;GO:0005634//nucleus;GO:0005654//nucleoplasm;GO:0031248//protein acetyltransferase complex;GO:0031974//membrane-enclosed lumen;GO:0031981//nuclear lumen;GO:0032991//protein-containing complex;GO:0043226//organelle;GO:0043227//membrane-bounded organelle;GO:0043229//intracellul…	-	-	--
ncbi_113123972	1098	949	1011	4283	4383	3806	45.73	47.101	47.588	122.61	122.364	119.067	46.8063	121.347	1.37436	0	0	SUMO3	XP_026152172.1 small ubiquitin-related modifier 3-like [Mastacembelus armatus]	Human Diseases;Genetic Information Processing	Cardiovascular disease;Translation	ko05418//Fluid shear stress and atherosclerosis;ko03013//Nucleocytoplasmic transport	K12160;K12160	-	GO:0005515//protein binding	-	--
ncbi_113123979	421	334	385	2762	2957	2401	6.239	6.244	6.809	39.068	40.158	37.194	6.43067	38.8067	2.59326	0	0	SENP7	XP_026152184.1 sentrin-specific protease 7 [Mastacembelus armatus]	-	-	-	-	-	GO:0008234//cysteine-type peptidase activity	GO:0006508//proteolysis	--
ncbi_113123989	371	357	331	2647	2605	2365	14.356	17.173	13.952	69.621	66.077	66.448	15.1603	67.382	2.15206	0	0	SPC25	XP_026152194.1 kinetochore protein Spc25 [Mastacembelus armatus]	-	-	-	-	GO:0000228//nuclear chromosome;GO:0000775//chromosome, centromeric region;GO:0000776//kinetochore;GO:0000779//condensed chromosome, centromeric region;GO:0000793//condensed chromosome;GO:0000794//condensed nuclear chromosome;GO:0005575//cellular_component;GO:0005622//intracellular anatomical structure;GO:0005634//nucleus;GO:0005694//chromosome;GO:0005737//cytoplasm;GO:0005829//cytosol;GO:0031262/…	GO:0003674//molecular_function;GO:0005198//structural molecule activity;GO:0005200//structural constituent of cytoskeleton	GO:0000003//reproduction;GO:0000070//mitotic sister chromatid segregation;GO:0000226//microtubule cytoskeleton organization;GO:0000278//mitotic cell cycle;GO:0000280//nuclear division;GO:0000819//sister chromatid segregation;GO:0006996//organelle organization;GO:0007010//cytoskeleton organization;GO:0007017//microtubule-based process;GO:0007020//microtubule nucleation;GO:0007049//cell cycle;GO:00…	--
ncbi_113123990	1478	1216	1409	6243	6481	5791	21.32	20.923	22.894	62.822	63.506	64.399	21.7123	63.5757	1.54996	0	0	an3	XP_026152195.1 ATP-dependent RNA helicase DDX3X isoform X1 [Mastacembelus armatus]	Human Diseases;Human Diseases;Organismal Systems	Cancer: overview;Infectious disease: viral;Immune system	ko05203//Viral carcinogenesis;ko05161//Hepatitis B;ko04622//RIG-I-like receptor signaling pathway	K11594;K11594;K11594	GO:0005634//nucleus;GO:0005658//alpha DNA polymerase:primase complex;GO:0009380//excinuclease repair complex	GO:0003676//nucleic acid binding;GO:0003677//DNA binding;GO:0003688//DNA replication origin binding;GO:0003690//double-stranded DNA binding;GO:0004386//helicase activity;GO:0005515//protein binding;GO:0005524//ATP binding;GO:0009381//excinuclease ABC activity;GO:0016787//hydrolase activity;GO:0016818//hydrolase activity, acting on acid anhydrides, in phosphorus-containing anhydrides;GO:0016887//A…	GO:0006139//nucleobase-containing compound metabolic process;GO:0006260//DNA replication;GO:0006268//DNA unwinding involved in DNA replication;GO:0006281//DNA repair;GO:0006289//nucleotide-excision repair;GO:0006310//DNA recombination;GO:0043571//maintenance of CRISPR repeat elements	--
ncbi_113124001	241	183	243	3633	3708	3376	8.328	7.739	9.498	86.297	85.236	86.61	8.52167	86.0477	3.33593	0	0	poglut2	XP_026152222.1 protein O-glucosyltransferase 2 isoform X1 [Mastacembelus armatus]	-	-	-	-	GO:0005575//cellular_component;GO:0005622//intracellular anatomical structure;GO:0005737//cytoplasm;GO:0005783//endoplasmic reticulum;GO:0005788//endoplasmic reticulum lumen;GO:0012505//endomembrane system;GO:0031974//membrane-enclosed lumen;GO:0043226//organelle;GO:0043227//membrane-bounded organelle;GO:0043229//intracellular organelle;GO:0043231//intracellular membrane-bounded organelle;GO:0043…	GO:0003674//molecular_function;GO:0003824//catalytic activity;GO:0016740//transferase activity;GO:0016757//glycosyltransferase activity;GO:0016758//hexosyltransferase activity;GO:0046527//glucosyltransferase activity	GO:0006629//lipid metabolic process;GO:0006643//membrane lipid metabolic process;GO:0006664//glycolipid metabolic process;GO:0008150//biological_process;GO:0008152//metabolic process;GO:0009987//cellular process;GO:0044237//cellular metabolic process;GO:0044238//primary metabolic process;GO:0044255//cellular lipid metabolic process;GO:0071704//organic substance metabolic process;GO:1901135//carbo…	--
ncbi_113124020	15064	12868	13152	7503	7597	6953	872.463	888.149	860.892	298.692	294.94	302.487	873.835	298.706	-1.54863	0	0	tpt1	XP_026152262.1 translationally-controlled tumor protein [Mastacembelus armatus]	-	-	-	-	GO:0005575//cellular_component;GO:0005576//extracellular region;GO:0005615//extracellular space;GO:0005622//intracellular anatomical structure;GO:0005634//nucleus;GO:0005654//nucleoplasm;GO:0005694//chromosome;GO:0005700//polytene chromosome;GO:0005737//cytoplasm;GO:0005739//mitochondrion;GO:0005768//endosome;GO:0005770//late endosome;GO:0005771//multivesicular body;GO:0005829//cytosol;GO:0005840…	GO:0003674//molecular_function;GO:0005085//guanyl-nucleotide exchange factor activity;GO:0005488//binding;GO:0005509//calcium ion binding;GO:0005515//protein binding;GO:0008017//microtubule binding;GO:0008092//cytoskeletal protein binding;GO:0008134//transcription factor binding;GO:0015631//tubulin binding;GO:0019899//enzyme binding;GO:0030234//enzyme regulator activity;GO:0043167//ion binding;GO…	GO:0000003//reproduction;GO:0000075//cell cycle checkpoint signaling;GO:0000077//DNA damage checkpoint signaling;GO:0000278//mitotic cell cycle;GO:0000909//sporocarp development involved in sexual reproduction;GO:0001932//regulation of protein phosphorylation;GO:0001934//positive regulation of protein phosphorylation;GO:0002181//cytoplasmic translation;GO:0003006//developmental process involved i…	--
ncbi_113124024	204	188	187	5161	5376	4675	4.704	5.166	4.873	81.792	83.088	80.966	4.91433	81.9487	4.05965	0	0	gjc1	XP_026152271.1 gap junction gamma-1 protein-like [Mastacembelus armatus]	-	-	-	-	GO:0005575//cellular_component;GO:0005886//plasma membrane;GO:0005911//cell-cell junction;GO:0005921//gap junction;GO:0005922//connexin complex;GO:0016020//membrane;GO:0016021//integral component of membrane;GO:0030054//cell junction;GO:0031224//intrinsic component of membrane;GO:0032991//protein-containing complex;GO:0071944//cell periphery;GO:0098796//membrane protein complex;GO:0098797//plasma…	-	GO:0007154//cell communication;GO:0008150//biological_process;GO:0009987//cellular process	--
ncbi_113124035	144	120	107	2441	2322	2081	2.526	2.509	2.121	29.434	27.305	27.422	2.38533	28.0537	3.55593	0	0	Eml1	XP_026152287.1 echinoderm microtubule-associated protein-like 1 [Mastacembelus armatus]	-	-	-	-	GO:0005575//cellular_component;GO:0005622//intracellular anatomical structure;GO:0005634//nucleus;GO:0005737//cytoplasm;GO:0005819//spindle;GO:0005856//cytoskeleton;GO:0005874//microtubule;GO:0005875//microtubule associated complex;GO:0015630//microtubule cytoskeleton;GO:0032991//protein-containing complex;GO:0043226//organelle;GO:0043228//non-membrane-bounded organelle;GO:0043229//intracellular …	GO:0003674//molecular_function;GO:0003676//nucleic acid binding;GO:0003824//catalytic activity;GO:0005102//signaling receptor binding;GO:0005488//binding;GO:0005515//protein binding;GO:0008017//microtubule binding;GO:0008022//protein C-terminus binding;GO:0008092//cytoskeletal protein binding;GO:0015631//tubulin binding	GO:0003008//system process;GO:0007600//sensory perception;GO:0007601//visual perception;GO:0007605//sensory perception of sound;GO:0008150//biological_process;GO:0010639//negative regulation of organelle organization;GO:0010968//regulation of microtubule nucleation;GO:0031110//regulation of microtubule polymerization or depolymerization;GO:0031111//negative regulation of microtubule polymerizatio…	--
ncbi_113124057	760	598	725	4613	4552	3955	65.874	61.769	71.021	274.831	264.477	257.499	66.2213	265.602	2.0039	0	0	ATP5MC3	XP_026152306.1 ATP synthase F(0) complex subunit C3, mitochondrial-like [Mastacembelus armatus]	Metabolism;Human Diseases;Human Diseases;Human Diseases;Human Diseases;Human Diseases;Human Diseases;Organismal Systems;Human Diseases;Human Diseases;Metabolism	Global and overview maps;Neurodegenerative disease;Neurodegenerative disease;Neurodegenerative disease;Neurodegenerative disease;Neurodegenerative disease;Neurodegenerative disease;Environmental adaptation;Cancer: overview;Cardiovascular disease;Energy metabolism	ko01100//Metabolic pathways;ko05022//Pathways of neurodegeneration - multiple diseases;ko05010//Alzheimer disease;ko05014//Amyotrophic lateral sclerosis;ko05016//Huntington disease;ko05020//Prion disease;ko05012//Parkinson disease;ko04714//Thermogenesis;ko05208//Chemical carcinogenesis - reactive oxygen species;ko05415//Diabetic cardiomyopathy;ko00190//Oxidative phosphorylation	K02128;K02128;K02128;K02128;K02128;K02128;K02128;K02128;K02128;K02128;K02128	GO:0000276//mitochondrial proton-transporting ATP synthase complex, coupling factor F(o);GO:0005575//cellular_component;GO:0005622//intracellular anatomical structure;GO:0005737//cytoplasm;GO:0005739//mitochondrion;GO:0005740//mitochondrial envelope;GO:0005741//mitochondrial outer membrane;GO:0005743//mitochondrial inner membrane;GO:0005753//mitochondrial proton-transporting ATP synthase complex;…	GO:0003674//molecular_function;GO:0003824//catalytic activity;GO:0005215//transporter activity;GO:0005488//binding;GO:0008289//lipid binding;GO:0008324//cation transmembrane transporter activity;GO:0015075//ion transmembrane transporter activity;GO:0015078//proton transmembrane transporter activity;GO:0015318//inorganic molecular entity transmembrane transporter activity;GO:0015399//primary activ…	GO:0006139//nucleobase-containing compound metabolic process;GO:0006163//purine nucleotide metabolic process;GO:0006164//purine nucleotide biosynthetic process;GO:0006725//cellular aromatic compound metabolic process;GO:0006753//nucleoside phosphate metabolic process;GO:0006754//ATP biosynthetic process;GO:0006793//phosphorus metabolic process;GO:0006796//phosphate-containing compound metabolic p…	--
ncbi_113124080	3433	2762	3160	492	445	435	49.597	47.152	51.449	4.702	4.148	4.543	49.3993	4.46433	-3.46797	0	0	Stk17b	XP_026152337.1 serine/threonine-protein kinase 17B [Mastacembelus armatus]	-	-	-	-	-	GO:0004672//protein kinase activity;GO:0005524//ATP binding	GO:0006468//protein phosphorylation	--
ncbi_113124086	3460	2977	3231	606	602	542	51.85	53.164	54.721	6.242	6.047	6.101	53.245	6.13	-3.11869	0	0	TTC21B	XP_033180889.1 tetratricopeptide repeat protein 21B [Mastacembelus armatus]	-	-	-	-	GO:0000228//nuclear chromosome;GO:0000785//chromatin;GO:0005575//cellular_component;GO:0005622//intracellular anatomical structure;GO:0005634//nucleus;GO:0005694//chromosome;GO:0005737//cytoplasm;GO:0005856//cytoskeleton;GO:0005929//cilium;GO:0030425//dendrite;GO:0030990//intraciliary transport particle;GO:0030991//intraciliary transport particle A;GO:0031974//membrane-enclosed lumen;GO:0031981//…	GO:0005215//transporter activity;GO:0005515//protein binding;GO:0016829//lyase activity;GO:0042802//identical protein binding	GO:0003002//regionalization;GO:0006099//tricarboxylic acid cycle;GO:0006355//regulation of transcription, DNA-templated;GO:0006357//regulation of transcription by RNA polymerase II;GO:0006810//transport;GO:0006928//movement of cell or subcellular component;GO:0006996//organelle organization;GO:0007017//microtubule-based process;GO:0007018//microtubule-based movement;GO:0007154//cell communication…	--
ncbi_113124120	646	569	637	3670	3661	3306	31.58	33.148	35.194	123.319	119.968	121.398	33.3073	121.562	1.86778	0	0	UBE2G1	XP_026152359.1 ubiquitin-conjugating enzyme E2 G1-like [Mastacembelus armatus]	Human Diseases;Human Diseases;Genetic Information Processing;Genetic Information Processing	Neurodegenerative disease;Neurodegenerative disease;Folding, sorting and degradation;Folding, sorting and degradation	ko05022//Pathways of neurodegeneration - multiple diseases;ko05012//Parkinson disease;ko04141//Protein processing in endoplasmic reticulum;ko04120//Ubiquitin mediated proteolysis	K10575;K10575;K10575;K10575	-	-	-	--
ncbi_113124123	385	346	333	3147	3223	2808	13.51	14.477	13.219	75.979	75.885	74.086	13.7353	75.3167	2.45508	0	0	GTF3C5	XP_026152362.1 general transcription factor 3C polypeptide 5 isoform X1 [Mastacembelus armatus]	-	-	-	-	GO:0000127//transcription factor TFIIIC complex;GO:0005575//cellular_component;GO:0005622//intracellular anatomical structure;GO:0005634//nucleus;GO:0005654//nucleoplasm;GO:0005667//transcription regulator complex;GO:0019031//viral envelope;GO:0031974//membrane-enclosed lumen;GO:0031981//nuclear lumen;GO:0032991//protein-containing complex;GO:0043226//organelle;GO:0043227//membrane-bounded organe…	GO:0003674//molecular_function;GO:0003676//nucleic acid binding;GO:0003677//DNA binding;GO:0005488//binding;GO:0008270//zinc ion binding;GO:0097159//organic cyclic compound binding;GO:1901363//heterocyclic compound binding	GO:0006139//nucleobase-containing compound metabolic process;GO:0006351//transcription, DNA-templated;GO:0006352//DNA-templated transcription, initiation;GO:0006355//regulation of transcription, DNA-templated;GO:0006359//regulation of transcription by RNA polymerase III;GO:0006383//transcription by RNA polymerase III;GO:0006384//transcription initiation from RNA polymerase III promoter;GO:0006399…	--
ncbi_113124133	6394	5345	5606	1650	1635	1554	166.87	166.085	165.437	29.591	28.631	30.432	166.131	29.5513	-2.49102	0	0	CERT1	XP_026152373.1 ceramide transfer protein isoform X1 [Mastacembelus armatus]	-	-	-	-	GO:0000145//exocyst;GO:0005575//cellular_component;GO:0005622//intracellular anatomical structure;GO:0005634//nucleus;GO:0005654//nucleoplasm;GO:0005737//cytoplasm;GO:0005739//mitochondrion;GO:0005783//endoplasmic reticulum;GO:0005789//endoplasmic reticulum membrane;GO:0005794//Golgi apparatus;GO:0005829//cytosol;GO:0012505//endomembrane system;GO:0016020//membrane;GO:0031974//membrane-enclosed l…	GO:0003674//molecular_function;GO:0003824//catalytic activity;GO:0005215//transporter activity;GO:0005319//lipid transporter activity;GO:0005488//binding;GO:0005543//phospholipid binding;GO:0008289//lipid binding;GO:0016301//kinase activity;GO:0016740//transferase activity;GO:0016772//transferase activity, transferring phosphorus-containing groups;GO:0033218//amide binding;GO:0035091//phosphatidy…	GO:0000902//cell morphogenesis;GO:0001701//in utero embryonic development;GO:0002376//immune system process;GO:0003007//heart morphogenesis;GO:0003008//system process;GO:0003012//muscle system process;GO:0006629//lipid metabolic process;GO:0006643//membrane lipid metabolic process;GO:0006665//sphingolipid metabolic process;GO:0006672//ceramide metabolic process;GO:0006793//phosphorus metabolic pr…	--
ncbi_113124152	30349	26581	27905	12103	12877	11306	3627.82	3786.31	3769.5	973.836	1010.36	994.344	3727.88	992.848	-1.90871	0	0	Rpl28	XP_026152408.1 60S ribosomal protein L28 [Mastacembelus armatus]	Human Diseases;Genetic Information Processing	Infectious disease: viral;Translation	ko05171//Coronavirus disease - COVID-19;ko03010//Ribosome	K02903;K02903	GO:0005575//cellular_component;GO:0005622//intracellular anatomical structure;GO:0005737//cytoplasm;GO:0005829//cytosol;GO:0005840//ribosome;GO:0015934//large ribosomal subunit;GO:0022625//cytosolic large ribosomal subunit;GO:0022626//cytosolic ribosome;GO:0030425//dendrite;GO:0032991//protein-containing complex;GO:0035770//ribonucleoprotein granule;GO:0036464//cytoplasmic ribonucleoprotein granu…	GO:0003674//molecular_function;GO:0003735//structural constituent of ribosome;GO:0005198//structural molecule activity;GO:0043364//glycyl-radical enzyme activating activity	GO:0000184//nuclear-transcribed mRNA catabolic process, nonsense-mediated decay;GO:0000956//nuclear-transcribed mRNA catabolic process;GO:0002181//cytoplasmic translation;GO:0006139//nucleobase-containing compound metabolic process;GO:0006401//RNA catabolic process;GO:0006402//mRNA catabolic process;GO:0006412//translation;GO:0006413//translational initiation;GO:0006518//peptide metabolic process…	--
ncbi_113124162	15058	12389	13169	3840	3827	3621	574.371	563.157	567.712	100.679	97.852	103.748	568.413	100.76	-2.49602	0	0	bhmt	XP_026152423.1 betaine--homocysteine S-methyltransferase 1-like [Mastacembelus armatus]	Metabolism;Metabolism;Metabolism	Global and overview maps;Amino acid metabolism;Amino acid metabolism	ko01100//Metabolic pathways;ko00270//Cysteine and methionine metabolism;ko00260//Glycine, serine and threonine metabolism	K00544;K00544;K00544	GO:0005575//cellular_component;GO:0005622//intracellular anatomical structure;GO:0005737//cytoplasm	GO:0003674//molecular_function;GO:0003824//catalytic activity;GO:0005488//binding;GO:0008168//methyltransferase activity;GO:0008172//S-methyltransferase activity;GO:0008270//zinc ion binding;GO:0008705//methionine synthase activity;GO:0016740//transferase activity;GO:0016741//transferase activity, transferring one-carbon groups;GO:0043167//ion binding;GO:0043169//cation binding;GO:0046872//metal …	GO:0000096//sulfur amino acid metabolic process;GO:0000097//sulfur amino acid biosynthetic process;GO:0002064//epithelial cell development;GO:0002065//columnar/cuboidal epithelial cell differentiation;GO:0002066//columnar/cuboidal epithelial cell development;GO:0002067//glandular epithelial cell differentiation;GO:0002068//glandular epithelial cell development;GO:0003309//type B pancreatic cell d…	--
ncbi_113124258	166	175	206	3193	3243	3016	4.803	6.176	6.734	65.207	64.771	67.324	5.90433	65.7673	3.47753	0	0	GNAQ	XP_026152618.1 guanine nucleotide-binding protein subunit alpha-14-like [Mastacembelus armatus]	Environmental Information Processing;Human Diseases;Human Diseases	Signal transduction;Infectious disease: parasitic;Infectious disease: parasitic	ko04020//Calcium signaling pathway;ko05142//Chagas disease;ko05146//Amoebiasis	K04636;K04636;K04636	GO:0005737//cytoplasm	GO:0003896//DNA primase activity;GO:0003924//GTPase activity;GO:0005525//GTP binding;GO:0019001//guanyl nucleotide binding;GO:0031683//G-protein beta/gamma-subunit complex binding	GO:0006260//DNA replication;GO:0007186//G protein-coupled receptor signaling pathway;GO:0009306//protein secretion;GO:0042254//ribosome biogenesis	--
ncbi_113124305	24942	19854	21739	8648	8585	7727	3130.67	2969.82	3083.93	745.947	721.617	727.93	3061.47	731.831	-2.06464	0	0	rps25	XP_007575986.1 PREDICTED: 40S ribosomal protein S25 [Poecilia formosa]	Human Diseases;Genetic Information Processing	Infectious disease: viral;Translation	ko05171//Coronavirus disease - COVID-19;ko03010//Ribosome	K02975;K02975	GO:0005575//cellular_component;GO:0005622//intracellular anatomical structure;GO:0005634//nucleus;GO:0005654//nucleoplasm;GO:0005730//nucleolus;GO:0005737//cytoplasm;GO:0005829//cytosol;GO:0005840//ribosome;GO:0005844//polysome;GO:0015935//small ribosomal subunit;GO:0022626//cytosolic ribosome;GO:0022627//cytosolic small ribosomal subunit;GO:0031974//membrane-enclosed lumen;GO:0031981//nuclear lu…	GO:0003674//molecular_function;GO:0003676//nucleic acid binding;GO:0003700//DNA-binding transcription factor activity;GO:0003723//RNA binding;GO:0003735//structural constituent of ribosome;GO:0005198//structural molecule activity;GO:0005488//binding;GO:0097159//organic cyclic compound binding;GO:1901363//heterocyclic compound binding	GO:0000028//ribosomal small subunit assembly;GO:0000184//nuclear-transcribed mRNA catabolic process, nonsense-mediated decay;GO:0000956//nuclear-transcribed mRNA catabolic process;GO:0002181//cytoplasmic translation;GO:0006139//nucleobase-containing compound metabolic process;GO:0006355//regulation of transcription, DNA-templated;GO:0006401//RNA catabolic process;GO:0006402//mRNA catabolic proces…	--
ncbi_113124329	7345	6103	6656	698	717	600	132.38	131.729	135.93	5.382	6.048	5.279	133.346	5.56967	-4.58144	0	0	FAM78A	XP_026152790.1 protein FAM78A isoform X1 [Mastacembelus armatus]	-	-	-	-	-	-	-	--
ncbi_113124334	2220	1752	1893	52	72	40	19.196	17.998	18.421	0.31	0.421	0.262	18.5383	0.331	-5.80754	0	0	AKNA	XP_026152803.1 microtubule organization protein AKNA isoform X1 [Mastacembelus armatus]	-	-	-	-	GO:0001650//fibrillar center;GO:0005575//cellular_component;GO:0005622//intracellular anatomical structure;GO:0005634//nucleus;GO:0005654//nucleoplasm;GO:0005730//nucleolus;GO:0005737//cytoplasm;GO:0005813//centrosome;GO:0005815//microtubule organizing center;GO:0005829//cytosol;GO:0005856//cytoskeleton;GO:0015630//microtubule cytoskeleton;GO:0031974//membrane-enclosed lumen;GO:0031981//nuclear l…	GO:0000976//transcription cis-regulatory region binding;GO:0000977//RNA polymerase II transcription regulatory region sequence-specific DNA binding;GO:0000978//RNA polymerase II cis-regulatory region sequence-specific DNA binding;GO:0000981//DNA-binding transcription factor activity, RNA polymerase II-specific;GO:0000987//cis-regulatory region sequence-specific DNA binding;GO:0001067//transcripti…	GO:0006139//nucleobase-containing compound metabolic process;GO:0006351//transcription, DNA-templated;GO:0006355//regulation of transcription, DNA-templated;GO:0006357//regulation of transcription by RNA polymerase II;GO:0006366//transcription by RNA polymerase II;GO:0006725//cellular aromatic compound metabolic process;GO:0006807//nitrogen compound metabolic process;GO:0008150//biological_proces…	--
ncbi_113124384	39741	34353	34641	11136	11281	9887	6078.23	6261.39	5987.96	1170.51	1156.4	1135.68	6109.19	1154.2	-2.40409	0	0	RPL37	XP_012723463.1 60S ribosomal protein L37 [Fundulus heteroclitus]	Human Diseases;Genetic Information Processing	Infectious disease: viral;Translation	ko05171//Coronavirus disease - COVID-19;ko03010//Ribosome	K02922;K02922	GO:0005575//cellular_component;GO:0005622//intracellular anatomical structure;GO:0005737//cytoplasm;GO:0005829//cytosol;GO:0005840//ribosome;GO:0015934//large ribosomal subunit;GO:0022625//cytosolic large ribosomal subunit;GO:0022626//cytosolic ribosome;GO:0032991//protein-containing complex;GO:0043226//organelle;GO:0043228//non-membrane-bounded organelle;GO:0043229//intracellular organelle;GO:00…	GO:0003674//molecular_function;GO:0003676//nucleic acid binding;GO:0003723//RNA binding;GO:0003735//structural constituent of ribosome;GO:0005198//structural molecule activity;GO:0005488//binding;GO:0005515//protein binding;GO:0016151//nickel cation binding;GO:0019838//growth factor binding;GO:0019843//rRNA binding;GO:0043167//ion binding;GO:0043169//cation binding;GO:0046872//metal ion binding;G…	GO:0000184//nuclear-transcribed mRNA catabolic process, nonsense-mediated decay;GO:0000956//nuclear-transcribed mRNA catabolic process;GO:0006139//nucleobase-containing compound metabolic process;GO:0006401//RNA catabolic process;GO:0006402//mRNA catabolic process;GO:0006412//translation;GO:0006413//translational initiation;GO:0006518//peptide metabolic process;GO:0006605//protein targeting;GO:00…	--
ncbi_113124396	67	33	58	12331	12322	11347	2.01	1.245	2.045	254.997	248.251	256.393	1.76667	253.214	7.16318	0	0	Trim25	XP_026152959.1 E3 ubiquitin/ISG15 ligase TRIM25-like [Mastacembelus armatus]	Human Diseases;Environmental Information Processing;Organismal Systems	Infectious disease: viral;Signal transduction;Immune system	ko05164//Influenza A;ko04064//NF-kappa B signaling pathway;ko04622//RIG-I-like receptor signaling pathway	K10652;K10652;K10652	GO:0000109//nucleotide-excision repair complex;GO:0005680//anaphase-promoting complex	GO:0005515//protein binding;GO:0008270//zinc ion binding;GO:0043565//sequence-specific DNA binding;GO:0046872//metal ion binding;GO:0061630//ubiquitin protein ligase activity;GO:0097602//cullin family protein binding	GO:0006289//nucleotide-excision repair;GO:0031145//anaphase-promoting complex-dependent catabolic process	--
ncbi_113124408	44992	38739	40470	13041	13252	12177	3258.75	3343.74	3312.83	649.246	643.402	662.497	3305.11	651.715	-2.34238	0	0	rpl7a	XP_026152979.1 60S ribosomal protein L7a [Mastacembelus armatus]	Human Diseases;Genetic Information Processing	Infectious disease: viral;Translation	ko05171//Coronavirus disease - COVID-19;ko03010//Ribosome	K02936;K02936	GO:0005575//cellular_component;GO:0005622//intracellular anatomical structure;GO:0005737//cytoplasm;GO:0005829//cytosol;GO:0005840//ribosome;GO:0005844//polysome;GO:0015934//large ribosomal subunit;GO:0016020//membrane;GO:0022625//cytosolic large ribosomal subunit;GO:0022626//cytosolic ribosome;GO:0032991//protein-containing complex;GO:0042788//polysomal ribosome;GO:0043226//organelle;GO:0043228/…	GO:0003674//molecular_function;GO:0003676//nucleic acid binding;GO:0003723//RNA binding;GO:0003735//structural constituent of ribosome;GO:0005198//structural molecule activity;GO:0005488//binding;GO:0097159//organic cyclic compound binding;GO:1901363//heterocyclic compound binding	GO:0000184//nuclear-transcribed mRNA catabolic process, nonsense-mediated decay;GO:0000470//maturation of LSU-rRNA;GO:0000956//nuclear-transcribed mRNA catabolic process;GO:0002181//cytoplasmic translation;GO:0006139//nucleobase-containing compound metabolic process;GO:0006364//rRNA processing;GO:0006396//RNA processing;GO:0006401//RNA catabolic process;GO:0006402//mRNA catabolic process;GO:00064…	--
ncbi_113124485	164	125	133	2047	2131	1956	2.96	2.566	2.654	26.609	27.016	27.878	2.72667	27.1677	3.31668	0	0	UNC5C	XP_026153185.1 netrin receptor UNC5C-like [Mastacembelus armatus]	-	-	-	-	GO:0005575//cellular_component;GO:0005886//plasma membrane;GO:0016020//membrane;GO:0016021//integral component of membrane;GO:0030054//cell junction;GO:0031224//intrinsic component of membrane;GO:0042995//cell projection;GO:0043005//neuron projection;GO:0045202//synapse;GO:0071944//cell periphery;GO:0120025//plasma membrane bounded cell projection	GO:0003674//molecular_function;GO:0004888//transmembrane signaling receptor activity;GO:0005042//netrin receptor activity;GO:0005515//protein binding;GO:0038023//signaling receptor activity;GO:0060089//molecular transducer activity	GO:0000902//cell morphogenesis;GO:0000904//cell morphogenesis involved in differentiation;GO:0006915//apoptotic process;GO:0006928//movement of cell or subcellular component;GO:0006935//chemotaxis;GO:0007154//cell communication;GO:0007165//signal transduction;GO:0007166//cell surface receptor signaling pathway;GO:0007275//multicellular organism development;GO:0007399//nervous system development;G…	--
ncbi_113124555	2297	1960	2121	9945	10192	9110	117.201	119.177	122.309	348.783	348.588	349.152	119.562	348.841	1.54481	0	0	Mrps2	XP_026153312.1 28S ribosomal protein S2, mitochondrial [Mastacembelus armatus]	Genetic Information Processing	Translation	ko03010//Ribosome	K02967	GO:0000313//organellar ribosome;GO:0000314//organellar small ribosomal subunit;GO:0005575//cellular_component;GO:0005622//intracellular anatomical structure;GO:0005737//cytoplasm;GO:0005739//mitochondrion;GO:0005740//mitochondrial envelope;GO:0005743//mitochondrial inner membrane;GO:0005759//mitochondrial matrix;GO:0005761//mitochondrial ribosome;GO:0005763//mitochondrial small ribosomal subunit;…	GO:0000049//tRNA binding;GO:0003674//molecular_function;GO:0003676//nucleic acid binding;GO:0003723//RNA binding;GO:0003735//structural constituent of ribosome;GO:0005198//structural molecule activity;GO:0005488//binding;GO:0070569//uridylyltransferase activity;GO:0097159//organic cyclic compound binding;GO:1901363//heterocyclic compound binding	GO:0006412//translation;GO:0006414//translational elongation;GO:0006415//translational termination;GO:0006518//peptide metabolic process;GO:0006807//nitrogen compound metabolic process;GO:0008150//biological_process;GO:0008152//metabolic process;GO:0009058//biosynthetic process;GO:0009059//macromolecule biosynthetic process;GO:0009987//cellular process;GO:0010467//gene expression;GO:0016043//cell…	--
ncbi_113124576	128	96	113	2334	2376	2186	7.679	6.471	7.658	93.822	92.952	95.785	7.26933	94.1863	3.69562	0	0	Dck	XP_026153354.1 deoxycytidine kinase [Mastacembelus armatus]	Metabolism;Metabolism;Metabolism	Global and overview maps;Nucleotide metabolism;Nucleotide metabolism	ko01100//Metabolic pathways;ko00230//Purine metabolism;ko00240//Pyrimidine metabolism	K00893;K00893;K00893	GO:0005575//cellular_component;GO:0005622//intracellular anatomical structure;GO:0005634//nucleus;GO:0005737//cytoplasm;GO:0005829//cytosol;GO:0043226//organelle;GO:0043227//membrane-bounded organelle;GO:0043229//intracellular organelle;GO:0043231//intracellular membrane-bounded organelle	GO:0000166//nucleotide binding;GO:0000287//magnesium ion binding;GO:0001882//nucleoside binding;GO:0001884//pyrimidine nucleoside binding;GO:0003674//molecular_function;GO:0003824//catalytic activity;GO:0004137//deoxycytidine kinase activity;GO:0005488//binding;GO:0005515//protein binding;GO:0005524//ATP binding;GO:0016301//kinase activity;GO:0016740//transferase activity;GO:0016772//transferase …	GO:0006139//nucleobase-containing compound metabolic process;GO:0006213//pyrimidine nucleoside metabolic process;GO:0006220//pyrimidine nucleotide metabolic process;GO:0006725//cellular aromatic compound metabolic process;GO:0006753//nucleoside phosphate metabolic process;GO:0006793//phosphorus metabolic process;GO:0006796//phosphate-containing compound metabolic process;GO:0006807//nitrogen comp…	--
ncbi_113124578	291	232	212	2443	2557	2416	9.516	9.041	7.835	54.911	56.049	59.344	8.79733	56.768	2.68994	0	0	ptcd2	XP_026153356.1 pentatricopeptide repeat-containing protein 2, mitochondrial [Mastacembelus armatus]	-	-	-	-	GO:0005575//cellular_component;GO:0005622//intracellular anatomical structure;GO:0005737//cytoplasm;GO:0005739//mitochondrion;GO:0043226//organelle;GO:0043227//membrane-bounded organelle;GO:0043229//intracellular organelle;GO:0043231//intracellular membrane-bounded organelle	-	GO:0001655//urogenital system development;GO:0001822//kidney development;GO:0001889//liver development;GO:0003007//heart morphogenesis;GO:0003205//cardiac chamber development;GO:0003206//cardiac chamber morphogenesis;GO:0003208//cardiac ventricle morphogenesis;GO:0003229//ventricular cardiac muscle tissue development;GO:0003231//cardiac ventricle development;GO:0006139//nucleobase-containing comp…	--
ncbi_113124581	2770	2341	2555	927	946	872	24.827	23.89	25.583	6.174	6.35	6.968	24.7667	6.49733	-1.93048	0	0	nipblb	XP_026153361.1 nipped-B-like protein B isoform X1 [Mastacembelus armatus]	-	-	-	-	GO:0000428//DNA-directed RNA polymerase complex;GO:0000785//chromatin;GO:0005575//cellular_component;GO:0005622//intracellular anatomical structure;GO:0005634//nucleus;GO:0005654//nucleoplasm;GO:0005694//chromosome;GO:0016591//RNA polymerase II, holoenzyme;GO:0030880//RNA polymerase complex;GO:0031974//membrane-enclosed lumen;GO:0031981//nuclear lumen;GO:0032039//integrator complex;GO:0032116//SM…	GO:0003674//molecular_function;GO:0003682//chromatin binding;GO:0005488//binding;GO:0005515//protein binding;GO:0008022//protein C-terminus binding;GO:0019899//enzyme binding;GO:0019904//protein domain specific binding;GO:0036033//mediator complex binding;GO:0042826//histone deacetylase binding;GO:0044877//protein-containing complex binding;GO:0047485//protein N-terminus binding;GO:0070087//chrom…	GO:0000003//reproduction;GO:0000070//mitotic sister chromatid segregation;GO:0000122//negative regulation of transcription by RNA polymerase II;GO:0000278//mitotic cell cycle;GO:0000280//nuclear division;GO:0000819//sister chromatid segregation;GO:0001501//skeletal system development;GO:0001654//eye development;GO:0001655//urogenital system development;GO:0001656//metanephros development;GO:00018…	--
ncbi_113124597	430	385	362	3440	3575	3316	12.074	12.881	11.485	66.392	67.286	69.934	12.1467	67.8707	2.48223	0	0	SKP2	XP_026153392.1 S-phase kinase-associated protein 2 isoform X1 [Mastacembelus armatus]	Human Diseases;Human Diseases;Human Diseases;Environmental Information Processing;Environmental Information Processing;Genetic Information Processing;Cellular Processes;Human Diseases	Cancer: overview;Infectious disease: viral;Cancer: overview;Signal transduction;Signal transduction;Folding, sorting and degradation;Cell growth and death;Cancer: specific types	ko05200//Pathways in cancer;ko05169//Epstein-Barr virus infection;ko05203//Viral carcinogenesis;ko04150//mTOR signaling pathway;ko04068//FoxO signaling pathway;ko04120//Ubiquitin mediated proteolysis;ko04110//Cell cycle;ko05222//Small cell lung cancer	K03875;K03875;K03875;K03875;K03875;K03875;K03875;K03875	GO:0000151//ubiquitin ligase complex;GO:0005575//cellular_component;GO:0005622//intracellular anatomical structure;GO:0005634//nucleus;GO:0005654//nucleoplasm;GO:0005730//nucleolus;GO:0005737//cytoplasm;GO:0005829//cytosol;GO:0019005//SCF ubiquitin ligase complex;GO:0031461//cullin-RING ubiquitin ligase complex;GO:0031974//membrane-enclosed lumen;GO:0031981//nuclear lumen;GO:0032991//protein-cont…	GO:0003674//molecular_function;GO:0003824//catalytic activity;GO:0004842//ubiquitin-protein transferase activity;GO:0005488//binding;GO:0005515//protein binding;GO:0016301//kinase activity;GO:0016740//transferase activity;GO:0016772//transferase activity, transferring phosphorus-containing groups;GO:0019787//ubiquitin-like protein transferase activity;GO:0042802//identical protein binding;GO:0061…	GO:0000082//G1/S transition of mitotic cell cycle;GO:0000086//G2/M transition of mitotic cell cycle;GO:0000209//protein polyubiquitination;GO:0000278//mitotic cell cycle;GO:0001654//eye development;GO:0006464//cellular protein modification process;GO:0006508//proteolysis;GO:0006511//ubiquitin-dependent protein catabolic process;GO:0006793//phosphorus metabolic process;GO:0006796//phosphate-contai…	--
ncbi_113124618	203	167	183	2297	2505	2293	8.076	7.917	8.228	62.809	66.799	68.519	8.07367	66.0423	3.0321	0	0	orai1	XP_026153427.1 calcium release-activated calcium channel protein 1 [Mastacembelus armatus]	Environmental Information Processing;Environmental Information Processing;Human Diseases;Organismal Systems;Organismal Systems;Organismal Systems;Organismal Systems;Human Diseases	Signal transduction;Signal transduction;Endocrine and metabolic disease;Immune system;Endocrine system;Endocrine system;Endocrine system;Immune disease	ko04020//Calcium signaling pathway;ko04024//cAMP signaling pathway;ko04934//Cushing syndrome;ko04611//Platelet activation;ko04925//Aldosterone synthesis and secretion;ko04924//Renin secretion;ko04927//Cortisol synthesis and secretion;ko05340//Primary immunodeficiency	K16056;K16056;K16056;K16056;K16056;K16056;K16056;K16056	GO:0005575//cellular_component;GO:0005622//intracellular anatomical structure;GO:0005737//cytoplasm;GO:0005773//vacuole;GO:0005776//autophagosome;GO:0005829//cytosol;GO:0005886//plasma membrane;GO:0005887//integral component of plasma membrane;GO:0016020//membrane;GO:0016021//integral component of membrane;GO:0016323//basolateral plasma membrane;GO:0030424//axon;GO:0030426//growth cone;GO:0030427…	GO:0003674//molecular_function;GO:0005215//transporter activity;GO:0005216//ion channel activity;GO:0005261//cation channel activity;GO:0005262//calcium channel activity;GO:0005488//binding;GO:0005515//protein binding;GO:0005516//calmodulin binding;GO:0008324//cation transmembrane transporter activity;GO:0015075//ion transmembrane transporter activity;GO:0015085//calcium ion transmembrane transpo…	GO:0002115//store-operated calcium entry;GO:0002250//adaptive immune response;GO:0002376//immune system process;GO:0006810//transport;GO:0006811//ion transport;GO:0006812//cation transport;GO:0006816//calcium ion transport;GO:0006955//immune response;GO:0006996//organelle organization;GO:0007010//cytoskeleton organization;GO:0007275//multicellular organism development;GO:0008150//biological_proce…	--
ncbi_113124621	14447	12109	13131	250	214	223	68.367	69.112	69.925	0.791	0.659	0.769	69.1347	0.739667	-6.54639	0	0	Dnah8	XP_026153434.1 dynein heavy chain 8, axonemal [Mastacembelus armatus]	Human Diseases;Human Diseases;Human Diseases	Neurodegenerative disease;Neurodegenerative disease;Neurodegenerative disease	ko05022//Pathways of neurodegeneration - multiple diseases;ko05014//Amyotrophic lateral sclerosis;ko05016//Huntington disease	K10408;K10408;K10408	GO:0005575//cellular_component;GO:0005622//intracellular anatomical structure;GO:0005737//cytoplasm;GO:0005856//cytoskeleton;GO:0005858//axonemal dynein complex;GO:0005874//microtubule;GO:0005875//microtubule associated complex;GO:0005929//cilium;GO:0005930//axoneme;GO:0015630//microtubule cytoskeleton;GO:0030286//dynein complex;GO:0031514//motile cilium;GO:0032838//plasma membrane bounded cell p…	GO:0000166//nucleotide binding;GO:0003674//molecular_function;GO:0003774//cytoskeletal motor activity;GO:0003777//microtubule motor activity;GO:0003824//catalytic activity;GO:0003924//GTPase activity;GO:0005198//structural molecule activity;GO:0005488//binding;GO:0005515//protein binding;GO:0005524//ATP binding;GO:0005525//GTP binding;GO:0008134//transcription factor binding;GO:0008569//minus-end…	GO:0000226//microtubule cytoskeleton organization;GO:0001539//cilium or flagellum-dependent cell motility;GO:0001578//microtubule bundle formation;GO:0003341//cilium movement;GO:0006355//regulation of transcription, DNA-templated;GO:0006928//movement of cell or subcellular component;GO:0006996//organelle organization;GO:0007010//cytoskeleton organization;GO:0007017//microtubule-based process;GO:0…	--
ncbi_113124631	4721	4221	4286	104	77	70	429.127	460.352	441.126	6.261	4.582	4.672	443.535	5.17167	-6.42227	0	0	--	XP_026153444.1 growth/differentiation factor 6-B-like [Mastacembelus armatus]	-	-	-	-	-	GO:0008083//growth factor activity	-	--
ncbi_113124648	66	59	69	2659	2585	2319	2.639	2.811	3.118	73.077	69.283	69.648	2.856	70.6693	4.62902	0	0	CRHBP	XP_026153467.1 corticotropin-releasing factor-binding protein [Mastacembelus armatus]	-	-	-	-	GO:0000323//lytic vacuole;GO:0005575//cellular_component;GO:0005576//extracellular region;GO:0005615//extracellular space;GO:0005622//intracellular anatomical structure;GO:0005634//nucleus;GO:0005737//cytoplasm;GO:0005764//lysosome;GO:0005767//secondary lysosome;GO:0005768//endosome;GO:0005770//late endosome;GO:0005771//multivesicular body;GO:0005773//vacuole;GO:0005856//cytoskeleton;GO:0005874//…	GO:0003674//molecular_function;GO:0005488//binding;GO:0017046//peptide hormone binding;GO:0033218//amide binding;GO:0042165//neurotransmitter binding;GO:0042277//peptide binding;GO:0042562//hormone binding;GO:0051424//corticotropin-releasing hormone binding	GO:0000003//reproduction;GO:0001963//synaptic transmission, dopaminergic;GO:0002118//aggressive behavior;GO:0002125//maternal aggressive behavior;GO:0002791//regulation of peptide secretion;GO:0002792//negative regulation of peptide secretion;GO:0003008//system process;GO:0006810//transport;GO:0006887//exocytosis;GO:0006950//response to stress;GO:0006952//defense response;GO:0006954//inflammatory…	--
ncbi_113124662	89	65	56	4827	5111	4603	2.88	2.507	2.048	107.381	110.882	111.902	2.47833	110.055	5.47271	0	0	F2rl1	XP_026153494.1 proteinase-activated receptor 2-like [Mastacembelus armatus]	Environmental Information Processing;Organismal Systems;Human Diseases	Signaling molecules and interaction;Sensory system;Infectious disease: parasitic	ko04080//Neuroactive ligand-receptor interaction;ko04750//Inflammatory mediator regulation of TRP channels;ko05143//African trypanosomiasis	K04234;K04234;K04234	GO:0016021//integral component of membrane	GO:0004930//G protein-coupled receptor activity;GO:0008528//G protein-coupled peptide receptor activity	GO:0007186//G protein-coupled receptor signaling pathway	--
ncbi_113124719	837	779	696	12994	12882	11771	14.333	15.943	12.707	148.588	141.628	145.996	14.3277	145.404	3.34319	0	0	lrp-1	XP_026153574.1 low-density lipoprotein receptor-related protein 2-like [Mastacembelus armatus]	Organismal Systems;Environmental Information Processing;Organismal Systems	Endocrine system;Signal transduction;Digestive system	ko04918//Thyroid hormone synthesis;ko04340//Hedgehog signaling pathway;ko04979//Cholesterol metabolism	K06233;K06233;K06233	-	GO:0005509//calcium ion binding;GO:0005515//protein binding	-	--
ncbi_113124782	123	95	135	2792	2848	2676	1.895	1.75	2.343	29.685	29.531	31.102	1.996	30.106	3.91487	0	0	VLDLR	XP_026153672.1 very low-density lipoprotein receptor isoform X1 [Mastacembelus armatus]	Human Diseases;Human Diseases	Cardiovascular disease;Neurodegenerative disease	ko05417//Lipid and atherosclerosis;ko05017//Spinocerebellar ataxia	K20053;K20053	GO:0000323//lytic vacuole;GO:0005575//cellular_component;GO:0005576//extracellular region;GO:0005615//extracellular space;GO:0005622//intracellular anatomical structure;GO:0005634//nucleus;GO:0005737//cytoplasm;GO:0005764//lysosome;GO:0005765//lysosomal membrane;GO:0005773//vacuole;GO:0005774//vacuolar membrane;GO:0005886//plasma membrane;GO:0005905//clathrin-coated pit;GO:0009986//cell surface;G…	GO:0003674//molecular_function;GO:0004888//transmembrane signaling receptor activity;GO:0005041//low-density lipoprotein particle receptor activity;GO:0005215//transporter activity;GO:0005488//binding;GO:0005509//calcium ion binding;GO:0005515//protein binding;GO:0008047//enzyme activator activity;GO:0019207//kinase regulator activity;GO:0019209//kinase activator activity;GO:0019887//protein kina…	GO:0000122//negative regulation of transcription by RNA polymerase II;GO:0000902//cell morphogenesis;GO:0000904//cell morphogenesis involved in differentiation;GO:0001666//response to hypoxia;GO:0001932//regulation of protein phosphorylation;GO:0001934//positive regulation of protein phosphorylation;GO:0002237//response to molecule of bacterial origin;GO:0003008//system process;GO:0006066//alcoho…	--
ncbi_113124843	4573	4009	4089	1901	1976	1664	201.589	211.39	204.173	57.498	58.286	55.001	205.717	56.9283	-1.85344	0	0	Nsa2	XP_020469244.1 ribosome biogenesis protein NSA2 homolog [Monopterus albus]	-	-	-	-	GO:0000314//organellar small ribosomal subunit;GO:0022627//cytosolic small ribosomal subunit	GO:0003735//structural constituent of ribosome	GO:0006412//translation	--
ncbi_113124850	531	479	452	4343	4181	3832	18.887	19.841	17.815	105.01	98.696	101.173	18.8477	101.626	2.43082	0	0	FUBP3	XP_026153768.1 far upstream element-binding protein 3-like isoform X1 [Mastacembelus armatus]	-	-	-	-	GO:0022627//cytosolic small ribosomal subunit	GO:0003676//nucleic acid binding;GO:0003723//RNA binding;GO:0003735//structural constituent of ribosome;GO:0003924//GTPase activity;GO:0004521//endoribonuclease activity;GO:0004654//polyribonucleotide nucleotidyltransferase activity;GO:0005525//GTP binding;GO:0019843//rRNA binding;GO:0043022//ribosome binding	GO:0006355//regulation of transcription, DNA-templated;GO:0006402//mRNA catabolic process;GO:0006412//translation;GO:0042254//ribosome biogenesis	--
ncbi_113124852	774	610	648	4900	4742	4487	21.401	20.1	20.25	93.126	87.89	93.191	20.5837	91.4023	2.15073	0	0	ZFAND5	XP_026153771.1 AN1-type zinc finger protein 5-like [Mastacembelus armatus]	-	-	-	-	GO:0005575//cellular_component;GO:0005622//intracellular anatomical structure;GO:0005737//cytoplasm	GO:0003674//molecular_function;GO:0003676//nucleic acid binding;GO:0003677//DNA binding;GO:0005488//binding;GO:0008270//zinc ion binding;GO:0043167//ion binding;GO:0043169//cation binding;GO:0046872//metal ion binding;GO:0046914//transition metal ion binding;GO:0097159//organic cyclic compound binding;GO:1901363//heterocyclic compound binding	GO:0001501//skeletal system development;GO:0001667//ameboidal-type cell migration;GO:0001701//in utero embryonic development;GO:0001944//vasculature development;GO:0003008//system process;GO:0003016//respiratory system process;GO:0006928//movement of cell or subcellular component;GO:0007154//cell communication;GO:0007165//signal transduction;GO:0007166//cell surface receptor signaling pathway;GO:…	--
ncbi_113124856	34	34	46	2677	2894	2513	1.413	1.711	2.161	76.749	81.046	78.774	1.76167	78.8563	5.48421	0	0	Stx2	XP_026153778.1 syntaxin-2-like isoform X1 [Mastacembelus armatus]	Organismal Systems;Genetic Information Processing	Nervous system;Folding, sorting and degradation	ko04721//Synaptic vesicle cycle;ko04130//SNARE interactions in vesicular transport	K08486;K08486	GO:0016020//membrane	-	-	--
ncbi_113124892	569	496	499	3268	3490	3077	14.126	14.731	14.008	52.272	54.271	53.707	14.2883	53.4167	1.90245	0	0	DAB2	XP_026153835.1 disabled homolog 2 isoform X1 [Mastacembelus armatus]	Cellular Processes	Transport and catabolism	ko04144//Endocytosis	K12475	GO:0000323//lytic vacuole;GO:0001650//fibrillar center;GO:0005575//cellular_component;GO:0005622//intracellular anatomical structure;GO:0005634//nucleus;GO:0005730//nucleolus;GO:0005737//cytoplasm;GO:0005764//lysosome;GO:0005765//lysosomal membrane;GO:0005773//vacuole;GO:0005774//vacuolar membrane;GO:0005829//cytosol;GO:0005886//plasma membrane;GO:0005905//clathrin-coated pit;GO:0012505//endomemb…	GO:0003674//molecular_function;GO:0005102//signaling receptor binding;GO:0005178//integrin binding;GO:0005488//binding;GO:0005515//protein binding;GO:0005543//phospholipid binding;GO:0005546//phosphatidylinositol-4,5-bisphosphate binding;GO:0008022//protein C-terminus binding;GO:0008289//lipid binding;GO:0030276//clathrin binding;GO:0030674//protein-macromolecule adaptor activity;GO:0035091//phos…	GO:0000165//MAPK cascade;GO:0000902//cell morphogenesis;GO:0000904//cell morphogenesis involved in differentiation;GO:0001558//regulation of cell growth;GO:0001701//in utero embryonic development;GO:0001919//regulation of receptor recycling;GO:0001921//positive regulation of receptor recycling;GO:0001932//regulation of protein phosphorylation;GO:0001933//negative regulation of protein phosphoryla…	--
ncbi_113124899	414	422	369	4104	4187	3926	16.856	20.714	17.022	116.291	116.071	121.426	18.1973	117.929	2.69612	0	0	Spout1	XP_026153854.1 putative methyltransferase C9orf114 homolog [Mastacembelus armatus]	-	-	-	-	GO:0000775//chromosome, centromeric region;GO:0000776//kinetochore;GO:0000779//condensed chromosome, centromeric region;GO:0000793//condensed chromosome;GO:0000922//spindle pole;GO:0005575//cellular_component;GO:0005622//intracellular anatomical structure;GO:0005634//nucleus;GO:0005694//chromosome;GO:0005730//nucleolus;GO:0005737//cytoplasm;GO:0005813//centrosome;GO:0005815//microtubule organizin…	GO:0003674//molecular_function;GO:0003676//nucleic acid binding;GO:0003723//RNA binding;GO:0003824//catalytic activity;GO:0005488//binding;GO:0008168//methyltransferase activity;GO:0016740//transferase activity;GO:0016741//transferase activity, transferring one-carbon groups;GO:0035198//miRNA binding;GO:0061980//regulatory RNA binding;GO:0097159//organic cyclic compound binding;GO:1901363//hetero…	GO:0000070//mitotic sister chromatid segregation;GO:0000278//mitotic cell cycle;GO:0000280//nuclear division;GO:0000819//sister chromatid segregation;GO:0006139//nucleobase-containing compound metabolic process;GO:0006396//RNA processing;GO:0006725//cellular aromatic compound metabolic process;GO:0006807//nitrogen compound metabolic process;GO:0006996//organelle organization;GO:0007049//cell cycl…	--
ncbi_113124916	86	87	66	9230	9232	8414	1.351	1.629	1.172	99.695	97.246	99.316	1.384	98.7523	6.1569	0	0	STBD1	XP_026153873.1 starch-binding domain-containing protein 1 [Mastacembelus armatus]	-	-	-	-	GO:0000407//phagophore assembly site;GO:0005575//cellular_component;GO:0005622//intracellular anatomical structure;GO:0005737//cytoplasm;GO:0005783//endoplasmic reticulum;GO:0005789//endoplasmic reticulum membrane;GO:0005829//cytosol;GO:0005886//plasma membrane;GO:0005887//integral component of plasma membrane;GO:0012505//endomembrane system;GO:0012506//vesicle membrane;GO:0016020//membrane;GO:00…	GO:0003674//molecular_function;GO:0005488//binding;GO:0005515//protein binding;GO:0019899//enzyme binding;GO:0030246//carbohydrate binding;GO:0030247//polysaccharide binding;GO:2001069//glycogen binding;GO:2001070//starch binding	GO:0000272//polysaccharide catabolic process;GO:0001775//cell activation;GO:0002252//immune effector process;GO:0002263//cell activation involved in immune response;GO:0002274//myeloid leukocyte activation;GO:0002275//myeloid cell activation involved in immune response;GO:0002283//neutrophil activation involved in immune response;GO:0002366//leukocyte activation involved in immune response;GO:000…	--
ncbi_113124924	2269	1892	2098	79	90	81	34.3	34.715	36.579	2.658	1.808	0.959	35.198	1.80833	-4.28276	0	0	Ctif	XP_026153884.1 CBP80/20-dependent translation initiation factor isoform X1 [Mastacembelus armatus]	-	-	-	-	GO:0005575//cellular_component;GO:0005622//intracellular anatomical structure;GO:0005737//cytoplasm;GO:0005829//cytosol;GO:0048471//perinuclear region of cytoplasm	GO:0003674//molecular_function;GO:0003676//nucleic acid binding;GO:0003723//RNA binding;GO:0005488//binding;GO:0005515//protein binding;GO:0097159//organic cyclic compound binding;GO:1901363//heterocyclic compound binding	GO:0000184//nuclear-transcribed mRNA catabolic process, nonsense-mediated decay;GO:0000956//nuclear-transcribed mRNA catabolic process;GO:0006139//nucleobase-containing compound metabolic process;GO:0006401//RNA catabolic process;GO:0006402//mRNA catabolic process;GO:0006417//regulation of translation;GO:0006446//regulation of translational initiation;GO:0006725//cellular aromatic compound metabo…	--
ncbi_113124929	1042	943	1036	4771	4867	4442	32.13	34.548	36.043	100.558	100.039	102.313	34.2403	100.97	1.56016	0	0	Aif1l	XP_026153890.1 allograft inflammatory factor 1-like [Mastacembelus armatus]	-	-	-	-	-	GO:0005509//calcium ion binding	-	--
ncbi_113124940	1573	1206	1298	149	163	135	53.753	49.112	50.13	3.5	3.734	3.465	50.9983	3.56633	-3.83794	0	0	Wdr34	XP_026153917.1 WD repeat-containing protein 34 [Mastacembelus armatus]	-	-	-	-	GO:0005575//cellular_component;GO:0005622//intracellular anatomical structure;GO:0005737//cytoplasm;GO:0005814//centriole;GO:0005815//microtubule organizing center;GO:0005829//cytosol;GO:0005856//cytoskeleton;GO:0005868//cytoplasmic dynein complex;GO:0005875//microtubule associated complex;GO:0005929//cilium;GO:0005930//axoneme;GO:0015630//microtubule cytoskeleton;GO:0030286//dynein complex;GO:00…	GO:0003674//molecular_function;GO:0005488//binding;GO:0005515//protein binding;GO:0045503//dynein light chain binding;GO:0045504//dynein heavy chain binding	GO:0006810//transport;GO:0006928//movement of cell or subcellular component;GO:0006996//organelle organization;GO:0007017//microtubule-based process;GO:0007018//microtubule-based movement;GO:0008150//biological_process;GO:0009987//cellular process;GO:0010970//transport along microtubule;GO:0016043//cellular component organization;GO:0022607//cellular component assembly;GO:0030030//cell projection…	--
ncbi_113124946	354	267	323	4242	4288	4034	21.035	19.291	21.64	179.894	177.379	186.97	20.6553	181.414	3.1347	0	0	brcc3	XP_026153926.1 lys-63-specific deubiquitinase BRCC36 [Mastacembelus armatus]	Organismal Systems;Genetic Information Processing	Immune system;Replication and repair	ko04621//NOD-like receptor signaling pathway;ko03440//Homologous recombination	K11864;K11864	GO:0000151//ubiquitin ligase complex;GO:0000152//nuclear ubiquitin ligase complex;GO:0000922//spindle pole;GO:0005575//cellular_component;GO:0005622//intracellular anatomical structure;GO:0005634//nucleus;GO:0005654//nucleoplasm;GO:0005737//cytoplasm;GO:0005819//spindle;GO:0005829//cytosol;GO:0005856//cytoskeleton;GO:0015630//microtubule cytoskeleton;GO:0031974//membrane-enclosed lumen;GO:0031981…	GO:0003674//molecular_function;GO:0003824//catalytic activity;GO:0004843//thiol-dependent deubiquitinase;GO:0005488//binding;GO:0005515//protein binding;GO:0008233//peptidase activity;GO:0008234//cysteine-type peptidase activity;GO:0008237//metallopeptidase activity;GO:0016787//hydrolase activity;GO:0019783//ubiquitin-like protein-specific protease activity;GO:0030234//enzyme regulator activity;G…	GO:0000075//cell cycle checkpoint signaling;GO:0000077//DNA damage checkpoint signaling;GO:0006139//nucleobase-containing compound metabolic process;GO:0006259//DNA metabolic process;GO:0006281//DNA repair;GO:0006282//regulation of DNA repair;GO:0006302//double-strand break repair;GO:0006303//double-strand break repair via nonhomologous end joining;GO:0006325//chromatin organization;GO:0006464//c…	--
ncbi_113124953	636	505	622	3827	3759	3592	28.006	26.604	31.179	115.986	110.932	118.792	28.5963	115.237	2.0107	0	0	BRIX1	XP_026153937.1 ribosome biogenesis protein BRX1 homolog [Mastacembelus armatus]	-	-	-	-	GO:0005575//cellular_component;GO:0005622//intracellular anatomical structure;GO:0005634//nucleus;GO:0005730//nucleolus;GO:0030684//preribosome;GO:0030687//preribosome, large subunit precursor;GO:0031974//membrane-enclosed lumen;GO:0031981//nuclear lumen;GO:0032991//protein-containing complex;GO:0043226//organelle;GO:0043227//membrane-bounded organelle;GO:0043228//non-membrane-bounded organelle;G…	GO:0003674//molecular_function;GO:0003676//nucleic acid binding;GO:0003723//RNA binding;GO:0005488//binding;GO:0008097//5S rRNA binding;GO:0019843//rRNA binding;GO:0042134//rRNA primary transcript binding;GO:0097159//organic cyclic compound binding;GO:1901363//heterocyclic compound binding	GO:0000027//ribosomal large subunit assembly;GO:0006139//nucleobase-containing compound metabolic process;GO:0006364//rRNA processing;GO:0006396//RNA processing;GO:0006725//cellular aromatic compound metabolic process;GO:0006807//nitrogen compound metabolic process;GO:0006996//organelle organization;GO:0008150//biological_process;GO:0008152//metabolic process;GO:0009987//cellular process;GO:00104…	--
ncbi_113124962	338	290	278	5767	5740	4940	5.66	5.835	5.271	88.579	85.954	82.883	5.58867	85.8053	3.94049	0	0	Gns	XP_026153954.1 N-acetylglucosamine-6-sulfatase-like [Mastacembelus armatus]	Metabolism;Cellular Processes;Metabolism	Global and overview maps;Transport and catabolism;Glycan biosynthesis and metabolism	ko01100//Metabolic pathways;ko04142//Lysosome;ko00531//Glycosaminoglycan degradation	K01137;K01137;K01137	-	GO:0008484//sulfuric ester hydrolase activity	-	--
ncbi_113124980	3579	3149	3557	1369	1385	1245	94.284	98.859	105.903	24.789	24.457	24.636	99.682	24.6273	-2.01707	0	0	Npdc1	XP_026153982.1 neural proliferation differentiation and control protein 1-like [Mastacembelus armatus]	-	-	-	-	GO:0005575//cellular_component;GO:0016020//membrane;GO:0016021//integral component of membrane;GO:0031224//intrinsic component of membrane	GO:0003674//molecular_function	GO:0008150//biological_process	--
ncbi_113124993	487	416	422	3367	3513	2894	17.367	17.679	17.008	82.532	83.977	77.522	17.3513	81.3437	2.22898	0	0	Ppp6c	XP_026154007.1 serine/threonine-protein phosphatase 6 catalytic subunit-like [Mastacembelus armatus]	-	-	-	-	GO:0000139//Golgi membrane;GO:0005575//cellular_component;GO:0005622//intracellular anatomical structure;GO:0005737//cytoplasm;GO:0005739//mitochondrion;GO:0005794//Golgi apparatus;GO:0005829//cytosol;GO:0012505//endomembrane system;GO:0016020//membrane;GO:0031090//organelle membrane;GO:0031984//organelle subcompartment;GO:0043226//organelle;GO:0043227//membrane-bounded organelle;GO:0043229//intr…	GO:0003674//molecular_function;GO:0003824//catalytic activity;GO:0004113//2',3'-cyclic-nucleotide 3'-phosphodiesterase activity;GO:0004721//phosphoprotein phosphatase activity;GO:0004722//protein serine/threonine phosphatase activity;GO:0005488//binding;GO:0016787//hydrolase activity;GO:0016788//hydrolase activity, acting on ester bonds;GO:0016791//phosphatase activity;GO:0042578//phosphoric este…	GO:0000082//G1/S transition of mitotic cell cycle;GO:0000278//mitotic cell cycle;GO:0002376//immune system process;GO:0006464//cellular protein modification process;GO:0006470//protein dephosphorylation;GO:0006793//phosphorus metabolic process;GO:0006796//phosphate-containing compound metabolic process;GO:0006807//nitrogen compound metabolic process;GO:0006810//transport;GO:0006888//endoplasmic r…	--
ncbi_113125019	3480	3078	3245	1509	1504	1353	167.521	176.98	178.894	33.966	32.45	34.391	174.465	33.6023	-2.3763	0	0	PAM	XP_026154050.1 peptidyl-glycine alpha-amidating monooxygenase isoform X1 [Mastacembelus armatus]	-	-	-	-	GO:0005575//cellular_component;GO:0005576//extracellular region;GO:0005615//extracellular space;GO:0005622//intracellular anatomical structure;GO:0005737//cytoplasm;GO:0005794//Golgi apparatus;GO:0005802//trans-Golgi network;GO:0005829//cytosol;GO:0005886//plasma membrane;GO:0005887//integral component of plasma membrane;GO:0009986//cell surface;GO:0012505//endomembrane system;GO:0012506//vesicle…	GO:0003674//molecular_function;GO:0003824//catalytic activity;GO:0004497//monooxygenase activity;GO:0004504//peptidylglycine monooxygenase activity;GO:0004598//peptidylamidoglycolate lyase activity;GO:0005488//binding;GO:0005507//copper ion binding;GO:0005509//calcium ion binding;GO:0005515//protein binding;GO:0008270//zinc ion binding;GO:0016491//oxidoreductase activity;GO:0016705//oxidoreductas…	GO:0000003//reproduction;GO:0001519//peptide amidation;GO:0001666//response to hypoxia;GO:0001676//long-chain fatty acid metabolic process;GO:0002791//regulation of peptide secretion;GO:0006082//organic acid metabolic process;GO:0006355//regulation of transcription, DNA-templated;GO:0006357//regulation of transcription by RNA polymerase II;GO:0006464//cellular protein modification process;GO:0006…	--
ncbi_113125025	1211	973	1039	64	80	64	46.584	44.224	45.217	1.664	2.028	1.818	45.3417	1.83667	-4.62568	0	0	katnal2	XP_026154064.1 katanin p60 ATPase-containing subunit A-like 2 isoform X1 [Mastacembelus armatus]	-	-	-	-	GO:0000502//proteasome complex;GO:0000922//spindle pole;GO:0005575//cellular_component;GO:0005622//intracellular anatomical structure;GO:0005634//nucleus;GO:0005737//cytoplasm;GO:0005819//spindle;GO:0005856//cytoskeleton;GO:0005874//microtubule;GO:0009368//endopeptidase Clp complex;GO:0009376//HslUV protease complex;GO:0009379//Holliday junction helicase complex;GO:0015630//microtubule cytoskelet…	GO:0000166//nucleotide binding;GO:0003674//molecular_function;GO:0003678//DNA helicase activity;GO:0003723//RNA binding;GO:0003724//RNA helicase activity;GO:0003824//catalytic activity;GO:0004176//ATP-dependent peptidase activity;GO:0004222//metalloendopeptidase activity;GO:0004252//serine-type endopeptidase activity;GO:0005488//binding;GO:0005515//protein binding;GO:0005524//ATP binding;GO:00085…	GO:0000226//microtubule cytoskeleton organization;GO:0006281//DNA repair;GO:0006310//DNA recombination;GO:0006508//proteolysis;GO:0006996//organelle organization;GO:0007010//cytoskeleton organization;GO:0007017//microtubule-based process;GO:0008150//biological_process;GO:0009306//protein secretion;GO:0009987//cellular process;GO:0010498//proteasomal protein catabolic process;GO:0016043//cellular …	--
ncbi_113125051	2776	2378	2417	669	713	667	96.484	98.496	94.943	15.983	16.612	17.414	96.641	16.6697	-2.53541	0	0	NUDCD3	XP_026154104.1 nudC domain-containing protein 3 [Mastacembelus armatus]	-	-	-	-	GO:0005575//cellular_component;GO:0005622//intracellular anatomical structure;GO:0005737//cytoplasm;GO:0005794//Golgi apparatus;GO:0005856//cytoskeleton;GO:0005868//cytoplasmic dynein complex;GO:0005875//microtubule associated complex;GO:0012505//endomembrane system;GO:0015630//microtubule cytoskeleton;GO:0030286//dynein complex;GO:0032991//protein-containing complex;GO:0043226//organelle;GO:0043…	GO:0003674//molecular_function;GO:0005488//binding;GO:0005515//protein binding;GO:0051082//unfolded protein binding	GO:0006457//protein folding;GO:0006810//transport;GO:0006996//organelle organization;GO:0007097//nuclear migration;GO:0008104//protein localization;GO:0008150//biological_process;GO:0009987//cellular process;GO:0016043//cellular component organization;GO:0022607//cellular component assembly;GO:0030030//cell projection organization;GO:0030031//cell projection assembly;GO:0032502//developmental pro…	--
ncbi_113125059	3174	2843	2993	1172	1234	1046	121.066	129.072	128.654	30.617	31.578	30.122	126.264	30.7723	-2.03674	0	0	cops4	XP_026154117.1 COP9 signalosome complex subunit 4 isoform X1 [Mastacembelus armatus]	-	-	-	-	GO:0005575//cellular_component;GO:0005622//intracellular anatomical structure;GO:0005634//nucleus;GO:0005654//nucleoplasm;GO:0005737//cytoplasm;GO:0005829//cytosol;GO:0008021//synaptic vesicle;GO:0008180//COP9 signalosome;GO:0012505//endomembrane system;GO:0016604//nuclear body;GO:0016607//nuclear speck;GO:0030054//cell junction;GO:0030133//transport vesicle;GO:0031410//cytoplasmic vesicle;GO:003…	GO:0001067//transcription regulatory region nucleic acid binding;GO:0003674//molecular_function;GO:0003676//nucleic acid binding;GO:0003677//DNA binding;GO:0003824//catalytic activity;GO:0005488//binding;GO:0005515//protein binding;GO:0008233//peptidase activity;GO:0008234//cysteine-type peptidase activity;GO:0016787//hydrolase activity;GO:0019783//ubiquitin-like protein-specific protease activit…	GO:0000003//reproduction;GO:0000338//protein deneddylation;GO:0000715//nucleotide-excision repair, DNA damage recognition;GO:0001654//eye development;GO:0001745//compound eye morphogenesis;GO:0001751//compound eye photoreceptor cell differentiation;GO:0001754//eye photoreceptor cell differentiation;GO:0002009//morphogenesis of an epithelium;GO:0003006//developmental process involved in reproducti…	--
ncbi_113125075	1343	1133	1229	94	112	101	34.914	35.109	36.11	1.69	1.953	1.982	35.3777	1.875	-4.23788	0	0	marchf5	XP_026154140.1 E3 ubiquitin-protein ligase MARCH5-like [Mastacembelus armatus]	-	-	-	-	GO:0005575//cellular_component;GO:0005622//intracellular anatomical structure;GO:0005737//cytoplasm;GO:0005739//mitochondrion;GO:0005740//mitochondrial envelope;GO:0005741//mitochondrial outer membrane;GO:0005783//endoplasmic reticulum;GO:0005789//endoplasmic reticulum membrane;GO:0012505//endomembrane system;GO:0016020//membrane;GO:0016021//integral component of membrane;GO:0019867//outer membra…	GO:0003674//molecular_function;GO:0003824//catalytic activity;GO:0004842//ubiquitin-protein transferase activity;GO:0005488//binding;GO:0008270//zinc ion binding;GO:0016740//transferase activity;GO:0019787//ubiquitin-like protein transferase activity;GO:0043167//ion binding;GO:0043169//cation binding;GO:0046872//metal ion binding;GO:0046914//transition metal ion binding;GO:0140096//catalytic acti…	GO:0000209//protein polyubiquitination;GO:0006464//cellular protein modification process;GO:0006807//nitrogen compound metabolic process;GO:0008150//biological_process;GO:0008152//metabolic process;GO:0009401//phosphoenolpyruvate-dependent sugar phosphotransferase system;GO:0009987//cellular process;GO:0010821//regulation of mitochondrion organization;GO:0016567//protein ubiquitination;GO:0019538…	--
ncbi_113125091	113	91	99	2325	2381	2144	3.359	3.223	3.326	47.47	47.409	47.829	3.30267	47.5693	3.84833	0	0	OCLN	XP_026154174.1 occludin-like [Mastacembelus armatus]	Human Diseases;Environmental Information Processing;Cellular Processes;Human Diseases;Organismal Systems	Infectious disease: bacterial;Signaling molecules and interaction;Cellular community - eukaryotes;Infectious disease: viral;Immune system	ko05130//Pathogenic Escherichia coli infection;ko04514//Cell adhesion molecules;ko04530//Tight junction;ko05160//Hepatitis C;ko04670//Leukocyte transendothelial migration	K06088;K06088;K06088;K06088;K06088	GO:0000145//exocyst;GO:0005575//cellular_component;GO:0005622//intracellular anatomical structure;GO:0005737//cytoplasm;GO:0005886//plasma membrane;GO:0005911//cell-cell junction;GO:0005923//bicellular tight junction;GO:0009986//cell surface;GO:0016020//membrane;GO:0016021//integral component of membrane;GO:0016324//apical plasma membrane;GO:0016327//apicolateral plasma membrane;GO:0016328//later…	GO:0003674//molecular_function;GO:0004930//G protein-coupled receptor activity;GO:0005488//binding;GO:0005515//protein binding;GO:0005524//ATP binding;GO:0019901//protein kinase binding;GO:0019904//protein domain specific binding	GO:0006904//vesicle docking involved in exocytosis;GO:0007043//cell-cell junction assembly;GO:0007059//chromosome segregation;GO:0007155//cell adhesion;GO:0007186//G protein-coupled receptor signaling pathway;GO:0008150//biological_process;GO:0009987//cellular process;GO:0010033//response to organic substance;GO:0016043//cellular component organization;GO:0022607//cellular component assembly;GO:0…	--
ncbi_113125099	23153	20072	19546	7595	7793	7006	2210.54	2283.76	2109.11	498.427	498.747	502.446	2201.14	499.873	-2.13862	0	0	RPL17	XP_008295869.1 PREDICTED: 60S ribosomal protein L17 [Stegastes partitus]	Human Diseases;Genetic Information Processing	Infectious disease: viral;Translation	ko05171//Coronavirus disease - COVID-19;ko03010//Ribosome	K02880;K02880	GO:0000311//plastid large ribosomal subunit;GO:0005575//cellular_component;GO:0005622//intracellular anatomical structure;GO:0005737//cytoplasm;GO:0005829//cytosol;GO:0005840//ribosome;GO:0015934//large ribosomal subunit;GO:0022625//cytosolic large ribosomal subunit;GO:0022626//cytosolic ribosome;GO:0032991//protein-containing complex;GO:0043226//organelle;GO:0043228//non-membrane-bounded organel…	GO:0003674//molecular_function;GO:0003735//structural constituent of ribosome;GO:0005198//structural molecule activity	GO:0002181//cytoplasmic translation;GO:0006412//translation;GO:0006518//peptide metabolic process;GO:0006807//nitrogen compound metabolic process;GO:0008150//biological_process;GO:0008152//metabolic process;GO:0009058//biosynthetic process;GO:0009059//macromolecule biosynthetic process;GO:0009987//cellular process;GO:0010467//gene expression;GO:0019538//protein metabolic process;GO:0034641//cellu…	--
ncbi_113125116	1551	1392	1409	46523	47371	42027	53.908	57.656	55.348	1111.44	1103.66	1097.22	55.6373	1104.11	4.31068	0	0	ccnb1	XP_026154216.1 G2/mitotic-specific cyclin-B1 [Mastacembelus armatus]	Human Diseases;Cellular Processes;Environmental Information Processing;Cellular Processes;Cellular Processes;Organismal Systems;Cellular Processes	Infectious disease: viral;Cell growth and death;Signal transduction;Cell growth and death;Cell growth and death;Endocrine system;Cell growth and death	ko05170//Human immunodeficiency virus 1 infection;ko04218//Cellular senescence;ko04068//FoxO signaling pathway;ko04110//Cell cycle;ko04114//Oocyte meiosis;ko04914//Progesterone-mediated oocyte maturation;ko04115//p53 signaling pathway	K05868;K05868;K05868;K05868;K05868;K05868;K05868	GO:0000228//nuclear chromosome;GO:0000307//cyclin-dependent protein kinase holoenzyme complex;GO:0000775//chromosome, centromeric region;GO:0000776//kinetochore;GO:0000779//condensed chromosome, centromeric region;GO:0000793//condensed chromosome;GO:0000794//condensed nuclear chromosome;GO:0000922//spindle pole;GO:0000940//outer kinetochore;GO:0005575//cellular_component;GO:0005622//intracellular…	GO:0003674//molecular_function;GO:0003824//catalytic activity;GO:0004672//protein kinase activity;GO:0004674//protein serine/threonine kinase activity;GO:0004693//cyclin-dependent protein serine/threonine kinase activity;GO:0005102//signaling receptor binding;GO:0005113//patched binding;GO:0005488//binding;GO:0005515//protein binding;GO:0008047//enzyme activator activity;GO:0016301//kinase activi…	GO:0000003//reproduction;GO:0000070//mitotic sister chromatid segregation;GO:0000075//cell cycle checkpoint signaling;GO:0000077//DNA damage checkpoint signaling;GO:0000079//regulation of cyclin-dependent protein serine/threonine kinase activity;GO:0000086//G2/M transition of mitotic cell cycle;GO:0000226//microtubule cytoskeleton organization;GO:0000278//mitotic cell cycle;GO:0000280//nuclear di…	--
ncbi_113125122	2317	2097	2011	8649	8932	8196	175.48	189.103	172.087	449.932	452.998	465.916	178.89	456.282	1.35085	0	0	Cox5b	XP_026154225.1 cytochrome c oxidase subunit 5B, mitochondrial isoform X1 [Mastacembelus armatus]	Metabolism;Human Diseases;Human Diseases;Human Diseases;Human Diseases;Human Diseases;Human Diseases;Organismal Systems;Human Diseases;Human Diseases;Human Diseases;Metabolism;Organismal Systems	Global and overview maps;Neurodegenerative disease;Neurodegenerative disease;Neurodegenerative disease;Neurodegenerative disease;Neurodegenerative disease;Neurodegenerative disease;Environmental adaptation;Cancer: overview;Cardiovascular disease;Endocrine and metabolic disease;Energy metabolism;Circulatory system	ko01100//Metabolic pathways;ko05022//Pathways of neurodegeneration - multiple diseases;ko05010//Alzheimer disease;ko05014//Amyotrophic lateral sclerosis;ko05016//Huntington disease;ko05020//Prion disease;ko05012//Parkinson disease;ko04714//Thermogenesis;ko05208//Chemical carcinogenesis - reactive oxygen species;ko05415//Diabetic cardiomyopathy;ko04932//Non-alcoholic fatty liver disease;ko00190//O…	K02265;K02265;K02265;K02265;K02265;K02265;K02265;K02265;K02265;K02265;K02265;K02265;K02265	GO:0005740//mitochondrial envelope	GO:0004129//cytochrome-c oxidase activity	-	--
ncbi_113125157	968	886	982	4028	4125	3646	28.067	28.16	30.27	102.218	100.644	100.166	28.8323	101.009	1.80873	0	0	EXOC6B	XP_026154257.1 exocyst complex component 6B isoform X1 [Mastacembelus armatus]	-	-	-	-	GO:0000145//exocyst;GO:0000775//chromosome, centromeric region;GO:0005575//cellular_component;GO:0005622//intracellular anatomical structure;GO:0005634//nucleus;GO:0005737//cytoplasm;GO:0005938//cell cortex;GO:0017119//Golgi transport complex;GO:0032991//protein-containing complex;GO:0071944//cell periphery;GO:0099023//vesicle tethering complex;GO:0099568//cytoplasmic region	-	GO:0000278//mitotic cell cycle;GO:0006810//transport;GO:0006887//exocytosis;GO:0006891//intra-Golgi vesicle-mediated transport;GO:0006904//vesicle docking involved in exocytosis;GO:0008104//protein localization;GO:0008150//biological_process;GO:0009987//cellular process;GO:0015031//protein transport;GO:0015833//peptide transport;GO:0016192//vesicle-mediated transport;GO:0022406//membrane docking;…	--
ncbi_113125162	189	169	181	11277	11632	10517	12.432	13.247	13.455	509.854	512.872	519.624	13.0447	514.117	5.30056	0	0	cdca9	XP_026154271.1 borealin-2-like [Mastacembelus armatus]	-	-	-	-	GO:0000775//chromosome, centromeric region;GO:0005575//cellular_component;GO:0005622//intracellular anatomical structure;GO:0005634//nucleus;GO:0005694//chromosome;GO:0005737//cytoplasm;GO:0005819//spindle;GO:0005856//cytoskeleton;GO:0005875//microtubule associated complex;GO:0015630//microtubule cytoskeleton;GO:0032133//chromosome passenger complex;GO:0032991//protein-containing complex;GO:00432…	-	GO:0000070//mitotic sister chromatid segregation;GO:0000226//microtubule cytoskeleton organization;GO:0000278//mitotic cell cycle;GO:0000280//nuclear division;GO:0000819//sister chromatid segregation;GO:0006996//organelle organization;GO:0007010//cytoskeleton organization;GO:0007017//microtubule-based process;GO:0007049//cell cycle;GO:0007051//spindle organization;GO:0007059//chromosome segregati…	--
ncbi_113125170	587	506	539	2773	2957	2686	15.146	15.619	15.708	49.31	51.27	52.131	15.491	50.9037	1.71634	0	0	TNFAIP1	XP_026154287.1 BTB/POZ domain-containing adapter for CUL3-mediated RhoA degradation protein 2 [Mastacembelus armatus]	-	-	-	-	GO:0000151//ubiquitin ligase complex;GO:0005575//cellular_component;GO:0005622//intracellular anatomical structure;GO:0005634//nucleus;GO:0005730//nucleolus;GO:0005737//cytoplasm;GO:0005768//endosome;GO:0012505//endomembrane system;GO:0031410//cytoplasmic vesicle;GO:0031461//cullin-RING ubiquitin ligase complex;GO:0031463//Cul3-RING ubiquitin ligase complex;GO:0031974//membrane-enclosed lumen;GO:…	GO:0003674//molecular_function;GO:0003824//catalytic activity;GO:0004842//ubiquitin-protein transferase activity;GO:0005488//binding;GO:0005515//protein binding;GO:0016740//transferase activity;GO:0019787//ubiquitin-like protein transferase activity;GO:0019899//enzyme binding;GO:0019904//protein domain specific binding;GO:0031267//small GTPase binding;GO:0042802//identical protein binding;GO:0051…	GO:0002376//immune system process;GO:0006139//nucleobase-containing compound metabolic process;GO:0006259//DNA metabolic process;GO:0006260//DNA replication;GO:0006275//regulation of DNA replication;GO:0006281//DNA repair;GO:0006355//regulation of transcription, DNA-templated;GO:0006464//cellular protein modification process;GO:0006508//proteolysis;GO:0006511//ubiquitin-dependent protein cataboli…	--
ncbi_113125241	4477	3686	3793	1132	1172	1020	126.961	129.514	123.169	16.147	15.906	15.513	126.548	15.8553	-2.99664	0	0	Tmem185a	XP_026154368.1 transmembrane protein 185A [Mastacembelus armatus]	-	-	-	-	GO:0005575//cellular_component;GO:0016020//membrane;GO:0016021//integral component of membrane;GO:0030425//dendrite;GO:0031224//intrinsic component of membrane;GO:0036477//somatodendritic compartment;GO:0042995//cell projection;GO:0043005//neuron projection;GO:0097447//dendritic tree;GO:0120025//plasma membrane bounded cell projection	-	-	--
ncbi_113125292	102	72	90	21798	22027	19484	1.949	1.67	2.024	268.573	265.01	262.337	1.881	265.307	7.14002	0	0	--	XP_026154445.1 uncharacterized protein LOC113125292 [Mastacembelus armatus]	-	-	-	-	GO:0005634//nucleus;GO:0005737//cytoplasm	-	GO:0006355//regulation of transcription, DNA-templated	--
ncbi_113125296	166	124	152	37907	38297	35106	6.437	5.73	6.662	1010.38	995.477	1022.57	6.27633	1009.47	7.32946	0	0	--	XP_026154452.1 4F2 cell-surface antigen heavy chain-like [Mastacembelus armatus]	Environmental Information Processing;Organismal Systems;Cellular Processes	Signal transduction;Digestive system;Cell growth and death	ko04150//mTOR signaling pathway;ko04974//Protein digestion and absorption;ko04216//Ferroptosis	K06519;K06519;K06519	-	GO:0003824//catalytic activity;GO:0008788//alpha,alpha-phosphotrehalase activity;GO:0047471//maltose alpha-D-glucosyltransferase activity	GO:0005975//carbohydrate metabolic process;GO:0005991//trehalose metabolic process	--
ncbi_113125326	4054	3498	3709	1324	1413	1207	290.168	298.325	300.018	65.117	67.77	64.878	296.17	65.9217	-2.1676	0	0	eif3k	XP_026154497.1 eukaryotic translation initiation factor 3 subunit K isoform X1 [Mastacembelus armatus]	-	-	-	-	GO:0005575//cellular_component;GO:0005622//intracellular anatomical structure;GO:0005634//nucleus;GO:0005737//cytoplasm;GO:0005829//cytosol;GO:0005852//eukaryotic translation initiation factor 3 complex;GO:0032991//protein-containing complex;GO:0043226//organelle;GO:0043227//membrane-bounded organelle;GO:0043229//intracellular organelle;GO:0043231//intracellular membrane-bounded organelle	GO:0003674//molecular_function;GO:0003676//nucleic acid binding;GO:0003723//RNA binding;GO:0003743//translation initiation factor activity;GO:0005488//binding;GO:0008135//translation factor activity, RNA binding;GO:0043021//ribonucleoprotein complex binding;GO:0043022//ribosome binding;GO:0044877//protein-containing complex binding;GO:0097159//organic cyclic compound binding;GO:1901363//heterocyc…	GO:0006412//translation;GO:0006413//translational initiation;GO:0006417//regulation of translation;GO:0006446//regulation of translational initiation;GO:0006518//peptide metabolic process;GO:0006807//nitrogen compound metabolic process;GO:0008150//biological_process;GO:0008152//metabolic process;GO:0009058//biosynthetic process;GO:0009059//macromolecule biosynthetic process;GO:0009889//regulation…	--
ncbi_113125343	220	211	195	4273	4753	4072	5.979	6.889	6.238	59.624	64.454	60.46	6.36867	61.5127	3.27182	0	0	Tesk1	XP_026154517.1 dual specificity testis-specific protein kinase 2 isoform X1 [Mastacembelus armatus]	-	-	-	-	-	GO:0004672//protein kinase activity;GO:0005524//ATP binding	GO:0006468//protein phosphorylation	--
ncbi_113125365	56116	45926	47273	15028	14811	13678	4092.69	3991.61	3896.59	753.364	724.087	749.328	3993.63	742.26	-2.42771	0	0	rps3	XP_026154536.1 40S ribosomal protein S3 [Mastacembelus armatus]	Human Diseases;Human Diseases;Human Diseases;Genetic Information Processing	Infectious disease: bacterial;Infectious disease: bacterial;Infectious disease: viral;Translation	ko05132//Salmonella infection;ko05130//Pathogenic Escherichia coli infection;ko05171//Coronavirus disease - COVID-19;ko03010//Ribosome	K02985;K02985;K02985;K02985	GO:0000312//plastid small ribosomal subunit;GO:0001726//ruffle;GO:0005575//cellular_component;GO:0005622//intracellular anatomical structure;GO:0005634//nucleus;GO:0005654//nucleoplasm;GO:0005730//nucleolus;GO:0005737//cytoplasm;GO:0005739//mitochondrion;GO:0005740//mitochondrial envelope;GO:0005743//mitochondrial inner membrane;GO:0005759//mitochondrial matrix;GO:0005783//endoplasmic reticulum;G…	GO:0000702//oxidized base lesion DNA N-glycosylase activity;GO:0000976//transcription cis-regulatory region binding;GO:0000977//RNA polymerase II transcription regulatory region sequence-specific DNA binding;GO:0001067//transcription regulatory region nucleic acid binding;GO:0003674//molecular_function;GO:0003676//nucleic acid binding;GO:0003677//DNA binding;GO:0003684//damaged DNA binding;GO:000…	GO:0000184//nuclear-transcribed mRNA catabolic process, nonsense-mediated decay;GO:0000226//microtubule cytoskeleton organization;GO:0000302//response to reactive oxygen species;GO:0000956//nuclear-transcribed mRNA catabolic process;GO:0001817//regulation of cytokine production;GO:0001819//positive regulation of cytokine production;GO:0001932//regulation of protein phosphorylation;GO:0001934//pos…	--
ncbi_113125459	917	823	838	4389	4371	3971	27.156	29.082	28.862	91.438	88.026	90.102	28.3667	89.8553	1.66341	0	0	SOCS5	XP_026154713.1 suppressor of cytokine signaling 5-like [Mastacembelus armatus]	Environmental Information Processing;Organismal Systems	Signal transduction;Endocrine system	ko04630//JAK-STAT signaling pathway;ko04917//Prolactin signaling pathway	K04698;K04698	-	-	-	--
ncbi_113125475	36198	30581	32246	11444	11940	10419	2557.14	2574.49	2574.52	555.687	565.405	552.872	2568.72	557.988	-2.20274	0	0	rps4x	XP_026154733.1 40S ribosomal protein S4, X isoform [Mastacembelus armatus]	Human Diseases;Genetic Information Processing	Infectious disease: viral;Translation	ko05171//Coronavirus disease - COVID-19;ko03010//Ribosome	K02987;K02987	-	GO:0003723//RNA binding	-	--
ncbi_113125485	269	241	216	2229	2212	2010	7.281	7.708	6.571	41.593	40.376	40.951	7.18667	40.9733	2.51129	0	0	vmp1	XP_026154751.1 vacuole membrane protein 1-like isoform X1 [Mastacembelus armatus]	Cellular Processes	Transport and catabolism	ko04140//Autophagy - animal	K21248	GO:0000407//phagophore assembly site;GO:0005575//cellular_component;GO:0005622//intracellular anatomical structure;GO:0005737//cytoplasm;GO:0005773//vacuole;GO:0005774//vacuolar membrane;GO:0005783//endoplasmic reticulum;GO:0005793//endoplasmic reticulum-Golgi intermediate compartment;GO:0005886//plasma membrane;GO:0012505//endomembrane system;GO:0016020//membrane;GO:0016021//integral component o…	-	GO:0006810//transport;GO:0006887//exocytosis;GO:0006996//organelle organization;GO:0007029//endoplasmic reticulum organization;GO:0007030//Golgi organization;GO:0008150//biological_process;GO:0009103//lipopolysaccharide biosynthetic process;GO:0009987//cellular process;GO:0010256//endomembrane system organization;GO:0016043//cellular component organization;GO:0016192//vesicle-mediated transport;G…	--
ncbi_113125507	25778	22420	23470	8628	8477	7929	3377.07	3500.21	3474.99	776.931	744.418	780.255	3450.76	767.201	-2.16924	0	0	RPL34	XP_026154796.1 60S ribosomal protein L34 [Mastacembelus armatus]	Human Diseases;Genetic Information Processing	Infectious disease: viral;Translation	ko05171//Coronavirus disease - COVID-19;ko03010//Ribosome	K02915;K02915	GO:0005575//cellular_component;GO:0005622//intracellular anatomical structure;GO:0005737//cytoplasm;GO:0005783//endoplasmic reticulum;GO:0005829//cytosol;GO:0005840//ribosome;GO:0012505//endomembrane system;GO:0015934//large ribosomal subunit;GO:0022625//cytosolic large ribosomal subunit;GO:0022626//cytosolic ribosome;GO:0032991//protein-containing complex;GO:0043226//organelle;GO:0043227//membra…	GO:0003674//molecular_function;GO:0003676//nucleic acid binding;GO:0003723//RNA binding;GO:0003735//structural constituent of ribosome;GO:0005198//structural molecule activity;GO:0005488//binding;GO:0097159//organic cyclic compound binding;GO:1901363//heterocyclic compound binding	GO:0000184//nuclear-transcribed mRNA catabolic process, nonsense-mediated decay;GO:0000956//nuclear-transcribed mRNA catabolic process;GO:0006139//nucleobase-containing compound metabolic process;GO:0006401//RNA catabolic process;GO:0006402//mRNA catabolic process;GO:0006412//translation;GO:0006413//translational initiation;GO:0006518//peptide metabolic process;GO:0006605//protein targeting;GO:00…	--
ncbi_113125526	133	104	142	2127	2208	1938	12.933	12.052	15.606	142.171	143.928	141.56	13.5303	142.553	3.39723	0	0	naa38	XP_026154829.1 N-alpha-acetyltransferase 38, NatC auxiliary subunit isoform X1 [Mastacembelus armatus]	-	-	-	-	GO:0005575//cellular_component;GO:0005622//intracellular anatomical structure;GO:0005634//nucleus;GO:0005737//cytoplasm;GO:0005844//polysome;GO:0031248//protein acetyltransferase complex;GO:0031414//N-terminal protein acetyltransferase complex;GO:0031417//NatC complex;GO:0032991//protein-containing complex;GO:0043226//organelle;GO:0043227//membrane-bounded organelle;GO:0043229//intracellular orga…	-	GO:0008150//biological_process;GO:0010941//regulation of cell death;GO:0042981//regulation of apoptotic process;GO:0043066//negative regulation of apoptotic process;GO:0043067//regulation of programmed cell death;GO:0043069//negative regulation of programmed cell death;GO:0048519//negative regulation of biological process;GO:0048523//negative regulation of cellular process;GO:0050789//regulation …	--
ncbi_113125542	33	35	33	3954	4000	3568	2.575	3.209	3.029	222.53	219.729	220.199	2.93767	220.819	6.23205	0	0	--	XP_026154849.1 uncharacterized protein LOC113125542 [Mastacembelus armatus]	Environmental Information Processing;Human Diseases	Signaling molecules and interaction;Cancer: overview	ko04514//Cell adhesion molecules;ko05235//PD-L1 expression and PD-1 checkpoint pathway in cancer	K06745;K06745	-	-	-	--
ncbi_113125600	1550	1439	1424	7207	7777	6830	35.184	38.926	36.532	112.448	118.335	116.457	36.8807	115.747	1.65003	0	0	Rrm1	XP_026154938.1 ribonucleoside-diphosphate reductase large subunit [Mastacembelus armatus]	Metabolism;Metabolism;Metabolism;Metabolism;Metabolism	Global and overview maps;Nucleotide metabolism;Xenobiotics biodegradation and metabolism;Nucleotide metabolism;Metabolism of other amino acids	ko01100//Metabolic pathways;ko00230//Purine metabolism;ko00983//Drug metabolism - other enzymes;ko00240//Pyrimidine metabolism;ko00480//Glutathione metabolism	K10807;K10807;K10807;K10807;K10807	GO:0005575//cellular_component;GO:0005622//intracellular anatomical structure;GO:0005737//cytoplasm;GO:0005971//ribonucleoside-diphosphate reductase complex	GO:0000166//nucleotide binding;GO:0003674//molecular_function;GO:0003824//catalytic activity;GO:0004748//ribonucleoside-diphosphate reductase activity, thioredoxin disulfide as acceptor;GO:0005488//binding;GO:0005524//ATP binding;GO:0016491//oxidoreductase activity;GO:0016725//oxidoreductase activity, acting on CH or CH2 groups;GO:0016728//oxidoreductase activity, acting on CH or CH2 groups, disu…	GO:0006139//nucleobase-containing compound metabolic process;GO:0006259//DNA metabolic process;GO:0006260//DNA replication;GO:0006725//cellular aromatic compound metabolic process;GO:0006753//nucleoside phosphate metabolic process;GO:0006793//phosphorus metabolic process;GO:0006796//phosphate-containing compound metabolic process;GO:0006807//nitrogen compound metabolic process;GO:0008150//biologi…	--
ncbi_113125622	4514	3848	4011	21477	21588	19590	217.465	220.918	218.389	711.186	697.147	708.908	218.924	705.747	1.68872	0	0	H2AFZ	XP_003458968.1 histone H2A.Z isoform X2 [Oreochromis niloticus]	Human Diseases;Cellular Processes;Organismal Systems;Human Diseases	Substance dependence;Cell growth and death;Immune system;Immune disease	ko05034//Alcoholism;ko04217//Necroptosis;ko04613//Neutrophil extracellular trap formation;ko05322//Systemic lupus erythematosus	K11251;K11251;K11251;K11251	GO:0000228//nuclear chromosome;GO:0000785//chromatin;GO:0000786//nucleosome;GO:0000791//euchromatin;GO:0000792//heterochromatin;GO:0005575//cellular_component;GO:0005622//intracellular anatomical structure;GO:0005634//nucleus;GO:0005694//chromosome;GO:0031974//membrane-enclosed lumen;GO:0031981//nuclear lumen;GO:0032991//protein-containing complex;GO:0032993//protein-DNA complex;GO:0043226//organ…	GO:0000976//transcription cis-regulatory region binding;GO:0000977//RNA polymerase II transcription regulatory region sequence-specific DNA binding;GO:0000978//RNA polymerase II cis-regulatory region sequence-specific DNA binding;GO:0000979//RNA polymerase II core promoter sequence-specific DNA binding;GO:0000987//cis-regulatory region sequence-specific DNA binding;GO:0001046//core promoter seque…	GO:0006325//chromatin organization;GO:0006355//regulation of transcription, DNA-templated;GO:0006357//regulation of transcription by RNA polymerase II;GO:0006996//organelle organization;GO:0007275//multicellular organism development;GO:0008150//biological_process;GO:0009719//response to endogenous stimulus;GO:0009725//response to hormone;GO:0009889//regulation of biosynthetic process;GO:0009890//…	--
ncbi_113125643	1279	1174	1200	62	58	49	120.111	131.386	127.363	4.002	3.651	3.457	126.287	3.70333	-5.09173	0	0	COX7A2	XP_026155011.1 cytochrome c oxidase subunit 7A2, mitochondrial-like [Mastacembelus armatus]	Metabolism;Human Diseases;Human Diseases;Human Diseases;Human Diseases;Human Diseases;Human Diseases;Organismal Systems;Human Diseases;Human Diseases;Human Diseases;Metabolism;Organismal Systems	Global and overview maps;Neurodegenerative disease;Neurodegenerative disease;Neurodegenerative disease;Neurodegenerative disease;Neurodegenerative disease;Neurodegenerative disease;Environmental adaptation;Cancer: overview;Cardiovascular disease;Endocrine and metabolic disease;Energy metabolism;Circulatory system	ko01100//Metabolic pathways;ko05022//Pathways of neurodegeneration - multiple diseases;ko05010//Alzheimer disease;ko05014//Amyotrophic lateral sclerosis;ko05016//Huntington disease;ko05020//Prion disease;ko05012//Parkinson disease;ko04714//Thermogenesis;ko05208//Chemical carcinogenesis - reactive oxygen species;ko05415//Diabetic cardiomyopathy;ko04932//Non-alcoholic fatty liver disease;ko00190//O…	K02270;K02270;K02270;K02270;K02270;K02270;K02270;K02270;K02270;K02270;K02270;K02270;K02270	-	-	-	--
ncbi_113125647	2421	1942	2156	12259	12574	11357	80.734	77.289	81.18	278.682	278.697	282.281	79.7343	279.887	1.81157	0	0	LGMN	XP_026155023.1 legumain [Mastacembelus armatus]	Cellular Processes;Organismal Systems	Transport and catabolism;Immune system	ko04142//Lysosome;ko04612//Antigen processing and presentation	K01369;K01369	GO:0000323//lytic vacuole;GO:0005575//cellular_component;GO:0005576//extracellular region;GO:0005622//intracellular anatomical structure;GO:0005737//cytoplasm;GO:0005764//lysosome;GO:0005768//endosome;GO:0005770//late endosome;GO:0005773//vacuole;GO:0005775//vacuolar lumen;GO:0012505//endomembrane system;GO:0031410//cytoplasmic vesicle;GO:0031904//endosome lumen;GO:0031974//membrane-enclosed lume…	GO:0003674//molecular_function;GO:0003824//catalytic activity;GO:0004175//endopeptidase activity;GO:0004197//cysteine-type endopeptidase activity;GO:0008233//peptidase activity;GO:0008234//cysteine-type peptidase activity;GO:0016787//hydrolase activity;GO:0140096//catalytic activity, acting on a protein	GO:0002376//immune system process;GO:0002478//antigen processing and presentation of exogenous peptide antigen;GO:0002495//antigen processing and presentation of peptide antigen via MHC class II;GO:0002504//antigen processing and presentation of peptide or polysaccharide antigen via MHC class II;GO:0002682//regulation of immune system process;GO:0002684//positive regulation of immune system proce…	--
ncbi_113125655	833	666	703	7920	7982	6790	52.086	49.807	49.966	342.036	336.383	320.554	50.6197	332.991	2.71771	0	0	npc2	XP_026155075.1 NPC intracellular cholesterol transporter 2 [Mastacembelus armatus]	Cellular Processes;Organismal Systems	Transport and catabolism;Digestive system	ko04142//Lysosome;ko04979//Cholesterol metabolism	K13443;K13443	GO:0000323//lytic vacuole;GO:0005575//cellular_component;GO:0005576//extracellular region;GO:0005615//extracellular space;GO:0005622//intracellular anatomical structure;GO:0005737//cytoplasm;GO:0005764//lysosome;GO:0005766//primary lysosome;GO:0005773//vacuole;GO:0005775//vacuolar lumen;GO:0005783//endoplasmic reticulum;GO:0012505//endomembrane system;GO:0030141//secretory granule;GO:0031410//cyt…	GO:0001530//lipopolysaccharide binding;GO:0003674//molecular_function;GO:0003823//antigen binding;GO:0005215//transporter activity;GO:0005319//lipid transporter activity;GO:0005488//binding;GO:0005496//steroid binding;GO:0005515//protein binding;GO:0005539//glycosaminoglycan binding;GO:0008289//lipid binding;GO:0015248//sterol transporter activity;GO:0015485//cholesterol binding;GO:0019899//enzym…	GO:0001775//cell activation;GO:0002165//instar larval or pupal development;GO:0002252//immune effector process;GO:0002263//cell activation involved in immune response;GO:0002274//myeloid leukocyte activation;GO:0002275//myeloid cell activation involved in immune response;GO:0002283//neutrophil activation involved in immune response;GO:0002366//leukocyte activation involved in immune response;GO:0…	--
ncbi_113125669	232	227	281	2400	2519	2231	2.352	2.74	3.229	16.763	17.143	17.005	2.77367	16.9703	2.61315	0	0	TIAM1	XP_026155061.1 T-lymphoma invasion and metastasis-inducing protein 1-like isoform X1 [Mastacembelus armatus]	Environmental Information Processing;Human Diseases;Environmental Information Processing;Environmental Information Processing;Cellular Processes;Cellular Processes;Organismal Systems	Signal transduction;Cancer: overview;Signal transduction;Signal transduction;Cell motility;Cellular community - eukaryotes;Immune system	ko04024//cAMP signaling pathway;ko05205//Proteoglycans in cancer;ko04014//Ras signaling pathway;ko04015//Rap1 signaling pathway;ko04810//Regulation of actin cytoskeleton;ko04530//Tight junction;ko04062//Chemokine signaling pathway	K05731;K05731;K05731;K05731;K05731;K05731;K05731	-	GO:0005085//guanyl-nucleotide exchange factor activity;GO:0005515//protein binding	GO:0007165//signal transduction	--
ncbi_113125676	1246	1073	1032	7706	7730	7316	40.038	41.089	37.479	170.204	166.503	176.587	39.5353	171.098	2.11361	0	0	Slc3a2	XP_026155072.1 4F2 cell-surface antigen heavy chain [Mastacembelus armatus]	Environmental Information Processing;Organismal Systems;Cellular Processes	Signal transduction;Digestive system;Cell growth and death	ko04150//mTOR signaling pathway;ko04974//Protein digestion and absorption;ko04216//Ferroptosis	K06519;K06519;K06519	-	GO:0003824//catalytic activity;GO:0008788//alpha,alpha-phosphotrehalase activity;GO:0047470//(1,4)-alpha-D-glucan 1-alpha-D-glucosylmutase activity;GO:0047471//maltose alpha-D-glucosyltransferase activity	GO:0005975//carbohydrate metabolic process;GO:0005991//trehalose metabolic process;GO:0005992//trehalose biosynthetic process	--
ncbi_113125682	2546	2058	2184	138	150	151	42.771	41.2	41.466	1.593	1.689	1.905	41.8123	1.729	-4.59592	0	0	Ppm1d	XP_026155079.1 protein phosphatase 1D [Mastacembelus armatus]	Cellular Processes	Cell growth and death	ko04115//p53 signaling pathway	K10147	GO:0005575//cellular_component;GO:0005622//intracellular anatomical structure;GO:0005634//nucleus;GO:0005654//nucleoplasm;GO:0005737//cytoplasm;GO:0005829//cytosol;GO:0031974//membrane-enclosed lumen;GO:0031981//nuclear lumen;GO:0043226//organelle;GO:0043227//membrane-bounded organelle;GO:0043229//intracellular organelle;GO:0043231//intracellular membrane-bounded organelle;GO:0043233//organelle l…	GO:0003674//molecular_function;GO:0003824//catalytic activity;GO:0004672//protein kinase activity;GO:0004674//protein serine/threonine kinase activity;GO:0004721//phosphoprotein phosphatase activity;GO:0004722//protein serine/threonine phosphatase activity;GO:0005179//hormone activity;GO:0005488//binding;GO:0005515//protein binding;GO:0016301//kinase activity;GO:0016491//oxidoreductase activity;G…	GO:0000086//G2/M transition of mitotic cell cycle;GO:0000278//mitotic cell cycle;GO:0006139//nucleobase-containing compound metabolic process;GO:0006259//DNA metabolic process;GO:0006304//DNA modification;GO:0006305//DNA alkylation;GO:0006306//DNA methylation;GO:0006325//chromatin organization;GO:0006351//transcription, DNA-templated;GO:0006352//DNA-templated transcription, initiation;GO:0006355/…	--
ncbi_113125703	309	249	302	5639	5847	5120	12.058	11.731	13.005	157.45	157.114	155.63	12.2647	156.731	3.67571	0	0	--	XP_026155134.1 low density lipoprotein receptor adapter protein 1-like [Mastacembelus armatus]	Cellular Processes;Organismal Systems	Transport and catabolism;Digestive system	ko04144//Endocytosis;ko04979//Cholesterol metabolism	K12474;K12474	-	GO:0005515//protein binding	-	--
ncbi_113125710	441	357	390	2537	2702	2327	17.142	16.602	17.178	67.491	70.1	67.69	16.974	68.427	2.01124	0	0	ecsit	XP_026155147.1 evolutionarily conserved signaling intermediate in Toll pathway, mitochondrial [Mastacembelus armatus]	Environmental Information Processing	Signal transduction	ko04010//MAPK signaling pathway	K04405	GO:0005575//cellular_component;GO:0005622//intracellular anatomical structure;GO:0005634//nucleus;GO:0005654//nucleoplasm;GO:0005667//transcription regulator complex;GO:0005737//cytoplasm;GO:0005739//mitochondrion;GO:0005740//mitochondrial envelope;GO:0005743//mitochondrial inner membrane;GO:0005829//cytosol;GO:0016020//membrane;GO:0019866//organelle inner membrane;GO:0031090//organelle membrane;…	GO:0003674//molecular_function;GO:0003700//DNA-binding transcription factor activity;GO:0003824//catalytic activity;GO:0005488//binding;GO:0005515//protein binding;GO:0016491//oxidoreductase activity;GO:0016651//oxidoreductase activity, acting on NAD(P)H;GO:0140110//transcription regulator activity	GO:0001704//formation of primary germ layer;GO:0001707//mesoderm formation;GO:0002376//immune system process;GO:0006355//regulation of transcription, DNA-templated;GO:0006357//regulation of transcription by RNA polymerase II;GO:0006950//response to stress;GO:0006952//defense response;GO:0006955//immune response;GO:0006996//organelle organization;GO:0007005//mitochondrion organization;GO:0007154//…	--
ncbi_113125726	2559	2214	2289	341	408	352	24.545	25.321	24.745	2.251	2.627	2.54	24.8703	2.47267	-3.33029	0	0	SPAG17	XP_026155170.1 sperm-associated antigen 17 isoform X1 [Mastacembelus armatus]	-	-	-	-	GO:0005575//cellular_component;GO:0005622//intracellular anatomical structure;GO:0005737//cytoplasm;GO:0005856//cytoskeleton;GO:0005874//microtubule;GO:0005929//cilium;GO:0005930//axoneme;GO:0015630//microtubule cytoskeleton;GO:0031514//motile cilium;GO:0032838//plasma membrane bounded cell projection cytoplasm;GO:0042995//cell projection;GO:0043226//organelle;GO:0043228//non-membrane-bounded org…	-	GO:0000226//microtubule cytoskeleton organization;GO:0001578//microtubule bundle formation;GO:0003341//cilium movement;GO:0003351//epithelial cilium movement involved in extracellular fluid movement;GO:0006928//movement of cell or subcellular component;GO:0006996//organelle organization;GO:0007010//cytoskeleton organization;GO:0007017//microtubule-based process;GO:0007018//microtubule-based movem…	--
ncbi_113125731	146	105	130	4413	4560	4082	3.2	2.73	3.206	77.347	77.583	78.085	3.04533	77.6717	4.67272	0	0	haus6	XP_026155178.1 HAUS augmin-like complex subunit 6 [Mastacembelus armatus]	-	-	-	-	GO:0005575//cellular_component;GO:0005622//intracellular anatomical structure;GO:0005634//nucleus;GO:0005654//nucleoplasm;GO:0005737//cytoplasm;GO:0005813//centrosome;GO:0005815//microtubule organizing center;GO:0005819//spindle;GO:0005829//cytosol;GO:0005856//cytoskeleton;GO:0005874//microtubule;GO:0005875//microtubule associated complex;GO:0015630//microtubule cytoskeleton;GO:0016604//nuclear b…	-	GO:0000086//G2/M transition of mitotic cell cycle;GO:0000226//microtubule cytoskeleton organization;GO:0000278//mitotic cell cycle;GO:0006996//organelle organization;GO:0007010//cytoskeleton organization;GO:0007017//microtubule-based process;GO:0007049//cell cycle;GO:0007051//spindle organization;GO:0007052//mitotic spindle organization;GO:0007088//regulation of mitotic nuclear division;GO:000709…	--
ncbi_113125751	821	716	713	7600	7776	6667	28.178	29.285	27.657	179.291	178.897	171.878	28.3733	176.689	2.6386	0	0	CNIH1	XP_026155212.1 protein cornichon homolog 1 [Mastacembelus armatus]	-	-	-	-	GO:0000139//Golgi membrane;GO:0005575//cellular_component;GO:0005622//intracellular anatomical structure;GO:0005737//cytoplasm;GO:0005783//endoplasmic reticulum;GO:0005789//endoplasmic reticulum membrane;GO:0005793//endoplasmic reticulum-Golgi intermediate compartment;GO:0005794//Golgi apparatus;GO:0005798//Golgi-associated vesicle;GO:0012505//endomembrane system;GO:0012506//vesicle membrane;GO:0…	GO:0003674//molecular_function;GO:0005102//signaling receptor binding;GO:0005488//binding;GO:0005515//protein binding	GO:0000003//reproduction;GO:0000578//embryonic axis specification;GO:0002064//epithelial cell development;GO:0002065//columnar/cuboidal epithelial cell differentiation;GO:0002066//columnar/cuboidal epithelial cell development;GO:0002376//immune system process;GO:0003002//regionalization;GO:0003006//developmental process involved in reproduction;GO:0006810//transport;GO:0006888//endoplasmic reticu…	--
ncbi_113125752	292	246	280	2174	2217	1929	7.322	7.298	8.009	40.154	39.934	38.936	7.543	39.6747	2.39501	0	0	ALKBH8	XP_026155209.1 alkylated DNA repair protein alkB homolog 8 [Mastacembelus armatus]	-	-	-	-	GO:0005575//cellular_component;GO:0005622//intracellular anatomical structure;GO:0005634//nucleus;GO:0005654//nucleoplasm;GO:0005737//cytoplasm;GO:0005829//cytosol;GO:0016604//nuclear body;GO:0031974//membrane-enclosed lumen;GO:0031981//nuclear lumen;GO:0043226//organelle;GO:0043227//membrane-bounded organelle;GO:0043229//intracellular organelle;GO:0043231//intracellular membrane-bounded organell…	GO:0000049//tRNA binding;GO:0003674//molecular_function;GO:0003676//nucleic acid binding;GO:0003723//RNA binding;GO:0003824//catalytic activity;GO:0005488//binding;GO:0005506//iron ion binding;GO:0008168//methyltransferase activity;GO:0008173//RNA methyltransferase activity;GO:0008175//tRNA methyltransferase activity;GO:0008198//ferrous iron binding;GO:0008270//zinc ion binding;GO:0008757//S-aden…	GO:0001510//RNA methylation;GO:0002097//tRNA wobble base modification;GO:0002098//tRNA wobble uridine modification;GO:0006139//nucleobase-containing compound metabolic process;GO:0006396//RNA processing;GO:0006399//tRNA metabolic process;GO:0006400//tRNA modification;GO:0006417//regulation of translation;GO:0006448//regulation of translational elongation;GO:0006725//cellular aromatic compound met…	--
ncbi_113125878	503	374	401	3820	3704	3293	20.287	17.626	18.225	104.23	98.532	97.503	18.7127	100.088	2.41919	0	0	glmp	XP_026155254.1 glycosylated lysosomal membrane protein [Mastacembelus armatus]	-	-	-	-	GO:0000323//lytic vacuole;GO:0005575//cellular_component;GO:0005622//intracellular anatomical structure;GO:0005634//nucleus;GO:0005737//cytoplasm;GO:0005764//lysosome;GO:0005765//lysosomal membrane;GO:0005773//vacuole;GO:0005774//vacuolar membrane;GO:0005829//cytosol;GO:0016020//membrane;GO:0016021//integral component of membrane;GO:0031090//organelle membrane;GO:0031224//intrinsic component of m…	GO:0000981//DNA-binding transcription factor activity, RNA polymerase II-specific;GO:0001067//transcription regulatory region nucleic acid binding;GO:0003674//molecular_function;GO:0003676//nucleic acid binding;GO:0003677//DNA binding;GO:0003700//DNA-binding transcription factor activity;GO:0003712//transcription coregulator activity;GO:0003713//transcription coactivator activity;GO:0004879//nucl…	GO:0006355//regulation of transcription, DNA-templated;GO:0006357//regulation of transcription by RNA polymerase II;GO:0007154//cell communication;GO:0007165//signal transduction;GO:0008150//biological_process;GO:0009889//regulation of biosynthetic process;GO:0009891//positive regulation of biosynthetic process;GO:0009893//positive regulation of metabolic process;GO:0009987//cellular process;GO:0…	NCU-G1
ncbi_113125884	32848	28502	30943	8995	9214	8560	3290.74	3402.74	3503.46	619.395	618.753	644.149	3398.98	627.432	-2.43757	0	0	rpl11	XP_018554528.1 PREDICTED: 60S ribosomal protein L11 [Lates calcarifer]	Human Diseases;Genetic Information Processing	Infectious disease: viral;Translation	ko05171//Coronavirus disease - COVID-19;ko03010//Ribosome	K02868;K02868	GO:0005575//cellular_component;GO:0005622//intracellular anatomical structure;GO:0005634//nucleus;GO:0005654//nucleoplasm;GO:0005730//nucleolus;GO:0005737//cytoplasm;GO:0005783//endoplasmic reticulum;GO:0005789//endoplasmic reticulum membrane;GO:0005791//rough endoplasmic reticulum;GO:0005829//cytosol;GO:0005840//ribosome;GO:0005844//polysome;GO:0012505//endomembrane system;GO:0015934//large ribo…	GO:0000049//tRNA binding;GO:0003674//molecular_function;GO:0003676//nucleic acid binding;GO:0003723//RNA binding;GO:0003735//structural constituent of ribosome;GO:0004857//enzyme inhibitor activity;GO:0005198//structural molecule activity;GO:0005488//binding;GO:0005515//protein binding;GO:0008097//5S rRNA binding;GO:0019843//rRNA binding;GO:0019899//enzyme binding;GO:0030234//enzyme regulator act…	GO:0000027//ribosomal large subunit assembly;GO:0000184//nuclear-transcribed mRNA catabolic process, nonsense-mediated decay;GO:0000956//nuclear-transcribed mRNA catabolic process;GO:0002181//cytoplasmic translation;GO:0006139//nucleobase-containing compound metabolic process;GO:0006364//rRNA processing;GO:0006396//RNA processing;GO:0006401//RNA catabolic process;GO:0006402//mRNA catabolic proces…	--
ncbi_113125887	302	232	246	2118	2339	1990	13.82	12.652	12.723	66.621	71.749	68.404	13.065	68.9247	2.39931	0	0	ZNF706	XP_004549219.1 zinc finger protein 706 [Maylandia zebra]	-	-	-	-	GO:0005840//ribosome	GO:0003735//structural constituent of ribosome	GO:0006412//translation	--
ncbi_113125916	970	823	891	3768	3749	3474	3.978	4.012	4.098	10.591	10.296	10.657	4.02933	10.5147	1.38379	0	0	Plec	XP_026155340.1 plectin-like isoform X1 [Mastacembelus armatus]	-	-	-	-	GO:0005856//cytoskeleton	GO:0005515//protein binding	-	--
ncbi_113125919	13874	12171	12553	5168	5210	4584	502.089	524.93	513.449	128.559	126.393	124.614	513.489	126.522	-2.02095	0	0	eif3eb	XP_026155370.1 eukaryotic translation initiation factor 3 subunit E isoform X1 [Mastacembelus armatus]	Human Diseases	Infectious disease: viral	ko05160//Hepatitis C	K03250	GO:0005575//cellular_component;GO:0005622//intracellular anatomical structure;GO:0005634//nucleus;GO:0005737//cytoplasm;GO:0005852//eukaryotic translation initiation factor 3 complex;GO:0032991//protein-containing complex;GO:0043226//organelle;GO:0043227//membrane-bounded organelle;GO:0043229//intracellular organelle;GO:0043231//intracellular membrane-bounded organelle	GO:0003674//molecular_function;GO:0003676//nucleic acid binding;GO:0003723//RNA binding;GO:0003743//translation initiation factor activity;GO:0005488//binding;GO:0008135//translation factor activity, RNA binding;GO:0097159//organic cyclic compound binding;GO:1901363//heterocyclic compound binding	GO:0006412//translation;GO:0006413//translational initiation;GO:0006518//peptide metabolic process;GO:0006807//nitrogen compound metabolic process;GO:0008150//biological_process;GO:0008152//metabolic process;GO:0009058//biosynthetic process;GO:0009059//macromolecule biosynthetic process;GO:0009987//cellular process;GO:0010467//gene expression;GO:0019538//protein metabolic process;GO:0034641//cell…	--
ncbi_113125924	8337	7349	6985	1721	1889	1717	1057.03	1110.39	1000.91	149.983	160.545	163.522	1056.11	158.017	-2.74061	0	0	RPL14	XP_026155375.1 60S ribosomal protein L14 [Mastacembelus armatus]	Human Diseases;Genetic Information Processing	Infectious disease: viral;Translation	ko05171//Coronavirus disease - COVID-19;ko03010//Ribosome	K02875;K02875	GO:0005575//cellular_component;GO:0005622//intracellular anatomical structure;GO:0005737//cytoplasm;GO:0005829//cytosol;GO:0005840//ribosome;GO:0015934//large ribosomal subunit;GO:0022625//cytosolic large ribosomal subunit;GO:0022626//cytosolic ribosome;GO:0032991//protein-containing complex;GO:0043226//organelle;GO:0043228//non-membrane-bounded organelle;GO:0043229//intracellular organelle;GO:00…	GO:0003674//molecular_function;GO:0003676//nucleic acid binding;GO:0003723//RNA binding;GO:0003735//structural constituent of ribosome;GO:0005198//structural molecule activity;GO:0005488//binding;GO:0097159//organic cyclic compound binding;GO:1901363//heterocyclic compound binding	GO:0000184//nuclear-transcribed mRNA catabolic process, nonsense-mediated decay;GO:0000956//nuclear-transcribed mRNA catabolic process;GO:0002181//cytoplasmic translation;GO:0006139//nucleobase-containing compound metabolic process;GO:0006364//rRNA processing;GO:0006396//RNA processing;GO:0006401//RNA catabolic process;GO:0006402//mRNA catabolic process;GO:0006412//translation;GO:0006413//transla…	--
ncbi_113125934	180	157	172	1841	2033	1766	5.878	6.205	6.329	40.875	44.179	42.731	6.13733	42.595	2.795	0	0	--	XP_026155398.1 zinc finger protein 25-like isoform X1 [Mastacembelus armatus]	-	-	-	-	-	-	-	zf-C2H2
ncbi_113125963	467	360	361	2825	2907	2579	15.303	14.058	13.369	63.629	63.854	63.48	14.2433	63.6543	2.15997	0	0	hdac1-b	XP_026155438.1 probable histone deacetylase 1-B [Mastacembelus armatus]	Human Diseases;Human Diseases;Human Diseases;Human Diseases;Human Diseases;Human Diseases;Human Diseases;Human Diseases;Organismal Systems;Organismal Systems;Cellular Processes;Human Diseases;Human Diseases;Organismal Systems;Environmental Information Processing	Cancer: overview;Infectious disease: viral;Neurodegenerative disease;Infectious disease: viral;Cancer: overview;Cancer: overview;Cancer: overview;Substance dependence;Immune system;Endocrine system;Cell growth and death;Cancer: specific types;Substance dependence;Aging;Signal transduction	ko05200//Pathways in cancer;ko05165//Human papillomavirus infection;ko05016//Huntington disease;ko05169//Epstein-Barr virus infection;ko05203//Viral carcinogenesis;ko05202//Transcriptional misregulation in cancer;ko05206//MicroRNAs in cancer;ko05034//Alcoholism;ko04613//Neutrophil extracellular trap formation;ko04919//Thyroid hormone signaling pathway;ko04110//Cell cycle;ko05220//Chronic myeloid …	K06067;K06067;K06067;K06067;K06067;K06067;K06067;K06067;K06067;K06067;K06067;K06067;K06067;K06067;K06067	GO:0046658//anchored component of plasma membrane;GO:0062023//collagen-containing extracellular matrix	-	GO:0009966//regulation of signal transduction	--
ncbi_113125964	8195	6962	7484	4090	4052	3821	357.864	362.302	369.363	122.765	118.61	125.335	363.176	122.237	-1.57099	0	0	eif3i	XP_026155439.1 eukaryotic translation initiation factor 3 subunit I [Mastacembelus armatus]	-	-	-	-	GO:0000151//ubiquitin ligase complex;GO:0005575//cellular_component;GO:0005622//intracellular anatomical structure;GO:0005634//nucleus;GO:0005737//cytoplasm;GO:0005829//cytosol;GO:0005852//eukaryotic translation initiation factor 3 complex;GO:0010494//cytoplasmic stress granule;GO:0016282//eukaryotic 43S preinitiation complex;GO:0031461//cullin-RING ubiquitin ligase complex;GO:0031974//membrane-e…	GO:0003674//molecular_function;GO:0003676//nucleic acid binding;GO:0003723//RNA binding;GO:0003743//translation initiation factor activity;GO:0005488//binding;GO:0005515//protein binding;GO:0008135//translation factor activity, RNA binding;GO:0016491//oxidoreductase activity;GO:0019899//enzyme binding;GO:0097159//organic cyclic compound binding;GO:1901363//heterocyclic compound binding	GO:0001525//angiogenesis;GO:0001568//blood vessel development;GO:0001732//formation of cytoplasmic translation initiation complex;GO:0001889//liver development;GO:0001944//vasculature development;GO:0002040//sprouting angiogenesis;GO:0002181//cytoplasmic translation;GO:0002183//cytoplasmic translational initiation;GO:0002188//translation reinitiation;GO:0006412//translation;GO:0006413//translatio…	--
ncbi_113125979	721	598	601	4343	4482	3748	17.08	16.882	16.091	70.717	71.172	66.693	16.6843	69.5273	2.05909	0	0	Ndrg1	XP_026155467.1 protein NDRG1-like [Mastacembelus armatus]	-	-	-	-	-	GO:0003674//molecular_function;GO:0003824//catalytic activity;GO:0016788//hydrolase activity, acting on ester bonds;GO:0047570//3-oxoadipate enol-lactonase activity;GO:0070205//2-succinyl-6-hydroxy-2,4-cyclohexadiene-1-carboxylate synthase activity	GO:0006112//energy reserve metabolic process;GO:0009102//biotin biosynthetic process;GO:0009234//menaquinone biosynthetic process;GO:0015979//photosynthesis;GO:0042952//beta-ketoadipate pathway	--
ncbi_113125985	215	189	232	2660	2760	2448	7.088	7.668	8.222	40.707	42.67	41.435	7.65933	41.604	2.44143	0	0	ncaldb	XP_026155476.1 neurocalcin-delta B isoform X1 [Mastacembelus armatus]	Organismal Systems	Sensory system	ko04740//Olfactory transduction	K19695	-	GO:0003674//molecular_function;GO:0005488//binding;GO:0005509//calcium ion binding;GO:0005515//protein binding;GO:0043167//ion binding;GO:0043169//cation binding;GO:0046872//metal ion binding	GO:0001558//regulation of cell growth;GO:0007275//multicellular organism development;GO:0007399//nervous system development;GO:0008150//biological_process;GO:0008361//regulation of cell size;GO:0009987//cellular process;GO:0010769//regulation of cell morphogenesis involved in differentiation;GO:0010975//regulation of neuron projection development;GO:0016043//cellular component organization;GO:002…	--
ncbi_113125992	31135	26029	26476	11924	12324	11326	2755.53	2745.24	2648.24	725.37	731.125	752.939	2716.34	736.478	-1.88295	0	0	RPS5	KAF7664088.1 hypothetical protein LDENG_00190710 [Lucifuga dentata]	Human Diseases;Genetic Information Processing	Infectious disease: viral;Translation	ko05171//Coronavirus disease - COVID-19;ko03010//Ribosome	K02989;K02989	GO:0000314//organellar small ribosomal subunit;GO:0005575//cellular_component;GO:0005622//intracellular anatomical structure;GO:0005634//nucleus;GO:0005654//nucleoplasm;GO:0005737//cytoplasm;GO:0005829//cytosol;GO:0005840//ribosome;GO:0015935//small ribosomal subunit;GO:0022626//cytosolic ribosome;GO:0022627//cytosolic small ribosomal subunit;GO:0030684//preribosome;GO:0030686//90S preribosome;GO…	GO:0003674//molecular_function;GO:0003676//nucleic acid binding;GO:0003723//RNA binding;GO:0003729//mRNA binding;GO:0003735//structural constituent of ribosome;GO:0005198//structural molecule activity;GO:0005488//binding;GO:0019843//rRNA binding;GO:0097159//organic cyclic compound binding;GO:1901363//heterocyclic compound binding	GO:0000028//ribosomal small subunit assembly;GO:0000184//nuclear-transcribed mRNA catabolic process, nonsense-mediated decay;GO:0000956//nuclear-transcribed mRNA catabolic process;GO:0002181//cytoplasmic translation;GO:0006139//nucleobase-containing compound metabolic process;GO:0006401//RNA catabolic process;GO:0006402//mRNA catabolic process;GO:0006403//RNA localization;GO:0006405//RNA export f…	--
ncbi_113126030	1192	1030	1034	4255	4301	3902	34.267	35.286	33.594	84.077	82.88	84.258	34.3823	83.7383	1.28422	0	0	CAP1	XP_026155562.1 adenylyl cyclase-associated protein 1 [Mastacembelus armatus]	-	-	-	-	GO:0000323//lytic vacuole;GO:0005575//cellular_component;GO:0005576//extracellular region;GO:0005622//intracellular anatomical structure;GO:0005737//cytoplasm;GO:0005764//lysosome;GO:0005766//primary lysosome;GO:0005773//vacuole;GO:0005775//vacuolar lumen;GO:0005829//cytosol;GO:0005856//cytoskeleton;GO:0005886//plasma membrane;GO:0005938//cell cortex;GO:0012505//endomembrane system;GO:0015629//ac…	GO:0003674//molecular_function;GO:0003779//actin binding;GO:0005488//binding;GO:0005515//protein binding;GO:0008092//cytoskeletal protein binding;GO:0008179//adenylate cyclase binding;GO:0019899//enzyme binding	GO:0000902//cell morphogenesis;GO:0001667//ameboidal-type cell migration;GO:0001775//cell activation;GO:0002252//immune effector process;GO:0002263//cell activation involved in immune response;GO:0002274//myeloid leukocyte activation;GO:0002275//myeloid cell activation involved in immune response;GO:0002283//neutrophil activation involved in immune response;GO:0002366//leukocyte activation involv…	--
ncbi_113126051	191	181	197	2206	2281	2020	6.894	7.816	7.998	50.623	51.654	51.045	7.56933	51.1073	2.75529	0	0	btd	XP_026155596.1 biotinidase [Mastacembelus armatus]	Metabolism;Organismal Systems;Metabolism	Global and overview maps;Digestive system;Metabolism of cofactors and vitamins	ko01100//Metabolic pathways;ko04977//Vitamin digestion and absorption;ko00780//Biotin metabolism	K01435;K01435;K01435	GO:0005575//cellular_component;GO:0005576//extracellular region;GO:0005615//extracellular space;GO:0005622//intracellular anatomical structure;GO:0005634//nucleus;GO:0005730//nucleolus;GO:0005737//cytoplasm;GO:0005739//mitochondrion;GO:0005759//mitochondrial matrix;GO:0016021//integral component of membrane;GO:0031974//membrane-enclosed lumen;GO:0031981//nuclear lumen;GO:0036477//somatodendritic …	GO:0003674//molecular_function;GO:0003824//catalytic activity;GO:0016410//N-acyltransferase activity;GO:0016787//hydrolase activity;GO:0016810//hydrolase activity, acting on carbon-nitrogen (but not peptide) bonds;GO:0016811//hydrolase activity, acting on carbon-nitrogen (but not peptide) bonds, in linear amides;GO:0036361//racemase activity, acting on amino acids and derivatives;GO:0047708//biot…	GO:0006082//organic acid metabolic process;GO:0006497//protein lipidation;GO:0006766//vitamin metabolic process;GO:0006767//water-soluble vitamin metabolic process;GO:0006768//biotin metabolic process;GO:0006790//sulfur compound metabolic process;GO:0006807//nitrogen compound metabolic process;GO:0007275//multicellular organism development;GO:0007399//nervous system development;GO:0007417//centra…	--
ncbi_113126081	1154	943	1011	23924	24272	22764	53.156	51.764	52.632	757.469	749.444	787.636	52.5173	764.85	3.86431	0	0	Gmnn	XP_026155671.1 geminin [Mastacembelus armatus]	-	-	-	-	GO:0000145//exocyst;GO:0000345//cytosolic DNA-directed RNA polymerase complex;GO:0005575//cellular_component;GO:0005622//intracellular anatomical structure;GO:0005634//nucleus;GO:0005654//nucleoplasm;GO:0005737//cytoplasm;GO:0005829//cytosol;GO:0031974//membrane-enclosed lumen;GO:0031981//nuclear lumen;GO:0043226//organelle;GO:0043227//membrane-bounded organelle;GO:0043229//intracellular organell…	GO:0003674//molecular_function;GO:0003682//chromatin binding;GO:0003712//transcription coregulator activity;GO:0003714//transcription corepressor activity;GO:0003899//DNA-directed 5'-3' RNA polymerase activity;GO:0005488//binding;GO:0005515//protein binding;GO:0008134//transcription factor binding;GO:0016491//oxidoreductase activity;GO:0019899//enzyme binding;GO:0042826//histone deacetylase bindi…	GO:0000003//reproduction;GO:0000082//G1/S transition of mitotic cell cycle;GO:0000278//mitotic cell cycle;GO:0002064//epithelial cell development;GO:0002065//columnar/cuboidal epithelial cell differentiation;GO:0002066//columnar/cuboidal epithelial cell development;GO:0003006//developmental process involved in reproduction;GO:0006139//nucleobase-containing compound metabolic process;GO:0006259//D…	--
ncbi_113126089	66	47	60	2463	2504	2266	2.808	2.383	2.885	72.032	71.417	72.422	2.692	71.957	4.74038	0	0	mllt11	XP_026155686.1 protein AF1q [Mastacembelus armatus]	-	-	-	-	GO:0005575//cellular_component;GO:0005622//intracellular anatomical structure;GO:0005634//nucleus;GO:0005654//nucleoplasm;GO:0005737//cytoplasm;GO:0005815//microtubule organizing center;GO:0005829//cytosol;GO:0005856//cytoskeleton;GO:0015630//microtubule cytoskeleton;GO:0031974//membrane-enclosed lumen;GO:0031981//nuclear lumen;GO:0043226//organelle;GO:0043227//membrane-bounded organelle;GO:00432…	-	GO:0003254//regulation of membrane depolarization;GO:0006355//regulation of transcription, DNA-templated;GO:0006915//apoptotic process;GO:0007154//cell communication;GO:0007165//signal transduction;GO:0007166//cell surface receptor signaling pathway;GO:0008150//biological_process;GO:0008219//cell death;GO:0009889//regulation of biosynthetic process;GO:0009891//positive regulation of biosynthetic …	--
ncbi_113126131	606	477	578	3288	3206	2937	31.225	29.79	34.483	102.78	97.73	100.34	31.8327	100.283	1.6555	0	0	rbm48	XP_026155763.1 RNA-binding protein 48 isoform X1 [Mastacembelus armatus]	-	-	-	-	GO:0005575//cellular_component;GO:0005622//intracellular anatomical structure;GO:0005634//nucleus;GO:0005654//nucleoplasm;GO:0031974//membrane-enclosed lumen;GO:0031981//nuclear lumen;GO:0043226//organelle;GO:0043227//membrane-bounded organelle;GO:0043229//intracellular organelle;GO:0043231//intracellular membrane-bounded organelle;GO:0043233//organelle lumen;GO:0070013//intracellular organelle l…	GO:0003674//molecular_function;GO:0003676//nucleic acid binding;GO:0003723//RNA binding;GO:0005488//binding;GO:0097159//organic cyclic compound binding;GO:1901363//heterocyclic compound binding	-	--
ncbi_113126132	1826	1549	1576	186	185	174	75.606	76.435	73.743	5.297	5.132	5.414	75.2613	5.281	-3.83303	0	0	efcab1	XP_026155765.1 EF-hand calcium-binding domain-containing protein 1 isoform X1 [Mastacembelus armatus]	-	-	-	-	GO:0005575//cellular_component;GO:0005622//intracellular anatomical structure;GO:0005737//cytoplasm;GO:0005856//cytoskeleton;GO:0005929//cilium;GO:0005930//axoneme;GO:0031514//motile cilium;GO:0032838//plasma membrane bounded cell projection cytoplasm;GO:0042995//cell projection;GO:0043226//organelle;GO:0043228//non-membrane-bounded organelle;GO:0043229//intracellular organelle;GO:0043232//intrac…	GO:0003674//molecular_function;GO:0005488//binding;GO:0005509//calcium ion binding;GO:0005515//protein binding;GO:0008092//cytoskeletal protein binding;GO:0015631//tubulin binding;GO:0043167//ion binding;GO:0043169//cation binding;GO:0045504//dynein heavy chain binding;GO:0046872//metal ion binding;GO:0048306//calcium-dependent protein binding;GO:0048487//beta-tubulin binding;GO:0120152//calcium-…	GO:0006928//movement of cell or subcellular component;GO:0006935//chemotaxis;GO:0008150//biological_process;GO:0009605//response to external stimulus;GO:0009987//cellular process;GO:0016477//cell migration;GO:0032780//negative regulation of ATPase activity;GO:0032879//regulation of localization;GO:0040011//locomotion;GO:0040012//regulation of locomotion;GO:0042221//response to chemical;GO:0042330…	--
ncbi_113126149	351	325	286	3689	3667	3155	11.059	12.185	10.181	80.208	77.751	74.965	11.1417	77.6413	2.80086	0	0	Tmem30a	XP_026155805.1 cell cycle control protein 50A-like [Mastacembelus armatus]	-	-	-	-	GO:0005575//cellular_component;GO:0005886//plasma membrane;GO:0016020//membrane;GO:0016021//integral component of membrane;GO:0031224//intrinsic component of membrane;GO:0071944//cell periphery	GO:0003674//molecular_function;GO:0005215//transporter activity;GO:0005319//lipid transporter activity;GO:0005548//phospholipid transporter activity;GO:0008509//anion transmembrane transporter activity;GO:0008514//organic anion transmembrane transporter activity;GO:0015075//ion transmembrane transporter activity;GO:0015247//aminophospholipid flippase activity;GO:0015605//organophosphate ester tra…	GO:0006810//transport;GO:0006811//ion transport;GO:0006820//anion transport;GO:0006869//lipid transport;GO:0008150//biological_process;GO:0010876//lipid localization;GO:0015711//organic anion transport;GO:0015748//organophosphate ester transport;GO:0015914//phospholipid transport;GO:0015917//aminophospholipid transport;GO:0032386//regulation of intracellular transport;GO:0032388//positive regulat…	--
ncbi_113126151	145	124	116	2747	2842	2531	4.95	5.075	4.445	67.128	67.434	67.257	4.82333	67.273	3.80193	0	0	--	XP_026155806.1 uncharacterized protein LOC113126151 isoform X1 [Mastacembelus armatus]	-	-	-	-	-	-	-	--
ncbi_113126173	2508	2141	2315	832	846	782	69.254	70.454	72.247	15.792	15.659	16.22	70.6517	15.8903	-2.15257	0	0	ctps1	XP_026155833.1 CTP synthase 1 [Mastacembelus armatus]	Metabolism;Metabolism	Global and overview maps;Nucleotide metabolism	ko01100//Metabolic pathways;ko00240//Pyrimidine metabolism	K01937;K01937	GO:0005951//carbamoyl-phosphate synthase complex	GO:0000107//imidazoleglycerol-phosphate synthase activity;GO:0000166//nucleotide binding;GO:0003674//molecular_function;GO:0003824//catalytic activity;GO:0003883//CTP synthase activity;GO:0003922//GMP synthase (glutamine-hydrolyzing) activity;GO:0004088//carbamoyl-phosphate synthase (glutamine-hydrolyzing) activity;GO:0005488//binding;GO:0005524//ATP binding;GO:0016787//hydrolase activity;GO:0016…	GO:0000105//histidine biosynthetic process;GO:0006082//organic acid metabolic process;GO:0006139//nucleobase-containing compound metabolic process;GO:0006177//GMP biosynthetic process;GO:0006213//pyrimidine nucleoside metabolic process;GO:0006220//pyrimidine nucleotide metabolic process;GO:0006221//pyrimidine nucleotide biosynthetic process;GO:0006241//CTP biosynthetic process;GO:0006520//cellula…	--
ncbi_113126200	188	127	127	1840	2004	1718	2.647	2.114	2.004	17.964	19.114	18.33	2.255	18.4693	3.03393	0	0	phactr4a	XP_026155893.1 phosphatase and actin regulator 4A-like isoform X1 [Mastacembelus armatus]	-	-	-	-	GO:0005575//cellular_component;GO:0005622//intracellular anatomical structure;GO:0005737//cytoplasm;GO:0030027//lamellipodium;GO:0031252//cell leading edge;GO:0042995//cell projection;GO:0120025//plasma membrane bounded cell projection	GO:0003674//molecular_function;GO:0003779//actin binding;GO:0005488//binding;GO:0005515//protein binding;GO:0008047//enzyme activator activity;GO:0008092//cytoskeletal protein binding;GO:0008157//protein phosphatase 1 binding;GO:0019208//phosphatase regulator activity;GO:0019211//phosphatase activator activity;GO:0019888//protein phosphatase regulator activity;GO:0019899//enzyme binding;GO:001990…	GO:0001654//eye development;GO:0001667//ameboidal-type cell migration;GO:0001755//neural crest cell migration;GO:0001838//embryonic epithelial tube formation;GO:0001841//neural tube formation;GO:0001843//neural tube closure;GO:0002009//morphogenesis of an epithelium;GO:0002011//morphogenesis of an epithelial sheet;GO:0002072//optic cup morphogenesis involved in camera-type eye development;GO:0006…	--
ncbi_113126213	2491	2319	2232	15177	15669	14111	105.342	116.87	106.679	441.175	444.193	448.256	109.63	444.541	2.01967	0	0	--	XP_026155922.1 progranulin-like isoform X1 [Mastacembelus armatus]	-	-	-	-	-	-	-	--
ncbi_113126222	2397	2089	2124	197	192	162	39.129	40.658	39.064	2.207	2.083	1.972	39.617	2.08733	-4.24639	0	0	ATAD2	XP_026155948.1 ATPase family AAA domain-containing protein 2-like isoform X1 [Mastacembelus armatus]	-	-	-	-	GO:0000502//proteasome complex;GO:0009360//DNA polymerase III complex;GO:0009368//endopeptidase Clp complex;GO:0009379//Holliday junction helicase complex	GO:0003678//DNA helicase activity;GO:0003723//RNA binding;GO:0003724//RNA helicase activity;GO:0003887//DNA-directed DNA polymerase activity;GO:0004176//ATP-dependent peptidase activity;GO:0004222//metalloendopeptidase activity;GO:0005515//protein binding;GO:0005524//ATP binding;GO:0009378//four-way junction helicase activity;GO:0016887//ATP hydrolysis activity	GO:0006260//DNA replication;GO:0006281//DNA repair;GO:0006310//DNA recombination;GO:0006508//proteolysis;GO:0009306//protein secretion;GO:0010498//proteasomal protein catabolic process;GO:0019941//modification-dependent protein catabolic process;GO:0030436//asexual sporulation;GO:0043335//protein unfolding;GO:0051301//cell division	--
ncbi_113126234	27108	21661	23926	4755	4530	4217	768.553	732.156	766.745	92.719	86.142	89.888	755.818	89.583	-3.07674	0	0	TUBB4B	XP_026155983.1 tubulin beta-4B chain [Mastacembelus armatus]	Human Diseases;Human Diseases;Human Diseases;Human Diseases;Human Diseases;Human Diseases;Human Diseases;Human Diseases;Cellular Processes;Cellular Processes	Neurodegenerative disease;Neurodegenerative disease;Neurodegenerative disease;Neurodegenerative disease;Infectious disease: bacterial;Neurodegenerative disease;Neurodegenerative disease;Infectious disease: bacterial;Transport and catabolism;Cellular community - eukaryotes	ko05022//Pathways of neurodegeneration - multiple diseases;ko05010//Alzheimer disease;ko05014//Amyotrophic lateral sclerosis;ko05016//Huntington disease;ko05132//Salmonella infection;ko05020//Prion disease;ko05012//Parkinson disease;ko05130//Pathogenic Escherichia coli infection;ko04145//Phagosome;ko04540//Gap junction	K07375;K07375;K07375;K07375;K07375;K07375;K07375;K07375;K07375;K07375	-	GO:0003924//GTPase activity	GO:0000910//cytokinesis	--
ncbi_113126264	27625	23552	23913	6957	7211	6389	3086.45	3135.83	3019.54	534.269	540.053	536.188	3080.6	536.837	-2.52066	0	0	rps18	XP_026156008.1 40S ribosomal protein S18 [Mastacembelus armatus]	Human Diseases;Genetic Information Processing	Infectious disease: viral;Translation	ko05171//Coronavirus disease - COVID-19;ko03010//Ribosome	K02964;K02964	GO:0005575//cellular_component;GO:0005622//intracellular anatomical structure;GO:0005634//nucleus;GO:0005654//nucleoplasm;GO:0005730//nucleolus;GO:0005737//cytoplasm;GO:0005829//cytosol;GO:0005840//ribosome;GO:0015935//small ribosomal subunit;GO:0022626//cytosolic ribosome;GO:0022627//cytosolic small ribosomal subunit;GO:0031974//membrane-enclosed lumen;GO:0031981//nuclear lumen;GO:0032991//prote…	GO:0003674//molecular_function;GO:0003676//nucleic acid binding;GO:0003684//damaged DNA binding;GO:0003723//RNA binding;GO:0003735//structural constituent of ribosome;GO:0003906//DNA-(apurinic or apyrimidinic site) endonuclease activity;GO:0005198//structural molecule activity;GO:0005488//binding;GO:0005515//protein binding;GO:0008270//zinc ion binding;GO:0016799//hydrolase activity, hydrolyzing …	GO:0000184//nuclear-transcribed mRNA catabolic process, nonsense-mediated decay;GO:0000956//nuclear-transcribed mRNA catabolic process;GO:0002181//cytoplasmic translation;GO:0006139//nucleobase-containing compound metabolic process;GO:0006284//base-excision repair;GO:0006401//RNA catabolic process;GO:0006402//mRNA catabolic process;GO:0006412//translation;GO:0006413//translational initiation;GO:0…	--
ncbi_113126269	4177	3536	3938	1161	1283	1079	137.078	133.533	148.902	26.081	28.842	24.553	139.838	26.492	-2.40012	0	0	dazl	XP_026156015.1 deleted in azoospermia-like [Mastacembelus armatus]	-	-	-	-	GO:0005575//cellular_component;GO:0005622//intracellular anatomical structure;GO:0005634//nucleus;GO:0005737//cytoplasm;GO:0005844//polysome;GO:0032019//mitochondrial cloud;GO:0032991//protein-containing complex;GO:0043226//organelle;GO:0043227//membrane-bounded organelle;GO:0043228//non-membrane-bounded organelle;GO:0043229//intracellular organelle;GO:0043231//intracellular membrane-bounded orga…	GO:0003674//molecular_function;GO:0003676//nucleic acid binding;GO:0003677//DNA binding;GO:0003723//RNA binding;GO:0003729//mRNA binding;GO:0003730//mRNA 3'-UTR binding;GO:0005488//binding;GO:0005515//protein binding;GO:0008494//translation activator activity;GO:0042802//identical protein binding;GO:0043565//sequence-specific DNA binding;GO:0045182//translation regulator activity;GO:0090079//tran…	GO:0000003//reproduction;GO:0000280//nuclear division;GO:0001556//oocyte maturation;GO:0003006//developmental process involved in reproduction;GO:0006417//regulation of translation;GO:0006446//regulation of translational initiation;GO:0006928//movement of cell or subcellular component;GO:0006996//organelle organization;GO:0007049//cell cycle;GO:0007135//meiosis II;GO:0007143//female meiotic nucle…	--
ncbi_113126273	85	108	99	3534	3530	3192	2.165	3.278	2.85	61.871	60.269	61.07	2.76433	61.07	4.46546	0	0	igf2bp3	XP_026156024.1 insulin-like growth factor 2 mRNA-binding protein 3 [Mastacembelus armatus]	-	-	-	-	GO:0005575//cellular_component;GO:0005622//intracellular anatomical structure;GO:0005634//nucleus;GO:0005737//cytoplasm;GO:0005829//cytosol;GO:0022627//cytosolic small ribosomal subunit;GO:0043226//organelle;GO:0043227//membrane-bounded organelle;GO:0043229//intracellular organelle;GO:0043231//intracellular membrane-bounded organelle	GO:0003674//molecular_function;GO:0003676//nucleic acid binding;GO:0003723//RNA binding;GO:0003729//mRNA binding;GO:0003730//mRNA 3'-UTR binding;GO:0003735//structural constituent of ribosome;GO:0004521//endoribonuclease activity;GO:0004654//polyribonucleotide nucleotidyltransferase activity;GO:0005488//binding;GO:0045182//translation regulator activity;GO:0048027//mRNA 5'-UTR binding;GO:0097159/…	GO:0001817//regulation of cytokine production;GO:0006353//DNA-templated transcription, termination;GO:0006402//mRNA catabolic process;GO:0006403//RNA localization;GO:0006412//translation;GO:0006417//regulation of translation;GO:0006518//peptide metabolic process;GO:0006807//nitrogen compound metabolic process;GO:0006810//transport;GO:0008150//biological_process;GO:0008152//metabolic process;GO:00…	--
ncbi_113126301	131	115	143	14531	14640	12624	7.622	7.974	9.404	584.057	576.838	553.607	8.33333	571.501	6.09972	0	0	CKS1B	XP_026156059.1 cyclin-dependent kinases regulatory subunit 1 [Mastacembelus armatus]	-	-	-	-	GO:0000151//ubiquitin ligase complex;GO:0000307//cyclin-dependent protein kinase holoenzyme complex;GO:0005575//cellular_component;GO:0005622//intracellular anatomical structure;GO:0005634//nucleus;GO:0005654//nucleoplasm;GO:0019005//SCF ubiquitin ligase complex;GO:0031461//cullin-RING ubiquitin ligase complex;GO:0031974//membrane-enclosed lumen;GO:0031981//nuclear lumen;GO:0032991//protein-conta…	GO:0003674//molecular_function;GO:0005488//binding;GO:0005515//protein binding;GO:0008047//enzyme activator activity;GO:0016538//cyclin-dependent protein serine/threonine kinase regulator activity;GO:0019207//kinase regulator activity;GO:0019209//kinase activator activity;GO:0019887//protein kinase regulator activity;GO:0019899//enzyme binding;GO:0019900//kinase binding;GO:0019901//protein kinase…	GO:0000003//reproduction;GO:0000079//regulation of cyclin-dependent protein serine/threonine kinase activity;GO:0000212//meiotic spindle organization;GO:0000226//microtubule cytoskeleton organization;GO:0000278//mitotic cell cycle;GO:0000280//nuclear division;GO:0001932//regulation of protein phosphorylation;GO:0001934//positive regulation of protein phosphorylation;GO:0002009//morphogenesis of a…	--
ncbi_113126352	2394	2142	2222	587	603	543	68.322	72.847	71.668	11.576	11.673	11.772	70.9457	11.6737	-2.60346	0	0	Kifc1	XP_026156100.1 kinesin-like protein KIFC1 [Mastacembelus armatus]	-	-	-	-	GO:0005575//cellular_component;GO:0005577//fibrinogen complex;GO:0005622//intracellular anatomical structure;GO:0005634//nucleus;GO:0005737//cytoplasm;GO:0005768//endosome;GO:0005769//early endosome;GO:0005813//centrosome;GO:0005815//microtubule organizing center;GO:0005819//spindle;GO:0005856//cytoskeleton;GO:0005871//kinesin complex;GO:0005874//microtubule;GO:0005875//microtubule associated com…	GO:0000166//nucleotide binding;GO:0003674//molecular_function;GO:0003774//cytoskeletal motor activity;GO:0003777//microtubule motor activity;GO:0003824//catalytic activity;GO:0004527//exonuclease activity;GO:0005102//signaling receptor binding;GO:0005488//binding;GO:0005515//protein binding;GO:0005524//ATP binding;GO:0008017//microtubule binding;GO:0008092//cytoskeletal protein binding;GO:0008569…	GO:0000003//reproduction;GO:0000022//mitotic spindle elongation;GO:0000070//mitotic sister chromatid segregation;GO:0000212//meiotic spindle organization;GO:0000226//microtubule cytoskeleton organization;GO:0000278//mitotic cell cycle;GO:0000280//nuclear division;GO:0000819//sister chromatid segregation;GO:0001578//microtubule bundle formation;GO:0006260//DNA replication;GO:0006310//DNA recombina…	--
ncbi_113126354	623	485	537	3656	3754	3418	23.312	21.886	22.71	94.033	94.207	96.071	22.636	94.7703	2.06582	0	0	--	XP_033181327.1 zinc finger protein 32-like isoform X1 [Mastacembelus armatus]	-	-	-	-	-	GO:0051539//4 iron, 4 sulfur cluster binding	GO:0006400//tRNA modification	zf-C2H2
ncbi_113126378	609	467	531	5012	4940	4624	28.134	25.71	27.725	159.153	152.979	160.46	27.1897	157.531	2.5345	0	0	ABHD5	XP_026156148.1 1-acylglycerol-3-phosphate O-acyltransferase ABHD5-like [Mastacembelus armatus]	Organismal Systems	Endocrine system	ko04923//Regulation of lipolysis in adipocytes	K13699	-	GO:0003674//molecular_function;GO:0003824//catalytic activity;GO:0016787//hydrolase activity;GO:0016788//hydrolase activity, acting on ester bonds;GO:0047570//3-oxoadipate enol-lactonase activity;GO:0070205//2-succinyl-6-hydroxy-2,4-cyclohexadiene-1-carboxylate synthase activity	GO:0006112//energy reserve metabolic process;GO:0009102//biotin biosynthetic process;GO:0009234//menaquinone biosynthetic process;GO:0015979//photosynthesis;GO:0030163//protein catabolic process;GO:0042952//beta-ketoadipate pathway	--
ncbi_113126379	61178	56901	55047	14860	15365	14602	7165.53	7942.2	7286.8	1196.34	1206.34	1284.67	7464.85	1229.12	-2.60249	0	0	RPLP1	XP_026202439.1 60S acidic ribosomal protein P1 [Anabas testudineus]	Human Diseases;Genetic Information Processing	Infectious disease: viral;Translation	ko05171//Coronavirus disease - COVID-19;ko03010//Ribosome	K02942;K02942	GO:0005575//cellular_component;GO:0005622//intracellular anatomical structure;GO:0005737//cytoplasm;GO:0005829//cytosol;GO:0005840//ribosome;GO:0015934//large ribosomal subunit;GO:0022625//cytosolic large ribosomal subunit;GO:0022626//cytosolic ribosome;GO:0032991//protein-containing complex;GO:0043226//organelle;GO:0043228//non-membrane-bounded organelle;GO:0043229//intracellular organelle;GO:00…	GO:0003674//molecular_function;GO:0003735//structural constituent of ribosome;GO:0005198//structural molecule activity;GO:0008047//enzyme activator activity;GO:0019207//kinase regulator activity;GO:0019209//kinase activator activity;GO:0019887//protein kinase regulator activity;GO:0030234//enzyme regulator activity;GO:0030295//protein kinase activator activity;GO:0098772//molecular function regul…	GO:0000184//nuclear-transcribed mRNA catabolic process, nonsense-mediated decay;GO:0000956//nuclear-transcribed mRNA catabolic process;GO:0001932//regulation of protein phosphorylation;GO:0001934//positive regulation of protein phosphorylation;GO:0002181//cytoplasmic translation;GO:0006139//nucleobase-containing compound metabolic process;GO:0006401//RNA catabolic process;GO:0006402//mRNA catabol…	--
ncbi_113126381	6650	5730	6095	1957	1946	1824	131.357	134.864	136.058	26.543	25.762	27.056	134.093	26.4537	-2.34169	0	0	sgk1	XP_026156150.1 serine/threonine-protein kinase Sgk1-like isoform X1 [Mastacembelus armatus]	Environmental Information Processing;Environmental Information Processing;Environmental Information Processing;Organismal Systems	Signal transduction;Signal transduction;Signal transduction;Excretory system	ko04151//PI3K-Akt signaling pathway;ko04150//mTOR signaling pathway;ko04068//FoxO signaling pathway;ko04960//Aldosterone-regulated sodium reabsorption	K13302;K13302;K13302;K13302	-	GO:0004672//protein kinase activity;GO:0004674//protein serine/threonine kinase activity;GO:0005524//ATP binding;GO:0035091//phosphatidylinositol binding	GO:0006468//protein phosphorylation	--
ncbi_113126390	166	162	129	1952	2127	1908	4.522	5.259	3.972	36.553	38.843	39.045	4.58433	38.147	3.05679	0	0	slc30a8	XP_026156167.1 zinc transporter 8 [Mastacembelus armatus]	-	-	-	-	GO:0000139//Golgi membrane;GO:0005575//cellular_component;GO:0005622//intracellular anatomical structure;GO:0005737//cytoplasm;GO:0005794//Golgi apparatus;GO:0005886//plasma membrane;GO:0012505//endomembrane system;GO:0012506//vesicle membrane;GO:0016020//membrane;GO:0016021//integral component of membrane;GO:0030133//transport vesicle;GO:0030141//secretory granule;GO:0030658//transport vesicle m…	GO:0003674//molecular_function;GO:0005215//transporter activity;GO:0005315//inorganic phosphate transmembrane transporter activity;GO:0005385//zinc ion transmembrane transporter activity;GO:0005488//binding;GO:0005515//protein binding;GO:0008270//zinc ion binding;GO:0008324//cation transmembrane transporter activity;GO:0015075//ion transmembrane transporter activity;GO:0015318//inorganic molecula…	GO:0000041//transition metal ion transport;GO:0002376//immune system process;GO:0002790//peptide secretion;GO:0002791//regulation of peptide secretion;GO:0002793//positive regulation of peptide secretion;GO:0006810//transport;GO:0006811//ion transport;GO:0006812//cation transport;GO:0006817//phosphate ion transport;GO:0006829//zinc ion transport;GO:0006873//cellular ion homeostasis;GO:0006875//ce…	--
ncbi_113126417	3237	2752	2959	877	887	790	85.943	86.413	86.712	14.561	14.727	14.706	86.356	14.6647	-2.55795	0	0	--	XP_026156201.1 uncharacterized protein LOC113126417 [Mastacembelus armatus]	-	-	-	-	-	-	-	--
ncbi_113126450	4656	4013	4475	1080	1147	1006	286.516	294.288	311.228	45.682	47.313	46.501	297.344	46.4987	-2.67687	0	0	cfap20	XP_010785448.1 PREDICTED: cilia- and flagella-associated protein 20 [Notothenia coriiceps]	-	-	-	-	GO:0005575//cellular_component;GO:0005622//intracellular anatomical structure;GO:0005634//nucleus;GO:0005730//nucleolus;GO:0005737//cytoplasm;GO:0005814//centriole;GO:0005815//microtubule organizing center;GO:0005856//cytoskeleton;GO:0005874//microtubule;GO:0005929//cilium;GO:0015630//microtubule cytoskeleton;GO:0031514//motile cilium;GO:0031974//membrane-enclosed lumen;GO:0031981//nuclear lumen;…	-	GO:0000003//reproduction;GO:0000226//microtubule cytoskeleton organization;GO:0000375//RNA splicing, via transesterification reactions;GO:0000377//RNA splicing, via transesterification reactions with bulged adenosine as nucleophile;GO:0000398//mRNA splicing, via spliceosome;GO:0001578//microtubule bundle formation;GO:0003006//developmental process involved in reproduction;GO:0003352//regulation o…	--
ncbi_113126457	312	285	265	3371	3474	3251	13.865	15.093	13.309	102.967	103.484	108.519	14.089	104.99	2.89761	0	0	abitram	XP_026156255.1 protein Abitram [Mastacembelus armatus]	-	-	-	-	GO:0005575//cellular_component;GO:0005622//intracellular anatomical structure;GO:0005634//nucleus;GO:0005654//nucleoplasm;GO:0016604//nuclear body;GO:0016607//nuclear speck;GO:0030425//dendrite;GO:0031974//membrane-enclosed lumen;GO:0031981//nuclear lumen;GO:0036477//somatodendritic compartment;GO:0042995//cell projection;GO:0043005//neuron projection;GO:0043226//organelle;GO:0043227//membrane-bo…	GO:0003824//catalytic activity	GO:0019464//glycine decarboxylation via glycine cleavage system	--
ncbi_113126502	508	439	439	2888	2859	2551	12.015	12.373	11.731	46.94	45.321	45.319	12.0397	45.86	1.92944	0	0	KHDRBS1	XP_026156330.1 KH domain-containing, RNA-binding, signal transduction-associated protein 1-like isoform X1 [Mastacembelus armatus]	-	-	-	-	GO:0005575//cellular_component;GO:0005622//intracellular anatomical structure;GO:0005634//nucleus;GO:0005654//nucleoplasm;GO:0005737//cytoplasm;GO:0005829//cytosol;GO:0005886//plasma membrane;GO:0016020//membrane;GO:0031974//membrane-enclosed lumen;GO:0031981//nuclear lumen;GO:0032991//protein-containing complex;GO:0043226//organelle;GO:0043227//membrane-bounded organelle;GO:0043229//intracellula…	GO:0003674//molecular_function;GO:0003676//nucleic acid binding;GO:0003677//DNA binding;GO:0003723//RNA binding;GO:0003727//single-stranded RNA binding;GO:0004654//polyribonucleotide nucleotidyltransferase activity;GO:0005488//binding;GO:0005515//protein binding;GO:0008143//poly(A) binding;GO:0008187//poly-pyrimidine tract binding;GO:0008266//poly(U) RNA binding;GO:0017124//SH3 domain binding;GO:…	GO:0000003//reproduction;GO:0000086//G2/M transition of mitotic cell cycle;GO:0000278//mitotic cell cycle;GO:0006139//nucleobase-containing compound metabolic process;GO:0006351//transcription, DNA-templated;GO:0006355//regulation of transcription, DNA-templated;GO:0006396//RNA processing;GO:0006397//mRNA processing;GO:0006402//mRNA catabolic process;GO:0006417//regulation of translation;GO:00064…	--
ncbi_113126509	18	11	8	10060	10052	9134	0.777	0.566	0.39	298.648	291.016	296.325	0.577667	295.33	8.99787	0	0	F11	XP_026156339.1 coagulation factor XI-like [Mastacembelus armatus]	Organismal Systems	Immune system	ko04610//Complement and coagulation cascades	K01324	-	GO:0004252//serine-type endopeptidase activity	GO:0006508//proteolysis	--
ncbi_113126510	1185	962	1047	9890	10359	8868	77.3	74.783	77.189	443.442	452.961	434.522	76.424	443.642	2.5373	0	0	--	XP_026156340.1 glutathione S-transferase A-like [Mastacembelus armatus]	Metabolism;Human Diseases;Human Diseases;Human Diseases;Human Diseases;Human Diseases;Organismal Systems;Human Diseases;Metabolism;Metabolism;Metabolism;Metabolism;Human Diseases	Global and overview maps;Cancer: overview;Cancer: overview;Cancer: overview;Cancer: specific types;Cardiovascular disease;Aging;Drug resistance: antineoplastic;Xenobiotics biodegradation and metabolism;Metabolism of other amino acids;Xenobiotics biodegradation and metabolism;Xenobiotics biodegradation and metabolism;Cancer: overview	ko01100//Metabolic pathways;ko05200//Pathways in cancer;ko05207//Chemical carcinogenesis - receptor activation;ko05208//Chemical carcinogenesis - reactive oxygen species;ko05225//Hepatocellular carcinoma;ko05418//Fluid shear stress and atherosclerosis;ko04212//Longevity regulating pathway - worm;ko01524//Platinum drug resistance;ko00983//Drug metabolism - other enzymes;ko00480//Glutathione metabo…	K00799;K00799;K00799;K00799;K00799;K00799;K00799;K00799;K00799;K00799;K00799;K00799;K00799	-	GO:0005515//protein binding;GO:0016034//maleylacetoacetate isomerase activity	GO:0006559//L-phenylalanine catabolic process;GO:0006572//tyrosine catabolic process;GO:0006749//glutathione metabolic process	--
ncbi_113126524	30396	25015	26924	16109	16430	14927	828.349	811.02	827.053	301.78	300.334	305.303	822.141	302.472	-1.44258	0	0	Txnip	XP_026156359.1 thioredoxin-interacting protein [Mastacembelus armatus]	Organismal Systems	Immune system	ko04621//NOD-like receptor signaling pathway	K20910	GO:0005575//cellular_component;GO:0005622//intracellular anatomical structure;GO:0005634//nucleus;GO:0005737//cytoplasm;GO:0005739//mitochondrion;GO:0005740//mitochondrial envelope;GO:0005758//mitochondrial intermembrane space;GO:0005829//cytosol;GO:0031967//organelle envelope;GO:0031970//organelle envelope lumen;GO:0031974//membrane-enclosed lumen;GO:0031975//envelope;GO:0043226//organelle;GO:00…	GO:0003674//molecular_function;GO:0004857//enzyme inhibitor activity;GO:0005488//binding;GO:0005515//protein binding;GO:0019899//enzyme binding;GO:0030234//enzyme regulator activity;GO:0031625//ubiquitin protein ligase binding;GO:0044389//ubiquitin-like protein ligase binding;GO:0098772//molecular function regulator	GO:0000122//negative regulation of transcription by RNA polymerase II;GO:0000302//response to reactive oxygen species;GO:0002347//response to tumor cell;GO:0006139//nucleobase-containing compound metabolic process;GO:0006351//transcription, DNA-templated;GO:0006355//regulation of transcription, DNA-templated;GO:0006357//regulation of transcription by RNA polymerase II;GO:0006606//protein import i…	--
ncbi_113126526	1109	869	961	32559	32204	29614	29.536	27.581	28.926	596.038	574.93	592.442	28.681	587.803	4.35717	0	0	cfaD	XP_026156362.1 digestive cysteine proteinase 1-like [Mastacembelus armatus]	-	-	-	-	GO:0000323//lytic vacuole;GO:0005575//cellular_component;GO:0005576//extracellular region;GO:0005615//extracellular space;GO:0005622//intracellular anatomical structure;GO:0005737//cytoplasm;GO:0005764//lysosome;GO:0005773//vacuole;GO:0031410//cytoplasmic vesicle;GO:0031982//vesicle;GO:0043226//organelle;GO:0043227//membrane-bounded organelle;GO:0043229//intracellular organelle;GO:0043231//intrac…	GO:0003674//molecular_function;GO:0003824//catalytic activity;GO:0004175//endopeptidase activity;GO:0004197//cysteine-type endopeptidase activity;GO:0008233//peptidase activity;GO:0008234//cysteine-type peptidase activity;GO:0016787//hydrolase activity;GO:0140096//catalytic activity, acting on a protein	GO:0006508//proteolysis;GO:0006807//nitrogen compound metabolic process;GO:0008104//protein localization;GO:0008150//biological_process;GO:0008152//metabolic process;GO:0009056//catabolic process;GO:0009057//macromolecule catabolic process;GO:0009653//anatomical structure morphogenesis;GO:0009966//regulation of signal transduction;GO:0009987//cellular process;GO:0010469//regulation of signaling r…	--
ncbi_113126575	19295	15964	16200	4916	4977	4694	2398.13	2364.49	2275.58	419.973	414.648	438.226	2346.07	424.282	-2.46715	0	0	RPS27	XP_036394564.1 40S ribosomal protein S27.2 [Megalops cyprinoides]	Human Diseases;Genetic Information Processing	Infectious disease: viral;Translation	ko05171//Coronavirus disease - COVID-19;ko03010//Ribosome	K02978;K02978	GO:0005840//ribosome	GO:0003677//DNA binding;GO:0003700//DNA-binding transcription factor activity;GO:0003735//structural constituent of ribosome	GO:0006355//regulation of transcription, DNA-templated;GO:0006412//translation	--
ncbi_113126597	1436	1150	1308	10362	10635	8840	94.95	90.617	97.746	470.943	471.373	439.059	94.4377	460.458	2.28564	0	0	Ecm1	XP_026156480.1 extracellular matrix protein 1-like [Mastacembelus armatus]	-	-	-	-	GO:0005576//extracellular region;GO:0005615//extracellular space	-	GO:0007165//signal transduction	--
ncbi_113126614	1556	1319	1373	75	77	73	17.459	17.605	17.367	0.571	0.561	0.595	17.477	0.575667	-4.92408	0	0	stpg1	XP_026156508.1 O(6)-methylguanine-induced apoptosis 2 isoform X1 [Mastacembelus armatus]	-	-	-	-	GO:0005575//cellular_component;GO:0005622//intracellular anatomical structure;GO:0005634//nucleus;GO:0005737//cytoplasm;GO:0005739//mitochondrion;GO:0043226//organelle;GO:0043227//membrane-bounded organelle;GO:0043229//intracellular organelle;GO:0043231//intracellular membrane-bounded organelle	-	GO:0006810//transport;GO:0006839//mitochondrial transport;GO:0006915//apoptotic process;GO:0006996//organelle organization;GO:0007005//mitochondrion organization;GO:0007006//mitochondrial membrane organization;GO:0008150//biological_process;GO:0008219//cell death;GO:0008637//apoptotic mitochondrial changes;GO:0009987//cellular process;GO:0010941//regulation of cell death;GO:0010942//positive regu…	--
ncbi_113126616	674	578	670	3355	3473	3308	41.838	41.735	46.263	139.976	141.056	150.698	43.2787	143.91	1.73344	0	0	meaf6	XP_026156512.1 chromatin modification-related protein MEAF6 [Mastacembelus armatus]	-	-	-	-	GO:0000123//histone acetyltransferase complex;GO:0000228//nuclear chromosome;GO:0000775//chromosome, centromeric region;GO:0000776//kinetochore;GO:0000779//condensed chromosome, centromeric region;GO:0000785//chromatin;GO:0000793//condensed chromosome;GO:0005575//cellular_component;GO:0005622//intracellular anatomical structure;GO:0005634//nucleus;GO:0005654//nucleoplasm;GO:0005694//chromosome;GO…	-	GO:0006139//nucleobase-containing compound metabolic process;GO:0006259//DNA metabolic process;GO:0006281//DNA repair;GO:0006325//chromatin organization;GO:0006338//chromatin remodeling;GO:0006351//transcription, DNA-templated;GO:0006355//regulation of transcription, DNA-templated;GO:0006464//cellular protein modification process;GO:0006473//protein acetylation;GO:0006475//internal protein amino …	--
ncbi_113126628	281	261	270	2455	2399	2087	6.169	6.67	6.915	39.306	36.951	36.019	6.58467	37.4253	2.50683	0	0	ZBTB22	XP_026156537.1 zinc finger and BTB domain-containing protein 22-like [Mastacembelus armatus]	-	-	-	-	-	GO:0005515//protein binding	-	ZBTB
ncbi_113126717	5023	4461	4440	1010	992	874	426.161	449.462	426.135	9.032	6.858	7.161	433.919	7.68367	-5.81949	0	0	HIVEP1	XP_026156594.1 zinc finger protein 40 isoform X1 [Mastacembelus armatus]	-	-	-	-	GO:0005575//cellular_component;GO:0005622//intracellular anatomical structure;GO:0005634//nucleus;GO:0005654//nucleoplasm;GO:0005737//cytoplasm;GO:0005739//mitochondrion;GO:0016604//nuclear body;GO:0031974//membrane-enclosed lumen;GO:0031981//nuclear lumen;GO:0043226//organelle;GO:0043227//membrane-bounded organelle;GO:0043229//intracellular organelle;GO:0043231//intracellular membrane-bounded or…	GO:0000976//transcription cis-regulatory region binding;GO:0000977//RNA polymerase II transcription regulatory region sequence-specific DNA binding;GO:0000981//DNA-binding transcription factor activity, RNA polymerase II-specific;GO:0001067//transcription regulatory region nucleic acid binding;GO:0001227//DNA-binding transcription repressor activity, RNA polymerase II-specific;GO:0003674//molecul…	GO:0000003//reproduction;GO:0000122//negative regulation of transcription by RNA polymerase II;GO:0000902//cell morphogenesis;GO:0000904//cell morphogenesis involved in differentiation;GO:0001654//eye development;GO:0001655//urogenital system development;GO:0001700//embryonic development via the syncytial blastoderm;GO:0001745//compound eye morphogenesis;GO:0002009//morphogenesis of an epithelium…	zf-C2H2
ncbi_113126723	523	429	496	3735	3812	3292	9.049	8.845	9.699	44.419	44.211	42.784	9.19767	43.8047	2.25174	0	0	Ciart	XP_026156606.1 circadian-associated transcriptional repressor [Mastacembelus armatus]	-	-	-	-	-	GO:0000976//transcription cis-regulatory region binding	GO:0032922//circadian regulation of gene expression	--
ncbi_113126745	281	207	214	2212	2346	2089	10.54	9.223	8.759	56.333	59.12	59.682	9.50733	58.3783	2.61832	0	0	CCNE2	XP_026156644.1 G1/S-specific cyclin-E2-like [Mastacembelus armatus]	Human Diseases;Environmental Information Processing;Human Diseases;Human Diseases;Human Diseases;Human Diseases;Human Diseases;Cellular Processes;Human Diseases;Human Diseases;Human Diseases;Human Diseases;Cellular Processes;Cellular Processes;Human Diseases;Human Diseases;Cellular Processes;Environmental Information Processing	Cancer: overview;Signal transduction;Infectious disease: viral;Infectious disease: viral;Infectious disease: viral;Cancer: overview;Cancer: specific types;Cell growth and death;Cancer: overview;Endocrine and metabolic disease;Infectious disease: viral;Infectious disease: viral;Cell growth and death;Cell growth and death;Cancer: specific types;Cancer: specific types;Cell growth and death;Signal tr…	ko05200//Pathways in cancer;ko04151//PI3K-Akt signaling pathway;ko05165//Human papillomavirus infection;ko05166//Human T-cell leukemia virus 1 infection;ko05169//Epstein-Barr virus infection;ko05203//Viral carcinogenesis;ko05226//Gastric cancer;ko04218//Cellular senescence;ko05206//MicroRNAs in cancer;ko04934//Cushing syndrome;ko05161//Hepatitis B;ko05162//Measles;ko04110//Cell cycle;ko04114//Ooc…	K06626;K06626;K06626;K06626;K06626;K06626;K06626;K06626;K06626;K06626;K06626;K06626;K06626;K06626;K06626;K06626;K06626;K06626	-	-	-	--
ncbi_113126774	39305	32712	34639	18140	18089	16638	3117.42	3095.27	3106.65	994.879	966.422	996.577	3106.44	985.959	-1.65566	0	0	rpl15	XP_026156689.1 60S ribosomal protein L15 [Mastacembelus armatus]	Human Diseases;Genetic Information Processing	Infectious disease: viral;Translation	ko05171//Coronavirus disease - COVID-19;ko03010//Ribosome	K02877;K02877	GO:0005575//cellular_component;GO:0005622//intracellular anatomical structure;GO:0005634//nucleus;GO:0005737//cytoplasm;GO:0005829//cytosol;GO:0005840//ribosome;GO:0015934//large ribosomal subunit;GO:0016020//membrane;GO:0022625//cytosolic large ribosomal subunit;GO:0022626//cytosolic ribosome;GO:0030016//myofibril;GO:0030017//sarcomere;GO:0031672//A band;GO:0032991//protein-containing complex;GO…	GO:0003674//molecular_function;GO:0003676//nucleic acid binding;GO:0003723//RNA binding;GO:0003735//structural constituent of ribosome;GO:0005198//structural molecule activity;GO:0005488//binding;GO:0019843//rRNA binding;GO:0097159//organic cyclic compound binding;GO:1901363//heterocyclic compound binding	GO:0000184//nuclear-transcribed mRNA catabolic process, nonsense-mediated decay;GO:0000956//nuclear-transcribed mRNA catabolic process;GO:0002181//cytoplasmic translation;GO:0006139//nucleobase-containing compound metabolic process;GO:0006401//RNA catabolic process;GO:0006402//mRNA catabolic process;GO:0006412//translation;GO:0006413//translational initiation;GO:0006518//peptide metabolic process…	--
ncbi_113126778	688	623	601	3502	3818	3332	15.048	16.351	15.042	52.708	55.977	54.743	15.4803	54.476	1.81518	0	0	Nsun2	XP_026156696.1 RNA cytosine C(5)-methyltransferase NSUN2 isoform X1 [Mastacembelus armatus]	-	-	-	-	GO:0005575//cellular_component;GO:0005622//intracellular anatomical structure;GO:0005634//nucleus;GO:0005654//nucleoplasm;GO:0005730//nucleolus;GO:0005737//cytoplasm;GO:0005819//spindle;GO:0005856//cytoskeleton;GO:0015630//microtubule cytoskeleton;GO:0031974//membrane-enclosed lumen;GO:0031981//nuclear lumen;GO:0032991//protein-containing complex;GO:0033391//chromatoid body;GO:0035770//ribonucleo…	GO:0000049//tRNA binding;GO:0003674//molecular_function;GO:0003676//nucleic acid binding;GO:0003723//RNA binding;GO:0003824//catalytic activity;GO:0005488//binding;GO:0008168//methyltransferase activity;GO:0008173//RNA methyltransferase activity;GO:0008175//tRNA methyltransferase activity;GO:0008757//S-adenosylmethionine-dependent methyltransferase activity;GO:0016427//tRNA (cytosine) methyltrans…	GO:0000003//reproduction;GO:0000075//cell cycle checkpoint signaling;GO:0000154//rRNA modification;GO:0000302//response to reactive oxygen species;GO:0001510//RNA methylation;GO:0001942//hair follicle development;GO:0002097//tRNA wobble base modification;GO:0002101//tRNA wobble cytosine modification;GO:0002127//tRNA wobble base cytosine methylation;GO:0002946//tRNA C5-cytosine methylation;GO:0003…	--
ncbi_113126779	2014	1653	1731	105137	107456	98651	181.3	177.328	176.11	6505.41	6484.14	6670.63	178.246	6553.39	5.2003	0	0	FABP3	XP_026156698.1 fatty acid-binding protein, heart-like [Mastacembelus armatus]	Organismal Systems	Endocrine system	ko03320//PPAR signaling pathway	K08752	GO:0005575//cellular_component;GO:0005622//intracellular anatomical structure;GO:0005634//nucleus;GO:0005654//nucleoplasm;GO:0005737//cytoplasm;GO:0005811//lipid droplet;GO:0005829//cytosol;GO:0031974//membrane-enclosed lumen;GO:0031981//nuclear lumen;GO:0043226//organelle;GO:0043227//membrane-bounded organelle;GO:0043228//non-membrane-bounded organelle;GO:0043229//intracellular organelle;GO:0043…	GO:0003674//molecular_function;GO:0005102//signaling receptor binding;GO:0005215//transporter activity;GO:0005319//lipid transporter activity;GO:0005324//long-chain fatty acid transporter activity;GO:0005488//binding;GO:0005504//fatty acid binding;GO:0005515//protein binding;GO:0008289//lipid binding;GO:0031406//carboxylic acid binding;GO:0033293//monocarboxylic acid binding;GO:0036041//long-chai…	GO:0001816//cytokine production;GO:0001932//regulation of protein phosphorylation;GO:0001933//negative regulation of protein phosphorylation;GO:0003008//system process;GO:0006082//organic acid metabolic process;GO:0006355//regulation of transcription, DNA-templated;GO:0006469//negative regulation of protein kinase activity;GO:0006629//lipid metabolic process;GO:0006631//fatty acid metabolic proce…	--
ncbi_113126823	1111	926	902	4268	4339	4014	24.487	24.322	22.469	64.659	64.106	66.455	23.7593	65.0733	1.45357	0	0	ZBTB8B	XP_026156766.1 zinc finger and BTB domain-containing protein 8B [Mastacembelus armatus]	-	-	-	-	GO:0005575//cellular_component;GO:0005622//intracellular anatomical structure;GO:0005634//nucleus;GO:0043226//organelle;GO:0043227//membrane-bounded organelle;GO:0043229//intracellular organelle;GO:0043231//intracellular membrane-bounded organelle	GO:0000981//DNA-binding transcription factor activity, RNA polymerase II-specific;GO:0003674//molecular_function;GO:0003676//nucleic acid binding;GO:0003677//DNA binding;GO:0003700//DNA-binding transcription factor activity;GO:0005488//binding;GO:0005515//protein binding;GO:0043167//ion binding;GO:0043169//cation binding;GO:0046872//metal ion binding;GO:0097159//organic cyclic compound binding;GO…	GO:0006139//nucleobase-containing compound metabolic process;GO:0006351//transcription, DNA-templated;GO:0006355//regulation of transcription, DNA-templated;GO:0006357//regulation of transcription by RNA polymerase II;GO:0006725//cellular aromatic compound metabolic process;GO:0006807//nitrogen compound metabolic process;GO:0008150//biological_process;GO:0008152//metabolic process;GO:0009058//bio…	ZBTB
ncbi_113126884	520	412	482	7019	7331	6489	30.796	28.895	32.035	284.822	290.44	288.092	30.5753	287.785	3.23455	0	0	gapdh	XP_026156864.1 glyceraldehyde-3-phosphate dehydrogenase-like [Mastacembelus armatus]	Metabolism;Human Diseases;Human Diseases;Human Diseases;Human Diseases;Environmental Information Processing;Metabolism;Metabolism;Metabolism	Global and overview maps;Neurodegenerative disease;Infectious disease: bacterial;Infectious disease: bacterial;Cardiovascular disease;Signal transduction;Global and overview maps;Global and overview maps;Carbohydrate metabolism	ko01100//Metabolic pathways;ko05010//Alzheimer disease;ko05132//Salmonella infection;ko05130//Pathogenic Escherichia coli infection;ko05415//Diabetic cardiomyopathy;ko04066//HIF-1 signaling pathway;ko01200//Carbon metabolism;ko01230//Biosynthesis of amino acids;ko00010//Glycolysis / Gluconeogenesis	K00134;K00134;K00134;K00134;K00134;K00134;K00134;K00134;K00134	-	GO:0004073//aspartate-semialdehyde dehydrogenase activity;GO:0008839//4-hydroxy-tetrahydrodipicolinate reductase;GO:0016620//oxidoreductase activity, acting on the aldehyde or oxo group of donors, NAD or NADP as acceptor;GO:0048001//erythrose-4-phosphate dehydrogenase activity;GO:0050112//inositol 2-dehydrogenase activity;GO:0051287//NAD binding	GO:0006094//gluconeogenesis;GO:0006096//glycolytic process;GO:0008615//pyridoxine biosynthetic process;GO:0009086//methionine biosynthetic process;GO:0009088//threonine biosynthetic process;GO:0009089//lysine biosynthetic process via diaminopimelate;GO:0009097//isoleucine biosynthetic process;GO:0019310//inositol catabolic process;GO:0019682//glyceraldehyde-3-phosphate metabolic process	--
ncbi_113126902	2849	2311	2315	83	56	49	26.22	25.591	24.385	0.521	0.339	0.335	25.3987	0.398333	-5.99463	0	0	BAG5	XP_026156867.1 BAG family molecular chaperone regulator 5 isoform X1 [Mastacembelus armatus]	-	-	-	-	GO:0005575//cellular_component;GO:0005622//intracellular anatomical structure;GO:0005634//nucleus;GO:0005737//cytoplasm;GO:0005739//mitochondrion;GO:0005829//cytosol;GO:0016234//inclusion body;GO:0043226//organelle;GO:0043227//membrane-bounded organelle;GO:0043229//intracellular organelle;GO:0043231//intracellular membrane-bounded organelle;GO:0048471//perinuclear region of cytoplasm	GO:0000166//nucleotide binding;GO:0000774//adenyl-nucleotide exchange factor activity;GO:0003674//molecular_function;GO:0005488//binding;GO:0005515//protein binding;GO:0017076//purine nucleotide binding;GO:0019899//enzyme binding;GO:0019900//kinase binding;GO:0019901//protein kinase binding;GO:0030234//enzyme regulator activity;GO:0030554//adenyl nucleotide binding;GO:0031625//ubiquitin protein l…	GO:0006457//protein folding;GO:0006996//organelle organization;GO:0007030//Golgi organization;GO:0007275//multicellular organism development;GO:0007399//nervous system development;GO:0008150//biological_process;GO:0008219//cell death;GO:0009892//negative regulation of metabolic process;GO:0009894//regulation of catabolic process;GO:0009895//negative regulation of catabolic process;GO:0009966//reg…	--
ncbi_113126946	1382	1102	1250	63	56	77	39.839	37.942	41.794	0.923	0.923	1.38	39.8583	1.07533	-5.21203	0	0	Kiaa0895	XP_026156878.1 uncharacterized protein KIAA0895 homolog isoform X1 [Mastacembelus armatus]	-	-	-	-	-	-	-	--
ncbi_113126957	2638	2179	2279	303	326	322	98.595	97.052	96.266	7.784	8.167	9.04	97.3043	8.33033	-3.54606	0	0	marcksl1b	XP_044192432.1 MARCKS-related protein 1-B [Thunnus albacares]	-	-	-	-	-	GO:0005516//calmodulin binding	-	--
ncbi_113126961	190	167	179	2653	2757	2478	3.18	3.331	3.386	30.52	30.931	31.153	3.299	30.868	3.22601	0	0	BRF1	XP_026156906.1 transcription factor IIIB 90 kDa subunit-like isoform X1 [Mastacembelus armatus]	-	-	-	-	GO:0000126//transcription factor TFIIIB complex;GO:0005575//cellular_component;GO:0005622//intracellular anatomical structure;GO:0005634//nucleus;GO:0005654//nucleoplasm;GO:0005667//transcription regulator complex;GO:0031974//membrane-enclosed lumen;GO:0031981//nuclear lumen;GO:0032991//protein-containing complex;GO:0043226//organelle;GO:0043227//membrane-bounded organelle;GO:0043229//intracellul…	GO:0003674//molecular_function;GO:0005488//binding;GO:0005515//protein binding;GO:0008134//transcription factor binding;GO:0017025//TBP-class protein binding;GO:0043167//ion binding;GO:0043169//cation binding;GO:0046872//metal ion binding	GO:0006139//nucleobase-containing compound metabolic process;GO:0006351//transcription, DNA-templated;GO:0006352//DNA-templated transcription, initiation;GO:0006355//regulation of transcription, DNA-templated;GO:0006359//regulation of transcription by RNA polymerase III;GO:0006383//transcription by RNA polymerase III;GO:0006384//transcription initiation from RNA polymerase III promoter;GO:0006399…	--
ncbi_113126986	265	213	241	3541	3597	3198	10.182	9.753	10.465	93.519	92.644	92.299	10.1333	92.8207	3.19534	0	0	tomm40	XP_026156952.1 mitochondrial import receptor subunit TOM40 homolog [Mastacembelus armatus]	Human Diseases;Human Diseases	Neurodegenerative disease;Neurodegenerative disease	ko05022//Pathways of neurodegeneration - multiple diseases;ko05014//Amyotrophic lateral sclerosis	K11518;K11518	GO:0005741//mitochondrial outer membrane	-	GO:0055085//transmembrane transport	--
ncbi_113127006	604	451	525	3311	3268	3066	20.337	18.099	19.98	76.626	73.759	77.544	19.472	75.9763	1.96415	0	0	naxe	XP_026156986.1 NAD(P)H-hydrate epimerase [Mastacembelus armatus]	-	-	-	-	GO:0005575//cellular_component;GO:0005576//extracellular region;GO:0005615//extracellular space;GO:0005622//intracellular anatomical structure;GO:0005634//nucleus;GO:0005654//nucleoplasm;GO:0005737//cytoplasm;GO:0005739//mitochondrion;GO:0005759//mitochondrial matrix;GO:0005829//cytosol;GO:0005929//cilium;GO:0031974//membrane-enclosed lumen;GO:0031981//nuclear lumen;GO:0042995//cell projection;GO…	GO:0000166//nucleotide binding;GO:0003674//molecular_function;GO:0003824//catalytic activity;GO:0005488//binding;GO:0005515//protein binding;GO:0016853//isomerase activity;GO:0016854//racemase and epimerase activity;GO:0036094//small molecule binding;GO:0042802//identical protein binding;GO:0042803//protein homodimerization activity;GO:0043167//ion binding;GO:0043169//cation binding;GO:0046872//m…	GO:0006139//nucleobase-containing compound metabolic process;GO:0006725//cellular aromatic compound metabolic process;GO:0006734//NADH metabolic process;GO:0006739//NADP metabolic process;GO:0006753//nucleoside phosphate metabolic process;GO:0006793//phosphorus metabolic process;GO:0006796//phosphate-containing compound metabolic process;GO:0006807//nitrogen compound metabolic process;GO:0008150/…	--
ncbi_113127007	231	209	231	2218	2320	2095	8.333	8.984	9.417	55.001	56.108	56.762	8.91133	55.957	2.65061	0	0	LDLRAP1	XP_026156990.1 low density lipoprotein receptor adapter protein 1-B-like isoform X1 [Mastacembelus armatus]	Cellular Processes;Organismal Systems	Transport and catabolism;Digestive system	ko04144//Endocytosis;ko04979//Cholesterol metabolism	K12474;K12474	-	GO:0004222//metalloendopeptidase activity;GO:0005515//protein binding;GO:0008270//zinc ion binding	-	--
ncbi_113127011	21356	18720	19039	7150	7004	6456	2492.08	2603.25	2510.94	573.495	547.864	565.891	2535.42	562.417	-2.17251	0	0	rpl30	XP_026157004.1 60S ribosomal protein L30 [Mastacembelus armatus]	Human Diseases;Genetic Information Processing	Infectious disease: viral;Translation	ko05171//Coronavirus disease - COVID-19;ko03010//Ribosome	K02908;K02908	GO:0005575//cellular_component;GO:0005622//intracellular anatomical structure;GO:0005737//cytoplasm;GO:0005829//cytosol;GO:0005840//ribosome;GO:0015934//large ribosomal subunit;GO:0022625//cytosolic large ribosomal subunit;GO:0022626//cytosolic ribosome;GO:0032991//protein-containing complex;GO:0043226//organelle;GO:0043228//non-membrane-bounded organelle;GO:0043229//intracellular organelle;GO:00…	GO:0003674//molecular_function;GO:0003676//nucleic acid binding;GO:0003723//RNA binding;GO:0003735//structural constituent of ribosome;GO:0005198//structural molecule activity;GO:0005488//binding;GO:0008909//isochorismate synthase activity;GO:0030627//pre-mRNA 5'-splice site binding;GO:0036002//pre-mRNA binding;GO:0097159//organic cyclic compound binding;GO:1901363//heterocyclic compound binding	GO:0002181//cytoplasmic translation;GO:0006139//nucleobase-containing compound metabolic process;GO:0006364//rRNA processing;GO:0006396//RNA processing;GO:0006412//translation;GO:0006518//peptide metabolic process;GO:0006725//cellular aromatic compound metabolic process;GO:0006807//nitrogen compound metabolic process;GO:0007275//multicellular organism development;GO:0007399//nervous system develo…	--
ncbi_113127052	768	697	747	5216	5311	4833	14.988	16.299	16.493	69.622	69.134	70.492	15.9267	69.7493	2.13074	0	0	SYNCRIP	XP_026157023.1 heterogeneous nuclear ribonucleoprotein Q-like isoform X1 [Mastacembelus armatus]	-	-	-	-	-	GO:0003676//nucleic acid binding	GO:0008380//RNA splicing;GO:0019722//calcium-mediated signaling	--
ncbi_113127059	380	341	316	5290	5472	5090	15.879	16.981	14.924	151.94	153.273	159.764	15.928	154.992	3.28256	0	0	S100b	XP_026157034.1 protein S100-B [Mastacembelus armatus]	-	-	-	-	GO:0001726//ruffle;GO:0005575//cellular_component;GO:0005576//extracellular region;GO:0005615//extracellular space;GO:0005622//intracellular anatomical structure;GO:0005634//nucleus;GO:0005737//cytoplasm;GO:0031252//cell leading edge;GO:0036477//somatodendritic compartment;GO:0042995//cell projection;GO:0043025//neuronal cell body;GO:0043226//organelle;GO:0043227//membrane-bounded organelle;GO:00…	GO:0003674//molecular_function;GO:0004857//enzyme inhibitor activity;GO:0005102//signaling receptor binding;GO:0005488//binding;GO:0005509//calcium ion binding;GO:0005515//protein binding;GO:0008092//cytoskeletal protein binding;GO:0008270//zinc ion binding;GO:0019207//kinase regulator activity;GO:0019210//kinase inhibitor activity;GO:0030234//enzyme regulator activity;GO:0042802//identical prote…	GO:0000902//cell morphogenesis;GO:0000904//cell morphogenesis involved in differentiation;GO:0001666//response to hypoxia;GO:0001775//cell activation;GO:0001817//regulation of cytokine production;GO:0001818//negative regulation of cytokine production;GO:0002376//immune system process;GO:0002673//regulation of acute inflammatory response;GO:0002682//regulation of immune system process;GO:0002684//…	--
ncbi_113127099	51	51	62	2668	2777	2340	3.197	4.003	3.906	133.506	135.181	127.188	3.702	131.958	5.15563	0	0	OPN3	XP_026157139.1 pinopsin-like [Mastacembelus armatus]	-	-	-	-	GO:0016021//integral component of membrane	GO:0004930//G protein-coupled receptor activity	GO:0007186//G protein-coupled receptor signaling pathway	--
ncbi_113127134	60	62	54	2584	2655	2558	2.318	2.855	2.358	68.621	68.759	74.235	2.51033	70.5383	4.81246	0	0	cyyr1	XP_026157199.1 cysteine and tyrosine-rich protein 1 [Mastacembelus armatus]	-	-	-	-	GO:0005575//cellular_component;GO:0016020//membrane;GO:0016021//integral component of membrane;GO:0031224//intrinsic component of membrane	-	-	--
ncbi_113127164	4193	3500	3735	11976	12608	11358	126.782	126.9	127.834	257.22	264.081	266.545	127.172	262.615	1.04617	0	0	YWHAB	XP_026157269.1 14-3-3 protein theta [Mastacembelus armatus]	Environmental Information Processing;Human Diseases;Human Diseases;Human Diseases;Environmental Information Processing;Cellular Processes;Cellular Processes;Environmental Information Processing;Organismal Systems;Environmental Information Processing	Signal transduction;Cancer: overview;Infectious disease: viral;Infectious disease: viral;Signal transduction;Cell growth and death;Cell growth and death;Signal transduction;Aging;Signal transduction	ko04151//PI3K-Akt signaling pathway;ko05203//Viral carcinogenesis;ko05160//Hepatitis C;ko05161//Hepatitis B;ko04390//Hippo signaling pathway;ko04110//Cell cycle;ko04114//Oocyte meiosis;ko04013//MAPK signaling pathway - fly;ko04212//Longevity regulating pathway - worm;ko04391//Hippo signaling pathway - fly	K16197;K16197;K16197;K16197;K16197;K16197;K16197;K16197;K16197;K16197	GO:0005575//cellular_component;GO:0005622//intracellular anatomical structure;GO:0005737//cytoplasm;GO:0005739//mitochondrion;GO:0005829//cytosol;GO:0032991//protein-containing complex;GO:0043226//organelle;GO:0043227//membrane-bounded organelle;GO:0043229//intracellular organelle;GO:0043231//intracellular membrane-bounded organelle	GO:0003674//molecular_function;GO:0005488//binding;GO:0005515//protein binding;GO:0008022//protein C-terminus binding;GO:0019904//protein domain specific binding;GO:0032183//SUMO binding;GO:0042802//identical protein binding;GO:0044325//transmembrane transporter binding;GO:0047485//protein N-terminus binding;GO:0070140//SUMO-specific isopeptidase activity;GO:0071889//14-3-3 protein binding	GO:0006355//regulation of transcription, DNA-templated;GO:0006605//protein targeting;GO:0006810//transport;GO:0006839//mitochondrial transport;GO:0006886//intracellular protein transport;GO:0006996//organelle organization;GO:0007005//mitochondrion organization;GO:0007006//mitochondrial membrane organization;GO:0007154//cell communication;GO:0007165//signal transduction;GO:0007264//small GTPase me…	--
ncbi_113127178	7087	5870	6434	931	946	878	97.593	96.095	99.914	8.521	8.424	8.739	97.8673	8.56133	-3.51492	0	0	C20orf194	XP_026157318.1 uncharacterized protein C20orf194 homolog isoform X1 [Mastacembelus armatus]	-	-	-	-	-	-	-	--
ncbi_113127200	812	745	802	3831	3741	3417	20.018	21.888	22.346	64.919	61.823	63.277	21.4173	63.3397	1.56433	0	0	CBS	XP_026157359.1 cystathionine beta-synthase-like [Mastacembelus armatus]	Metabolism;Metabolism;Metabolism;Metabolism	Global and overview maps;Global and overview maps;Amino acid metabolism;Amino acid metabolism	ko01100//Metabolic pathways;ko01230//Biosynthesis of amino acids;ko00270//Cysteine and methionine metabolism;ko00260//Glycine, serine and threonine metabolism	K01697;K01697;K01697;K01697	GO:0005575//cellular_component;GO:0005622//intracellular anatomical structure;GO:0005634//nucleus;GO:0005737//cytoplasm;GO:0005829//cytosol;GO:0043226//organelle;GO:0043227//membrane-bounded organelle;GO:0043229//intracellular organelle;GO:0043231//intracellular membrane-bounded organelle	GO:0003674//molecular_function;GO:0003824//catalytic activity;GO:0004122//cystathionine beta-synthase activity;GO:0004124//cysteine synthase activity;GO:0004794//L-threonine ammonia-lyase activity;GO:0004795//threonine synthase activity;GO:0004834//tryptophan synthase activity;GO:0005488//binding;GO:0005515//protein binding;GO:0008660//1-aminocyclopropane-1-carboxylate deaminase activity;GO:00088…	GO:0000003//reproduction;GO:0000096//sulfur amino acid metabolic process;GO:0000097//sulfur amino acid biosynthetic process;GO:0000098//sulfur amino acid catabolic process;GO:0000162//tryptophan biosynthetic process;GO:0001101//response to acid chemical;GO:0001501//skeletal system development;GO:0001503//ossification;GO:0001666//response to hypoxia;GO:0001932//regulation of protein phosphorylatio…	--
ncbi_113127236	258	223	241	2174	2246	2029	7.77	7.923	8.106	45.665	45.994	46.497	7.933	46.052	2.53733	0	0	irs2-a	XP_026157421.1 insulin receptor substrate 2-B-like [Mastacembelus armatus]	Human Diseases;Environmental Information Processing;Human Diseases;Human Diseases;Environmental Information Processing;Cellular Processes;Organismal Systems;Organismal Systems;Environmental Information Processing;Human Diseases;Organismal Systems;Organismal Systems;Organismal Systems;Organismal Systems;Human Diseases	Neurodegenerative disease;Signal transduction;Cancer: overview;Endocrine and metabolic disease;Signal transduction;Transport and catabolism;Endocrine system;Endocrine system;Signal transduction;Endocrine and metabolic disease;Aging;Aging;Endocrine system;Endocrine system;Endocrine and metabolic disease	ko05010//Alzheimer disease;ko04022//cGMP-PKG signaling pathway;ko05206//MicroRNAs in cancer;ko04932//Non-alcoholic fatty liver disease;ko04068//FoxO signaling pathway;ko04140//Autophagy - animal;ko04910//Insulin signaling pathway;ko04935//Growth hormone synthesis, secretion and action;ko04152//AMPK signaling pathway;ko04931//Insulin resistance;ko04211//Longevity regulating pathway;ko04213//Longev…	K07187;K07187;K07187;K07187;K07187;K07187;K07187;K07187;K07187;K07187;K07187;K07187;K07187;K07187;K07187	-	-	-	--
ncbi_113127239	108	96	89	3910	4098	3623	3.321	3.346	3.027	79.494	81.601	79.222	3.23133	80.1057	4.6317	0	0	RND3	XP_026157425.1 rho-related GTP-binding protein RhoE [Mastacembelus armatus]	-	-	-	-	GO:0000139//Golgi membrane;GO:0005575//cellular_component;GO:0005622//intracellular anatomical structure;GO:0005737//cytoplasm;GO:0005794//Golgi apparatus;GO:0005886//plasma membrane;GO:0012505//endomembrane system;GO:0016020//membrane;GO:0031090//organelle membrane;GO:0031984//organelle subcompartment;GO:0043226//organelle;GO:0043227//membrane-bounded organelle;GO:0043229//intracellular organell…	GO:0000166//nucleotide binding;GO:0001882//nucleoside binding;GO:0001883//purine nucleoside binding;GO:0003674//molecular_function;GO:0003824//catalytic activity;GO:0003924//GTPase activity;GO:0005488//binding;GO:0005525//GTP binding;GO:0016462//pyrophosphatase activity;GO:0016787//hydrolase activity;GO:0016817//hydrolase activity, acting on acid anhydrides;GO:0016818//hydrolase activity, acting …	GO:0006996//organelle organization;GO:0007010//cytoskeleton organization;GO:0007154//cell communication;GO:0007155//cell adhesion;GO:0007165//signal transduction;GO:0007264//small GTPase mediated signal transduction;GO:0008150//biological_process;GO:0009306//protein secretion;GO:0009987//cellular process;GO:0016043//cellular component organization;GO:0022610//biological adhesion;GO:0023052//signa…	--
ncbi_113127296	17304	14550	14002	5388	5541	5080	2305.26	2310.01	2108.26	493.581	495.155	508.719	2241.18	499.152	-2.16671	0	0	rpl31	XP_026157536.1 60S ribosomal protein L31 isoform X1 [Mastacembelus armatus]	Human Diseases;Genetic Information Processing	Infectious disease: viral;Translation	ko05171//Coronavirus disease - COVID-19;ko03010//Ribosome	K02910;K02910	GO:0005575//cellular_component;GO:0005622//intracellular anatomical structure;GO:0005737//cytoplasm;GO:0005829//cytosol;GO:0005840//ribosome;GO:0005844//polysome;GO:0015934//large ribosomal subunit;GO:0022625//cytosolic large ribosomal subunit;GO:0022626//cytosolic ribosome;GO:0032991//protein-containing complex;GO:0042788//polysomal ribosome;GO:0043226//organelle;GO:0043228//non-membrane-bounded…	GO:0003674//molecular_function;GO:0003735//structural constituent of ribosome;GO:0004519//endonuclease activity;GO:0005198//structural molecule activity	GO:0000184//nuclear-transcribed mRNA catabolic process, nonsense-mediated decay;GO:0000956//nuclear-transcribed mRNA catabolic process;GO:0002181//cytoplasmic translation;GO:0006139//nucleobase-containing compound metabolic process;GO:0006298//mismatch repair;GO:0006401//RNA catabolic process;GO:0006402//mRNA catabolic process;GO:0006412//translation;GO:0006413//translational initiation;GO:000651…	--
ncbi_113127308	2513	2089	2233	269	265	222	51.48	52.986	52.123	1.094	1.022	0.99	52.1963	1.03533	-5.65578	0	0	NBEAL1	XP_026157555.1 neurobeachin-like protein 1 isoform X1 [Mastacembelus armatus]	-	-	-	-	-	GO:0005515//protein binding	-	--
ncbi_113127361	325	256	321	3447	3636	3238	3.384	3.176	3.777	24.669	25.377	25.325	3.44567	25.1237	2.86619	0	0	Ptgfrn	XP_026157630.1 prostaglandin F2 receptor negative regulator [Mastacembelus armatus]	-	-	-	-	GO:0000139//Golgi membrane;GO:0005575//cellular_component;GO:0005622//intracellular anatomical structure;GO:0005737//cytoplasm;GO:0005783//endoplasmic reticulum;GO:0005789//endoplasmic reticulum membrane;GO:0005794//Golgi apparatus;GO:0005802//trans-Golgi network;GO:0005886//plasma membrane;GO:0012505//endomembrane system;GO:0016020//membrane;GO:0016021//integral component of membrane;GO:0031090/…	-	GO:0006417//regulation of translation;GO:0006996//organelle organization;GO:0008150//biological_process;GO:0009889//regulation of biosynthetic process;GO:0009890//negative regulation of biosynthetic process;GO:0009892//negative regulation of metabolic process;GO:0009987//cellular process;GO:0010468//regulation of gene expression;GO:0010556//regulation of macromolecule biosynthetic process;GO:0010…	--
ncbi_113127369	2040	1793	1796	125	120	93	68.268	71.505	67.927	2.875	2.692	2.338	69.2333	2.635	-4.71559	0	0	des	XP_026157639.1 desmin-like [Mastacembelus armatus]	Human Diseases;Human Diseases;Human Diseases	Cardiovascular disease;Cardiovascular disease;Cardiovascular disease	ko05414//Dilated cardiomyopathy;ko05410//Hypertrophic cardiomyopathy;ko05412//Arrhythmogenic right ventricular cardiomyopathy	K07610;K07610;K07610	GO:0005882//intermediate filament;GO:0019028//viral capsid	GO:0005198//structural molecule activity;GO:0005524//ATP binding;GO:0008134//transcription factor binding;GO:0042803//protein homodimerization activity;GO:0070840//dynein complex binding	GO:0007059//chromosome segregation;GO:0030261//chromosome condensation;GO:0070206//protein trimerization	--
ncbi_113127379	909	752	833	4619	4811	4240	20.666	20.151	21.259	71.287	72.457	71.854	20.692	71.866	1.79624	0	0	MARK3	XP_026157661.1 MAP/microtubule affinity-regulating kinase 3 isoform X1 [Mastacembelus armatus]	-	-	-	-	GO:0005575//cellular_component;GO:0005622//intracellular anatomical structure;GO:0005737//cytoplasm;GO:0005829//cytosol;GO:0005886//plasma membrane;GO:0016020//membrane;GO:0030425//dendrite;GO:0036477//somatodendritic compartment;GO:0042995//cell projection;GO:0043005//neuron projection;GO:0071944//cell periphery;GO:0097447//dendritic tree;GO:0120025//plasma membrane bounded cell projection	GO:0000166//nucleotide binding;GO:0003674//molecular_function;GO:0003824//catalytic activity;GO:0004672//protein kinase activity;GO:0004674//protein serine/threonine kinase activity;GO:0005488//binding;GO:0005524//ATP binding;GO:0016301//kinase activity;GO:0016740//transferase activity;GO:0016772//transferase activity, transferring phosphorus-containing groups;GO:0016773//phosphotransferase activ…	GO:0000165//MAPK cascade;GO:0006464//cellular protein modification process;GO:0006468//protein phosphorylation;GO:0006793//phosphorus metabolic process;GO:0006796//phosphate-containing compound metabolic process;GO:0006807//nitrogen compound metabolic process;GO:0007154//cell communication;GO:0007165//signal transduction;GO:0008150//biological_process;GO:0008152//metabolic process;GO:0009966//reg…	--
ncbi_113127383	774	707	806	4644	4845	4242	14.668	15.967	17.264	60.495	61.549	60.387	15.9663	60.8103	1.92928	0	0	RETREG2	XP_026157664.1 reticulophagy regulator 2 [Mastacembelus armatus]	-	-	-	-	-	-	-	--
ncbi_113127385	52	63	34	14629	14551	13165	3.522	5.213	2.558	385.416	373.862	379.038	3.76433	379.439	6.65533	0	0	ZP3	XP_026157668.1 zona pellucida sperm-binding protein 3-like [Mastacembelus armatus]	-	-	-	-	GO:0016020//membrane	-	GO:0000902//cell morphogenesis;GO:0006955//immune response	--
ncbi_113127430	6970	6012	6560	3753	3773	3413	240.275	246.912	255.78	89.755	87.997	89.191	247.656	88.981	-1.47677	0	0	Gca	XP_026157778.1 grancalcin-like [Mastacembelus armatus]	-	-	-	-	GO:0000323//lytic vacuole;GO:0005575//cellular_component;GO:0005576//extracellular region;GO:0005622//intracellular anatomical structure;GO:0005737//cytoplasm;GO:0005764//lysosome;GO:0005766//primary lysosome;GO:0005773//vacuole;GO:0005775//vacuolar lumen;GO:0005829//cytosol;GO:0005886//plasma membrane;GO:0012505//endomembrane system;GO:0016020//membrane;GO:0030141//secretory granule;GO:0031410//…	GO:0003674//molecular_function;GO:0003824//catalytic activity;GO:0004175//endopeptidase activity;GO:0004197//cysteine-type endopeptidase activity;GO:0004198//calcium-dependent cysteine-type endopeptidase activity;GO:0005488//binding;GO:0005509//calcium ion binding;GO:0005515//protein binding;GO:0008233//peptidase activity;GO:0008234//cysteine-type peptidase activity;GO:0016787//hydrolase activity…	GO:0001775//cell activation;GO:0002252//immune effector process;GO:0002263//cell activation involved in immune response;GO:0002274//myeloid leukocyte activation;GO:0002275//myeloid cell activation involved in immune response;GO:0002283//neutrophil activation involved in immune response;GO:0002366//leukocyte activation involved in immune response;GO:0002376//immune system process;GO:0002443//leuko…	--
ncbi_113127475	2196	1716	1800	25467	26596	23574	36.744	34.217	34.039	292.897	298.302	296.289	35	295.829	3.07934	0	0	IPO5	XP_026157864.1 importin-5 [Mastacembelus armatus]	Genetic Information Processing	Translation	ko03013//Nucleocytoplasmic transport	K20222	GO:0005575//cellular_component;GO:0005622//intracellular anatomical structure;GO:0005634//nucleus;GO:0005635//nuclear envelope;GO:0005643//nuclear pore;GO:0005730//nucleolus;GO:0005737//cytoplasm;GO:0005829//cytosol;GO:0012505//endomembrane system;GO:0016020//membrane;GO:0016021//integral component of membrane;GO:0031090//organelle membrane;GO:0031224//intrinsic component of membrane;GO:0031965//…	GO:0000166//nucleotide binding;GO:0001882//nucleoside binding;GO:0001883//purine nucleoside binding;GO:0003674//molecular_function;GO:0004857//enzyme inhibitor activity;GO:0005048//signal sequence binding;GO:0005095//GTPase inhibitor activity;GO:0005215//transporter activity;GO:0005488//binding;GO:0005515//protein binding;GO:0005525//GTP binding;GO:0008139//nuclear localization sequence binding;G…	GO:0000079//regulation of cyclin-dependent protein serine/threonine kinase activity;GO:0001101//response to acid chemical;GO:0001932//regulation of protein phosphorylation;GO:0001933//negative regulation of protein phosphorylation;GO:0006403//RNA localization;GO:0006405//RNA export from nucleus;GO:0006406//mRNA export from nucleus;GO:0006469//negative regulation of protein kinase activity;GO:0006…	--
ncbi_113127477	3520	2931	3270	1535	1688	1487	68.351	67.808	71.766	20.474	21.971	21.687	69.3083	21.3773	-1.69695	0	0	atg13	XP_026157870.1 autophagy-related protein 13 isoform X1 [Mastacembelus armatus]	Human Diseases;Human Diseases;Human Diseases;Human Diseases;Human Diseases;Cellular Processes;Organismal Systems;Cellular Processes	Neurodegenerative disease;Neurodegenerative disease;Neurodegenerative disease;Neurodegenerative disease;Neurodegenerative disease;Transport and catabolism;Aging;Transport and catabolism	ko05022//Pathways of neurodegeneration - multiple diseases;ko05010//Alzheimer disease;ko05014//Amyotrophic lateral sclerosis;ko05016//Huntington disease;ko05017//Spinocerebellar ataxia;ko04140//Autophagy - animal;ko04211//Longevity regulating pathway;ko04136//Autophagy - other	K08331;K08331;K08331;K08331;K08331;K08331;K08331;K08331	GO:0000407//phagophore assembly site;GO:0005575//cellular_component;GO:0005622//intracellular anatomical structure;GO:0005737//cytoplasm;GO:0005739//mitochondrion;GO:0005783//endoplasmic reticulum;GO:0005789//endoplasmic reticulum membrane;GO:0005829//cytosol;GO:0012505//endomembrane system;GO:0016020//membrane;GO:0030424//axon;GO:0031984//organelle subcompartment;GO:0032991//protein-containing c…	GO:0003674//molecular_function;GO:0005488//binding;GO:0005515//protein binding;GO:0019207//kinase regulator activity;GO:0019887//protein kinase regulator activity;GO:0019899//enzyme binding;GO:0019900//kinase binding;GO:0019901//protein kinase binding;GO:0030234//enzyme regulator activity;GO:0098772//molecular function regulator	GO:0000045//autophagosome assembly;GO:0000422//autophagy of mitochondrion;GO:0000423//mitophagy;GO:0001894//tissue homeostasis;GO:0001932//regulation of protein phosphorylation;GO:0001934//positive regulation of protein phosphorylation;GO:0002165//instar larval or pupal development;GO:0003008//system process;GO:0006914//autophagy;GO:0006950//response to stress;GO:0006996//organelle organization;G…	--
ncbi_113127486	160	123	152	1959	1995	1817	2.15	2.082	2.342	16.776	16.269	16.916	2.19133	16.6537	2.92596	0	0	DNMT3A	XP_026157907.1 DNA (cytosine-5)-methyltransferase 3A-like isoform X1 [Mastacembelus armatus]	Metabolism;Human Diseases;Metabolism	Global and overview maps;Cancer: overview;Amino acid metabolism	ko01100//Metabolic pathways;ko05206//MicroRNAs in cancer;ko00270//Cysteine and methionine metabolism	K17398;K17398;K17398	GO:0000228//nuclear chromosome;GO:0000775//chromosome, centromeric region;GO:0000785//chromatin;GO:0000791//euchromatin;GO:0000792//heterochromatin;GO:0000803//sex chromosome;GO:0001741//XY body;GO:0005575//cellular_component;GO:0005622//intracellular anatomical structure;GO:0005634//nucleus;GO:0005654//nucleoplasm;GO:0005694//chromosome;GO:0005737//cytoplasm;GO:0016363//nuclear matrix;GO:0031974…	GO:0000976//transcription cis-regulatory region binding;GO:0000981//DNA-binding transcription factor activity, RNA polymerase II-specific;GO:0001046//core promoter sequence-specific DNA binding;GO:0001067//transcription regulatory region nucleic acid binding;GO:0003674//molecular_function;GO:0003676//nucleic acid binding;GO:0003677//DNA binding;GO:0003682//chromatin binding;GO:0003690//double-str…	GO:0000003//reproduction;GO:0000122//negative regulation of transcription by RNA polymerase II;GO:0000278//mitotic cell cycle;GO:0001101//response to acid chemical;GO:0001666//response to hypoxia;GO:0006139//nucleobase-containing compound metabolic process;GO:0006259//DNA metabolic process;GO:0006304//DNA modification;GO:0006305//DNA alkylation;GO:0006306//DNA methylation;GO:0006325//chromatin or…	--
ncbi_113127504	92	56	65	2728	2752	2438	3.718	2.428	2.432	79.957	77.977	77.641	2.85933	78.525	4.7794	0	0	COBLL1	XP_026157959.1 cordon-bleu protein-like 1 [Mastacembelus armatus]	-	-	-	-	-	-	GO:0007165//signal transduction	--
ncbi_113127507	1671	1294	1400	197	212	226	20.699	19.102	19.6	1.677	1.76	2.103	19.8003	1.84667	-3.42253	0	0	Sgpp1	XP_026157970.1 sphingosine-1-phosphate phosphatase 1-like [Mastacembelus armatus]	Metabolism;Environmental Information Processing;Metabolism	Global and overview maps;Signal transduction;Lipid metabolism	ko01100//Metabolic pathways;ko04071//Sphingolipid signaling pathway;ko00600//Sphingolipid metabolism	K04716;K04716;K04716	GO:0005575//cellular_component;GO:0005622//intracellular anatomical structure;GO:0005634//nucleus;GO:0005654//nucleoplasm;GO:0005737//cytoplasm;GO:0005783//endoplasmic reticulum;GO:0005789//endoplasmic reticulum membrane;GO:0005886//plasma membrane;GO:0012505//endomembrane system;GO:0016020//membrane;GO:0016021//integral component of membrane;GO:0031224//intrinsic component of membrane;GO:0031974…	GO:0003674//molecular_function;GO:0003824//catalytic activity;GO:0016787//hydrolase activity;GO:0016788//hydrolase activity, acting on ester bonds;GO:0016791//phosphatase activity;GO:0042392//sphingosine-1-phosphate phosphatase activity;GO:0042578//phosphoric ester hydrolase activity;GO:0070780//dihydrosphingosine-1-phosphate phosphatase activity	GO:0006066//alcohol metabolic process;GO:0006629//lipid metabolic process;GO:0006643//membrane lipid metabolic process;GO:0006644//phospholipid metabolic process;GO:0006665//sphingolipid metabolic process;GO:0006668//sphinganine-1-phosphate metabolic process;GO:0006670//sphingosine metabolic process;GO:0006793//phosphorus metabolic process;GO:0006796//phosphate-containing compound metabolic proce…	--
ncbi_113127512	634	485	561	5882	6274	5668	20.698	18.851	20.68	132.829	138.457	138.987	20.0763	136.758	2.76805	0	0	gjc1	XP_026157973.1 gap junction gamma-1 protein-like [Mastacembelus armatus]	-	-	-	-	-	-	-	--
ncbi_113127514	1715	1548	1598	93	64	62	102.923	110.71	108.386	3.881	2.642	2.795	107.34	3.106	-5.11098	0	0	INHA	XP_026157976.1 inhibin alpha chain [Mastacembelus armatus]	Environmental Information Processing	Signaling molecules and interaction	ko04060//Cytokine-cytokine receptor interaction	K05500	GO:0001750//photoreceptor outer segment;GO:0001917//photoreceptor inner segment;GO:0005575//cellular_component;GO:0005576//extracellular region;GO:0005615//extracellular space;GO:0005622//intracellular anatomical structure;GO:0005737//cytoplasm;GO:0005886//plasma membrane;GO:0005929//cilium;GO:0016020//membrane;GO:0032991//protein-containing complex;GO:0034673//inhibin-betaglycan-ActRII complex;G…	GO:0003674//molecular_function;GO:0005102//signaling receptor binding;GO:0005125//cytokine activity;GO:0005126//cytokine receptor binding;GO:0005160//transforming growth factor beta receptor binding;GO:0005179//hormone activity;GO:0005488//binding;GO:0005515//protein binding;GO:0008083//growth factor activity;GO:0030545//signaling receptor regulator activity;GO:0034711//inhibin binding;GO:0046982…	GO:0000003//reproduction;GO:0001501//skeletal system development;GO:0001541//ovarian follicle development;GO:0001817//regulation of cytokine production;GO:0001818//negative regulation of cytokine production;GO:0001932//regulation of protein phosphorylation;GO:0001934//positive regulation of protein phosphorylation;GO:0002262//myeloid cell homeostasis;GO:0002376//immune system process;GO:0002520//…	--
ncbi_113127599	420	401	418	2528	2684	2385	6.156	6.724	6.587	33.501	34.24	35.306	6.489	34.349	2.4042	0	0	NCEH1	XP_026158089.1 neutral cholesterol ester hydrolase 1-like [Mastacembelus armatus]	Human Diseases;Organismal Systems;Organismal Systems;Organismal Systems	Endocrine and metabolic disease;Digestive system;Endocrine system;Digestive system	ko04934//Cushing syndrome;ko04976//Bile secretion;ko04927//Cortisol synthesis and secretion;ko04979//Cholesterol metabolism	K14349;K14349;K14349;K14349	GO:0005576//extracellular region	GO:0008236//serine-type peptidase activity;GO:0016787//hydrolase activity	GO:0006508//proteolysis	--
ncbi_113127649	5717	4837	5102	21602	21579	19564	215.075	216.853	216.926	558.594	544.172	552.848	216.285	551.871	1.3514	0	0	Uchl1	XP_026158103.1 ubiquitin carboxyl-terminal hydrolase isozyme L1 [Mastacembelus armatus]	Human Diseases;Human Diseases	Neurodegenerative disease;Neurodegenerative disease	ko05022//Pathways of neurodegeneration - multiple diseases;ko05012//Parkinson disease	K05611;K05611	GO:0005575//cellular_component;GO:0005622//intracellular anatomical structure;GO:0005634//nucleus;GO:0005654//nucleoplasm;GO:0005737//cytoplasm;GO:0005783//endoplasmic reticulum;GO:0005789//endoplasmic reticulum membrane;GO:0005829//cytosol;GO:0005886//plasma membrane;GO:0012505//endomembrane system;GO:0016020//membrane;GO:0030424//axon;GO:0031974//membrane-enclosed lumen;GO:0031981//nuclear lume…	GO:0001664//G protein-coupled receptor binding;GO:0003674//molecular_function;GO:0003824//catalytic activity;GO:0004175//endopeptidase activity;GO:0004197//cysteine-type endopeptidase activity;GO:0004843//thiol-dependent deubiquitinase;GO:0005102//signaling receptor binding;GO:0005488//binding;GO:0005515//protein binding;GO:0008233//peptidase activity;GO:0008234//cysteine-type peptidase activity;…	GO:0000902//cell morphogenesis;GO:0000904//cell morphogenesis involved in differentiation;GO:0001932//regulation of protein phosphorylation;GO:0001933//negative regulation of protein phosphorylation;GO:0002931//response to ischemia;GO:0003008//system process;GO:0006464//cellular protein modification process;GO:0006469//negative regulation of protein kinase activity;GO:0006508//proteolysis;GO:0006…	--
ncbi_113127653	468	360	410	33454	33296	30289	19.291	17.687	19.176	956.757	928.593	946.639	18.718	943.996	5.65628	0	0	ACP5	XP_026158110.1 tartrate-resistant acid phosphatase type 5 isoform X1 [Mastacembelus armatus]	Metabolism;Cellular Processes;Organismal Systems;Human Diseases;Metabolism	Global and overview maps;Transport and catabolism;Development and regeneration;Immune disease;Metabolism of cofactors and vitamins	ko01100//Metabolic pathways;ko04142//Lysosome;ko04380//Osteoclast differentiation;ko05323//Rheumatoid arthritis;ko00740//Riboflavin metabolism	K14379;K14379;K14379;K14379;K14379	GO:0000323//lytic vacuole;GO:0005575//cellular_component;GO:0005576//extracellular region;GO:0005622//intracellular anatomical structure;GO:0005737//cytoplasm;GO:0005764//lysosome;GO:0005773//vacuole;GO:0005829//cytosol;GO:0016020//membrane;GO:0016021//integral component of membrane;GO:0031224//intrinsic component of membrane;GO:0043226//organelle;GO:0043227//membrane-bounded organelle;GO:0043229…	GO:0003674//molecular_function;GO:0003824//catalytic activity;GO:0003993//acid phosphatase activity;GO:0004527//exonuclease activity;GO:0005488//binding;GO:0005506//iron ion binding;GO:0008198//ferrous iron binding;GO:0008199//ferric iron binding;GO:0016787//hydrolase activity;GO:0016788//hydrolase activity, acting on ester bonds;GO:0016791//phosphatase activity;GO:0042578//phosphoric ester hydro…	GO:0001501//skeletal system development;GO:0001505//regulation of neurotransmitter levels;GO:0001817//regulation of cytokine production;GO:0001818//negative regulation of cytokine production;GO:0001894//tissue homeostasis;GO:0002237//response to molecule of bacterial origin;GO:0006260//DNA replication;GO:0006310//DNA recombination;GO:0006766//vitamin metabolic process;GO:0006767//water-soluble vi…	--
ncbi_113127690	371	296	328	5311	5596	4993	7.309	7.056	6.663	71.571	73.596	72.094	7.00933	72.4203	3.36905	0	0	KLHL28	XP_026158187.1 kelch-like protein 28 isoform X2 [Mastacembelus armatus]	-	-	-	-	GO:0000151//ubiquitin ligase complex;GO:0005575//cellular_component;GO:0005622//intracellular anatomical structure;GO:0031461//cullin-RING ubiquitin ligase complex;GO:0031463//Cul3-RING ubiquitin ligase complex;GO:0032991//protein-containing complex;GO:1902494//catalytic complex;GO:1990234//transferase complex	GO:0005515//protein binding	GO:0006464//cellular protein modification process;GO:0006807//nitrogen compound metabolic process;GO:0008150//biological_process;GO:0008152//metabolic process;GO:0009987//cellular process;GO:0016567//protein ubiquitination;GO:0019538//protein metabolic process;GO:0032446//protein modification by small protein conjugation;GO:0036211//protein modification process;GO:0043170//macromolecule metabolic…	--
ncbi_113127698	1667	1346	1522	131	102	88	22.15	21.541	23.024	1.165	0.901	0.887	22.2383	0.984333	-4.49776	0	0	Hhip	XP_026158179.1 hedgehog-interacting protein isoform X1 [Mastacembelus armatus]	Human Diseases;Environmental Information Processing;Human Diseases;Environmental Information Processing	Cancer: overview;Signal transduction;Cancer: specific types;Signal transduction	ko05200//Pathways in cancer;ko04024//cAMP signaling pathway;ko05217//Basal cell carcinoma;ko04340//Hedgehog signaling pathway	K06231;K06231;K06231;K06231	GO:0005575//cellular_component;GO:0005576//extracellular region;GO:0005622//intracellular anatomical structure;GO:0005634//nucleus;GO:0005737//cytoplasm;GO:0005886//plasma membrane;GO:0005887//integral component of plasma membrane;GO:0005929//cilium;GO:0009986//cell surface;GO:0016020//membrane;GO:0016021//integral component of membrane;GO:0031090//organelle membrane;GO:0031224//intrinsic compone…	GO:0003674//molecular_function;GO:0003824//catalytic activity;GO:0005488//binding;GO:0005515//protein binding;GO:0008270//zinc ion binding;GO:0043167//ion binding;GO:0043169//cation binding;GO:0046872//metal ion binding;GO:0046914//transition metal ion binding;GO:0097108//hedgehog family protein binding	GO:0001501//skeletal system development;GO:0001763//morphogenesis of a branching structure;GO:0002009//morphogenesis of an epithelium;GO:0003002//regionalization;GO:0007154//cell communication;GO:0007165//signal transduction;GO:0007166//cell surface receptor signaling pathway;GO:0007224//smoothened signaling pathway;GO:0007275//multicellular organism development;GO:0007389//pattern specification …	--
ncbi_113127726	1405	1166	1273	8230	8377	7778	30.476	30.14	31.207	122.703	121.798	126.725	30.6077	123.742	2.01537	0	0	GYG1	XP_026158282.1 glycogenin-1-like isoform X1 [Mastacembelus armatus]	Metabolism;Metabolism	Global and overview maps;Carbohydrate metabolism	ko01100//Metabolic pathways;ko00500//Starch and sucrose metabolism	K00750;K00750	-	GO:0004805//trehalose-phosphatase activity;GO:0016757//glycosyltransferase activity	GO:0005992//trehalose biosynthetic process;GO:0006486//protein glycosylation	--
ncbi_113127761	527	447	463	2782	2757	2562	9.13	9.67	9.264	36.151	34.629	36.427	9.35467	35.7357	1.93361	0	0	Septin9	XP_026158306.1 neuronal-specific septin-3-like isoform X1 [Mastacembelus armatus]	Human Diseases;Human Diseases	Infectious disease: bacterial;Infectious disease: bacterial	ko05131//Shigellosis;ko05100//Bacterial invasion of epithelial cells	K16938;K16938	GO:0005737//cytoplasm;GO:0005887//integral component of plasma membrane;GO:0016020//membrane;GO:0031390//Ctf18 RFC-like complex;GO:0055051//ATP-binding cassette (ABC) transporter complex, integrated substrate binding	GO:0000166//nucleotide binding;GO:0003677//DNA binding;GO:0003723//RNA binding;GO:0003724//RNA helicase activity;GO:0003924//GTPase activity;GO:0005524//ATP binding;GO:0005525//GTP binding;GO:0008134//transcription factor binding;GO:0019001//guanyl nucleotide binding;GO:0019843//rRNA binding;GO:0031683//G-protein beta/gamma-subunit complex binding;GO:0033230//ABC-type cysteine transporter activit…	GO:0006355//regulation of transcription, DNA-templated;GO:0006412//translation;GO:0006810//transport;GO:0007064//mitotic sister chromatid cohesion;GO:0007186//G protein-coupled receptor signaling pathway;GO:0008150//biological_process;GO:0033228//cysteine export across plasma membrane;GO:0042254//ribosome biogenesis;GO:0046336//ethanolamine catabolic process	--
ncbi_113127764	4093	3441	3568	19	17	27	37.584	34.665	48.919	0.069	0.506	0.113	40.3893	0.229333	-7.46038	0	0	DNAH6	XP_026158315.1 dynein heavy chain 6, axonemal isoform X1 [Mastacembelus armatus]	Human Diseases;Human Diseases;Human Diseases	Neurodegenerative disease;Neurodegenerative disease;Neurodegenerative disease	ko05022//Pathways of neurodegeneration - multiple diseases;ko05014//Amyotrophic lateral sclerosis;ko05016//Huntington disease	K10408;K10408;K10408	GO:0005575//cellular_component;GO:0005622//intracellular anatomical structure;GO:0005737//cytoplasm;GO:0005856//cytoskeleton;GO:0005858//axonemal dynein complex;GO:0005874//microtubule;GO:0005875//microtubule associated complex;GO:0005929//cilium;GO:0005930//axoneme;GO:0015630//microtubule cytoskeleton;GO:0030286//dynein complex;GO:0032838//plasma membrane bounded cell projection cytoplasm;GO:003…	GO:0000166//nucleotide binding;GO:0003674//molecular_function;GO:0003723//RNA binding;GO:0003724//RNA helicase activity;GO:0003774//cytoskeletal motor activity;GO:0003777//microtubule motor activity;GO:0003824//catalytic activity;GO:0004127//cytidylate kinase activity;GO:0005198//structural molecule activity;GO:0005488//binding;GO:0005515//protein binding;GO:0005524//ATP binding;GO:0008134//trans…	GO:0001539//cilium or flagellum-dependent cell motility;GO:0002949//tRNA threonylcarbamoyladenosine modification;GO:0003341//cilium movement;GO:0006139//nucleobase-containing compound metabolic process;GO:0006355//regulation of transcription, DNA-templated;GO:0006928//movement of cell or subcellular component;GO:0006996//organelle organization;GO:0007017//microtubule-based process;GO:0007018//mic…	--
ncbi_113127814	932	824	797	8009	8373	7214	42.729	44.953	41.46	289.384	297.001	283.4	43.0473	289.928	2.7517	0	0	ELMOD2	XP_026158439.1 ELMO domain-containing protein 2 [Mastacembelus armatus]	-	-	-	-	GO:0005575//cellular_component;GO:0032991//protein-containing complex	GO:0003674//molecular_function;GO:0005096//GTPase activator activity;GO:0008047//enzyme activator activity;GO:0030234//enzyme regulator activity;GO:0030695//GTPase regulator activity;GO:0043130//ubiquitin binding;GO:0060589//nucleoside-triphosphatase regulator activity;GO:0098772//molecular function regulator	GO:0002252//immune effector process;GO:0002376//immune system process;GO:0002682//regulation of immune system process;GO:0002697//regulation of immune effector process;GO:0002831//regulation of response to biotic stimulus;GO:0006950//response to stress;GO:0006952//defense response;GO:0008150//biological_process;GO:0009605//response to external stimulus;GO:0009607//response to biotic stimulus;GO:0…	--
ncbi_113127851	2277	1919	2094	10430	10840	9376	48.892	49.106	50.817	153.94	156.03	151.228	49.605	153.733	1.63187	0	0	PLK1	XP_026158500.1 serine/threonine-protein kinase PLK1 isoform X1 [Mastacembelus armatus]	Environmental Information Processing;Cellular Processes;Cellular Processes;Organismal Systems	Signal transduction;Cell growth and death;Cell growth and death;Endocrine system	ko04068//FoxO signaling pathway;ko04110//Cell cycle;ko04114//Oocyte meiosis;ko04914//Progesterone-mediated oocyte maturation	K06631;K06631;K06631;K06631	GO:0000228//nuclear chromosome;GO:0000775//chromosome, centromeric region;GO:0000776//kinetochore;GO:0000779//condensed chromosome, centromeric region;GO:0000785//chromatin;GO:0000793//condensed chromosome;GO:0000794//condensed nuclear chromosome;GO:0000795//synaptonemal complex;GO:0000922//spindle pole;GO:0000940//outer kinetochore;GO:0005575//cellular_component;GO:0005622//intracellular anatomi…	GO:0000166//nucleotide binding;GO:0000287//magnesium ion binding;GO:0003674//molecular_function;GO:0003824//catalytic activity;GO:0004672//protein kinase activity;GO:0004674//protein serine/threonine kinase activity;GO:0005488//binding;GO:0005515//protein binding;GO:0005524//ATP binding;GO:0008017//microtubule binding;GO:0008092//cytoskeletal protein binding;GO:0010997//anaphase-promoting complex…	GO:0000003//reproduction;GO:0000070//mitotic sister chromatid segregation;GO:0000075//cell cycle checkpoint signaling;GO:0000077//DNA damage checkpoint signaling;GO:0000079//regulation of cyclin-dependent protein serine/threonine kinase activity;GO:0000086//G2/M transition of mitotic cell cycle;GO:0000122//negative regulation of transcription by RNA polymerase II;GO:0000212//meiotic spindle organ…	--
ncbi_113127860	3374	2660	2855	837	822	765	77.144	72.478	73.776	13.154	12.598	13.138	74.466	12.9633	-2.52215	0	0	BFAR	XP_026158518.1 bifunctional apoptosis regulator [Mastacembelus armatus]	-	-	-	-	GO:0000109//nucleotide-excision repair complex;GO:0005575//cellular_component;GO:0005622//intracellular anatomical structure;GO:0005680//anaphase-promoting complex;GO:0005737//cytoplasm;GO:0005783//endoplasmic reticulum;GO:0005789//endoplasmic reticulum membrane;GO:0005886//plasma membrane;GO:0005887//integral component of plasma membrane;GO:0012505//endomembrane system;GO:0016020//membrane;GO:00…	GO:0002020//protease binding;GO:0003674//molecular_function;GO:0003676//nucleic acid binding;GO:0003677//DNA binding;GO:0003824//catalytic activity;GO:0004842//ubiquitin-protein transferase activity;GO:0005488//binding;GO:0005515//protein binding;GO:0008270//zinc ion binding;GO:0016740//transferase activity;GO:0019787//ubiquitin-like protein transferase activity;GO:0019899//enzyme binding;GO:0030…	GO:0000209//protein polyubiquitination;GO:0002682//regulation of immune system process;GO:0002683//negative regulation of immune system process;GO:0006139//nucleobase-containing compound metabolic process;GO:0006289//nucleotide-excision repair;GO:0006351//transcription, DNA-templated;GO:0006355//regulation of transcription, DNA-templated;GO:0006464//cellular protein modification process;GO:000650…	--
ncbi_113127863	1473	1266	1427	15973	16473	14791	52.411	53.681	57.384	390.648	392.893	395.314	54.492	392.952	2.85024	0	0	actbb	XP_026158521.1 actin, cytoplasmic 2-like [Mastacembelus armatus]	Human Diseases;Human Diseases;Human Diseases;Human Diseases;Human Diseases;Environmental Information Processing;Cellular Processes;Cellular Processes;Organismal Systems;Cellular Processes;Organismal Systems;Human Diseases;Human Diseases;Environmental Information Processing;Human Diseases;Organismal Systems;Human Diseases;Cellular Processes;Cellular Processes;Organismal Systems;Organismal Systems;…	Neurodegenerative disease;Infectious disease: bacterial;Infectious disease: bacterial;Infectious disease: bacterial;Cancer: overview;Signal transduction;Cell motility;Cellular community - eukaryotes;Environmental adaptation;Cellular community - eukaryotes;Endocrine system;Cancer: specific types;Infectious disease: bacterial;Signal transduction;Infectious disease: viral;Immune system;Cardiovascula…	ko05014//Amyotrophic lateral sclerosis;ko05132//Salmonella infection;ko05131//Shigellosis;ko05130//Pathogenic Escherichia coli infection;ko05205//Proteoglycans in cancer;ko04015//Rap1 signaling pathway;ko04810//Regulation of actin cytoskeleton;ko04510//Focal adhesion;ko04714//Thermogenesis;ko04530//Tight junction;ko04921//Oxytocin signaling pathway;ko05225//Hepatocellular carcinoma;ko05135//Yersi…	K05692;K05692;K05692;K05692;K05692;K05692;K05692;K05692;K05692;K05692;K05692;K05692;K05692;K05692;K05692;K05692;K05692;K05692;K05692;K05692;K05692;K05692;K05692;K05692;K05692;K05692;K05692;K05692;K05692;K05692;K05692;K05692	GO:0005575//cellular_component;GO:0005622//intracellular anatomical structure;GO:0005634//nucleus;GO:0005737//cytoplasm;GO:0005856//cytoskeleton;GO:0005886//plasma membrane;GO:0005912//adherens junction;GO:0005925//focal adhesion;GO:0015629//actin cytoskeleton;GO:0016020//membrane;GO:0030054//cell junction;GO:0030055//cell-substrate junction;GO:0043226//organelle;GO:0043227//membrane-bounded orga…	GO:0000166//nucleotide binding;GO:0003674//molecular_function;GO:0005488//binding;GO:0005524//ATP binding;GO:0017076//purine nucleotide binding;GO:0030554//adenyl nucleotide binding;GO:0032553//ribonucleotide binding;GO:0032555//purine ribonucleotide binding;GO:0032559//adenyl ribonucleotide binding;GO:0035639//purine ribonucleoside triphosphate binding;GO:0036094//small molecule binding;GO:00431…	-	--
ncbi_113127896	242	205	166	2546	2787	2532	6.628	5.968	4.837	18.06	19.2	18.505	5.811	18.5883	1.67754	0	0	MYH9	XP_026158575.1 myosin-9-like isoform X1 [Mastacembelus armatus]	Human Diseases;Cellular Processes;Cellular Processes;Organismal Systems	Infectious disease: bacterial;Cell motility;Cellular community - eukaryotes;Circulatory system	ko05130//Pathogenic Escherichia coli infection;ko04810//Regulation of actin cytoskeleton;ko04530//Tight junction;ko04270//Vascular smooth muscle contraction	K10352;K10352;K10352;K10352	GO:0016459//myosin complex	GO:0003774//cytoskeletal motor activity;GO:0005515//protein binding;GO:0005524//ATP binding	GO:0007059//chromosome segregation;GO:0030261//chromosome condensation	--
ncbi_113127923	1639	1304	1422	274	260	282	115.779	109.738	109.084	1.194	1.101	1.338	111.534	1.211	-6.52514	0	0	tenm3	XP_026158631.1 teneurin-3 isoform X1 [Mastacembelus armatus]	-	-	-	-	GO:0005575//cellular_component;GO:0005886//plasma membrane;GO:0005887//integral component of plasma membrane;GO:0016020//membrane;GO:0016021//integral component of membrane;GO:0030424//axon;GO:0031224//intrinsic component of membrane;GO:0031226//intrinsic component of plasma membrane;GO:0042995//cell projection;GO:0043005//neuron projection;GO:0071944//cell periphery;GO:0120025//plasma membrane b…	GO:0003674//molecular_function;GO:0005488//binding;GO:0005515//protein binding;GO:0042802//identical protein binding;GO:0042803//protein homodimerization activity;GO:0046982//protein heterodimerization activity;GO:0046983//protein dimerization activity;GO:0050839//cell adhesion molecule binding	GO:0000902//cell morphogenesis;GO:0000904//cell morphogenesis involved in differentiation;GO:0001654//eye development;GO:0003008//system process;GO:0006508//proteolysis;GO:0006807//nitrogen compound metabolic process;GO:0006928//movement of cell or subcellular component;GO:0006935//chemotaxis;GO:0007154//cell communication;GO:0007155//cell adhesion;GO:0007156//homophilic cell adhesion via plasma …	--
ncbi_113127948	2558	2265	2219	642	661	581	10.813	11.384	10.595	1.867	1.873	1.846	10.9307	1.862	-2.55346	0	0	FAT1	XP_026158681.1 protocadherin Fat 1 isoform X1 [Mastacembelus armatus]	-	-	-	-	GO:0005575//cellular_component;GO:0005622//intracellular anatomical structure;GO:0005634//nucleus;GO:0005737//cytoplasm;GO:0005886//plasma membrane;GO:0005887//integral component of plasma membrane;GO:0005911//cell-cell junction;GO:0016020//membrane;GO:0016021//integral component of membrane;GO:0016324//apical plasma membrane;GO:0030027//lamellipodium;GO:0030054//cell junction;GO:0030175//filopod…	GO:0003674//molecular_function;GO:0005488//binding;GO:0005509//calcium ion binding;GO:0043167//ion binding;GO:0043169//cation binding;GO:0046872//metal ion binding	GO:0000902//cell morphogenesis;GO:0000904//cell morphogenesis involved in differentiation;GO:0001654//eye development;GO:0002064//epithelial cell development;GO:0003382//epithelial cell morphogenesis;GO:0006928//movement of cell or subcellular component;GO:0006996//organelle organization;GO:0007010//cytoskeleton organization;GO:0007015//actin filament organization;GO:0007154//cell communication;G…	--
ncbi_113127953	18956	15762	17015	2772	3053	2640	426.081	422.639	431.986	42.232	45.381	43.877	426.902	43.83	-3.28391	0	0	FAM13A	XP_026158692.1 protein FAM13A [Mastacembelus armatus]	-	-	-	-	GO:0005575//cellular_component;GO:0005622//intracellular anatomical structure;GO:0005737//cytoplasm;GO:0005829//cytosol	GO:0003674//molecular_function;GO:0005096//GTPase activator activity;GO:0008047//enzyme activator activity;GO:0030234//enzyme regulator activity;GO:0030695//GTPase regulator activity;GO:0060589//nucleoside-triphosphatase regulator activity;GO:0098772//molecular function regulator	GO:0007154//cell communication;GO:0007165//signal transduction;GO:0008150//biological_process;GO:0009966//regulation of signal transduction;GO:0009987//cellular process;GO:0010646//regulation of cell communication;GO:0023051//regulation of signaling;GO:0023052//signaling;GO:0043085//positive regulation of catalytic activity;GO:0043087//regulation of GTPase activity;GO:0043547//positive regulation…	--
ncbi_113127961	1431	1222	1271	75	77	80	33.564	34.18	33.681	1.24	1.259	1.377	33.8083	1.292	-4.7097	0	0	septin3	XP_033181069.1 neuronal-specific septin-3 isoform X3 [Mastacembelus armatus]	Human Diseases;Human Diseases	Infectious disease: bacterial;Infectious disease: bacterial	ko05131//Shigellosis;ko05100//Bacterial invasion of epithelial cells	K16938;K16938	GO:0005575//cellular_component;GO:0005622//intracellular anatomical structure;GO:0005737//cytoplasm;GO:0005829//cytosol;GO:0005856//cytoskeleton;GO:0005886//plasma membrane;GO:0005887//integral component of plasma membrane;GO:0009898//cytoplasmic side of plasma membrane;GO:0016020//membrane;GO:0030054//cell junction;GO:0042734//presynaptic membrane;GO:0042995//cell projection;GO:0043005//neuron p…	GO:0000166//nucleotide binding;GO:0001882//nucleoside binding;GO:0001883//purine nucleoside binding;GO:0003674//molecular_function;GO:0003677//DNA binding;GO:0003924//GTPase activity;GO:0005488//binding;GO:0005515//protein binding;GO:0005524//ATP binding;GO:0005525//GTP binding;GO:0008134//transcription factor binding;GO:0015414//ABC-type nitrate transporter activity;GO:0017076//purine nucleotide…	GO:0006355//regulation of transcription, DNA-templated;GO:0006810//transport;GO:0007049//cell cycle;GO:0008150//biological_process;GO:0009987//cellular process;GO:0015706//nitrate transport;GO:0033228//cysteine export across plasma membrane;GO:0042254//ribosome biogenesis;GO:0051301//cell division	--
ncbi_113127969	2015	1513	1691	456	463	436	30.864	27.289	29.143	4.787	4.737	4.983	29.0987	4.83567	-2.58917	0	0	RFX1	XP_026158724.1 MHC class II regulatory factor RFX1 isoform X1 [Mastacembelus armatus]	-	-	-	-	GO:0001518//voltage-gated sodium channel complex;GO:0005634//nucleus	GO:0003677//DNA binding;GO:0005248//voltage-gated sodium channel activity	GO:0006355//regulation of transcription, DNA-templated;GO:0006814//sodium ion transport	RFX
ncbi_113127986	74	74	86	2697	2636	2406	2.209	2.632	2.901	55.336	52.744	53.947	2.58067	54.009	4.38738	0	0	ELOF1	XP_026158759.1 transcription elongation factor 1 homolog [Mastacembelus armatus]	-	-	-	-	GO:0005840//ribosome;GO:0030127//COPII vesicle coat	GO:0003735//structural constituent of ribosome;GO:0008270//zinc ion binding;GO:0070403//NAD+ binding	GO:0006412//translation;GO:0006886//intracellular protein transport;GO:0006888//endoplasmic reticulum to Golgi vesicle-mediated transport	zf-LITAF-like
ncbi_113128075	114	74	77	9165	8945	8122	7.249	5.592	5.516	400.196	380.873	387.515	6.119	389.528	5.99229	0	0	--	XP_026158907.1 perilipin-2-like [Mastacembelus armatus]	Organismal Systems	Endocrine system	ko03320//PPAR signaling pathway	K17284	-	GO:0003714//transcription corepressor activity	-	--
ncbi_113128109	386	280	281	2277	2403	2134	9.872	8.703	8.454	39.474	41.064	40.595	9.00967	40.3777	2.16401	0	0	ACSL1	XP_026158957.1 long-chain-fatty-acid--CoA ligase 1-like isoform X2 [Mastacembelus armatus]	Metabolism;Organismal Systems;Cellular Processes;Organismal Systems;Organismal Systems;Metabolism;Cellular Processes;Metabolism;Metabolism	Global and overview maps;Environmental adaptation;Transport and catabolism;Endocrine system;Endocrine system;Global and overview maps;Cell growth and death;Lipid metabolism;Lipid metabolism	ko01100//Metabolic pathways;ko04714//Thermogenesis;ko04146//Peroxisome;ko04920//Adipocytokine signaling pathway;ko03320//PPAR signaling pathway;ko01212//Fatty acid metabolism;ko04216//Ferroptosis;ko00071//Fatty acid degradation;ko00061//Fatty acid biosynthesis	K01897;K01897;K01897;K01897;K01897;K01897;K01897;K01897;K01897	-	GO:0003987//acetate-CoA ligase activity;GO:0008668//(2,3-dihydroxybenzoyl)adenylate synthase activity;GO:0008756//o-succinylbenzoate-CoA ligase activity;GO:0047473//D-alanine [D-alanyl carrier protein] ligase activity	GO:0009234//menaquinone biosynthetic process;GO:0019290//siderophore biosynthetic process;GO:0019350//teichoic acid biosynthetic process;GO:0019427//acetyl-CoA biosynthetic process from acetate	--
ncbi_113128154	159	119	125	2364	2321	1862	17.639	15.733	15.673	180.267	172.602	155.165	16.3483	169.345	3.37275	0	0	COX8A	XP_026159022.1 cytochrome c oxidase subunit 8A, mitochondrial-like [Mastacembelus armatus]	Metabolism;Human Diseases;Human Diseases;Human Diseases;Human Diseases;Human Diseases;Human Diseases;Organismal Systems;Human Diseases;Human Diseases;Human Diseases;Metabolism;Organismal Systems	Global and overview maps;Neurodegenerative disease;Neurodegenerative disease;Neurodegenerative disease;Neurodegenerative disease;Neurodegenerative disease;Neurodegenerative disease;Environmental adaptation;Cancer: overview;Cardiovascular disease;Endocrine and metabolic disease;Energy metabolism;Circulatory system	ko01100//Metabolic pathways;ko05022//Pathways of neurodegeneration - multiple diseases;ko05010//Alzheimer disease;ko05014//Amyotrophic lateral sclerosis;ko05016//Huntington disease;ko05020//Prion disease;ko05012//Parkinson disease;ko04714//Thermogenesis;ko05208//Chemical carcinogenesis - reactive oxygen species;ko05415//Diabetic cardiomyopathy;ko04932//Non-alcoholic fatty liver disease;ko00190//O…	K02273;K02273;K02273;K02273;K02273;K02273;K02273;K02273;K02273;K02273;K02273;K02273;K02273	GO:0005575//cellular_component;GO:0005622//intracellular anatomical structure;GO:0005737//cytoplasm;GO:0005739//mitochondrion;GO:0005740//mitochondrial envelope;GO:0005743//mitochondrial inner membrane;GO:0005746//mitochondrial respirasome;GO:0005751//mitochondrial respiratory chain complex IV;GO:0016020//membrane;GO:0016021//integral component of membrane;GO:0019866//organelle inner membrane;GO:…	GO:0003674//molecular_function;GO:0003824//catalytic activity;GO:0004129//cytochrome-c oxidase activity;GO:0005215//transporter activity;GO:0008324//cation transmembrane transporter activity;GO:0009055//electron transfer activity;GO:0015075//ion transmembrane transporter activity;GO:0015078//proton transmembrane transporter activity;GO:0015318//inorganic molecular entity transmembrane transporter…	GO:0006091//generation of precursor metabolites and energy;GO:0006119//oxidative phosphorylation;GO:0006123//mitochondrial electron transport, cytochrome c to oxygen;GO:0006139//nucleobase-containing compound metabolic process;GO:0006163//purine nucleotide metabolic process;GO:0006725//cellular aromatic compound metabolic process;GO:0006753//nucleoside phosphate metabolic process;GO:0006793//phos…	--
ncbi_113128157	3077	2741	2832	568	582	520	219.089	232.578	227.895	27.799	27.778	27.811	226.521	27.796	-3.02669	0	0	mb	XP_026159023.1 myoglobin-like [Mastacembelus armatus]	-	-	-	-	GO:0005575//cellular_component;GO:0005622//intracellular anatomical structure;GO:0005737//cytoplasm;GO:0005829//cytosol	GO:0003674//molecular_function;GO:0005344//oxygen carrier activity;GO:0005488//binding;GO:0019825//oxygen binding;GO:0020037//heme binding;GO:0036094//small molecule binding;GO:0043167//ion binding;GO:0043169//cation binding;GO:0046872//metal ion binding;GO:0046906//tetrapyrrole binding;GO:0097159//organic cyclic compound binding;GO:0140104//molecular carrier activity;GO:1901363//heterocyclic com…	GO:0000302//response to reactive oxygen species;GO:0001568//blood vessel development;GO:0001570//vasculogenesis;GO:0001666//response to hypoxia;GO:0001944//vasculature development;GO:0002262//myeloid cell homeostasis;GO:0002376//immune system process;GO:0002520//immune system development;GO:0003008//system process;GO:0003009//skeletal muscle contraction;GO:0003010//voluntary skeletal muscle contr…	--
ncbi_113128167	26577	22564	23263	9051	9467	8172	1828.29	1849.8	1808.66	427.975	436.553	422.276	1828.92	428.935	-2.09216	0	0	rps6	KAG7225850.1 hypothetical protein INR49_014371 [Caranx melampygus]	Environmental Information Processing;Human Diseases;Organismal Systems;Human Diseases;Environmental Information Processing;Environmental Information Processing;Organismal Systems;Environmental Information Processing;Genetic Information Processing;Human Diseases	Signal transduction;Cancer: overview;Environmental adaptation;Infectious disease: viral;Signal transduction;Signal transduction;Endocrine system;Signal transduction;Translation;Drug resistance: antineoplastic	ko04151//PI3K-Akt signaling pathway;ko05205//Proteoglycans in cancer;ko04714//Thermogenesis;ko05171//Coronavirus disease - COVID-19;ko04150//mTOR signaling pathway;ko04371//Apelin signaling pathway;ko04910//Insulin signaling pathway;ko04066//HIF-1 signaling pathway;ko03010//Ribosome;ko01521//EGFR tyrosine kinase inhibitor resistance	K02991;K02991;K02991;K02991;K02991;K02991;K02991;K02991;K02991;K02991	GO:0005575//cellular_component;GO:0005622//intracellular anatomical structure;GO:0005634//nucleus;GO:0005654//nucleoplasm;GO:0005730//nucleolus;GO:0005737//cytoplasm;GO:0005783//endoplasmic reticulum;GO:0005829//cytosol;GO:0005840//ribosome;GO:0005844//polysome;GO:0005938//cell cortex;GO:0012505//endomembrane system;GO:0015935//small ribosomal subunit;GO:0022626//cytosolic ribosome;GO:0022627//cy…	GO:0003674//molecular_function;GO:0003676//nucleic acid binding;GO:0003723//RNA binding;GO:0003729//mRNA binding;GO:0003735//structural constituent of ribosome;GO:0005198//structural molecule activity;GO:0005488//binding;GO:0005515//protein binding;GO:0019899//enzyme binding;GO:0019900//kinase binding;GO:0019901//protein kinase binding;GO:0097159//organic cyclic compound binding;GO:1901363//heter…	GO:0000003//reproduction;GO:0000075//cell cycle checkpoint signaling;GO:0000082//G1/S transition of mitotic cell cycle;GO:0000184//nuclear-transcribed mRNA catabolic process, nonsense-mediated decay;GO:0000278//mitotic cell cycle;GO:0000281//mitotic cytokinesis;GO:0000910//cytokinesis;GO:0000956//nuclear-transcribed mRNA catabolic process;GO:0001775//cell activation;GO:0001776//leukocyte homeosta…	--
ncbi_113128211	8333	7011	7591	2121	2207	2001	107.623	107.908	110.804	18.829	19.107	19.412	108.778	19.116	-2.50854	0	0	smc3	XP_026159152.1 structural maintenance of chromosomes protein 3 [Mastacembelus armatus]	Cellular Processes;Cellular Processes	Cell growth and death;Cell growth and death	ko04110//Cell cycle;ko04114//Oocyte meiosis	K06669;K06669	GO:0000228//nuclear chromosome;GO:0000775//chromosome, centromeric region;GO:0000779//condensed chromosome, centromeric region;GO:0000785//chromatin;GO:0000793//condensed chromosome;GO:0000794//condensed nuclear chromosome;GO:0000795//synaptonemal complex;GO:0000798//nuclear cohesin complex;GO:0000800//lateral element;GO:0000922//spindle pole;GO:0005575//cellular_component;GO:0005576//extracellul…	GO:0000166//nucleotide binding;GO:0003674//molecular_function;GO:0003676//nucleic acid binding;GO:0003677//DNA binding;GO:0003682//chromatin binding;GO:0003690//double-stranded DNA binding;GO:0003774//cytoskeletal motor activity;GO:0003777//microtubule motor activity;GO:0003824//catalytic activity;GO:0004527//exonuclease activity;GO:0004672//protein kinase activity;GO:0004674//protein serine/thre…	GO:0000003//reproduction;GO:0000070//mitotic sister chromatid segregation;GO:0000278//mitotic cell cycle;GO:0000280//nuclear division;GO:0000724//double-strand break repair via homologous recombination;GO:0000725//recombinational repair;GO:0000819//sister chromatid segregation;GO:0001736//establishment of planar polarity;GO:0001737//establishment of imaginal disc-derived wing hair orientation;GO:…	--
ncbi_113128237	279	202	237	2860	2890	2642	16.374	13.459	14.537	112.385	113.126	110.236	14.79	111.916	2.91972	0	0	TK1	XP_026159203.1 thymidine kinase, cytosolic isoform X1 [Mastacembelus armatus]	Metabolism;Metabolism;Metabolism	Global and overview maps;Xenobiotics biodegradation and metabolism;Nucleotide metabolism	ko01100//Metabolic pathways;ko00983//Drug metabolism - other enzymes;ko00240//Pyrimidine metabolism	K00857;K00857;K00857	GO:0005575//cellular_component;GO:0005622//intracellular anatomical structure;GO:0005737//cytoplasm;GO:0005829//cytosol;GO:0005840//ribosome	GO:0000166//nucleotide binding;GO:0003674//molecular_function;GO:0003735//structural constituent of ribosome;GO:0003824//catalytic activity;GO:0004797//thymidine kinase activity;GO:0005488//binding;GO:0005515//protein binding;GO:0005524//ATP binding;GO:0008270//zinc ion binding;GO:0016301//kinase activity;GO:0016740//transferase activity;GO:0016772//transferase activity, transferring phosphorus-c…	GO:0000003//reproduction;GO:0001889//liver development;GO:0006139//nucleobase-containing compound metabolic process;GO:0006213//pyrimidine nucleoside metabolic process;GO:0006259//DNA metabolic process;GO:0006412//translation;GO:0006725//cellular aromatic compound metabolic process;GO:0006753//nucleoside phosphate metabolic process;GO:0006793//phosphorus metabolic process;GO:0006796//phosphate-co…	--
ncbi_113128264	104	73	78	2749	2870	2562	2.89	2.376	2.424	51.245	52.178	52.225	2.56333	51.8827	4.33916	0	0	SPECC1L	XP_026159257.1 cytospin-A-like [Mastacembelus armatus]	-	-	-	-	GO:0005737//cytoplasm;GO:0030867//rough endoplasmic reticulum membrane	GO:0004828//serine-tRNA ligase activity;GO:0005515//protein binding;GO:0005524//ATP binding	GO:0006434//seryl-tRNA aminoacylation;GO:0006886//intracellular protein transport;GO:0007059//chromosome segregation;GO:0016192//vesicle-mediated transport;GO:0023041//neuronal signal transduction;GO:0030261//chromosome condensation	--
ncbi_113128285	110	96	82	6409	6455	5794	9.342	9.716	7.87	374.114	367.462	369.605	8.976	370.394	5.36684	0	0	LGALS1	XP_026159286.1 galectin-2-like [Mastacembelus armatus]	-	-	-	-	-	GO:0030246//carbohydrate binding	-	--
ncbi_113128319	321	257	338	2849	2937	2561	17.819	17.004	21.208	108.71	109.288	106.789	18.677	108.262	2.5352	0	0	TMEM134	XP_026159348.1 transmembrane protein 134 isoform X1 [Mastacembelus armatus]	-	-	-	-	GO:0005575//cellular_component;GO:0005622//intracellular anatomical structure;GO:0005737//cytoplasm;GO:0016020//membrane;GO:0016021//integral component of membrane;GO:0031224//intrinsic component of membrane;GO:0048471//perinuclear region of cytoplasm	-	GO:0006486//protein glycosylation	--
ncbi_113128361	568	497	461	3831	3694	3395	27.941	29.135	25.629	129.533	121.806	125.445	27.5683	125.595	2.18769	0	0	Dctd	XP_026159424.1 deoxycytidylate deaminase [Mastacembelus armatus]	Metabolism;Metabolism	Global and overview maps;Nucleotide metabolism	ko01100//Metabolic pathways;ko00240//Pyrimidine metabolism	K01493;K01493	GO:0005575//cellular_component;GO:0005622//intracellular anatomical structure;GO:0005737//cytoplasm;GO:0005829//cytosol	GO:0003674//molecular_function;GO:0003824//catalytic activity;GO:0004132//dCMP deaminase activity;GO:0005488//binding;GO:0005515//protein binding;GO:0008251//tRNA-specific adenosine deaminase activity;GO:0008270//zinc ion binding;GO:0008703//5-amino-6-(5-phosphoribosylamino)uracil reductase activity;GO:0008835//diaminohydroxyphosphoribosylaminopyrimidine deaminase activity;GO:0016787//hydrolase a…	GO:0002100//tRNA wobble adenosine to inosine editing;GO:0006139//nucleobase-containing compound metabolic process;GO:0006220//pyrimidine nucleotide metabolic process;GO:0006221//pyrimidine nucleotide biosynthetic process;GO:0006226//dUMP biosynthetic process;GO:0006231//dTMP biosynthetic process;GO:0006725//cellular aromatic compound metabolic process;GO:0006753//nucleoside phosphate metabolic pr…	--
ncbi_113128364	160	119	122	6705	7035	6216	3.557	3.191	3.071	105.147	107.565	106.544	3.273	106.419	5.02299	0	0	UBN1	XP_026159432.1 ubinuclein-1 isoform X1 [Mastacembelus armatus]	-	-	-	-	GO:0005575//cellular_component;GO:0005622//intracellular anatomical structure;GO:0005634//nucleus;GO:0005654//nucleoplasm;GO:0005911//cell-cell junction;GO:0005923//bicellular tight junction;GO:0016604//nuclear body;GO:0016605//PML body;GO:0030054//cell junction;GO:0031974//membrane-enclosed lumen;GO:0031981//nuclear lumen;GO:0043226//organelle;GO:0043227//membrane-bounded organelle;GO:0043229//i…	GO:0003674//molecular_function;GO:0003676//nucleic acid binding;GO:0003677//DNA binding;GO:0003700//DNA-binding transcription factor activity;GO:0005488//binding;GO:0005515//protein binding;GO:0008134//transcription factor binding;GO:0097159//organic cyclic compound binding;GO:0140110//transcription regulator activity;GO:1901363//heterocyclic compound binding	GO:0006323//DNA packaging;GO:0006325//chromatin organization;GO:0006333//chromatin assembly or disassembly;GO:0006334//nucleosome assembly;GO:0006336//DNA replication-independent nucleosome assembly;GO:0006355//regulation of transcription, DNA-templated;GO:0006357//regulation of transcription by RNA polymerase II;GO:0006996//organelle organization;GO:0007275//multicellular organism development;GO…	--
ncbi_113128417	99	111	120	2709	2719	2514	2.855	3.931	3.932	51.608	51.429	53.337	3.57267	52.1247	3.86689	0	0	--	XP_026159520.1 gastrula zinc finger protein XlCGF48.2-like isoform X1 [Mastacembelus armatus]	-	-	-	-	-	-	-	zf-C2H2
ncbi_113128434	2326	1929	2078	493	434	407	87.863	85.891	86.462	9.926	8.84	9.383	86.7387	9.383	-3.20855	0	0	SMU1	XP_026159547.1 WD40 repeat-containing protein SMU1-like [Mastacembelus armatus]	-	-	-	-	-	GO:0005515//protein binding	-	--
ncbi_113128441	5201	4244	4652	1601	1666	1593	179.664	174.821	181.858	37.108	37.682	40.483	178.781	38.4243	-2.2181	0	0	KPNA2	XP_026159565.1 importin subunit alpha-1 [Mastacembelus armatus]	Human Diseases;Human Diseases;Genetic Information Processing	Cancer: overview;Infectious disease: viral;Translation	ko05207//Chemical carcinogenesis - receptor activation;ko05164//Influenza A;ko03013//Nucleocytoplasmic transport	K15043;K15043;K15043	GO:0000221//vacuolar proton-transporting V-type ATPase, V1 domain	GO:0005515//protein binding;GO:0061608//nuclear import signal receptor activity	GO:0006606//protein import into nucleus;GO:1902600//proton transmembrane transport	--
ncbi_113128462	6011	5311	5739	2769	2850	2520	297.78	313.54	321.318	94.287	94.641	93.773	310.879	94.2337	-1.72204	0	0	rsad2	XP_026159598.1 radical S-adenosyl methionine domain-containing protein 2 [Mastacembelus armatus]	-	-	-	-	GO:0001650//fibrillar center;GO:0005575//cellular_component;GO:0005622//intracellular anatomical structure;GO:0005634//nucleus;GO:0005730//nucleolus;GO:0005737//cytoplasm;GO:0005739//mitochondrion;GO:0005740//mitochondrial envelope;GO:0005741//mitochondrial outer membrane;GO:0005743//mitochondrial inner membrane;GO:0005783//endoplasmic reticulum;GO:0005789//endoplasmic reticulum membrane;GO:00057…	GO:0003674//molecular_function;GO:0003824//catalytic activity;GO:0005488//binding;GO:0005515//protein binding;GO:0016491//oxidoreductase activity;GO:0016831//carboxy-lyase activity;GO:0043167//ion binding;GO:0043169//cation binding;GO:0043621//protein self-association;GO:0046872//metal ion binding;GO:0051536//iron-sulfur cluster binding;GO:0051539//4 iron, 4 sulfur cluster binding;GO:0051540//met…	GO:0001503//ossification;GO:0001775//cell activation;GO:0001817//regulation of cytokine production;GO:0001819//positive regulation of cytokine production;GO:0002252//immune effector process;GO:0002376//immune system process;GO:0002520//immune system development;GO:0002521//leukocyte differentiation;GO:0002682//regulation of immune system process;GO:0002684//positive regulation of immune system pr…	--
ncbi_113128525	7748	6887	7170	2917	2955	2680	71.198	75.612	74.614	18.347	18.073	18.44	73.808	18.2867	-2.01299	0	0	Pcm1	XP_026159698.1 pericentriolar material 1 protein isoform X1 [Mastacembelus armatus]	-	-	-	-	GO:0000242//pericentriolar material;GO:0005575//cellular_component;GO:0005622//intracellular anatomical structure;GO:0005634//nucleus;GO:0005635//nuclear envelope;GO:0005737//cytoplasm;GO:0005813//centrosome;GO:0005814//centriole;GO:0005815//microtubule organizing center;GO:0005829//cytosol;GO:0005856//cytoskeleton;GO:0005929//cilium;GO:0012505//endomembrane system;GO:0015630//microtubule cytoske…	GO:0003674//molecular_function;GO:0005488//binding;GO:0005515//protein binding;GO:0042802//identical protein binding	GO:0000086//G2/M transition of mitotic cell cycle;GO:0000226//microtubule cytoskeleton organization;GO:0000278//mitotic cell cycle;GO:0001764//neuron migration;GO:0002009//morphogenesis of an epithelium;GO:0002165//instar larval or pupal development;GO:0006810//transport;GO:0006928//movement of cell or subcellular component;GO:0006996//organelle organization;GO:0007010//cytoskeleton organization;…	--
ncbi_113128531	103	78	88	1768	1787	1757	1.808	1.466	1.749	19.43	18.327	21.111	1.67433	19.6227	3.55086	0	0	RGL1	XP_026159726.1 ral guanine nucleotide dissociation stimulator-like 3 isoform X1 [Mastacembelus armatus]	-	-	-	-	-	GO:0005085//guanyl-nucleotide exchange factor activity	GO:0007165//signal transduction;GO:0007264//small GTPase mediated signal transduction	--
ncbi_113128622	3113	2769	2833	1225	1294	1160	136.156	144.158	140.191	36.976	38.017	38.243	140.168	37.7453	-1.89279	0	0	ADH5	XP_026159879.1 alcohol dehydrogenase 1-like isoform X2 [Mastacembelus armatus]	Metabolism;Human Diseases;Metabolism;Metabolism;Metabolism;Metabolism;Metabolism;Metabolism;Metabolism;Metabolism	Global and overview maps;Endocrine and metabolic disease;Global and overview maps;Carbohydrate metabolism;Metabolism of cofactors and vitamins;Xenobiotics biodegradation and metabolism;Xenobiotics biodegradation and metabolism;Carbohydrate metabolism;Lipid metabolism;Amino acid metabolism	ko01100//Metabolic pathways;ko04936//Alcoholic liver disease;ko01200//Carbon metabolism;ko00010//Glycolysis / Gluconeogenesis;ko00830//Retinol metabolism;ko00980//Metabolism of xenobiotics by cytochrome P450;ko00982//Drug metabolism - cytochrome P450;ko00620//Pyruvate metabolism;ko00071//Fatty acid degradation;ko00350//Tyrosine metabolism	K00121;K00121;K00121;K00121;K00121;K00121;K00121;K00121;K00121;K00121	-	GO:0004024//alcohol dehydrogenase activity, zinc-dependent;GO:0004764//shikimate 3-dehydrogenase (NADP+) activity;GO:0008270//zinc ion binding;GO:0008743//L-threonine 3-dehydrogenase activity;GO:0016491//oxidoreductase activity;GO:0016616//oxidoreductase activity, acting on the CH-OH group of donors, NAD or NADP as acceptor;GO:0016655//oxidoreductase activity, acting on NAD(P)H, quinone or simila…	GO:0006113//fermentation;GO:0006567//threonine catabolic process;GO:0008152//metabolic process;GO:0009404//toxin metabolic process;GO:0009423//chorismate biosynthetic process;GO:0010127//mycothiol-dependent detoxification;GO:0019439//aromatic compound catabolic process;GO:0030494//bacteriochlorophyll biosynthetic process;GO:0046292//formaldehyde metabolic process	--
ncbi_113128655	31846	27685	30138	15472	15524	14406	2227.23	2307.4	2382.18	743.771	727.778	756.801	2305.61	742.783	-1.63413	0	0	rps3a	XP_026159922.1 40S ribosomal protein S3a [Mastacembelus armatus]	Human Diseases;Genetic Information Processing	Infectious disease: viral;Translation	ko05171//Coronavirus disease - COVID-19;ko03010//Ribosome	K02984;K02984	GO:0005575//cellular_component;GO:0005576//extracellular region;GO:0005618//cell wall;GO:0005622//intracellular anatomical structure;GO:0005634//nucleus;GO:0005654//nucleoplasm;GO:0005730//nucleolus;GO:0005737//cytoplasm;GO:0005783//endoplasmic reticulum;GO:0005829//cytosol;GO:0005840//ribosome;GO:0009277//fungal-type cell wall;GO:0012505//endomembrane system;GO:0015935//small ribosomal subunit;G…	GO:0003674//molecular_function;GO:0003676//nucleic acid binding;GO:0003723//RNA binding;GO:0003729//mRNA binding;GO:0003735//structural constituent of ribosome;GO:0005198//structural molecule activity;GO:0005488//binding;GO:0005515//protein binding;GO:0031369//translation initiation factor binding;GO:0044877//protein-containing complex binding;GO:0048027//mRNA 5'-UTR binding;GO:0097159//organic c…	GO:0000003//reproduction;GO:0000184//nuclear-transcribed mRNA catabolic process, nonsense-mediated decay;GO:0000956//nuclear-transcribed mRNA catabolic process;GO:0002181//cytoplasmic translation;GO:0003006//developmental process involved in reproduction;GO:0006139//nucleobase-containing compound metabolic process;GO:0006401//RNA catabolic process;GO:0006402//mRNA catabolic process;GO:0006412//tr…	--
ncbi_113128665	408	371	398	4376	4257	3916	11.986	12.988	13.214	88.362	83.829	86.413	12.7293	86.2013	2.75955	0	0	UGDH	XP_026159935.1 UDP-glucose 6-dehydrogenase [Mastacembelus armatus]	Metabolism;Metabolism;Metabolism;Metabolism	Global and overview maps;Carbohydrate metabolism;Carbohydrate metabolism;Carbohydrate metabolism	ko01100//Metabolic pathways;ko00520//Amino sugar and nucleotide sugar metabolism;ko00040//Pentose and glucuronate interconversions;ko00053//Ascorbate and aldarate metabolism	K00012;K00012;K00012;K00012	-	GO:0008677//2-dehydropantoate 2-reductase activity;GO:0016491//oxidoreductase activity;GO:0016616//oxidoreductase activity, acting on the CH-OH group of donors, NAD or NADP as acceptor;GO:0051287//NAD binding;GO:0070403//NAD+ binding	GO:0006631//fatty acid metabolic process;GO:0015940//pantothenate biosynthetic process;GO:0046168//glycerol-3-phosphate catabolic process	--
ncbi_113128719	840	697	761	3405	3465	3221	17.937	17.736	18.365	49.976	49.597	51.664	18.0127	50.4123	1.48476	0	0	SEC23A	XP_026160023.1 protein transport protein Sec23B [Mastacembelus armatus]	Genetic Information Processing	Folding, sorting and degradation	ko04141//Protein processing in endoplasmic reticulum	K14006	GO:0000139//Golgi membrane;GO:0005575//cellular_component;GO:0005622//intracellular anatomical structure;GO:0005737//cytoplasm;GO:0005783//endoplasmic reticulum;GO:0005789//endoplasmic reticulum membrane;GO:0005794//Golgi apparatus;GO:0005798//Golgi-associated vesicle;GO:0005829//cytosol;GO:0012505//endomembrane system;GO:0012506//vesicle membrane;GO:0012507//ER to Golgi transport vesicle membran…	GO:0003674//molecular_function;GO:0005488//binding;GO:0008270//zinc ion binding;GO:0043167//ion binding;GO:0043169//cation binding;GO:0046872//metal ion binding;GO:0046914//transition metal ion binding	GO:0006810//transport;GO:0006886//intracellular protein transport;GO:0006888//endoplasmic reticulum to Golgi vesicle-mediated transport;GO:0006900//vesicle budding from membrane;GO:0006996//organelle organization;GO:0008104//protein localization;GO:0008150//biological_process;GO:0009987//cellular process;GO:0015031//protein transport;GO:0015833//peptide transport;GO:0016043//cellular component or…	--
ncbi_113128723	17120	15015	15137	5850	5731	5405	1400.47	1464.17	1400.28	328.571	313.642	331.701	1421.64	324.638	-2.13065	0	0	rpl9	XP_026160028.1 60S ribosomal protein L9 [Mastacembelus armatus]	Human Diseases;Genetic Information Processing	Infectious disease: viral;Translation	ko05171//Coronavirus disease - COVID-19;ko03010//Ribosome	K02940;K02940	GO:0005575//cellular_component;GO:0005622//intracellular anatomical structure;GO:0005737//cytoplasm;GO:0005829//cytosol;GO:0005840//ribosome;GO:0015934//large ribosomal subunit;GO:0022625//cytosolic large ribosomal subunit;GO:0022626//cytosolic ribosome;GO:0032991//protein-containing complex;GO:0043226//organelle;GO:0043228//non-membrane-bounded organelle;GO:0043229//intracellular organelle;GO:00…	GO:0003674//molecular_function;GO:0003676//nucleic acid binding;GO:0003723//RNA binding;GO:0003735//structural constituent of ribosome;GO:0005198//structural molecule activity;GO:0005488//binding;GO:0019843//rRNA binding;GO:0097159//organic cyclic compound binding;GO:1901363//heterocyclic compound binding	GO:0000184//nuclear-transcribed mRNA catabolic process, nonsense-mediated decay;GO:0000956//nuclear-transcribed mRNA catabolic process;GO:0002181//cytoplasmic translation;GO:0006139//nucleobase-containing compound metabolic process;GO:0006401//RNA catabolic process;GO:0006402//mRNA catabolic process;GO:0006412//translation;GO:0006413//translational initiation;GO:0006518//peptide metabolic process…	--
ncbi_113128732	1645	1410	1449	99	103	85	19.328	19.743	19.242	0.8	0.811	0.75	19.4377	0.787	-4.62635	0	0	c3	XP_026160043.1 complement C3 [Mastacembelus armatus]	Environmental Information Processing;Human Diseases;Human Diseases;Human Diseases;Human Diseases;Human Diseases;Human Diseases;Cellular Processes;Organismal Systems;Human Diseases;Human Diseases;Human Diseases;Human Diseases;Human Diseases;Human Diseases;Human Diseases;Organismal Systems	Signaling molecules and interaction;Infectious disease: bacterial;Infectious disease: viral;Infectious disease: viral;Cancer: overview;Infectious disease: viral;Infectious disease: bacterial;Transport and catabolism;Immune system;Endocrine and metabolic disease;Infectious disease: parasitic;Immune disease;Infectious disease: parasitic;Infectious disease: bacterial;Infectious disease: bacterial;In…	ko04080//Neuroactive ligand-receptor interaction;ko05131//Shigellosis;ko05168//Herpes simplex virus 1 infection;ko05167//Kaposi sarcoma-associated herpesvirus infection;ko05203//Viral carcinogenesis;ko05171//Coronavirus disease - COVID-19;ko05152//Tuberculosis;ko04145//Phagosome;ko04613//Neutrophil extracellular trap formation;ko04936//Alcoholic liver disease;ko05142//Chagas disease;ko05322//Syst…	K03990;K03990;K03990;K03990;K03990;K03990;K03990;K03990;K03990;K03990;K03990;K03990;K03990;K03990;K03990;K03990;K03990	GO:0005576//extracellular region;GO:0005615//extracellular space	GO:0004866//endopeptidase inhibitor activity	-	--
ncbi_113128751	9394	7812	8557	360	375	336	2164.81	2145.95	2230.74	6.326	4.764	10.875	2180.5	7.32167	-8.21827	0	0	tapt1	XP_026160073.1 transmembrane anterior posterior transformation protein 1 homolog isoform X1 [Mastacembelus armatus]	-	-	-	-	GO:0005575//cellular_component;GO:0005576//extracellular region;GO:0005622//intracellular anatomical structure;GO:0005737//cytoplasm;GO:0005813//centrosome;GO:0005815//microtubule organizing center;GO:0005856//cytoskeleton;GO:0005929//cilium;GO:0015630//microtubule cytoskeleton;GO:0016020//membrane;GO:0016021//integral component of membrane;GO:0031224//intrinsic component of membrane;GO:0036064//…	GO:0003674//molecular_function;GO:0004888//transmembrane signaling receptor activity;GO:0004930//G protein-coupled receptor activity;GO:0005179//hormone activity;GO:0016520//growth hormone-releasing hormone receptor activity;GO:0038023//signaling receptor activity;GO:0060089//molecular transducer activity	GO:0001501//skeletal system development;GO:0001503//ossification;GO:0001701//in utero embryonic development;GO:0007154//cell communication;GO:0007165//signal transduction;GO:0007186//G protein-coupled receptor signaling pathway;GO:0007275//multicellular organism development;GO:0008150//biological_process;GO:0008608//attachment of spindle microtubules to kinetochore;GO:0009790//embryo development;…	--
ncbi_113128777	209	231	228	2469	2492	2252	4.202	5.522	5.183	34.305	33.799	34.249	4.969	34.1177	2.77949	0	0	Atad5	XP_026160120.1 ATPase family AAA domain-containing protein 5-like [Mastacembelus armatus]	-	-	-	-	GO:0005840//ribosome;GO:0009368//endopeptidase Clp complex	GO:0003735//structural constituent of ribosome;GO:0003924//GTPase activity;GO:0004176//ATP-dependent peptidase activity;GO:0005524//ATP binding;GO:0005525//GTP binding;GO:0016887//ATP hydrolysis activity;GO:0017111//nucleoside-triphosphatase activity	GO:0006412//translation;GO:0006508//proteolysis;GO:0043335//protein unfolding	--
ncbi_113128785	1855	1642	1634	422	406	354	50.624	53.401	50.398	7.916	7.427	7.257	51.4743	7.53333	-2.77249	0	0	UTP6	XP_026160133.1 U3 small nucleolar RNA-associated protein 6 homolog [Mastacembelus armatus]	Genetic Information Processing	Translation	ko03008//Ribosome biogenesis in eukaryotes	K14557	GO:0005575//cellular_component;GO:0005622//intracellular anatomical structure;GO:0005634//nucleus;GO:0005654//nucleoplasm;GO:0005730//nucleolus;GO:0005732//sno(s)RNA-containing ribonucleoprotein complex;GO:0030684//preribosome;GO:0030686//90S preribosome;GO:0031974//membrane-enclosed lumen;GO:0031981//nuclear lumen;GO:0032040//small-subunit processome;GO:0032991//protein-containing complex;GO:003…	GO:0003674//molecular_function;GO:0003676//nucleic acid binding;GO:0003723//RNA binding;GO:0005488//binding;GO:0030515//snoRNA binding;GO:0097159//organic cyclic compound binding;GO:1901363//heterocyclic compound binding	GO:0000447//endonucleolytic cleavage in ITS1 to separate SSU-rRNA from 5.8S rRNA and LSU-rRNA from tricistronic rRNA transcript (SSU-rRNA, 5.8S rRNA, LSU-rRNA);GO:0000460//maturation of 5.8S rRNA;GO:0000462//maturation of SSU-rRNA from tricistronic rRNA transcript (SSU-rRNA, 5.8S rRNA, LSU-rRNA);GO:0000466//maturation of 5.8S rRNA from tricistronic rRNA transcript (SSU-rRNA, 5.8S rRNA, LSU-rRNA);…	--
ncbi_113128794	2099	1939	1910	391	398	384	116.377	125.407	120.65	15.893	15.249	15.364	120.811	15.502	-2.96223	0	0	ANKRD49	XP_026160145.1 ankyrin repeat domain-containing protein 49 [Mastacembelus armatus]	-	-	-	-	GO:0005575//cellular_component;GO:0005622//intracellular anatomical structure;GO:0005634//nucleus;GO:0043226//organelle;GO:0043227//membrane-bounded organelle;GO:0043229//intracellular organelle;GO:0043231//intracellular membrane-bounded organelle	GO:0003674//molecular_function;GO:0005515//protein binding	GO:0000003//reproduction;GO:0006355//regulation of transcription, DNA-templated;GO:0007276//gamete generation;GO:0007283//spermatogenesis;GO:0008150//biological_process;GO:0009889//regulation of biosynthetic process;GO:0009891//positive regulation of biosynthetic process;GO:0009893//positive regulation of metabolic process;GO:0009987//cellular process;GO:0010468//regulation of gene expression;GO:…	--
ncbi_113128812	7291	6106	6414	308	360	300	230.099	229.839	228.57	6.744	7.661	7.19	229.503	7.19833	-4.9947	0	0	EEF1A1	XP_022049090.1 elongation factor 1-alpha 1 [Acanthochromis polyacanthus]	Genetic Information Processing;Human Diseases;Human Diseases	Translation;Infectious disease: parasitic;Infectious disease: bacterial	ko03013//Nucleocytoplasmic transport;ko05140//Leishmaniasis;ko05134//Legionellosis	K03231;K03231;K03231	GO:0005737//cytoplasm	GO:0003743//translation initiation factor activity;GO:0003746//translation elongation factor activity;GO:0003747//translation release factor activity;GO:0003924//GTPase activity;GO:0004781//sulfate adenylyltransferase (ATP) activity;GO:0005525//GTP binding;GO:0043022//ribosome binding	GO:0000103//sulfate assimilation;GO:0001514//selenocysteine incorporation;GO:0006412//translation;GO:0006413//translational initiation;GO:0006414//translational elongation;GO:0006415//translational termination;GO:0006950//response to stress;GO:0042254//ribosome biogenesis	--
ncbi_113128816	137	122	138	2086	2127	1767	3.581	3.8	4.076	37.474	37.264	34.69	3.819	36.476	3.25568	0	0	CLEC17A	XP_026160185.1 CD209 antigen-like [Mastacembelus armatus]	-	-	-	-	GO:0005737//cytoplasm;GO:0005886//plasma membrane;GO:0031514//motile cilium	GO:0003674//molecular_function;GO:0003700//DNA-binding transcription factor activity;GO:0004527//exonuclease activity;GO:0005524//ATP binding;GO:0008134//transcription factor binding;GO:0022857//transmembrane transporter activity;GO:0042803//protein homodimerization activity;GO:0043565//sequence-specific DNA binding;GO:0070840//dynein complex binding	GO:0006260//DNA replication;GO:0006310//DNA recombination;GO:0006355//regulation of transcription, DNA-templated;GO:0007059//chromosome segregation;GO:0007165//signal transduction;GO:0008150//biological_process;GO:0030261//chromosome condensation;GO:0043093//FtsZ-dependent cytokinesis;GO:0048870//cell motility;GO:0055085//transmembrane transport;GO:0090529//cell septum assembly	--
ncbi_113128940	225	203	215	6442	6338	5540	3.392	3.644	3.666	66.777	64.071	62.753	3.56733	64.5337	4.17713	0	0	Mcoln2	XP_026160337.1 mucolipin-2 isoform X1 [Mastacembelus armatus]	Environmental Information Processing	Signal transduction	ko04020//Calcium signaling pathway	K04993	GO:0000323//lytic vacuole;GO:0005575//cellular_component;GO:0005622//intracellular anatomical structure;GO:0005737//cytoplasm;GO:0005764//lysosome;GO:0005765//lysosomal membrane;GO:0005768//endosome;GO:0005770//late endosome;GO:0005773//vacuole;GO:0005774//vacuolar membrane;GO:0005886//plasma membrane;GO:0010008//endosome membrane;GO:0012505//endomembrane system;GO:0016020//membrane;GO:0016021//i…	GO:0003674//molecular_function;GO:0005215//transporter activity;GO:0005216//ion channel activity;GO:0005261//cation channel activity;GO:0005262//calcium channel activity;GO:0008324//cation transmembrane transporter activity;GO:0015075//ion transmembrane transporter activity;GO:0015085//calcium ion transmembrane transporter activity;GO:0015267//channel activity;GO:0015318//inorganic molecular enti…	GO:0001816//cytokine production;GO:0001817//regulation of cytokine production;GO:0001819//positive regulation of cytokine production;GO:0002250//adaptive immune response;GO:0002376//immune system process;GO:0002790//peptide secretion;GO:0006810//transport;GO:0006811//ion transport;GO:0006812//cation transport;GO:0006816//calcium ion transport;GO:0006928//movement of cell or subcellular component;…	--
ncbi_113128949	742	674	690	4458	4737	4057	21.879	23.684	22.995	90.355	93.631	89.859	22.8527	91.2817	1.99796	0	0	SRP14	XP_026160360.1 signal recognition particle 14 kDa protein [Mastacembelus armatus]	Genetic Information Processing	Folding, sorting and degradation	ko03060//Protein export	K03104	GO:0005575//cellular_component;GO:0005576//extracellular region;GO:0005622//intracellular anatomical structure;GO:0005634//nucleus;GO:0005737//cytoplasm;GO:0005786//signal recognition particle, endoplasmic reticulum targeting;GO:0005829//cytosol;GO:0012505//endomembrane system;GO:0030141//secretory granule;GO:0031410//cytoplasmic vesicle;GO:0031974//membrane-enclosed lumen;GO:0031982//vesicle;GO:…	GO:0003674//molecular_function;GO:0003676//nucleic acid binding;GO:0003723//RNA binding;GO:0005048//signal sequence binding;GO:0005488//binding;GO:0008312//7S RNA binding;GO:0030942//endoplasmic reticulum signal peptide binding;GO:0033218//amide binding;GO:0042277//peptide binding;GO:0097159//organic cyclic compound binding;GO:1901363//heterocyclic compound binding	GO:0001775//cell activation;GO:0002252//immune effector process;GO:0002263//cell activation involved in immune response;GO:0002274//myeloid leukocyte activation;GO:0002275//myeloid cell activation involved in immune response;GO:0002283//neutrophil activation involved in immune response;GO:0002366//leukocyte activation involved in immune response;GO:0002376//immune system process;GO:0002443//leuko…	--
ncbi_113128979	30939	25769	27433	9700	10160	9093	1841	1827.31	1844.89	396.732	405.249	406.427	1837.74	402.803	-2.18978	0	0	RPL5	XP_026160407.1 60S ribosomal protein L5 [Mastacembelus armatus]	Human Diseases;Genetic Information Processing	Infectious disease: viral;Translation	ko05171//Coronavirus disease - COVID-19;ko03010//Ribosome	K02932;K02932	GO:0005840//ribosome	GO:0003735//structural constituent of ribosome;GO:0008097//5S rRNA binding	GO:0006412//translation	--
ncbi_113129001	15259	13444	14502	7081	6951	6359	459.841	482.812	493.923	146.676	140.415	143.945	478.859	143.679	-1.73675	0	0	atnb233	XP_026160446.1 sodium/potassium-transporting ATPase subunit beta-233-like [Mastacembelus armatus]	Environmental Information Processing;Environmental Information Processing;Organismal Systems;Organismal Systems;Organismal Systems;Organismal Systems;Organismal Systems;Organismal Systems;Organismal Systems;Organismal Systems;Organismal Systems;Organismal Systems;Organismal Systems;Organismal Systems;Organismal Systems;Organismal Systems;Organismal Systems;Organismal Systems	Signal transduction;Signal transduction;Circulatory system;Endocrine system;Digestive system;Digestive system;Endocrine system;Circulatory system;Endocrine system;Digestive system;Digestive system;Digestive system;Endocrine system;Excretory system;Digestive system;Digestive system;Excretory system;Excretory system	ko04024//cAMP signaling pathway;ko04022//cGMP-PKG signaling pathway;ko04261//Adrenergic signaling in cardiomyocytes;ko04919//Thyroid hormone signaling pathway;ko04972//Pancreatic secretion;ko04974//Protein digestion and absorption;ko04925//Aldosterone synthesis and secretion;ko04260//Cardiac muscle contraction;ko04911//Insulin secretion;ko04976//Bile secretion;ko04971//Gastric acid secretion;ko04…	K01540;K01540;K01540;K01540;K01540;K01540;K01540;K01540;K01540;K01540;K01540;K01540;K01540;K01540;K01540;K01540;K01540;K01540	GO:0005890//sodium:potassium-exchanging ATPase complex	GO:0005391//P-type sodium:potassium-exchanging transporter activity	GO:0006813//potassium ion transport;GO:0006814//sodium ion transport;GO:0030322//stabilization of membrane potential	--
ncbi_113129048	3008	2675	2766	106	96	80	61.839	66.146	64.882	1.336	1.188	1.176	64.289	1.23333	-5.70394	0	0	Dnm3	XP_026160531.1 dynamin-3 isoform X1 [Mastacembelus armatus]	Cellular Processes;Environmental Information Processing;Organismal Systems;Human Diseases;Organismal Systems	Transport and catabolism;Signal transduction;Nervous system;Infectious disease: bacterial;Excretory system	ko04144//Endocytosis;ko04072//Phospholipase D signaling pathway;ko04721//Synaptic vesicle cycle;ko05100//Bacterial invasion of epithelial cells;ko04961//Endocrine and other factor-regulated calcium reabsorption	K01528;K01528;K01528;K01528;K01528	GO:0005737//cytoplasm	GO:0003924//GTPase activity;GO:0005525//GTP binding;GO:0043022//ribosome binding	GO:0042254//ribosome biogenesis	--
ncbi_113129062	227	163	180	2781	2843	2619	6.505	5.566	5.83	54.776	54.61	56.373	5.967	55.253	3.21098	0	0	ING5	XP_026160562.1 inhibitor of growth protein 5 isoform X1 [Mastacembelus armatus]	-	-	-	-	GO:0000123//histone acetyltransferase complex;GO:0005575//cellular_component;GO:0005622//intracellular anatomical structure;GO:0005634//nucleus;GO:0005654//nucleoplasm;GO:0031248//protein acetyltransferase complex;GO:0031974//membrane-enclosed lumen;GO:0031981//nuclear lumen;GO:0032991//protein-containing complex;GO:0043226//organelle;GO:0043227//membrane-bounded organelle;GO:0043229//intracellul…	GO:0003674//molecular_function;GO:0003682//chromatin binding;GO:0005488//binding;GO:0005515//protein binding;GO:0035064//methylated histone binding;GO:0042393//histone binding;GO:0043167//ion binding;GO:0043169//cation binding;GO:0046872//metal ion binding;GO:0140030//modification-dependent protein binding;GO:0140034//methylation-dependent protein binding	GO:0006139//nucleobase-containing compound metabolic process;GO:0006259//DNA metabolic process;GO:0006260//DNA replication;GO:0006325//chromatin organization;GO:0006351//transcription, DNA-templated;GO:0006355//regulation of transcription, DNA-templated;GO:0006464//cellular protein modification process;GO:0006473//protein acetylation;GO:0006475//internal protein amino acid acetylation;GO:0006725/…	--
ncbi_113129065	544	503	543	8071	8310	7461	36.36	40.411	41.202	381.515	383.736	384.985	39.3243	383.412	3.2854	0	0	Rpp21	XP_026160566.1 ribonuclease P protein subunit p21-like [Mastacembelus armatus]	-	-	-	-	GO:0005575//cellular_component;GO:0005622//intracellular anatomical structure;GO:0005634//nucleus;GO:0005654//nucleoplasm;GO:0005655//nucleolar ribonuclease P complex;GO:0005730//nucleolus;GO:0005737//cytoplasm;GO:0005829//cytosol;GO:0030677//ribonuclease P complex;GO:0030681//multimeric ribonuclease P complex;GO:0031974//membrane-enclosed lumen;GO:0031981//nuclear lumen;GO:0032991//protein-conta…	GO:0003674//molecular_function;GO:0003824//catalytic activity;GO:0004518//nuclease activity;GO:0004519//endonuclease activity;GO:0004521//endoribonuclease activity;GO:0004526//ribonuclease P activity;GO:0004540//ribonuclease activity;GO:0004549//tRNA-specific ribonuclease activity;GO:0005488//binding;GO:0008270//zinc ion binding;GO:0016787//hydrolase activity;GO:0016788//hydrolase activity, actin…	GO:0000966//RNA 5'-end processing;GO:0001682//tRNA 5'-leader removal;GO:0006139//nucleobase-containing compound metabolic process;GO:0006396//RNA processing;GO:0006399//tRNA metabolic process;GO:0006725//cellular aromatic compound metabolic process;GO:0006807//nitrogen compound metabolic process;GO:0008033//tRNA processing;GO:0008150//biological_process;GO:0008152//metabolic process;GO:0009987//c…	--
ncbi_113129073	4470	3887	3828	1785	1769	1736	114.546	118.989	111.252	23.597	22.77	23.886	114.929	23.4177	-2.29507	0	0	Osbpl9	XP_026160578.1 oxysterol-binding protein-related protein 9 isoform X1 [Mastacembelus armatus]	-	-	-	-	GO:0005575//cellular_component;GO:0005622//intracellular anatomical structure;GO:0005737//cytoplasm;GO:0005768//endosome;GO:0005770//late endosome;GO:0005794//Golgi apparatus;GO:0005829//cytosol;GO:0010008//endosome membrane;GO:0012505//endomembrane system;GO:0016020//membrane;GO:0031090//organelle membrane;GO:0031410//cytoplasmic vesicle;GO:0031902//late endosome membrane;GO:0031982//vesicle;GO:…	GO:0003674//molecular_function;GO:0005215//transporter activity;GO:0005319//lipid transporter activity;GO:0005488//binding;GO:0005515//protein binding;GO:0005516//calmodulin binding;GO:0008289//lipid binding;GO:0015248//sterol transporter activity	GO:0006082//organic acid metabolic process;GO:0006629//lipid metabolic process;GO:0006694//steroid biosynthetic process;GO:0006699//bile acid biosynthetic process;GO:0006810//transport;GO:0006869//lipid transport;GO:0008150//biological_process;GO:0008152//metabolic process;GO:0008202//steroid metabolic process;GO:0008206//bile acid metabolic process;GO:0008610//lipid biosynthetic process;GO:00090…	--
ncbi_113129146	207	155	161	2356	2521	2274	4.749	4.071	4.136	37.434	39.235	39.52	4.31867	38.7297	3.16478	0	0	hook1	XP_026160747.1 protein Hook homolog 1 isoform X1 [Mastacembelus armatus]	-	-	-	-	GO:0005575//cellular_component;GO:0005622//intracellular anatomical structure;GO:0005737//cytoplasm;GO:0005813//centrosome;GO:0005815//microtubule organizing center;GO:0005829//cytosol;GO:0005856//cytoskeleton;GO:0005874//microtubule;GO:0015630//microtubule cytoskeleton;GO:0016020//membrane;GO:0030897//HOPS complex;GO:0032991//protein-containing complex;GO:0043226//organelle;GO:0043228//non-membr…	GO:0003674//molecular_function;GO:0003779//actin binding;GO:0005488//binding;GO:0005515//protein binding;GO:0005524//ATP binding;GO:0008017//microtubule binding;GO:0008092//cytoskeletal protein binding;GO:0015631//tubulin binding;GO:0042802//identical protein binding;GO:0051959//dynein light intermediate chain binding	GO:0000003//reproduction;GO:0000226//microtubule cytoskeleton organization;GO:0003006//developmental process involved in reproduction;GO:0006810//transport;GO:0006996//organelle organization;GO:0007010//cytoskeleton organization;GO:0007017//microtubule-based process;GO:0007032//endosome organization;GO:0007033//vacuole organization;GO:0007034//vacuolar transport;GO:0007040//lysosome organization;…	--
ncbi_113129183	4620	3788	4084	202	225	173	144.711	141.242	144.194	4.333	4.726	4.05	143.382	4.36967	-5.0362	0	0	--	XP_026160826.1 muellerian-inhibiting factor [Mastacembelus armatus]	Environmental Information Processing;Environmental Information Processing;Environmental Information Processing;Environmental Information Processing	Signal transduction;Signaling molecules and interaction;Signal transduction;Signal transduction	ko04024//cAMP signaling pathway;ko04060//Cytokine-cytokine receptor interaction;ko04390//Hippo signaling pathway;ko04350//TGF-beta signaling pathway	K04665;K04665;K04665;K04665	GO:0005575//cellular_component;GO:0005576//extracellular region;GO:0005615//extracellular space;GO:0005622//intracellular anatomical structure;GO:0005737//cytoplasm	GO:0003674//molecular_function;GO:0005102//signaling receptor binding;GO:0005126//cytokine receptor binding;GO:0005160//transforming growth factor beta receptor binding;GO:0005179//hormone activity;GO:0005488//binding;GO:0005515//protein binding;GO:0008083//growth factor activity;GO:0030545//signaling receptor regulator activity;GO:0048018//receptor ligand activity;GO:0098772//molecular function …	GO:0000003//reproduction;GO:0001541//ovarian follicle development;GO:0001546//preantral ovarian follicle growth;GO:0001655//urogenital system development;GO:0001880//Mullerian duct regression;GO:0003006//developmental process involved in reproduction;GO:0006355//regulation of transcription, DNA-templated;GO:0006357//regulation of transcription by RNA polymerase II;GO:0007154//cell communication;G…	--
ncbi_113129219	160	110	143	6546	6378	5779	2.752	2.255	2.78	77.403	73.547	74.676	2.59567	75.2087	4.85672	0	0	LPL	XP_026160875.1 lipoprotein lipase-like [Mastacembelus armatus]	Human Diseases;Organismal Systems;Metabolism;Organismal Systems	Neurodegenerative disease;Endocrine system;Lipid metabolism;Digestive system	ko05010//Alzheimer disease;ko03320//PPAR signaling pathway;ko00561//Glycerolipid metabolism;ko04979//Cholesterol metabolism	K01059;K01059;K01059;K01059	-	GO:0004465//lipoprotein lipase activity;GO:0004806//triglyceride lipase activity;GO:0005515//protein binding;GO:0070205//2-succinyl-6-hydroxy-2,4-cyclohexadiene-1-carboxylate synthase activity	GO:0009234//menaquinone biosynthetic process	--
ncbi_113129226	980	760	903	4025	3994	3738	17.574	16.241	18.301	49.611	48.009	50.35	17.372	49.3233	1.50551	0	0	map2k2	XP_026160883.1 dual specificity mitogen-activated protein kinase kinase 2 [Mastacembelus armatus]	Human Diseases;Human Diseases;Human Diseases;Environmental Information Processing;Human Diseases;Environmental Information Processing;Environmental Information Processing;Human Diseases;Human Diseases;Human Diseases;Human Diseases;Environmental Information Processing;Environmental Information Processing;Cellular Processes;Human Diseases;Environmental Information Processing;Human Diseases;Human Di…	Cancer: overview;Neurodegenerative disease;Neurodegenerative disease;Signal transduction;Infectious disease: viral;Signal transduction;Signal transduction;Infectious disease: bacterial;Infectious disease: viral;Infectious disease: viral;Cancer: overview;Signal transduction;Signal transduction;Cell motility;Infectious disease: viral;Signal transduction;Infectious disease: viral;Cancer: overview;Ca…	ko05200//Pathways in cancer;ko05022//Pathways of neurodegeneration - multiple diseases;ko05010//Alzheimer disease;ko04151//PI3K-Akt signaling pathway;ko05165//Human papillomavirus infection;ko04010//MAPK signaling pathway;ko04024//cAMP signaling pathway;ko05132//Salmonella infection;ko05163//Human cytomegalovirus infection;ko05166//Human T-cell leukemia virus 1 infection;ko05205//Proteoglycans in…	K04369;K04369;K04369;K04369;K04369;K04369;K04369;K04369;K04369;K04369;K04369;K04369;K04369;K04369;K04369;K04369;K04369;K04369;K04369;K04369;K04369;K04369;K04369;K04369;K04369;K04369;K04369;K04369;K04369;K04369;K04369;K04369;K04369;K04369;K04369;K04369;K04369;K04369;K04369;K04369;K04369;K04369;K04369;K04369;K04369;K04369;K04369;K04369;K04369;K04369;K04369;K04369;K04369;K04369;K04369;K04369;K04369;…	GO:0005737//cytoplasm	GO:0004672//protein kinase activity;GO:0005506//iron ion binding;GO:0005524//ATP binding;GO:0008849//enterochelin esterase activity;GO:0016709//oxidoreductase activity, acting on paired donors, with incorporation or reduction of molecular oxygen, NAD(P)H as one donor, and incorporation of one atom of oxygen	GO:0006468//protein phosphorylation;GO:0006744//ubiquinone biosynthetic process;GO:0006826//iron ion transport	--
ncbi_113129255	8474	7140	7528	782	755	758	122.444	122.946	122.936	7.767	7.313	8.227	122.775	7.769	-3.98215	0	0	-	-	-	-	-	-	-	-	-	-
ncbi_113129268	5065	4268	4525	2533	2774	2359	123.188	123.703	124.38	42.341	45.222	43.094	123.757	43.5523	-1.50669	0	0	Serbp1	XP_026160945.1 plasminogen activator inhibitor 1 RNA-binding protein-like isoform X1 [Mastacembelus armatus]	-	-	-	-	-	-	-	--
ncbi_113129304	115	130	101	1759	1952	1639	1.346	1.808	1.324	14.072	15.242	14.351	1.49267	14.555	3.28555	0	0	esg1	XP_026161006.1 transducin-like enhancer protein 1 isoform X1 [Mastacembelus armatus]	Environmental Information Processing;Environmental Information Processing;Environmental Information Processing	Signal transduction;Signal transduction;Signal transduction	ko04310//Wnt signaling pathway;ko04013//MAPK signaling pathway - fly;ko04330//Notch signaling pathway	K04497;K04497;K04497	-	GO:0005515//protein binding;GO:0005524//ATP binding;GO:0043565//sequence-specific DNA binding	GO:0006355//regulation of transcription, DNA-templated	--
ncbi_113129313	35	19	12	29166	29760	25524	1.777	1.15	0.689	1017.94	1012.93	973.509	1.20533	1001.46	9.69846	0	0	zar1	XP_026161018.1 zygote arrest protein 1 [Mastacembelus armatus]	-	-	-	-	GO:0005575//cellular_component;GO:0005622//intracellular anatomical structure;GO:0005737//cytoplasm	GO:0003674//molecular_function;GO:0003676//nucleic acid binding;GO:0003723//RNA binding;GO:0003729//mRNA binding;GO:0005488//binding;GO:0097159//organic cyclic compound binding;GO:1901363//heterocyclic compound binding;GO:1903231//mRNA binding involved in posttranscriptional gene silencing	GO:0000003//reproduction;GO:0006417//regulation of translation;GO:0007275//multicellular organism development;GO:0008150//biological_process;GO:0009889//regulation of biosynthetic process;GO:0009890//negative regulation of biosynthetic process;GO:0009892//negative regulation of metabolic process;GO:0009987//cellular process;GO:0010468//regulation of gene expression;GO:0010556//regulation of macro…	--
ncbi_113129328	2244	1938	2077	539	575	501	61.081	62.865	63.896	10.085	10.491	10.244	62.614	10.2733	-2.60758	0	0	UBE2R2	XP_026161044.1 ubiquitin-conjugating enzyme E2 R2-like [Mastacembelus armatus]	Genetic Information Processing	Folding, sorting and degradation	ko04120//Ubiquitin mediated proteolysis	K02207	-	-	-	--
ncbi_113129374	6848	5726	6178	957	1041	881	119.809	119.538	121.988	11.554	12.375	11.768	120.445	11.899	-3.33946	0	0	slc44a5b	XP_026161111.1 choline transporter-like protein 5 isoform X1 [Mastacembelus armatus]	Human Diseases	Cancer: overview	ko05231//Choline metabolism in cancer	K15377	GO:0005575//cellular_component;GO:0005886//plasma membrane;GO:0016020//membrane;GO:0016021//integral component of membrane;GO:0031224//intrinsic component of membrane;GO:0071944//cell periphery	GO:0003674//molecular_function;GO:0005215//transporter activity;GO:0005326//neurotransmitter transmembrane transporter activity;GO:0008324//cation transmembrane transporter activity;GO:0008519//ammonium transmembrane transporter activity;GO:0015075//ion transmembrane transporter activity;GO:0015101//organic cation transmembrane transporter activity;GO:0015220//choline transmembrane transporter ac…	GO:0006629//lipid metabolic process;GO:0006644//phospholipid metabolic process;GO:0006650//glycerophospholipid metabolic process;GO:0006656//phosphatidylcholine biosynthetic process;GO:0006793//phosphorus metabolic process;GO:0006796//phosphate-containing compound metabolic process;GO:0006807//nitrogen compound metabolic process;GO:0006810//transport;GO:0006811//ion transport;GO:0006812//cation t…	--
ncbi_113129382	122	89	113	1855	1900	1774	8.222	7.159	8.27	84.499	83.976	87.314	7.88367	85.263	3.43498	0	0	ELOVL4	XP_026161125.1 elongation of very long chain fatty acids protein 4-like [Mastacembelus armatus]	Metabolism;Metabolism;Metabolism;Metabolism	Global and overview maps;Global and overview maps;Lipid metabolism;Lipid metabolism	ko01100//Metabolic pathways;ko01212//Fatty acid metabolism;ko00062//Fatty acid elongation;ko01040//Biosynthesis of unsaturated fatty acids	K10249;K10249;K10249;K10249	GO:0016021//integral component of membrane	-	-	--
ncbi_113129388	1580	1435	1426	365	369	312	45.457	47.686	45.411	7.458	7.426	6.738	46.1847	7.20733	-2.67988	0	0	Uap1	XP_026161130.1 UDP-N-acetylhexosamine pyrophosphorylase isoform X1 [Mastacembelus armatus]	Metabolism;Metabolism	Global and overview maps;Carbohydrate metabolism	ko01100//Metabolic pathways;ko00520//Amino sugar and nucleotide sugar metabolism	K00972;K00972	GO:0005575//cellular_component;GO:0005622//intracellular anatomical structure;GO:0005634//nucleus;GO:0005654//nucleoplasm;GO:0005737//cytoplasm;GO:0005829//cytosol;GO:0005886//plasma membrane;GO:0016020//membrane;GO:0031974//membrane-enclosed lumen;GO:0031981//nuclear lumen;GO:0043226//organelle;GO:0043227//membrane-bounded organelle;GO:0043229//intracellular organelle;GO:0043231//intracellular m…	GO:0003674//molecular_function;GO:0003824//catalytic activity;GO:0003977//UDP-N-acetylglucosamine diphosphorylase activity;GO:0005488//binding;GO:0005515//protein binding;GO:0016740//transferase activity;GO:0016772//transferase activity, transferring phosphorus-containing groups;GO:0016779//nucleotidyltransferase activity;GO:0030246//carbohydrate binding;GO:0042802//identical protein binding;GO:0…	GO:0006040//amino sugar metabolic process;GO:0006047//UDP-N-acetylglucosamine metabolic process;GO:0006048//UDP-N-acetylglucosamine biosynthetic process;GO:0006139//nucleobase-containing compound metabolic process;GO:0006725//cellular aromatic compound metabolic process;GO:0006793//phosphorus metabolic process;GO:0006807//nitrogen compound metabolic process;GO:0008150//biological_process;GO:00081…	--
ncbi_113129390	2634	2272	2251	426	383	318	98.612	100.117	95.045	10.783	9.428	8.777	97.9247	9.66267	-3.34118	0	0	kyat3	XP_026161135.1 kynurenine--oxoglutarate transaminase 3 [Mastacembelus armatus]	Metabolism;Metabolism;Metabolism;Metabolism	Global and overview maps;Amino acid metabolism;Amino acid metabolism;Metabolism of other amino acids	ko01100//Metabolic pathways;ko00270//Cysteine and methionine metabolism;ko00380//Tryptophan metabolism;ko00450//Selenocompound metabolism	K00816;K00816;K00816;K00816	GO:0005737//cytoplasm	GO:0003674//molecular_function;GO:0003824//catalytic activity;GO:0003870//5-aminolevulinate synthase activity;GO:0004400//histidinol-phosphate transaminase activity;GO:0004838//L-tyrosine:2-oxoglutarate aminotransferase activity;GO:0005488//binding;GO:0005515//protein binding;GO:0008483//transaminase activity;GO:0009016//succinyldiaminopimelate transaminase activity;GO:0016212//kynurenine-oxoglut…	GO:0000105//histidine biosynthetic process;GO:0006082//organic acid metabolic process;GO:0006103//2-oxoglutarate metabolic process;GO:0006520//cellular amino acid metabolic process;GO:0006531//aspartate metabolic process;GO:0006559//L-phenylalanine catabolic process;GO:0006572//tyrosine catabolic process;GO:0006725//cellular aromatic compound metabolic process;GO:0006783//heme biosynthetic proces…	--
ncbi_113129398	608	394	450	29039	30344	26799	39.335	30.377	32.903	1291.34	1315.93	1302.34	34.205	1303.2	5.25171	0	0	--	XP_026161152.1 uncharacterized protein LOC113129398 [Mastacembelus armatus]	-	-	-	-	-	-	-	--
ncbi_113129442	2319	1854	1972	9311	9424	8758	220.074	209.674	211.507	607.359	599.497	624.31	213.752	610.389	1.51379	0	0	magoh	NP_001017700.1 protein mago nashi homolog [Danio rerio]	Genetic Information Processing;Genetic Information Processing;Genetic Information Processing	Transcription;Translation;Translation	ko03040//Spliceosome;ko03013//Nucleocytoplasmic transport;ko03015//mRNA surveillance pathway	K12877;K12877;K12877	GO:0000932//P-body;GO:0005575//cellular_component;GO:0005622//intracellular anatomical structure;GO:0005634//nucleus;GO:0005654//nucleoplasm;GO:0005681//spliceosomal complex;GO:0005730//nucleolus;GO:0005737//cytoplasm;GO:0009507//chloroplast;GO:0009536//plastid;GO:0016604//nuclear body;GO:0016607//nuclear speck;GO:0031974//membrane-enclosed lumen;GO:0031981//nuclear lumen;GO:0032991//protein-cont…	GO:0003674//molecular_function;GO:0003676//nucleic acid binding;GO:0003723//RNA binding;GO:0005488//binding;GO:0005515//protein binding;GO:0097159//organic cyclic compound binding;GO:1901363//heterocyclic compound binding	GO:0000003//reproduction;GO:0000018//regulation of DNA recombination;GO:0000184//nuclear-transcribed mRNA catabolic process, nonsense-mediated decay;GO:0000226//microtubule cytoskeleton organization;GO:0000335//negative regulation of transposition, DNA-mediated;GO:0000337//regulation of transposition, DNA-mediated;GO:0000375//RNA splicing, via transesterification reactions;GO:0000377//RNA splicin…	--
ncbi_113129458	177	136	152	3744	3853	3451	4.944	4.527	4.798	71.881	72.141	72.405	4.75633	72.1423	3.92292	0	0	Faah	XP_026161242.1 fatty-acid amide hydrolase 1 [Mastacembelus armatus]	-	-	-	-	GO:0000139//Golgi membrane;GO:0005575//cellular_component;GO:0005622//intracellular anatomical structure;GO:0005737//cytoplasm;GO:0005739//mitochondrion;GO:0005740//mitochondrial envelope;GO:0005743//mitochondrial inner membrane;GO:0005783//endoplasmic reticulum;GO:0005789//endoplasmic reticulum membrane;GO:0005794//Golgi apparatus;GO:0005856//cytoskeleton;GO:0012505//endomembrane system;GO:00160…	GO:0003674//molecular_function;GO:0003824//catalytic activity;GO:0004039//allophanate hydrolase activity;GO:0004040//amidase activity;GO:0005488//binding;GO:0005515//protein binding;GO:0005543//phospholipid binding;GO:0008289//lipid binding;GO:0016298//lipase activity;GO:0016787//hydrolase activity;GO:0016788//hydrolase activity, acting on ester bonds;GO:0016810//hydrolase activity, acting on car…	GO:0001676//long-chain fatty acid metabolic process;GO:0006082//organic acid metabolic process;GO:0006424//glutamyl-tRNA aminoacylation;GO:0006629//lipid metabolic process;GO:0006631//fatty acid metabolic process;GO:0006690//icosanoid metabolic process;GO:0008150//biological_process;GO:0008152//metabolic process;GO:0009056//catabolic process;GO:0009062//fatty acid catabolic process;GO:0009987//ce…	--
ncbi_113129482	2091	1832	1961	188	180	160	58.954	61.553	62.486	3.643	3.402	3.388	60.9977	3.47767	-4.13256	0	0	FSTL3	XP_026161285.1 follistatin-related protein 3 [Mastacembelus armatus]	-	-	-	-	GO:0005575//cellular_component;GO:0005576//extracellular region;GO:0005615//extracellular space;GO:0005622//intracellular anatomical structure;GO:0005634//nucleus;GO:0005654//nucleoplasm;GO:0005737//cytoplasm;GO:0005783//endoplasmic reticulum;GO:0005788//endoplasmic reticulum lumen;GO:0005794//Golgi apparatus;GO:0012505//endomembrane system;GO:0030141//secretory granule;GO:0031410//cytoplasmic ve…	GO:0001968//fibronectin binding;GO:0003674//molecular_function;GO:0005488//binding;GO:0005515//protein binding;GO:0044877//protein-containing complex binding;GO:0048185//activin binding	GO:0000003//reproduction;GO:0001503//ossification;GO:0001655//urogenital system development;GO:0001822//kidney development;GO:0002244//hematopoietic progenitor cell differentiation;GO:0002376//immune system process;GO:0002520//immune system development;GO:0002682//regulation of immune system process;GO:0002683//negative regulation of immune system process;GO:0002761//regulation of myeloid leukocy…	--
ncbi_113129509	1714	1368	1598	320	352	277	49.576	47.188	52.312	6.333	6.793	5.987	49.692	6.371	-2.96342	0	0	SCAMP4	XP_026161330.1 secretory carrier-associated membrane protein 4-like [Mastacembelus armatus]	-	-	-	-	GO:0005575//cellular_component;GO:0005622//intracellular anatomical structure;GO:0005737//cytoplasm;GO:0012505//endomembrane system;GO:0016020//membrane;GO:0016021//integral component of membrane;GO:0030133//transport vesicle;GO:0031224//intrinsic component of membrane;GO:0031410//cytoplasmic vesicle;GO:0031982//vesicle;GO:0043226//organelle;GO:0043227//membrane-bounded organelle;GO:0043229//intr…	-	GO:0000003//reproduction;GO:0006810//transport;GO:0007610//behavior;GO:0008104//protein localization;GO:0008150//biological_process;GO:0015031//protein transport;GO:0015833//peptide transport;GO:0019098//reproductive behavior;GO:0022414//reproductive process;GO:0032501//multicellular organismal process;GO:0032504//multicellular organism reproduction;GO:0033036//macromolecule localization;GO:00428…	--
ncbi_113129559	406	338	355	2438	2460	2133	30.898	30.654	30.534	127.532	125.495	121.934	30.6953	124.987	2.02569	0	0	micos13	XP_026161403.1 MICOS complex subunit MIC13 [Mastacembelus armatus]	-	-	-	-	GO:0005575//cellular_component;GO:0005622//intracellular anatomical structure;GO:0005634//nucleus;GO:0005654//nucleoplasm;GO:0005737//cytoplasm;GO:0005739//mitochondrion;GO:0005740//mitochondrial envelope;GO:0005743//mitochondrial inner membrane;GO:0016020//membrane;GO:0016021//integral component of membrane;GO:0019866//organelle inner membrane;GO:0031090//organelle membrane;GO:0031224//intrinsic…	-	GO:0006996//organelle organization;GO:0007005//mitochondrion organization;GO:0007006//mitochondrial membrane organization;GO:0007007//inner mitochondrial membrane organization;GO:0008150//biological_process;GO:0009987//cellular process;GO:0016043//cellular component organization;GO:0042407//cristae formation;GO:0061024//membrane organization;GO:0071840//cellular component organization or biogenes…	--
ncbi_113129668	9849	8645	9261	2922	3053	2623	392.368	412.819	417.194	75.677	76.929	73.967	407.46	75.5243	-2.43165	0	0	NTNG1	XP_026161460.1 netrin-G1 [Mastacembelus armatus]	Environmental Information Processing;Organismal Systems	Signaling molecules and interaction;Development and regeneration	ko04514//Cell adhesion molecules;ko04360//Axon guidance	K07522;K07522	-	-	-	--
ncbi_113129684	10755	9044	9914	3722	3879	3442	216.046	215.407	225.165	46.975	48.026	47.141	218.873	47.3807	-2.20772	0	0	Cul1	XP_026161496.1 cullin-1 isoform X1 [Mastacembelus armatus]	Human Diseases;Human Diseases;Human Diseases;Environmental Information Processing;Genetic Information Processing;Genetic Information Processing;Cellular Processes;Cellular Processes;Environmental Information Processing;Environmental Information Processing;Organismal Systems;Environmental Information Processing	Cancer: overview;Infectious disease: bacterial;Infectious disease: viral;Signal transduction;Folding, sorting and degradation;Folding, sorting and degradation;Cell growth and death;Cell growth and death;Signal transduction;Signal transduction;Environmental adaptation;Signal transduction	ko05200//Pathways in cancer;ko05131//Shigellosis;ko05170//Human immunodeficiency virus 1 infection;ko04310//Wnt signaling pathway;ko04141//Protein processing in endoplasmic reticulum;ko04120//Ubiquitin mediated proteolysis;ko04110//Cell cycle;ko04114//Oocyte meiosis;ko04350//TGF-beta signaling pathway;ko04340//Hedgehog signaling pathway;ko04710//Circadian rhythm;ko04341//Hedgehog signaling pathwa…	K03347;K03347;K03347;K03347;K03347;K03347;K03347;K03347;K03347;K03347;K03347;K03347	GO:0000151//ubiquitin ligase complex;GO:0005575//cellular_component;GO:0005622//intracellular anatomical structure;GO:0005634//nucleus;GO:0005654//nucleoplasm;GO:0005737//cytoplasm;GO:0005829//cytosol;GO:0019005//SCF ubiquitin ligase complex;GO:0031461//cullin-RING ubiquitin ligase complex;GO:0031974//membrane-enclosed lumen;GO:0031981//nuclear lumen;GO:0032991//protein-containing complex;GO:0043…	GO:0003674//molecular_function;GO:0003676//nucleic acid binding;GO:0003677//DNA binding;GO:0003688//DNA replication origin binding;GO:0003690//double-stranded DNA binding;GO:0003824//catalytic activity;GO:0004842//ubiquitin-protein transferase activity;GO:0005488//binding;GO:0005515//protein binding;GO:0016740//transferase activity;GO:0019787//ubiquitin-like protein transferase activity;GO:001989…	GO:0000082//G1/S transition of mitotic cell cycle;GO:0000086//G2/M transition of mitotic cell cycle;GO:0000165//MAPK cascade;GO:0000209//protein polyubiquitination;GO:0000278//mitotic cell cycle;GO:0006464//cellular protein modification process;GO:0006468//protein phosphorylation;GO:0006508//proteolysis;GO:0006511//ubiquitin-dependent protein catabolic process;GO:0006513//protein monoubiquitinati…	--
ncbi_113129719	2861	2448	2483	1013	1022	997	203.961	207.993	200.004	49.655	48.813	53.403	203.986	50.6237	-2.01059	0	0	SAT1	XP_026161563.1 diamine acetyltransferase 1-like [Mastacembelus armatus]	Metabolism;Metabolism;Cellular Processes	Global and overview maps;Amino acid metabolism;Cell growth and death	ko01100//Metabolic pathways;ko00330//Arginine and proline metabolism;ko04216//Ferroptosis	K00657;K00657;K00657	-	GO:0005515//protein binding;GO:0008080//N-acetyltransferase activity;GO:0008999//ribosomal-protein-alanine N-acetyltransferase activity;GO:0016747//acyltransferase activity, transferring groups other than amino-acyl groups;GO:0033816//diaminobutyrate acetyltransferase activity	GO:0006464//cellular protein modification process;GO:0019491//ectoine biosynthetic process;GO:0042254//ribosome biogenesis	--
[truncated: 11,353 more rows]

## Sheet: GO terms
id	num	qvalue	per	ratio	class	ID	Descrption	Pvalue	Qvalue	Up	Down	fg_num	bg_num
GO:0005929 cilium	351	3.07394e-08	4.383	0.642	Cellular Component	GO:0005929	cilium	1.6862e-11	3.07394e-08	49	302	351	547
GO:0097014 ciliary plasm	95	1.21079e-06	1.186	0.766	Cellular Component	GO:0097014	ciliary plasm	1.32835e-09	1.21079e-06	4	91	95	124
GO:0005930 axoneme	94	1.24131e-06	1.174	0.764	Cellular Component	GO:0005930	axoneme	2.04275e-09	1.24131e-06	4	90	94	123
GO:0035082 axoneme assembly	67	5.23446e-06	0.768	0.838	Biological Process	GO:0035082	axoneme assembly	5.08151e-10	5.23446e-06	3	64	67	80
GO:0044782 cilium organization	238	5.23446e-06	2.729	0.661	Biological Process	GO:0044782	cilium organization	1.07366e-09	5.23446e-06	34	204	238	360
GO:0060271 cilium assembly	231	5.23446e-06	2.649	0.664	Biological Process	GO:0060271	cilium assembly	1.07838e-09	5.23446e-06	33	198	231	348
GO:0031514 motile cilium	135	5.8817e-05	1.686	0.685	Cellular Component	GO:0031514	motile cilium	1.29055e-07	5.8817e-05	18	117	135	197
[truncated: 20,247 more rows]

## Sheet: KEGG pathways
id	num	qvalue	per	ratio	class	ID	Descrption	Pvalue	Qvalue	Up	Down	fg_num	bg_num
[truncated: 359 more rows]
