# Supplementary material for: Integrated Transcriptome Landscape of mRNAs, lncRNAs, circRNAs, and miRNAs Reveals Molecular Regulatory Networks of Sex Differentiation in the Zig-Zag Eel (Mastacembelus armatus)
Source: Int J Mol Sci. 2026 Jun 5;27(11):5111. doi: 10.3390/ijms27115111 (PMC13256884; doi:10.3390/ijms27115111)
Supplement: Supplementary file 1 [file ijms-27-05111-s001.zip › Table S3. Identified differentially expressed lncRNAs and functional enrichment analysis of target genes interacting with DElncRNAs.xlsx]

## Sheet: DElncRNAs
id	Male-1_count	Male-2_count	Male-3_count	Female-1_count	Female-2_count	Female-3_count	Male-1_fpkm	Male-2_fpkm	Male-3_fpkm	Female-1_fpkm	Female-2_fpkm	Female-3_fpkm	Male_mean	Female_mean	log2(fc)	PValue	FDR	GeneID	Symbol	Description
MSTRG.15556.3	228	189	231	4909	5147	4327	16.822	16.648	19.275	249.273	254.857	240.104	17.5817	248.078	3.81865	0	0	MSTRG.15556	--	--
MSTRG.16787.2	27	15	37	2252	2280	1843	3.968	2.597	6.004	224.699	221.891	201.025	4.18967	215.872	5.68719	0	0	ncbi_113144414	--	--
MSTRG.35537.1	845	746	799	3425	3459	2928	53.948	56.758	57.652	150.301	148.036	140.411	56.1193	146.249	1.38186	0	0	ncbi_113122944	--	--
MSTRG.35551.3	165	123	131	1969	2131	1810	5.255	4.664	4.723	43.049	45.44	43.255	4.88067	43.9147	3.16955	0	0	MSTRG.35551	--	--
MSTRG.38511.1	46	35	57	2695	2603	2472	4.117	3.733	5.766	165.807	156.179	166.203	4.53867	162.73	5.16406	0	0	MSTRG.38511	--	--
MSTRG.3939.1	234	212	191	2289	2030	1716	44.204	47.684	40.754	296.878	256.779	243.254	44.214	265.637	2.58688	0	0	MSTRG.3939	--	--
MSTRG.40225.5	26245	22942	21124	931	834	673	4518.65	4707.07	4110.34	110.214	96.256	87.003	4445.35	97.8243	-5.50596	0	0	ncbi_113137316	--	--
MSTRG.40786.1	21	18	19	5697	5181	3969	5.16	5.183	5.4	971.531	861.562	739.674	5.24767	857.589	7.35247	0	0	MSTRG.40786	--	--
XR_003295343.1	1037	860	838	3654	3821	3323	123.061	121.621	112.392	298.052	303.95	296.209	119.025	299.404	1.33083	0	0	ncbi_113126832	LOC113126832	uncharacterized LOC113126832
MSTRG.30320.1	78078	68101	56112	2126	1868	1440	10860.9	11289.2	8821.45	203.3	174.189	150.473	10323.8	175.987	-5.87436	2.08808e-297	1.35809e-294	ncbi_113136520	--	--
MSTRG.27636.3	54	31	42	1167	1231	1078	3.691	2.55	3.244	54.832	56.377	55.325	3.16167	55.5113	4.13403	5.84666e-293	3.45697e-290	ncbi_113136271	--	--
MSTRG.40225.2	37518	32223	27701	1611	1554	1071	7987	8174.7	6664.94	235.801	221.771	171.313	7608.88	209.628	-5.18178	2.99412e-269	1.62281e-266	ncbi_113137316	--	--
MSTRG.16908.1	555	456	420	2662	2530	2041	116.875	114.481	100.016	385.68	357.351	323.056	110.457	355.362	1.6858	2.66134e-260	1.33149e-257	MSTRG.16908	--	--
MSTRG.36393.1	199	151	162	1096	1092	945	4.201	3.809	3.873	15.925	15.463	14.995	3.961	15.461	1.9647	3.84882e-242	1.66885e-239	ncbi_113125795	--	--
MSTRG.25095.1	2059	1954	1827	66	63	55	72.932	82.481	73.139	1.607	1.496	1.463	76.184	1.522	-5.64545	6.74751e-239	2.74286e-236	MSTRG.25095	--	--
MSTRG.36975.1	59	50	36	826	853	789	5.625	5.68	3.879	54.125	54.509	56.499	5.06133	55.0443	3.443	6.08379e-229	2.32759e-226	MSTRG.36975	--	--
MSTRG.28952.1	33	29	43	875	914	735	1.683	1.766	2.45	30.246	30.812	27.765	1.96633	29.6077	3.91239	3.54828e-223	1.28211e-220	ncbi_113134813	--	--
MSTRG.8926.2	26024	21319	18045	1635	1407	1113	6612.38	6455.27	5181.85	285.587	239.681	212.397	6083.17	245.888	-4.62875	6.13943e-201	2.10162e-198	MSTRG.8926	--	--
MSTRG.18940.1	34445	30874	29847	6	0	7	2949.06	3150.06	2888.07	0.353	0	0.45	2995.73	0.267667	-13.4502	3.39575e-197	1.1043e-194	MSTRG.18940	--	--
MSTRG.13423.4	62	66	71	692	676	632	2.314	2.905	2.978	17.618	16.782	17.577	2.73233	17.3257	2.66471	1.07457e-188	3.32811e-186	ncbi_113140615	--	--
MSTRG.6888.3	1839	1687	1715	162	142	129	26.608	29.089	28.052	1.611	1.373	1.407	27.9163	1.46367	-4.25345	4.00938e-185	1.18532e-182	ncbi_113129763	--	--
MSTRG.10645.1	54	37	49	607	606	576	3.612	2.95	3.705	27.91	27.173	28.942	3.42233	28.0083	3.0328	6.6507e-176	1.8807e-173	ncbi_113146061	--	--
MSTRG.7721.2	10	5	1	4149	4303	3944	1.096	0.653	0.124	312.531	316.099	324.663	0.624333	317.764	8.99142	2.0177e-172	5.46796e-170	MSTRG.7721	--	--
MSTRG.20113.1	1743	1387	1614	20	14	22	60.554	57.408	63.383	0.482	0.327	0.573	60.4483	0.460667	-7.03584	1.67967e-166	4.36984e-164	ncbi_113125023	--	--
XR_003295814.1	3159	2768	2831	344	459	331	245.451	256.3	248.602	18.372	23.906	19.318	250.118	20.532	-3.60666	4.5296e-162	1.1331e-159	ncbi_113131566	LOC113131566	uncharacterized LOC113131566
MSTRG.41897.1	2737	2308	2015	244	234	208	198.501	199.426	165.123	12.154	11.367	11.35	187.683	11.6237	-4.01316	1.46046e-161	3.51809e-159	ncbi_113143914	--	--
MSTRG.6346.1	195	157	190	782	833	694	12.694	12.179	13.979	34.99	36.349	33.935	12.9507	35.0913	1.43809	2.67194e-161	6.20653e-159	ncbi_113129216	--	--
MSTRG.35560.1	1288	1053	1196	70	87	60	147.537	143.768	154.868	5.528	6.695	5.157	148.724	5.79333	-4.6821	2.32371e-152	5.21152e-150	ncbi_113123906	--	--
XR_003296684.1	95	61	92	561	590	525	5.823	4.456	6.374	23.637	24.243	24.173	5.551	24.0177	2.11328	3.76003e-147	8.15175e-145	ncbi_113140783	LOC113140783	uncharacterized LOC113140783
MSTRG.16748.1	32	21	39	479	501	453	1.756	1.374	2.419	18.072	18.434	18.678	1.84967	18.3947	3.31395	5.51644e-143	1.15739e-140	ncbi_113144023	--	--
XR_003295212.2	57	37	37	511	465	476	1.012	0.775	0.737	6.209	5.519	6.329	0.841333	6.019	2.83877	8.25873e-138	1.67859e-135	ncbi_113125795	LOC113125795	uncharacterized LOC113125795
MSTRG.11928.4	1755	1604	1221	99	81	68	547.462	596.289	430.47	21.238	16.95	15.943	524.74	18.0437	-4.86204	1.54724e-135	3.04947e-133	ncbi_113145473	--	--
MSTRG.19543.1	1067	840	952	41	34	32	171.984	161.378	173.472	4.521	3.655	3.868	168.945	4.01467	-5.39513	3.64667e-134	6.97587e-132	MSTRG.19543	--	--
MSTRG.40225.1	1573	1253	1074	65	45	67	224.272	212.95	173.114	6.334	4.321	7.156	203.445	5.937	-5.09876	1.05288e-132	1.95655e-130	MSTRG.40225	--	--
MSTRG.4099.2	204	155	166	695	725	563	21.043	19.07	19.348	49.3	50.15	43.641	19.8203	47.697	1.26692	5.85182e-126	1.05723e-123	ncbi_113122051	--	--
MSTRG.30324.1	18291	16523	14117	428	412	246	2500.24	2691.42	2180.84	40.195	37.728	25.299	2457.5	34.4073	-6.15833	4.80288e-124	8.44268e-122	ncbi_113134680	--	--
MSTRG.7292.1	59	62	78	463	471	456	2.968	3.732	4.462	16.001	15.906	17.256	3.72067	16.3877	2.13898	9.67798e-123	1.61399e-120	ncbi_113130094	--	--
MSTRG.42000.1	1422	1094	1050	16	5	10	314.306	288.196	262.505	2.468	0.741	1.681	288.336	1.63	-7.46673	8.27963e-111	1.34627e-108	MSTRG.42000	--	--
MSTRG.7292.2	65	58	58	482	424	352	3.277	3.486	3.312	16.715	14.337	13.338	3.35833	14.7967	2.13945	4.44518e-110	7.05157e-108	ncbi_113130094	--	--
MSTRG.35551.1	29	39	29	404	400	512	0.613	1.005	0.707	5.943	5.748	8.232	0.775	6.641	3.09913	1.59109e-104	2.46391e-102	MSTRG.35551	--	--
MSTRG.17447.1	2058	1771	1773	360	369	342	153.268	157.209	149.285	18.426	18.443	19.142	153.254	18.6703	-3.03711	4.52253e-104	6.84059e-102	ncbi_113144384	--	--
MSTRG.19034.1	976	811	1056	16	11	9	109.809	108.817	134.254	1.203	0.83	0.761	117.627	0.931333	-6.9807	2.71694e-102	4.01614e-100	ncbi_113126717	--	--
MSTRG.12633.1	8	4	12	480	464	410	0.692	0.413	1.174	28.558	26.922	26.657	0.759667	27.379	5.17156	2.16824e-95	3.13383e-93	ncbi_113141580	--	--
MSTRG.30369.2	40	44	39	293	382	319	1.886	2.439	2.084	9.42	11.986	11.196	2.13633	10.8673	2.34679	5.08699e-94	6.89287e-92	ncbi_113135276	--	--
MSTRG.19374.1	790	710	691	6	12	13	33.542	35.922	33.139	0.175	0.341	0.414	34.201	0.31	-6.78563	3.42623e-87	4.5478e-85	ncbi_113126791	--	--
MSTRG.6888.2	767	622	609	50	55	55	11.994	11.596	10.768	0.538	0.581	0.641	11.4527	0.586667	-4.287	2.2011e-86	2.86319e-84	ncbi_113129763	--	--
MSTRG.34452.1	44	31	49	353	365	248	9.158	7.667	11.654	51.012	51.397	39.092	9.493	47.167	2.31284	5.72626e-86	7.30267e-84	ncbi_113123969	--	--
MSTRG.41538.1	810	722	708	77	80	86	94.656	100.616	93.56	6.208	6.28	7.566	96.2773	6.68467	-3.84827	7.13423e-84	8.75491e-82	ncbi_113129718	--	--
XR_003295241.1	123	106	141	541	450	428	8.67	8.904	11.232	26.211	21.262	22.66	9.602	23.3777	1.28372	1.48874e-82	1.76051e-80	ncbi_113125997	LOC113125997	uncharacterized LOC113125997
MSTRG.20870.1	8	12	7	329	319	290	0.197	0.354	0.195	5.562	5.259	5.358	0.248667	5.393	4.4388	1.57321e-81	1.82717e-79	ncbi_113124480	--	--
MSTRG.20294.4	769	622	707	12	8	7	16.781	16.172	17.438	0.18	0.118	0.115	16.797	0.137667	-6.93088	6.68865e-81	7.63211e-79	ncbi_113124881	--	--
MSTRG.36930.1	14	20	21	235	233	208	0.746	1.296	1.297	8.639	8.377	8.35	1.113	8.45533	2.92541	5.24406e-73	5.88058e-71	ncbi_113134559	--	--
MSTRG.35242.3	18	22	30	272	230	213	0.869	1.259	1.68	9.1	7.503	7.814	1.26933	8.139	2.68078	4.55579e-72	5.02218e-70	ncbi_113122903	--	--
MSTRG.41245.2	558	512	522	41	53	30	111.277	121.763	117.549	5.67	7.048	4.546	116.863	5.75467	-4.34394	8.02814e-72	8.70251e-70	MSTRG.41245	--	--
MSTRG.37440.1	1	6	4	546	643	590	0.137	0.979	0.619	51.411	59.044	60.71	0.578333	57.055	6.62431	1.06228e-71	1.13264e-69	MSTRG.37440	--	--
MSTRG.20497.2	886	728	777	8	4	5	27.957	27.368	27.709	0.174	0.085	0.119	27.678	0.126	-7.77917	1.69825e-71	1.75324e-69	ncbi_113124623	--	--
MSTRG.9804.1	7	13	13	226	246	209	0.529	1.248	1.184	12.493	13.304	12.64	0.987	12.8123	3.69834	1.74247e-69	1.77078e-67	ncbi_113132532	--	--
MSTRG.5516.1	1361	1028	1231	247	237	175	119.636	107.67	122.264	14.917	13.976	11.567	116.523	13.4867	-3.11101	1.34839e-66	1.34922e-64	MSTRG.5516	--	--
MSTRG.9174.2	14	4	3	265	285	220	0.601	0.205	0.146	7.824	8.206	7.098	0.317333	7.70933	4.60254	1.5613e-65	1.53859e-63	ncbi_113132713	--	--
MSTRG.35242.1	12	6	2	236	293	256	0.652	0.361	0.091	8.56	10.369	10.164	0.368	9.69767	4.71986	9.41738e-65	9.14189e-63	ncbi_113122903	--	--
MSTRG.31552.9	491	409	389	20	25	25	59.549	59.047	53.242	1.689	2.025	2.294	57.2793	2.00267	-4.83802	4.00012e-64	3.826e-62	ncbi_113135414	--	--
MSTRG.41978.1	487	384	392	31	26	22	77.698	73.037	70.723	3.358	2.831	2.648	73.8193	2.94567	-4.64733	5.55942e-62	5.24036e-60	ncbi_113132970	--	--
MSTRG.32191.1	576	457	447	10	8	5	18.415	17.411	16.151	0.22	0.171	0.12	17.3257	0.170333	-6.66841	1.29312e-61	1.20149e-59	ncbi_113135434	--	--
MSTRG.8802.1	18	13	18	175	200	198	1.154	0.993	1.304	7.711	8.594	9.534	1.15033	8.613	2.90446	1.54575e-61	1.416e-59	ncbi_113133513	--	--
XR_003295560.1	504	440	414	44	30	33	7.763	8.077	7.207	0.466	0.31	0.382	7.68233	0.386	-4.31487	2.63196e-61	2.37754e-59	ncbi_113128954	LOC113128954	uncharacterized LOC113128954
MSTRG.479.1	8773	7283	8049	1	0	3	2032.4	2010.71	2107.33	0.159	0.04	0.442	2050.15	0.213667	-13.2281	9.99322e-61	8.90354e-59	ncbi_113128751	--	--
MSTRG.35386.1	213	155	108	576	623	434	56.75	49.131	32.411	105.239	111.12	86.749	46.0973	101.036	1.13211	1.53964e-60	1.35322e-58	ncbi_113123854	--	--
MSTRG.383.1	17	2	14	2693	2632	2429	1.857	0.26	1.728	202.127	192.689	199.222	1.28167	198.013	7.27143	2.95024e-60	2.55845e-58	MSTRG.383	--	--
MSTRG.31776.1	823	651	726	137	122	105	19.94	18.815	19.886	2.274	1.982	1.912	19.547	2.056	-3.24904	1.00096e-59	8.5661e-58	MSTRG.31776	--	--
MSTRG.15477.2	620	490	626	70	70	68	22.82	21.493	26.041	1.771	1.727	1.88	23.4513	1.79267	-3.70949	1.1843e-59	1.00035e-57	MSTRG.15477	--	--
MSTRG.16292.1	32	23	16	184	190	189	2.238	1.917	1.265	8.845	8.907	9.929	1.80667	9.227	2.35253	3.33826e-58	2.7836e-56	ncbi_113144699	--	--
MSTRG.28293.1	8	3	4	273	266	231	0.453	0.202	0.256	10.614	10.086	9.815	0.303667	10.1717	5.06592	4.11147e-58	3.38494e-56	MSTRG.28293	--	--
MSTRG.2300.1	13	9	2	219	186	218	1.112	0.917	0.193	12.866	10.658	13.999	0.740667	12.5077	4.07784	1.05088e-57	8.43814e-56	ncbi_113127534	--	--
MSTRG.1846.1	595	490	444	60	41	53	64.526	63.372	54.449	4.48	2.957	4.284	60.7823	3.907	-3.95952	1.13969e-56	9.03968e-55	ncbi_113128612	--	--
MSTRG.21252.1	39	36	26	194	206	238	3.679	4.047	2.772	12.579	13.026	16.864	3.49933	14.1563	2.0163	1.94935e-56	1.52754e-54	MSTRG.21252	--	--
MSTRG.30324.2	463	384	337	13	7	10	49.672	49.115	40.946	0.953	0.514	0.766	46.5777	0.744333	-5.96755	1.07276e-55	8.30623e-54	ncbi_113134680	--	--
MSTRG.38129.1	74	80	67	274	263	222	6.301	8.118	6.448	16.037	15.012	14.2	6.95567	15.083	1.11666	7.23283e-54	5.53439e-52	MSTRG.38129	--	--
XR_003296724.2	7	14	8	168	167	187	0.395	0.981	0.531	6.603	6.41	8.047	0.635667	7.02	3.46513	1.61525e-53	1.22158e-51	ncbi_113141209	LOC113141209	uncharacterized LOC113141209%2C transcript variant X2
MSTRG.13278.2	8	5	8	201	188	156	0.582	0.465	0.697	10.655	9.698	9.029	0.581333	9.794	4.07446	5.09989e-53	3.81261e-51	ncbi_113141302	--	--
MSTRG.19159.2	343	336	355	14	18	11	17.899	20.904	20.972	0.502	0.613	0.433	19.925	0.516	-5.27106	7.2577e-53	5.3641e-51	ncbi_113126113	--	--
MSTRG.12803.1	7	2	2	280	267	250	0.206	0.07	0.067	5.672	5.275	5.535	0.114333	5.494	5.58654	2.68551e-51	1.96253e-49	MSTRG.12803	--	--
MSTRG.25568.1	32	20	51	193	233	189	2.496	1.859	4.495	10.346	12.18	11.072	2.95	11.1993	1.92463	6.01561e-51	4.34728e-49	MSTRG.25568	--	--
MSTRG.12957.1	35	13	20	162	180	159	0.837	0.371	0.541	2.664	2.887	2.857	0.583	2.80267	2.26523	1.94823e-50	1.39245e-48	MSTRG.12957	--	--
MSTRG.34027.1	376	276	347	20	24	17	24.641	21.523	25.694	0.899	1.054	0.836	23.9527	0.929667	-4.68733	2.94658e-49	2.0831e-47	ncbi_113121860	--	--
MSTRG.17676.1	3864	3070	3216	1082	1206	997	330.373	312.779	310.798	63.612	69.094	64.012	317.983	65.5727	-2.27778	3.15782e-48	2.20844e-46	MSTRG.17676	--	--
MSTRG.40511.3	18	10	4	163	197	120	2.227	1.499	0.573	13.725	16.183	11.114	1.433	13.674	3.25432	4.23936e-48	2.93327e-46	ncbi_113131231	--	--
MSTRG.33227.2	3311	2811	3131	3	1	0	57.094	57.759	61.017	0.036	0.012	0	58.6233	0.016	-11.8392	9.00733e-48	6.16671e-46	MSTRG.33227	--	--
MSTRG.13423.2	22	33	29	178	166	151	0.782	1.433	1.176	4.447	4.051	4.133	1.13033	4.21033	1.89719	9.13337e-48	6.18786e-46	ncbi_113140615	--	--
XR_003295712.2	44	74	54	242	254	206	1.936	3.868	2.676	7.295	7.478	6.777	2.82667	7.18333	1.34555	1.02579e-47	6.86162e-46	ncbi_113130557	LOC113130557	uncharacterized LOC113130557
MSTRG.20330.1	19	6	9	137	168	136	0.407	0.157	0.214	2.046	2.447	2.22	0.259333	2.23767	3.10912	1.03389e-47	6.86162e-46	ncbi_113125072	--	--
MSTRG.34170.1	648	551	606	124	109	86	100.619	101.952	106.387	13.185	11.338	9.969	102.986	11.4973	-3.16308	2.78366e-47	1.82878e-45	MSTRG.34170	--	--
MSTRG.28445.1	34	27	23	178	177	131	7.446	7.108	5.668	26.807	25.951	21.604	6.74067	24.7873	1.87864	4.74928e-47	3.08893e-45	ncbi_113133809	--	--
MSTRG.16446.1	27887	24227	26830	8581	9119	7823	433.683	448.994	471.563	91.722	95.057	91.386	451.413	92.7217	-2.28347	5.44647e-47	3.50731e-45	MSTRG.16446	--	--
MSTRG.22799.1	5	1	2	370	349	257	1.478	0.375	0.712	80.109	73.628	60.877	0.855	71.538	6.38664	5.66612e-47	3.61298e-45	MSTRG.22799	--	--
MSTRG.17246.1	309	302	332	11	6	8	8.99	10.47	10.916	0.22	0.117	0.175	10.1253	0.170667	-5.89064	4.03693e-46	2.54914e-44	MSTRG.17246	--	--
MSTRG.26987.2	5	5	0	258	262	192	0.583	0.695	0	20.659	20.519	16.829	0.426	19.3357	5.50427	4.46471e-46	2.79216e-44	MSTRG.26987	--	--
MSTRG.3161.1	5	8	3	169	173	142	0.329	0.626	0.223	7.633	7.62	7.009	0.392667	7.42067	4.24017	1.50382e-45	9.3151e-44	MSTRG.3161	--	--
MSTRG.19372.2	647	536	604	0	6	3	33.562	33.141	35.439	0	0.215	0.117	34.0473	0.110667	-8.26518	1.57692e-45	9.67576e-44	ncbi_113126783	--	--
MSTRG.13855.5	81	49	56	214	258	183	6.977	5.029	5.448	12.683	14.92	11.879	5.818	13.1607	1.17764	1.98056e-45	1.20388e-43	ncbi_113140580	--	--
MSTRG.40976.1	1	0	3	980	1145	937	0.18	0	0.61	121.276	138.184	126.717	0.263333	128.726	8.93319	3.92387e-45	2.36304e-43	MSTRG.40976	--	--
MSTRG.33725.1	1	3	6	233	236	198	0.149	0.531	1.008	23.802	23.511	22.104	0.562667	23.139	5.3619	4.01677e-45	2.3968e-43	MSTRG.33725	--	--
MSTRG.7029.1	37	35	36	163	174	151	1.765	1.99	1.941	5.344	5.564	5.41	1.89867	5.43933	1.51844	4.36694e-45	2.58205e-43	MSTRG.7029	--	--
MSTRG.33354.1	7	1	2	239	210	215	0.6	0.102	0.194	14.084	12.068	13.846	0.298667	13.3327	5.48029	1.14434e-44	6.70519e-43	MSTRG.33354	--	--
MSTRG.2994.1	2	5	0	315	353	321	0.142	0.422	0	15.347	16.772	17.091	0.188	16.4033	6.44711	2.10955e-44	1.22505e-42	ncbi_113138059	--	--
MSTRG.34169.1	354	306	270	18	24	27	62.066	63.909	53.504	2.232	2.872	3.607	59.8263	2.90367	-4.36483	1.04189e-43	5.99683e-42	MSTRG.34169	--	--
MSTRG.7317.2	21	9	7	151	128	129	2.169	1.108	0.817	10.722	8.863	10.01	1.36467	9.865	2.85377	1.48102e-43	8.44959e-42	MSTRG.7317	--	--
MSTRG.36012.1	7	9	6	128	134	125	1.644	2.494	1.6	20.475	20.886	21.805	1.91267	21.0553	3.46053	3.23802e-42	1.83131e-40	ncbi_113123224	--	--
MSTRG.39667.7	646	613	579	97	76	117	11.916	13.464	12.069	1.231	0.942	1.626	12.483	1.26633	-3.30124	2.19752e-41	1.23212e-39	ncbi_113137124	--	--
MSTRG.36571.1	6	1	0	274	277	278	0.32	0.063	0	10.021	9.881	11.109	0.127667	10.337	6.33929	2.73648e-41	1.5212e-39	ncbi_113127599	--	--
MSTRG.26648.2	576	521	500	2	3	3	36.903	39.758	36.164	0.088	0.133	0.144	37.6083	0.121667	-8.27197	7.66163e-41	4.182e-39	ncbi_113122375	--	--
MSTRG.34000.3	564	466	407	4	5	0	67.75	66.616	55.259	0.319	0.428	0	63.2083	0.249	-7.98783	7.71587e-41	4.182e-39	ncbi_113121876	--	--
MSTRG.41911.1	12	3	15	129	142	104	1.037	0.309	1.465	7.664	8.228	6.753	0.937	7.54833	3.01004	1.04926e-40	5.63996e-39	MSTRG.41911	--	--
MSTRG.12520.1	1181	1019	1033	1	1	3	81.775	84.073	80.843	0.048	0.046	0.156	82.2303	0.0833333	-9.94656	1.33969e-40	7.1421e-39	MSTRG.12520	--	--
MSTRG.38262.2	25	28	15	169	169	107	0.853	1.14	0.565	3.997	3.904	2.771	0.852667	3.55733	2.06074	1.47717e-40	7.81098e-39	MSTRG.38262	--	--
MSTRG.25725.4	21	16	18	112	153	123	0.513	0.48	0.504	1.909	2.551	2.295	0.499	2.25167	2.17388	1.77223e-40	9.29561e-39	ncbi_113131889	--	--
MSTRG.11788.2	19	29	19	167	130	129	2	3.601	2.23	11.781	8.965	9.962	2.61033	10.236	1.97135	2.46671e-40	1.27329e-38	ncbi_113146321	--	--
MSTRG.4957.1	9	4	8	122	131	110	0.833	0.438	0.81	7.527	7.846	7.375	0.693667	7.58267	3.45039	7.80925e-40	3.99932e-38	ncbi_113139762	--	--
MSTRG.40140.1	5	11	4	130	142	104	0.3	0.786	0.256	5.346	5.711	4.674	0.447333	5.24367	3.55115	8.44658e-40	4.29192e-38	ncbi_113136922	--	--
MSTRG.19981.9	5	7	10	114	128	119	0.477	0.822	1.211	8.21	8.927	9.295	0.836667	8.81067	3.39653	1.16295e-39	5.86344e-38	ncbi_113124273	--	--
MSTRG.31776.2	1693	1570	1489	4	0	0	48.39	53.453	48.092	0.088	0	0	49.9783	0.0293333	-10.7345	1.27258e-39	6.3668e-38	MSTRG.31776	--	--
MSTRG.29967.1	1379	1149	1355	362	366	359	172.084	170.867	191.071	31.017	30.646	33.684	178.007	31.7823	-2.48564	3.47614e-39	1.71279e-37	ncbi_113144209	--	--
MSTRG.41454.1	5	0	0	507	407	334	1.578	0	0	103.598	81.104	74.654	0.526	86.452	7.36069	4.7251e-39	2.29344e-37	MSTRG.41454	--	--
MSTRG.18981.1	1	1	4	298	284	267	0.079	0.094	0.357	16.195	15.052	15.857	0.176667	15.7013	6.47371	2.1186e-38	1.02069e-36	ncbi_113126486	--	--
MSTRG.3560.1	10	13	11	105	141	98	1.197	1.781	1.457	8.273	10.906	8.504	1.47833	9.22767	2.64199	7.89784e-38	3.77703e-36	ncbi_113137809	--	--
MSTRG.20105.1	28	11	16	129	121	120	1.036	0.473	0.669	3.272	2.99	3.33	0.726	3.19733	2.13883	8.00456e-38	3.80012e-36	MSTRG.20105	--	--
MSTRG.24112.2	1665	1326	1135	1	2	1	374.806	355.518	288.807	0.155	0.302	0.169	339.71	0.208667	-10.6689	1.152e-37	5.42941e-36	MSTRG.24112	--	--
MSTRG.30014.1	598	427	408	44	88	53	71.736	61.123	55.284	3.631	7.116	4.82	62.7143	5.189	-3.59527	1.20482e-37	5.63751e-36	MSTRG.30014	--	--
MSTRG.8661.1	1	2	6	192	154	165	0.117	0.278	0.791	15.4	12.046	14.463	0.395333	13.9697	5.14308	2.9612e-37	1.37569e-35	MSTRG.8661	--	--
MSTRG.19569.1	284	203	255	11	13	20	71.478	61.018	72.613	1.906	2.195	3.783	68.3697	2.628	-4.70132	5.79785e-37	2.67441e-35	MSTRG.19569	--	--
MSTRG.2620.1	64	39	33	158	183	159	1.788	1.299	1.042	3.035	3.428	3.337	1.37633	3.26667	1.24699	6.28463e-37	2.87854e-35	ncbi_113127606	--	--
MSTRG.20171.6	312	257	320	32	31	34	17.201	16.881	19.938	1.213	1.146	1.408	18.0067	1.25567	-3.84201	9.77075e-37	4.41312e-35	ncbi_113124202	--	--
XR_003294789.1	9	6	6	95	134	110	1.593	1.266	1.2	11.558	15.899	14.625	1.353	14.0273	3.37401	1.00491e-36	4.50756e-35	ncbi_113121762	LOC113121762	uncharacterized LOC113121762
MSTRG.21143.1	3	2	7	107	171	131	0.298	0.237	0.786	7.31	11.393	9.78	0.440333	9.49433	4.4304	6.61138e-36	2.94523e-34	MSTRG.21143	--	--
MSTRG.38562.2	0	0	0	3302	3244	3075	0	0	0	168.642	161.61	171.631	0.001	167.294	17.352	7.78353e-36	3.44382e-34	ncbi_113142234	--	--
MSTRG.38734.1	255	247	256	29	18	18	38.35	44.268	43.512	2.998	1.815	2.033	42.0433	2.282	-4.20351	2.32316e-35	1.02093e-33	ncbi_113141987	--	--
MSTRG.14445.8	306	233	212	2	11	4	4.588	4.157	3.59	0.016	0.107	0.046	4.11167	0.0563333	-6.18959	2.39655e-35	1.04612e-33	ncbi_113138437	--	--
MSTRG.19593.1	540	464	422	97	100	78	75.812	77.617	66.908	9.395	9.367	8.197	73.4457	8.98633	-3.03087	2.875e-35	1.2466e-33	MSTRG.19593	--	--
MSTRG.22133.4	23	39	37	162	139	139	2.416	4.852	4.42	11.719	9.819	11.007	3.896	10.8483	1.47741	2.93936e-35	1.26607e-33	ncbi_113125552	--	--
MSTRG.4389.1	44	49	34	156	154	143	1.248	1.657	1.09	3.042	2.929	3.048	1.33167	3.00633	1.17477	3.00203e-35	1.28455e-33	MSTRG.4389	--	--
MSTRG.30133.1	1296	989	973	0	3	1	22.587	20.55	19.166	0	0.035	0.013	20.7677	0.016	-10.3421	3.38581e-35	1.4393e-33	ncbi_113124713	--	--
MSTRG.30542.1	563	468	533	4	0	2	77.234	76.566	82.687	0.377	0	0.206	78.829	0.194333	-8.66405	1.00626e-34	4.24982e-33	ncbi_113125146	--	--
MSTRG.25263.1	9	6	6	112	98	98	0.303	0.24	0.228	2.589	2.209	2.475	0.257	2.42433	3.23775	1.14288e-34	4.79569e-33	MSTRG.25263	--	--
MSTRG.24696.1	299	301	278	41	32	32	80.07	96.155	84.364	7.592	5.773	6.504	86.863	6.623	-3.71319	1.23613e-34	5.15371e-33	ncbi_113142859	--	--
MSTRG.17158.1	13	3	6	101	136	85	2.179	0.599	1.136	11.635	15.278	10.7	1.30467	12.5377	3.26452	3.09475e-34	1.28205e-32	MSTRG.17158	--	--
MSTRG.21309.2	331	301	231	6	2	3	38.617	41.913	30.403	0.481	0.156	0.263	36.9777	0.3	-6.94555	5.51091e-34	2.26854e-32	ncbi_113134127	--	--
MSTRG.34523.1	1447	1220	1275	438	421	401	80.898	81.264	80.54	16.822	15.765	16.84	80.9007	16.4757	-2.29581	9.19696e-34	3.76208e-32	MSTRG.34523	--	--
XR_003296734.1	48	25	20	153	164	112	6.767	4.2	3.186	14.825	15.497	11.86	4.71767	14.0607	1.57552	1.06756e-33	4.33965e-32	ncbi_113141332	LOC113141332	uncharacterized LOC113141332
MSTRG.20592.1	39	57	48	169	186	135	1.39	2.421	1.934	4.14	4.444	3.614	1.915	4.066	1.08627	1.63198e-33	6.59279e-32	ncbi_113124772	--	--
MSTRG.33212.1	565	418	444	0	4	2	20.081	17.704	17.834	0	0.095	0.053	18.5397	0.0493333	-8.55384	2.59716e-33	1.04271e-31	ncbi_113121413	--	--
MSTRG.40996.1	5582	4761	4868	0	0	2	1037.67	1054.67	1022.67	0	0	0.295	1038.34	0.0983333	-13.3662	4.83193e-33	1.92803e-31	MSTRG.40996	--	--
MSTRG.7623.1	5	1	2	153	145	137	0.155	0.037	0.07	3.266	3.019	3.196	0.0873333	3.16033	5.1774	5.27623e-33	2.09248e-31	ncbi_113130851	--	--
MSTRG.24708.1	27	21	17	127	106	107	4.385	4.064	3.12	14.177	11.54	13.053	3.85633	12.9233	1.74468	5.46725e-33	2.15509e-31	ncbi_113143476	--	--
MSTRG.39615.2	22867	18998	20519	8075	8357	7292	3267.43	3234.99	3313.62	793.102	800.447	782.68	3272.01	792.076	-2.04647	1.04487e-32	4.09389e-31	ncbi_113137371	--	--
MSTRG.10278.1	9	8	6	97	105	81	0.531	0.562	0.4	3.934	4.153	3.59	0.497667	3.89233	2.96738	1.3952e-32	5.43375e-31	ncbi_113145081	--	--
MSTRG.41088.2	10839	8525	8706	0	0	1	3062.85	2870.63	2780.49	0	0	0.212	2904.66	0.0706667	-15.327	1.6066e-32	6.21982e-31	MSTRG.41088	--	--
MSTRG.420.3	1505	1489	1433	1	0	2	95.825	112.949	103.115	0.044	0	0.096	103.963	0.0466667	-11.1214	4.11902e-32	1.58521e-30	MSTRG.420	--	--
MSTRG.377.2	226	180	185	7	8	10	32.201	30.463	29.696	0.68	0.743	1.019	30.7867	0.814	-5.24113	7.07403e-32	2.70644e-30	ncbi_113128200	--	--
MSTRG.11112.1	252	218	218	25	21	23	57.721	59.409	56.435	3.997	3.233	3.947	57.855	3.72567	-3.95687	1.20955e-31	4.57379e-30	ncbi_113145615	--	--
MSTRG.27516.1	1	1	0	1903	1803	1409	0.176	0.209	0	229.595	212.139	185.772	0.128333	209.169	10.6706	1.34811e-31	5.06826e-30	MSTRG.27516	--	--
MSTRG.18418.4	266	197	232	26	18	22	8.841	7.802	8.714	0.594	0.401	0.549	8.45233	0.514667	-4.03764	1.4085e-31	5.26488e-30	ncbi_113126477	--	--
MSTRG.41259.1	252	197	228	9	4	0	8.487	7.912	8.679	0.217	0.09	0	8.35933	0.102333	-6.35204	1.80176e-31	6.69637e-30	MSTRG.41259	--	--
MSTRG.40847.1	198	193	193	7	7	9	14.629	17.013	16.129	0.353	0.346	0.487	15.9237	0.395333	-5.33196	1.92253e-31	7.10461e-30	MSTRG.40847	--	--
MSTRG.15325.2	1527	1241	1315	2	0	1	61.241	59.319	59.618	0.055	0	0.03	60.0593	0.0283333	-11.0497	2.13282e-31	7.8372e-30	MSTRG.15325	--	--
MSTRG.29927.1	411	340	423	72	53	71	68.159	67.266	79.214	8.244	5.895	8.846	71.5463	7.66167	-3.22315	2.91639e-31	1.06563e-29	MSTRG.29927	--	--
MSTRG.23836.1	25	22	31	121	121	99	5.18	5.415	7.172	16.93	16.538	15.22	5.92233	16.2293	1.45437	3.42023e-31	1.24275e-29	ncbi_113142506	--	--
MSTRG.4274.1	287	243	223	4	2	4	55.818	56.32	49.017	0.535	0.261	0.584	53.7183	0.46	-6.86764	5.03486e-31	1.81926e-29	MSTRG.4274	--	--
MSTRG.6160.1	230	181	196	6	7	3	13.333	12.504	12.841	0.239	0.272	0.131	12.8927	0.214	-5.9128	5.90973e-31	2.12358e-29	ncbi_113129259	--	--
MSTRG.33087.1	733	587	785	0	0	4	32.572	31.081	39.422	0	0	0.124	34.3583	0.0413333	-9.69914	1.76111e-30	6.29357e-29	ncbi_113121768	--	--
MSTRG.19375.1	296	239	233	34	38	26	18.179	17.493	16.207	1.435	1.564	1.199	17.293	1.39933	-3.62738	2.78521e-30	9.84512e-29	ncbi_113126333	--	--
MSTRG.16501.8	744	619	651	0	0	4	69.092	68.48	68.292	0	0	0.279	68.6213	0.093	-9.52721	3.14208e-30	1.10465e-28	ncbi_113144114	--	--
MSTRG.31416.1	307	272	252	24	45	39	9.211	9.716	8.533	0.494	0.911	0.887	9.15333	0.764	-3.58265	6.28681e-30	2.19835e-28	MSTRG.31416	--	--
MSTRG.18795.1	3	2	1	167	170	132	0.355	0.233	0.134	13.628	13.465	11.761	0.240667	12.9513	5.74992	6.37204e-30	2.21624e-28	ncbi_113126716	--	--
MSTRG.29672.11	11	7	9	89	95	74	1.905	1.362	1.7	10.192	10.656	9.243	1.65567	10.0303	2.59889	7.38474e-30	2.55481e-28	ncbi_113134562	--	--
MSTRG.25725.1	7	4	2	85	94	120	0.393	0.315	0.158	3.476	3.721	5.347	0.288667	4.18133	3.85649	7.48132e-30	2.57452e-28	ncbi_113131889	--	--
MSTRG.35242.4	3	2	0	200	204	165	0.153	0.101	0	7.265	7.223	6.543	0.0846667	7.01033	6.37155	1.22511e-29	4.19376e-28	ncbi_113122903	--	--
MSTRG.5448.2	244	141	208	10	8	10	47.555	32.86	45.912	1.289	1.017	1.465	42.109	1.257	-5.06607	1.70977e-29	5.79185e-28	ncbi_113139954	--	--
MSTRG.396.1	244	212	203	22	30	17	18.181	18.818	17.089	1.117	1.511	0.951	18.0293	1.193	-3.91768	2.1995e-29	7.4122e-28	MSTRG.396	--	--
MSTRG.32607.1	4	6	1	105	112	77	0.458	0.819	0.129	8.269	8.602	6.627	0.468667	7.83267	4.06287	3.67471e-29	1.23197e-27	ncbi_113135644	--	--
MSTRG.3831.1	305	229	220	20	20	37	31.695	28.356	25.792	1.427	1.386	2.884	28.6143	1.899	-3.91343	4.72024e-29	1.57438e-27	ncbi_113122598	--	--
MSTRG.38706.2	4	4	4	92	92	91	0.232	0.246	0.234	3.324	3.229	3.602	0.237333	3.385	3.83417	4.95355e-29	1.64377e-27	ncbi_113142053	--	--
MSTRG.15882.5	13	7	5	84	80	97	1.084	0.709	0.499	4.906	4.555	6.191	0.764	5.21733	2.77167	5.25103e-29	1.73364e-27	ncbi_113144881	--	--
MSTRG.22892.1	347	276	300	62	42	46	51.755	49.138	50.679	6.394	4.166	5.162	50.524	5.24067	-3.26915	1.5813e-28	5.19432e-27	ncbi_113143285	--	--
MSTRG.18893.3	0	6	3	94	127	90	0	0.67	0.321	5.791	7.57	6.065	0.330333	6.47533	4.29296	2.55843e-28	8.32002e-27	ncbi_113126699	--	--
MSTRG.4838.1	192	188	155	9	8	12	14.403	16.807	13.141	0.464	0.402	0.676	14.7837	0.514	-4.84609	3.03205e-28	9.81116e-27	ncbi_113139605	--	--
MSTRG.40225.4	1528	1472	1248	67	60	22	174.473	200.272	161.05	5.224	4.564	1.896	178.598	3.89467	-5.51907	3.5499e-28	1.143e-26	MSTRG.40225	--	--
MSTRG.14498.1	607	533	506	2	1	1	16.105	16.853	15.173	0.036	0.018	0.02	16.0437	0.0246667	-9.34523	3.76281e-28	1.20558e-26	ncbi_113139251	--	--
MSTRG.16205.1	34	15	23	108	114	92	3.35	1.741	2.571	7.375	7.559	6.826	2.554	7.25333	1.50589	4.81161e-28	1.52657e-26	ncbi_113144486	--	--
XR_003295731.2	233	216	171	7	3	1	29.721	32.834	24.652	0.614	0.257	0.096	29.069	0.322333	-6.49478	5.01983e-28	1.5849e-26	ncbi_113130772	LOC113130772	uncharacterized LOC113130772
MSTRG.30015.1	324	300	334	54	69	37	61.56	67.811	71.588	7.089	8.813	5.265	66.9863	7.05567	-3.24701	5.42573e-28	1.70478e-26	MSTRG.30015	--	--
MSTRG.30634.1	0	1	1	984	1030	980	0	0.138	0.131	78.345	79.976	85.269	0.0896667	81.1967	9.82263	6.64982e-28	2.07935e-26	ncbi_113125193	--	--
MSTRG.41344.2	9	5	13	89	80	75	0.253	0.168	0.413	1.72	1.508	1.584	0.278	1.604	2.52852	1.06649e-27	3.31887e-26	ncbi_113121309	--	--
MSTRG.20457.1	55	37	33	158	135	109	2.56	2.065	1.758	5.099	4.247	3.85	2.12767	4.39867	1.04779	1.29773e-27	4.01925e-26	ncbi_113124509	--	--
MSTRG.7878.2	2202	2046	2153	0	0	0	107.004	118.434	118.216	0	0	0	114.551	0.001	-16.8056	1.37303e-27	4.23232e-26	ncbi_113129779	--	--
MSTRG.13886.1	193	221	211	17	23	21	5.674	7.74	6.998	0.346	0.457	0.46	6.804	0.421	-4.01449	1.77342e-27	5.44071e-26	ncbi_113140573	--	--
MSTRG.29678.21	15	9	23	92	94	87	0.904	0.646	1.566	3.81	3.796	3.937	1.03867	3.84767	1.88925	1.78895e-27	5.4626e-26	ncbi_113134345	--	--
MSTRG.32481.1	4	0	0	206	224	200	0.27	0	0	8.783	9.294	9.277	0.09	9.118	6.66265	2.77513e-27	8.43431e-26	ncbi_113135634	--	--
MSTRG.26240.2	8	9	5	78	81	72	0.326	0.429	0.231	2.182	2.215	2.2	0.328667	2.199	2.74215	4.46479e-27	1.35065e-25	ncbi_113131571	--	--
MSTRG.33228.1	3971	3590	3782	0	1	0	119.669	128.927	128.811	0	0.02	0	125.802	0.00666667	-14.2038	4.63332e-27	1.39514e-25	MSTRG.33228	--	--
MSTRG.36695.1	0	0	0	777	785	786	0	0	0	26.787	26.414	29.635	0.001	27.612	14.753	5.40182e-27	1.61905e-25	ncbi_113144991	--	--
MSTRG.19034.3	2092	1932	1770	0	0	0	189.944	209.021	181.592	0	0	0	193.519	0.001	-17.5621	5.42809e-27	1.61946e-25	ncbi_113126717	--	--
MSTRG.35392.1	376	338	350	4	1	0	32.945	35.353	34.686	0.241	0.059	0	34.328	0.1	-8.42324	5.71438e-27	1.69709e-25	MSTRG.35392	--	--
MSTRG.24549.1	17	13	5	90	83	78	0.853	0.777	0.284	3.104	2.791	2.939	0.638	2.94467	2.20648	5.83115e-27	1.7239e-25	ncbi_113143204	--	--
MSTRG.40897.7	4	0	1	160	159	132	1.146	0	0.324	31.5	30.528	28.4	0.49	30.1427	5.94288	6.94548e-27	2.04404e-25	ncbi_113131276	--	--
MSTRG.12455.1	39	33	37	115	126	103	1.128	1.137	1.209	2.286	2.442	2.237	1.158	2.32167	1.00353	1.13805e-26	3.33417e-25	MSTRG.12455	--	--
XR_003296948.1	38	24	36	107	126	101	3.062	2.339	3.31	5.935	6.773	6.101	2.90367	6.26967	1.11051	1.75983e-26	5.13272e-25	ncbi_113142392	LOC113142392	uncharacterized LOC113142392
MSTRG.25249.1	839	755	689	0	0	3	63.014	67.575	58.485	0	0	0.169	63.0247	0.0563333	-10.1277	2.20658e-26	6.40695e-25	ncbi_113131475	--	--
MSTRG.10046.1	19	10	12	72	90	97	0.559	0.351	0.399	1.457	1.776	2.145	0.436333	1.79267	2.0386	2.29654e-26	6.63854e-25	ncbi_113132518	--	--
MSTRG.17753.1	224	206	202	22	31	26	37.665	41.175	38.349	2.54	3.451	3.336	39.063	3.109	-3.65128	4.52677e-26	1.29701e-24	MSTRG.17753	--	--
MSTRG.40973.1	2126	1701	1790	0	0	2	141.622	135.042	134.732	0	0	0.095	137.132	0.0316667	-12.0803	4.71182e-26	1.34411e-24	MSTRG.40973	--	--
MSTRG.12180.2	1686	1603	1536	0	0	0	61.257	69.42	63.075	0	0	0	64.584	0.001	-15.9789	5.95793e-26	1.69216e-24	ncbi_113141671	--	--
MSTRG.34022.1	307	247	240	4	0	2	24.867	23.878	21.977	0.223	0	0.128	23.574	0.117	-7.65454	7.82213e-26	2.21196e-24	ncbi_113121852	--	--
MSTRG.30808.1	17	13	18	84	79	98	0.296	0.273	0.347	0.992	0.914	1.272	0.305333	1.05933	1.7947	8.86789e-26	2.49683e-24	ncbi_113121697	--	--
MSTRG.38812.3	1	0	7	91	98	90	0.054	0	0.424	3.354	3.506	3.627	0.159333	3.49567	4.45545	9.26917e-26	2.59856e-24	ncbi_113142078	--	--
MSTRG.11803.7	1	2	0	285	328	253	0.12	0.296	0	23.604	26.474	22.91	0.138667	24.3293	7.45493	1.0724e-25	2.99351e-24	ncbi_113145157	--	--
MSTRG.12859.1	5	5	9	80	65	81	0.275	0.328	0.56	3.029	2.4	3.351	0.387667	2.92667	2.91637	1.19119e-25	3.31091e-24	ncbi_113140720	--	--
MSTRG.7173.2	1	4	9	77	82	68	0.037	0.214	0.416	2.15	2.233	2.067	0.222333	2.15	3.27354	1.99364e-25	5.51771e-24	ncbi_113129764	--	--
MSTRG.30428.3	1600	1242	1499	0	0	0	32.67	30.228	34.59	0	0	0	32.496	0.001	-14.988	2.52622e-25	6.9621e-24	ncbi_113125241	--	--
MSTRG.4969.5	1	7	3	62	91	101	0.042	0.242	0.09	1.282	1.857	2.304	0.124667	1.81433	3.86329	3.38632e-25	9.2931e-24	ncbi_113139998	--	--
MSTRG.11666.1	6	11	3	101	68	64	0.284	0.62	0.16	3.284	2.156	2.274	0.354667	2.57133	2.85798	5.40362e-25	1.47669e-23	ncbi_113145088	--	--
MSTRG.37531.1	174	148	134	5	9	10	40.865	41.571	35.739	0.803	1.418	1.766	39.3917	1.329	-4.88948	1.0108e-24	2.75074e-23	MSTRG.37531	--	--
MSTRG.15642.3	392	380	369	0	2	2	14.544	16.797	15.47	0	0.039	0.06	15.6037	0.033	-8.8852	1.31877e-24	3.57387e-23	ncbi_113139343	--	--
MSTRG.29101.1	1	1	0	588	642	567	0.161	0.192	0	64.969	69.178	68.464	0.117667	67.537	9.16483	1.63737e-24	4.41887e-23	MSTRG.29101	--	--
MSTRG.9006.2	176	162	168	1	3	6	2.983	3.268	3.216	0.012	0.034	0.076	3.15567	0.0406667	-6.27795	1.96404e-24	5.27855e-23	MSTRG.9006	--	--
MSTRG.13164.2	3	0	1	166	190	125	0.326	0	0.169	11.649	13.007	9.589	0.165	11.415	6.11232	2.00593e-24	5.36895e-23	ncbi_113140297	--	--
MSTRG.35353.1	199	165	163	1	5	3	5.743	5.66	5.314	0.02	0.096	0.067	5.57233	0.061	-6.51333	2.69668e-24	7.1882e-23	MSTRG.35353	--	--
MSTRG.17942.1	162	143	148	6	2	6	2.601	2.739	2.685	0.066	0.021	0.072	2.675	0.053	-5.6574	2.85169e-24	7.57035e-23	ncbi_113126523	--	--
MSTRG.41454.8	0	5	0	123	126	99	0	1.684	0	23.958	23.921	21.102	0.561333	22.9937	5.35623	6.17334e-24	1.63217e-22	MSTRG.41454	--	--
MSTRG.15207.3	7	3	1	77	85	59	0.434	0.21	0.098	3.499	3.786	2.937	0.247333	3.40733	3.78411	6.20564e-24	1.63407e-22	ncbi_113139005	--	--
MSTRG.39885.1	167	143	126	5	6	8	6.698	6.835	5.712	0.138	0.161	0.241	6.415	0.18	-5.15538	7.30108e-24	1.91477e-22	ncbi_113137439	--	--
MSTRG.3326.1	16	22	15	78	89	80	0.365	0.598	0.387	1.223	1.361	1.37	0.45	1.318	1.55035	9.2339e-24	2.41194e-22	MSTRG.3326	--	--
MSTRG.8752.5	15	6	5	87	109	48	3.248	1.548	1.185	12.94	15.771	7.874	1.99367	12.195	2.61279	1.02631e-23	2.67004e-22	ncbi_113132681	--	--
MSTRG.19114.1	142	202	147	5	2	5	2.207	3.752	2.591	0.049	0.024	0.054	2.85	0.0423333	-6.07302	1.35865e-23	3.52059e-22	ncbi_113126296	--	--
MSTRG.15977.1	0	3	0	254	190	231	0	0.136	0	6.623	4.832	6.583	0.0453333	6.01267	7.05129	1.5758e-23	4.06706e-22	MSTRG.15977	--	--
MSTRG.13237.7	280	217	271	3	0	2	7.615	7.05	8.331	0.056	0	0.041	7.66533	0.0323333	-7.88918	2.39249e-23	6.1505e-22	ncbi_113141543	--	--
MSTRG.35318.1	4	8	14	65	82	65	0.218	0.519	0.862	2.433	2.994	2.659	0.533	2.69533	2.33826	3.0702e-23	7.83081e-22	MSTRG.35318	--	--
MSTRG.24359.1	17	14	20	77	91	69	0.623	0.612	0.829	1.94	2.236	1.9	0.688	2.02533	1.55768	3.97212e-23	1.00917e-21	ncbi_113143022	--	--
MSTRG.5178.1	162	115	153	6	8	2	4.295	3.633	4.584	0.109	0.142	0.04	4.17067	0.097	-5.42615	4.2767e-23	1.08232e-21	ncbi_113139652	--	--
MSTRG.40083.2	999	876	940	0	0	0	35.343	36.956	37.574	0	0	0	36.6243	0.001	-15.1605	5.64105e-23	1.42207e-21	MSTRG.40083	--	--
MSTRG.38706.1	1	6	7	92	69	52	0.069	0.86	0.949	7.512	5.521	4.615	0.626	5.88267	3.23224	5.67012e-23	1.42388e-21	ncbi_113142053	--	--
XR_003297218.2	19330	14832	13347	5530	5247	3779	410.958	375.773	320.694	80.81	74.774	60.348	369.142	71.9773	-2.35856	7.10968e-23	1.77851e-21	ncbi_113145172	LOC113145172	uncharacterized LOC113145172
MSTRG.42001.1	275	183	198	24	34	33	48.673	38.595	39.528	2.95	4.078	4.356	42.2653	3.79467	-3.47743	7.3759e-23	1.83804e-21	MSTRG.42001	--	--
MSTRG.36806.1	2	0	2	136	130	130	0.173	0	0.196	8.103	7.553	8.464	0.123	8.04	6.03047	9.3618e-23	2.32401e-21	MSTRG.36806	--	--
MSTRG.41163.1	154	210	244	17	20	22	27.631	44.898	49.423	2.124	2.362	3.022	40.6507	2.50267	-4.02174	1.01329e-22	2.50588e-21	MSTRG.41163	--	--
MSTRG.36258.1	0	0	0	441	378	274	0	0	0	71.334	59.638	48.343	0.001	59.7717	15.8672	1.41471e-22	3.48533e-21	MSTRG.36258	--	--
MSTRG.13609.1	141	137	134	9	9	8	19.657	22.761	21.113	0.862	0.841	0.838	21.177	0.847	-4.64399	1.59577e-22	3.91656e-21	ncbi_113140681	--	--
MSTRG.12125.1	864	841	851	0	0	0	33.795	39.202	37.62	0	0	0	36.8723	0.001	-15.1703	1.86359e-22	4.55669e-21	MSTRG.12125	--	--
MSTRG.25825.1	963	821	742	0	0	0	24.678	25.072	21.49	0	0	0	23.7467	0.001	-14.5354	2.31126e-22	5.62945e-21	ncbi_113131495	--	--
MSTRG.24364.1	2	0	2	137	129	114	0.17	0	0.192	7.986	7.334	7.262	0.120667	7.52733	5.96304	2.31964e-22	5.62945e-21	ncbi_113143441	--	--
MSTRG.36101.1	189	125	116	4	5	10	11.24	8.838	7.819	0.163	0.199	0.447	9.299	0.269667	-5.10783	2.86982e-22	6.93878e-21	MSTRG.36101	--	--
MSTRG.20400.4	170	110	148	4	3	5	25.452	19.714	25.06	0.413	0.281	0.533	23.4087	0.409	-5.8388	3.51264e-22	8.43033e-21	MSTRG.20400	--	--
MSTRG.18840.1	158	129	132	8	2	2	3.844	3.74	3.63	0.134	0.033	0.037	3.738	0.068	-5.78059	3.77094e-22	9.00254e-21	ncbi_113126286	--	--
MSTRG.26891.1	477	419	438	1	2	0	11.381	11.914	11.811	0.016	0.032	0	11.702	0.016	-9.51447	3.77874e-22	9.00254e-21	MSTRG.26891	--	--
MSTRG.7878.6	1803	1359	1501	1	0	0	104.726	94.028	98.512	0.043	0	0	99.0887	0.0143333	-12.7551	3.98809e-22	9.46661e-21	ncbi_113129779	--	--
XR_003296736.1	319	275	304	72	63	58	17.495	17.973	18.843	2.714	2.316	2.389	18.1037	2.473	-2.87195	4.32957e-22	1.02398e-20	ncbi_113141401	LOC113141401	uncharacterized LOC113141401
MSTRG.16459.2	322	269	274	2	0	2	15.642	15.525	15.025	0.067	0	0.073	15.3973	0.0466667	-8.36607	4.5333e-22	1.06828e-20	ncbi_113144281	--	--
MSTRG.14122.1	152	144	157	5	4	0	8.351	9.428	9.748	0.189	0.147	0	9.17567	0.112	-6.35624	5.1414e-22	1.20721e-20	MSTRG.14122	--	--
MSTRG.5927.2	3	2	4	78	62	66	0.379	0.301	0.571	6.77	5.248	6.26	0.417	6.09267	3.86895	5.39062e-22	1.26117e-20	ncbi_113128956	--	--
MSTRG.8824.1	132	153	127	1	8	6	1.993	2.753	2.167	0.01	0.081	0.068	2.30433	0.053	-5.44221	6.54245e-22	1.52517e-20	MSTRG.8824	--	--
MSTRG.1166.1	870	685	738	0	0	0	236.302	221.721	226.545	0	0	0	228.189	0.001	-17.7999	7.21339e-22	1.67557e-20	MSTRG.1166	--	--
MSTRG.34166.1	142	144	139	4	5	1	8.473	10.24	9.374	0.164	0.2	0.045	9.36233	0.136333	-6.10166	1.13049e-21	2.61662e-20	MSTRG.34166	--	--
MSTRG.1533.1	555	527	339	97	107	89	128.105	144.961	88.435	15.39	16.555	15.431	120.5	15.792	-2.93177	1.18649e-21	2.73649e-20	MSTRG.1533	--	--
MSTRG.27324.2	855	723	616	0	0	0	46.905	47.253	38.19	0	0	0	44.116	0.001	-15.429	1.35674e-21	3.1181e-20	ncbi_113136821	--	--
MSTRG.24502.1	1	11	4	236	233	226	0.121	1.585	0.547	19.62	18.89	20.532	0.751	19.6807	4.71182	1.80578e-21	4.12099e-20	ncbi_113143046	--	--
MSTRG.29228.1	945	861	879	0	0	2	37.593	40.818	39.52	0	0	0.06	39.3103	0.02	-10.9407	1.94925e-21	4.43283e-20	ncbi_113134034	--	--
MSTRG.813.1	0	3	2	101	92	81	0	0.075	0.048	1.46	1.297	1.279	0.041	1.34533	5.0362	2.19287e-21	4.96949e-20	MSTRG.813	--	--
MSTRG.23192.1	9	6	6	67	73	46	0.455	0.362	0.343	2.329	2.475	1.747	0.386667	2.18367	2.49759	2.42277e-21	5.47142e-20	ncbi_113143363	--	--
MSTRG.13238.1	764	602	689	0	0	0	22.268	20.91	22.696	0	0	0	21.958	0.001	-14.4225	2.68747e-21	6.04819e-20	ncbi_113141543	--	--
MSTRG.36398.5	161	101	146	10	6	8	7.396	5.522	7.568	0.307	0.174	0.278	6.82867	0.253	-4.75439	2.70697e-21	6.07108e-20	ncbi_113125414	--	--
MSTRG.32587.3	143	131	137	6	3	1	31.122	34.017	33.671	0.826	0.408	0.193	32.9367	0.475667	-6.1136	3.21545e-21	7.1867e-20	MSTRG.32587	--	--
MSTRG.28868.3	251	174	202	2	1	2	11.877	9.843	10.826	0.066	0.032	0.071	10.8487	0.0563333	-7.58931	3.30014e-21	7.35073e-20	ncbi_113133999	--	--
MSTRG.4897.1	136	128	135	7	2	2	2.22	2.49	2.49	0.079	0.022	0.025	2.4	0.042	-5.8365	4.16236e-21	9.23958e-20	ncbi_113139839	--	--
MSTRG.28119.1	669	638	655	0	0	0	39.288	44.682	43.488	0	0	0	42.486	0.001	-15.3747	4.48792e-21	9.92837e-20	ncbi_113134336	--	--
MSTRG.18808.2	739	563	662	0	0	0	15.502	14.085	15.689	0	0	0	15.092	0.001	-13.8815	4.71623e-21	1.03981e-19	MSTRG.18808	--	--
MSTRG.35775.2	173	174	178	4	2	0	12.446	14.873	14.448	0.198	0.096	0	13.9223	0.098	-7.1504	5.18332e-21	1.13893e-19	MSTRG.35775	--	--
MSTRG.15642.2	157	133	131	1	6	2	10.289	10.408	9.694	0.045	0.283	0.091	10.1303	0.139667	-6.18055	5.24195e-21	1.14793e-19	ncbi_113139343	--	--
MSTRG.19372.1	287	234	248	1	3	0	26.59	25.757	25.91	0.064	0.163	0	26.0857	0.0756667	-8.42938	5.28808e-21	1.15415e-19	ncbi_113126333	--	--
MSTRG.13197.1	778	567	594	0	0	0	28.24	24.527	24.368	0	0	0	25.7117	0.001	-14.6501	5.82147e-21	1.26631e-19	MSTRG.13197	--	--
MSTRG.14815.1	726	560	638	0	0	0	13.956	12.829	13.861	0	0	0	13.5487	0.001	-13.7259	5.94428e-21	1.28872e-19	MSTRG.14815	--	--
MSTRG.27683.2	244	273	251	0	0	4	23.63	31.545	27.409	0	0	0.291	27.528	0.097	-8.1487	6.42884e-21	1.38914e-19	MSTRG.27683	--	--
MSTRG.5583.1	984	781	917	331	301	274	84.248	79.718	88.727	19.504	17.263	17.644	84.231	18.137	-2.21542	6.85096e-21	1.47545e-19	MSTRG.5583	--	--
MSTRG.30943.7	6	0	3	65	69	55	0.844	0	0.477	6.284	6.506	5.811	0.440333	6.20033	3.81568	1.09927e-20	2.35186e-19	ncbi_113145362	--	--
MSTRG.7491.1	513	441	526	131	165	110	103.969	106.498	120.433	18.267	22.41	16.699	110.3	19.1253	-2.52788	1.2587e-20	2.68413e-19	ncbi_113129786	--	--
MSTRG.9215.1	6	0	2	59	76	62	0.378	0	0.142	2.555	3.21	2.935	0.173333	2.9	4.06443	1.32004e-20	2.80573e-19	MSTRG.9215	--	--
MSTRG.39442.1	1283	1061	1092	0	0	1	60.243	59.37	57.95	0	0	0.035	59.1877	0.0116667	-12.3087	1.40407e-20	2.97462e-19	MSTRG.39442	--	--
MSTRG.13626.1	631	572	575	0	0	0	55.59	60.04	57.24	0	0	0	57.6233	0.001	-15.8144	1.42891e-20	3.01741e-19	ncbi_113140825	--	--
MSTRG.23732.1	0	0	0	265	236	227	0	0	0	19.137	16.629	17.909	0.001	17.8917	14.127	1.50217e-20	3.16184e-19	ncbi_113143079	--	--
MSTRG.16838.1	0	2	1	179	126	156	0	0.063	0.03	3.245	2.228	3.091	0.031	2.85467	6.52491	1.52291e-20	3.19516e-19	ncbi_113144219	--	--
MSTRG.10665.1	18	20	21	70	80	79	0.498	0.673	0.671	1.363	1.516	1.683	0.614	1.52067	1.30839	1.87864e-20	3.92883e-19	ncbi_113145134	--	--
MSTRG.29128.1	2	1	0	147	155	142	0.084	0.05	0	4.225	4.344	4.46	0.0446667	4.343	6.60335	1.94008e-20	4.04433e-19	MSTRG.29128	--	--
MSTRG.19388.1	251	209	263	0	2	2	14.211	14.101	16.829	0	0.076	0.085	15.047	0.0536667	-8.13123	2.05612e-20	4.27252e-19	ncbi_113126783	--	--
MSTRG.40183.5	868	685	691	1	0	1	48.459	45.575	43.6	0.038	0	0.043	45.878	0.027	-10.7306	2.4315e-20	5.03645e-19	ncbi_113137550	--	--
MSTRG.20424.1	8	5	9	69	51	58	1.029	0.766	1.308	6.099	4.396	5.603	1.03433	5.366	2.37515	2.71895e-20	5.61398e-19	MSTRG.20424	--	--
MSTRG.27405.3	129	125	117	3	11	8	2.937	3.374	3.012	0.053	0.164	0.14	3.10767	0.119	-4.7068	3.38454e-20	6.96614e-19	ncbi_113136568	--	--
MSTRG.21331.3	177	176	196	2	1	2	14.792	17.527	18.513	0.115	0.056	0.126	16.944	0.099	-7.41913	5.79469e-20	1.18892e-18	MSTRG.21331	--	--
MSTRG.33350.1	603	457	502	0	0	0	133.432	120.543	125.567	0.076	0	0	126.514	0.0253333	-12.286	6.89842e-20	1.4065e-18	MSTRG.33350	--	--
MSTRG.33350.2	603	457	502	0	0	0	133.432	120.543	125.567	0.076	0	0	126.514	0.0253333	-12.286	6.89842e-20	1.4065e-18	MSTRG.33350	--	--
MSTRG.6255.1	5	5	5	55	49	66	0.198	0.236	0.224	1.497	1.301	1.964	0.219333	1.58733	2.85541	7.49086e-20	1.52252e-18	MSTRG.6255	--	--
MSTRG.7792.3	579	428	508	0	0	0	65.577	57.78	65.096	0	0	0	62.8177	0.001	-15.9389	9.99171e-20	2.0182e-18	MSTRG.7792	--	--
MSTRG.1962.1	4	1	4	52	62	62	0.206	0.061	0.233	1.843	2.143	2.402	0.166667	2.12933	3.67536	1.0908e-19	2.19646e-18	ncbi_113128350	--	--
MSTRG.30036.3	502	464	500	0	0	0	41.786	46.068	47.069	0	0	0	44.9743	0.001	-15.4568	1.35093e-19	2.70883e-18	ncbi_113144819	--	--
MSTRG.39539.1	1004	847	970	0	0	1	10.074	10.128	11	0	0	0.008	10.4007	0.00266667	-11.9294	1.35358e-19	2.70883e-18	ncbi_113137659	--	--
MSTRG.15056.5	5	4	2	47	64	58	0.326	0.277	0.147	2.105	2.795	2.826	0.25	2.57533	3.36476	1.36078e-19	2.71487e-18	ncbi_113138708	--	--
MSTRG.29414.1	559	472	437	0	0	0	9.079	9.135	8.021	0	0	0	8.745	0.001	-13.0942	1.40232e-19	2.7892e-18	MSTRG.29414	--	--
MSTRG.41218.1	526	505	423	0	0	0	61.006	69.859	55.527	0	0	0	62.1307	0.001	-15.923	1.5934e-19	3.15959e-18	MSTRG.41218	--	--
MSTRG.5926.1	544	424	479	0	0	0	12.139	11.275	12.08	0	0	0	11.8313	0.001	-13.5303	1.62951e-19	3.22137e-18	MSTRG.5926	--	--
MSTRG.12982.1	140	105	113	5	3	3	10.49	9.388	9.643	0.246	0.151	0.18	9.84033	0.192333	-5.67703	1.79472e-19	3.53724e-18	ncbi_113141623	--	--
MSTRG.37688.2	0	0	0	189	217	181	0	0	0	13.097	14.66	13.686	0.001	13.8143	13.7539	1.87152e-19	3.67745e-18	ncbi_113130819	--	--
MSTRG.4937.2	0	2	2	117	81	80	0	0.064	0.061	2.179	1.466	1.626	0.0416667	1.757	5.39808	2.81104e-19	5.50693e-18	MSTRG.4937	--	--
MSTRG.26601.1	17	13	15	66	69	60	0.847	0.772	0.844	2.26	2.304	2.245	0.821	2.26967	1.46703	3.32776e-19	6.49963e-18	MSTRG.26601	--	--
MSTRG.7929.1	519	468	371	0	0	0	114.751	123.312	92.707	0	0	0	110.257	0.001	-16.7505	3.75872e-19	7.31938e-18	ncbi_113130908	--	--
MSTRG.9927.1	732	668	702	261	214	204	11.867	12.905	12.862	2.908	2.326	2.484	12.5447	2.57267	-2.28574	3.9512e-19	7.67122e-18	ncbi_113133412	--	--
MSTRG.33789.3	197	146	160	3	0	2	18.188	16.108	16.778	0.209	0	0.139	17.0247	0.116	-7.19736	4.24032e-19	8.20804e-18	ncbi_113121548	--	--
XR_003297050.2	13	5	8	63	56	52	0.805	0.369	0.56	2.68	2.324	2.418	0.578	2.474	2.0977	4.6381e-19	8.95139e-18	ncbi_113143615	LOC113143615	uncharacterized LOC113143615
MSTRG.35101.1	493	427	388	0	0	0	28.642	29.571	25.515	0	0	0	27.9093	0.001	-14.7685	5.20849e-19	1.00225e-17	MSTRG.35101	--	--
MSTRG.15537.1	160	96	141	12	12	10	3.536	2.529	3.522	0.182	0.178	0.166	3.19567	0.175333	-4.18794	5.48124e-19	1.05162e-17	MSTRG.15537	--	--
MSTRG.12213.1	213	156	156	22	28	28	32.548	28.423	26.976	2.283	2.852	3.242	29.3157	2.79233	-3.39213	6.48733e-19	1.24099e-17	MSTRG.12213	--	--
MSTRG.30432.1	477	419	379	0	0	0	33.067	34.614	29.693	0	0	0	32.458	0.001	-14.9863	6.92262e-19	1.32037e-17	ncbi_113125740	--	--
MSTRG.35800.1	230	173	200	2	2	0	10.13	9.096	9.979	0.061	0.059	0	9.735	0.04	-7.92704	7.08476e-19	1.34735e-17	ncbi_113123842	--	--
MSTRG.16224.1	17	6	17	68	65	60	0.91	0.383	1.029	2.502	2.333	2.413	0.774	2.416	1.64221	7.85348e-19	1.48919e-17	MSTRG.16224	--	--
MSTRG.18506.1	0	2	6	75	47	58	0	0.125	0.357	2.714	1.659	2.293	0.160667	2.222	3.78972	8.10957e-19	1.53327e-17	ncbi_113126364	--	--
MSTRG.1145.1	576	606	538	2	0	0	8.19	10.268	8.645	0.02	0	0	9.03433	0.00666667	-10.4042	8.13532e-19	1.53368e-17	MSTRG.1145	--	--
MSTRG.41088.1	477	382	369	0	0	0	75.12	71.658	65.677	0	0	0	70.8183	0.001	-16.1118	1.07562e-18	2.02191e-17	MSTRG.41088	--	--
MSTRG.20764.1	138	111	140	13	15	11	13.378	12.824	15.339	0.866	0.975	0.801	13.847	0.880667	-3.97483	1.10945e-18	2.07951e-17	ncbi_113124398	--	--
MSTRG.9338.4	461	383	374	0	0	0	17.024	16.861	15.594	0	0	0	16.493	0.001	-14.0096	1.14349e-18	2.13714e-17	MSTRG.9338	--	--
MSTRG.15282.4	6	16	18	77	78	51	0.742	2.403	2.54	6.735	6.653	4.884	1.895	6.09067	1.6844	1.33938e-18	2.49608e-17	ncbi_113138381	--	--
MSTRG.26532.1	0	1	1	188	245	245	0	0.074	0.07	7.98	10.152	11.361	0.048	9.831	7.67816	1.55486e-18	2.88938e-17	MSTRG.26532	--	--
MSTRG.16146.2	143	131	84	7	8	6	15.971	17.334	10.552	0.525	0.614	0.474	14.619	0.537667	-4.76499	2.01272e-18	3.72954e-17	ncbi_113144655	--	--
MSTRG.12180.3	790	453	629	9	5	21	31.15	21.265	28.053	0.256	0.137	0.614	26.8227	0.335667	-6.32028	2.16198e-18	3.99475e-17	ncbi_113141671	--	--
MSTRG.32192.1	405	355	379	0	0	0	18.904	19.747	19.994	0	0	0	19.5483	0.001	-14.2548	2.33965e-18	4.31078e-17	ncbi_113135434	--	--
MSTRG.37705.1	219	182	205	24	34	44	24.425	24.189	25.84	1.84	2.542	3.686	24.818	2.68933	-3.20607	2.4111e-18	4.42989e-17	ncbi_113130301	--	--
MSTRG.103.1	434	376	326	0	0	0	13.695	14.139	11.626	0	0	0	13.1533	0.001	-13.6831	2.62347e-18	4.8065e-17	ncbi_113128813	--	--
MSTRG.22940.3	4	9	9	44	77	50	0.308	0.757	0.717	2.266	3.805	2.78	0.594	2.95033	2.31234	2.69598e-18	4.92547e-17	ncbi_113142969	--	--
MSTRG.35509.1	401	367	351	0	0	0	9.335	10.181	9.234	0	0	0	9.58333	0.001	-13.2263	2.87051e-18	5.22963e-17	MSTRG.35509	--	--
MSTRG.1015.1	254	264	265	0	1	2	23.163	28.69	27.312	0	0.061	0.137	26.3883	0.066	-8.64322	3.08629e-18	5.60704e-17	ncbi_113128727	--	--
MSTRG.11494.1	372	394	342	0	0	0	16.508	20.836	17.152	0	0	0	18.1653	0.001	-14.1489	3.34276e-18	6.05608e-17	ncbi_113146025	--	--
MSTRG.19184.1	6	1	4	62	65	35	1.178	0.234	0.887	8.366	8.545	5.161	0.766333	7.35733	3.26314	3.47052e-18	6.27007e-17	ncbi_113126803	--	--
MSTRG.586.1	369	369	361	0	0	0	51.795	61.726	57.258	0	0	0	56.9263	0.001	-15.7968	3.51357e-18	6.33027e-17	MSTRG.586	--	--
MSTRG.24660.2	792	610	679	1	0	0	65.068	59.722	63.046	0.056	0	0	62.612	0.0186667	-11.7118	4.12637e-18	7.41379e-17	MSTRG.24660	--	--
MSTRG.25130.1	760	650	659	0	1	0	5.248	5.349	5.143	0	0.005	0	5.24667	0.00166667	-11.6202	4.22934e-18	7.57786e-17	ncbi_113131808	--	--
MSTRG.19343.1	141	116	144	4	1	1	4.689	4.613	5.413	0.091	0.027	0.025	4.905	0.0476667	-6.68513	4.45838e-18	7.96629e-17	ncbi_113126799	--	--
MSTRG.23802.1	11	19	19	65	63	81	0.455	0.888	0.835	1.779	1.671	2.416	0.726	1.95533	1.42937	4.87404e-18	8.68513e-17	ncbi_113142997	--	--
MSTRG.8576.4	99	102	125	5	5	7	11.298	13.825	16.048	0.392	0.405	0.599	13.7237	0.465333	-4.88226	5.6055e-18	9.94329e-17	ncbi_113133079	--	--
MSTRG.21175.1	145	163	124	19	13	18	14.344	19.215	13.863	1.292	0.862	1.338	15.8073	1.164	-3.76343	5.61068e-18	9.94329e-17	ncbi_113145421	--	--
MSTRG.8926.1	166	120	77	3	3	8	38.742	33.436	20.376	0.448	0.433	1.429	30.8513	0.77	-5.32433	5.75704e-18	1.01749e-16	MSTRG.8926	--	--
MSTRG.41255.1	139	90	103	1	6	4	12.459	9.614	10.434	0.062	0.361	0.269	10.8357	0.230667	-5.55383	5.78777e-18	1.02015e-16	MSTRG.41255	--	--
MSTRG.13188.1	349	317	381	0	0	0	13.937	15.085	17.195	0	0	0	15.4057	0.001	-13.9112	6.25034e-18	1.09871e-16	ncbi_113141139	--	--
MSTRG.20703.1	128	133	132	2	3	1	5.506	6.817	6.417	0.059	0.086	0.032	6.24667	0.059	-6.72623	6.60961e-18	1.15873e-16	MSTRG.20703	--	--
XR_003296996.1	0	0	0	152	155	123	0	0	0	7.414	7.373	6.556	0.001	7.11433	12.7965	6.73302e-18	1.17719e-16	ncbi_113142906	LOC113142906	uncharacterized LOC113142906%2C transcript variant X2
MSTRG.4957.3	4	2	1	68	57	43	0.561	0.342	0.171	7.045	5.816	4.934	0.358	5.93167	4.05041	7.36644e-18	1.28449e-16	ncbi_113139762	--	--
MSTRG.6576.1	532	481	431	2	0	0	35.325	38.061	32.344	0.091	0	0	35.2433	0.0303333	-10.1822	7.54363e-18	1.30837e-16	ncbi_113130117	--	--
MSTRG.32587.2	96	109	124	6	9	4	17.425	23.626	25.434	0.727	1.122	0.594	22.1617	0.814333	-4.7663	8.29573e-18	1.43498e-16	MSTRG.32587	--	--
MSTRG.36303.4	112	94	107	6	7	4	3.774	3.775	4.075	0.139	0.158	0.101	3.87467	0.132667	-4.86819	8.47485e-18	1.46208e-16	ncbi_113128397	--	--
MSTRG.23677.1	374	316	322	0	0	0	9.408	9.489	9.172	0	0	0	9.35633	0.001	-13.1917	8.76749e-18	1.50856e-16	ncbi_113142774	--	--
MSTRG.40978.2	0	0	0	396	176	206	0	0	0	31.683	13.687	18.007	0.001	21.1257	14.3667	8.84604e-18	1.51806e-16	MSTRG.40978	--	--
MSTRG.18808.1	360	341	307	0	0	0	4.648	5.241	4.483	0	0	0	4.79067	0.001	-12.226	9.2794e-18	1.58824e-16	MSTRG.18808	--	--
MSTRG.16334.1	403	312	281	0	0	0	22.159	20.444	17.463	0	0	0	20.022	0.001	-14.2893	1.19012e-17	2.02632e-16	ncbi_113144557	--	--
MSTRG.3453.1	359	315	308	0	0	0	25.197	26.412	24.426	0	0	0	25.345	0.001	-14.6294	1.21716e-17	2.06157e-16	ncbi_113138305	--	--
MSTRG.18905.1	0	0	0	120	151	136	0	0	0	7.643	9.38	9.467	0.001	8.83	13.1082	1.26874e-17	2.14334e-16	ncbi_113126053	--	--
MSTRG.30808.2	17	10	15	54	66	62	0.405	0.303	0.398	0.897	1.067	1.124	0.368667	1.02933	1.48132	1.38129e-17	2.32744e-16	ncbi_113121697	--	--
MSTRG.2092.2	108	104	126	3	3	2	1.551	1.779	2.045	0.03	0.029	0.022	1.79167	0.027	-6.0522	1.49972e-17	2.52047e-16	MSTRG.2092	--	--
MSTRG.19523.2	683	573	546	0	0	1	83.396	83.37	75.363	0	0	0.092	80.7097	0.0306667	-11.3619	1.94746e-17	3.26451e-16	MSTRG.19523	--	--
MSTRG.11816.1	1	0	0	226	268	233	0.029	0	0	4.444	5.137	5.022	0.00966667	4.86767	8.976	2.24772e-17	3.75814e-16	MSTRG.11816	--	--
MSTRG.37135.1	222	147	220	23	45	23	18.029	14.248	20.18	1.303	2.427	1.399	17.4857	1.70967	-3.35439	2.31491e-17	3.86056e-16	ncbi_113128909	--	--
MSTRG.25948.1	234	228	225	0	0	3	2.003	2.326	2.177	0	0	0.019	2.16867	0.00633333	-8.41963	2.32878e-17	3.87375e-16	ncbi_113131585	--	--
MSTRG.9430.1	350	264	313	0	0	0	22.345	20.086	22.585	0	0	0	21.672	0.001	-14.4035	2.40154e-17	3.9846e-16	MSTRG.9430	--	--
MSTRG.26987.1	1	0	0	247	259	215	0.153	0	0	26.075	26.585	24.761	0.051	25.807	8.98305	2.43506e-17	4.02993e-16	MSTRG.26987	--	--
MSTRG.4937.1	0	0	0	122	134	124	0	0	0	2.238	2.404	2.489	0.001	2.377	11.2149	2.59075e-17	4.27672e-16	MSTRG.4937	--	--
MSTRG.8049.1	142	100	110	0	6	1	2.082	1.748	1.823	0	0.059	0.011	1.88433	0.0233333	-6.33552	2.6933e-17	4.43474e-16	ncbi_113130432	--	--
MSTRG.15598.1	0	0	0	102	168	113	0	0	0	5.502	8.837	6.661	0.001	7	12.7731	3.20356e-17	5.26161e-16	ncbi_113139126	--	--
MSTRG.11993.5	119	91	101	10	2	5	6.698	6.122	6.43	0.384	0.058	0.227	6.41667	0.223	-4.84671	3.3068e-17	5.41748e-16	ncbi_113146126	--	--
MSTRG.927.1	639	549	589	221	198	177	81.685	83.671	85.049	19.392	16.927	17.015	83.4683	17.778	-2.23114	3.33911e-17	5.45668e-16	MSTRG.927	--	--
MSTRG.26786.1	252	232	193	0	2	1	15.707	17.232	13.595	0	0.084	0.047	15.5113	0.0436667	-8.47257	3.45029e-17	5.62424e-16	ncbi_113122297	--	--
MSTRG.2323.1	1	0	0	273	202	227	0.129	0	0	24.28	17.52	22.063	0.043	21.2877	8.95147	3.64454e-17	5.91125e-16	MSTRG.2323	--	--
MSTRG.17260.1	322	254	309	0	0	0	11.783	11.077	12.779	0	0	0	11.8797	0.001	-13.5362	3.92885e-17	6.35653e-16	MSTRG.17260	--	--
MSTRG.39441.2	283	303	291	0	0	0	17.974	22.898	20.895	0	0	0	20.589	0.001	-14.3296	4.25549e-17	6.86792e-16	MSTRG.39441	--	--
MSTRG.23927.7	14	5	8	47	73	45	0.544	0.232	0.351	1.256	1.902	1.314	0.375667	1.49067	1.98843	4.34787e-17	6.99963e-16	ncbi_113143343	--	--
MSTRG.39961.1	318	294	263	0	0	0	19.723	21.73	18.435	0	0	0	19.9627	0.001	-14.285	4.36618e-17	7.01177e-16	ncbi_113137443	--	--
MSTRG.586.2	350	256	269	0	0	0	43.493	37.907	37.787	0	0	0	39.729	0.001	-15.2779	4.65888e-17	7.46339e-16	MSTRG.586	--	--
MSTRG.42087.4	0	0	0	129	139	96	0	0	0	11.06	11.556	9.004	0.001	10.54	13.3636	4.6756e-17	7.47177e-16	ncbi_113133238	--	--
MSTRG.29956.1	606	539	510	1	0	0	42.714	45.275	40.627	0.048	0	0	42.872	0.016	-11.3877	4.72207e-17	7.52754e-16	ncbi_113137045	--	--
MSTRG.16848.2	0	0	2	192	176	147	0	0.024	0.132	7.722	6.876	6.448	0.052	7.01533	7.07586	4.77497e-17	7.59325e-16	ncbi_113144465	--	--
MSTRG.30005.1	10	11	11	53	52	57	0.385	0.505	0.479	1.403	1.343	1.649	0.456333	1.465	1.68274	5.17151e-17	8.20378e-16	ncbi_113125732	--	--
MSTRG.27737.1	150	84	133	11	12	10	3.277	2.187	3.284	0.165	0.176	0.164	2.916	0.168333	-4.1146	5.31152e-17	8.40538e-16	ncbi_113136133	--	--
MSTRG.34940.1	346	236	273	0	0	0	5.244	4.262	4.676	0	0	0	4.72733	0.001	-12.2068	6.21902e-17	9.8176e-16	ncbi_113123325	--	--
MSTRG.19365.1	225	207	212	2	0	1	20.887	22.837	22.153	0.127	0	0.07	21.959	0.0656667	-8.38544	6.36386e-17	1.00185e-15	ncbi_113126791	--	--
MSTRG.26459.1	0	0	0	109	120	122	0	0	0	9.461	10.158	11.572	0.001	10.397	13.3439	6.37711e-17	1.00185e-15	ncbi_113122491	--	--
MSTRG.19776.1	115	99	103	3	1	4	2.563	2.63	2.595	0.046	0.015	0.067	2.596	0.0426667	-5.92704	6.43366e-17	1.0083e-15	MSTRG.19776	--	--
MSTRG.41454.7	0	0	0	122	156	80	0	0	0	23.044	28.611	16.377	0.001	22.6773	14.469	7.63032e-17	1.19297e-15	MSTRG.41454	--	--
MSTRG.28558.1	291	291	245	0	0	0	25.362	30.224	24.133	0	0	0	26.573	0.001	-14.6977	8.18949e-17	1.27732e-15	ncbi_113134824	--	--
MSTRG.9287.1	293	261	252	0	0	0	25.715	27.297	24.995	0	0	0	26.0023	0.001	-14.6664	1.03289e-16	1.60716e-15	ncbi_113133502	--	--
MSTRG.1946.8	222	203	198	3	0	0	8.195	8.942	8.27	0.086	0	0	8.469	0.0286667	-8.20667	1.0959e-16	1.70112e-15	ncbi_113128492	--	--
MSTRG.4768.1	183	136	143	1	2	1	4.042	3.58	3.57	0.015	0.03	0.017	3.73067	0.0206667	-7.49598	1.10065e-16	1.70443e-15	MSTRG.4768	--	--
MSTRG.7275.1	563	481	479	1	0	0	22.187	22.589	21.334	0.027	0	0	22.0367	0.009	-11.2577	1.13115e-16	1.7475e-15	ncbi_113130395	--	--
MSTRG.7056.2	276	290	236	0	0	0	25.279	31.653	24.429	0	0	0	27.1203	0.001	-14.7271	1.16142e-16	1.79002e-15	ncbi_113130777	--	--
MSTRG.29415.1	299	229	259	0	0	0	6.444	5.881	6.308	0	0	0	6.211	0.001	-12.6006	1.38329e-16	2.12693e-15	MSTRG.29415	--	--
MSTRG.30077.2	523	459	495	1	0	0	40.817	42.678	43.673	0.054	0	0	42.3893	0.018	-11.2015	1.54128e-16	2.36427e-15	MSTRG.30077	--	--
MSTRG.34938.2	3	0	0	111	68	91	0.174	0	0	4.419	2.64	3.938	0.058	3.66567	5.98188	1.58094e-16	2.41939e-15	ncbi_113123517	--	--
MSTRG.6483.1	111	102	105	9	6	12	21.83	23.992	23.339	1.222	0.821	1.73	23.0537	1.25767	-4.19617	1.82582e-16	2.78106e-15	ncbi_113130330	--	--
MSTRG.14705.1	110	98	82	3	4	6	3.823	4.059	3.221	0.072	0.093	0.157	3.701	0.107333	-5.10775	1.87432e-16	2.84163e-15	ncbi_113139456	--	--
MSTRG.18213.2	510	467	465	0	0	1	26.848	29.297	27.666	0	0	0.04	27.937	0.0133333	-11.0329	1.97455e-16	2.98663e-15	ncbi_113126479	--	--
MSTRG.13125.1	12	3	11	52	57	44	1.858	0.598	1.909	5.54	5.931	5.144	1.455	5.53833	1.92843	2.15962e-16	3.25897e-15	MSTRG.13125	--	--
MSTRG.39441.3	321	229	207	0	0	0	20.356	17.287	14.833	0	0	0	17.492	0.001	-14.0944	2.49209e-16	3.75198e-15	MSTRG.39441	--	--
MSTRG.31763.2	0	0	0	113	90	107	0	0	0	11.98	9.294	12.403	0.001	11.2257	13.4545	2.63435e-16	3.95701e-15	MSTRG.31763	--	--
MSTRG.20032.2	0	2	1	87	83	80	0	0.122	0.058	3.071	2.857	3.086	0.06	3.00467	5.6461	2.69661e-16	4.04118e-15	MSTRG.20032	--	--
MSTRG.20953.1	314	214	220	0	0	0	59.597	48.404	47.192	0	0	0	51.731	0.001	-15.6587	2.71251e-16	4.05567e-15	ncbi_113125082	--	--
MSTRG.23253.1	307	250	193	0	0	0	20.959	20.34	14.892	0	0	0	18.7303	0.001	-14.1931	2.78744e-16	4.15814e-15	MSTRG.23253	--	--
MSTRG.23764.1	365	350	358	0	1	1	5.057	5.779	5.606	0	0.009	0.01	5.48067	0.00633333	-9.75717	2.81363e-16	4.18762e-15	ncbi_113142637	--	--
MSTRG.11985.1	0	0	0	105	105	95	0	0	0	9.865	9.621	9.754	0.001	9.74667	13.2507	2.90049e-16	4.30703e-15	MSTRG.11985	--	--
MSTRG.15547.1	201	172	215	3	0	0	23.082	23.486	27.892	0.265	0	0	24.82	0.0883333	-8.13433	2.96613e-16	4.39446e-15	ncbi_113138984	--	--
MSTRG.2903.1	3	4	1	52	43	44	0.238	0.378	0.09	2.833	2.285	2.62	0.235333	2.57933	3.45422	3.05005e-16	4.50852e-15	MSTRG.2903	--	--
MSTRG.40627.1	503	453	428	0	1	0	45.468	48.799	43.76	0	0.061	0	46.009	0.0203333	-11.1439	3.07236e-16	4.53121e-15	MSTRG.40627	--	--
MSTRG.16118.1	381	340	341	0	2	0	11.909	12.665	12.046	0	0.042	0	12.2067	0.014	-9.76803	3.22068e-16	4.73921e-15	ncbi_113144409	--	--
MSTRG.12517.1	271	197	253	0	0	0	49.884	43.234	52.715	0	0	0	48.611	0.001	-15.569	3.68163e-16	5.40526e-15	MSTRG.12517	--	--
MSTRG.38323.2	262	158	175	3	0	0	10.273	7.405	7.772	0.073	0	0	8.48333	0.0243333	-8.44555	3.80585e-16	5.57506e-15	ncbi_113141809	--	--
MSTRG.30453.1	260	197	246	0	0	0	7.652	6.91	8.183	0	0	0	7.58167	0.001	-12.8883	4.67625e-16	6.81935e-15	ncbi_113125123	--	--
MSTRG.3542.1	148	139	137	0	4	0	3.278	3.669	3.429	0	0.059	0	3.45867	0.0196667	-7.45832	4.90879e-16	7.11118e-15	ncbi_113137946	--	--
MSTRG.18893.2	2	0	0	133	124	181	0.133	0	0	7.778	7.055	11.563	0.0443333	8.79867	7.63275	4.90916e-16	7.11118e-15	ncbi_113126699	--	--
MSTRG.14561.1	242	210	243	0	0	0	7.709	7.973	8.749	0	0	0	8.14367	0.001	-12.9915	5.01733e-16	7.25171e-15	ncbi_113139340	--	--
MSTRG.27768.1	270	205	219	0	0	0	13.047	11.805	11.961	0	0	0	12.271	0.001	-13.583	5.3014e-16	7.6453e-15	ncbi_113136377	--	--
MSTRG.20054.2	10	5	4	48	58	35	0.726	0.424	0.344	2.332	2.778	1.864	0.498	2.32467	2.22281	5.41195e-16	7.78015e-15	ncbi_113124505	--	--
MSTRG.886.2	257	210	223	0	0	0	36.722	35.759	36.012	0	0	0	36.1643	0.001	-15.1423	5.41883e-16	7.78015e-15	ncbi_113128013	--	--
MSTRG.25437.1	4	2	15	47	49	66	0.344	0.205	1.457	2.777	2.824	4.262	0.668667	3.28767	2.2977	5.45708e-16	7.81781e-15	ncbi_113132259	--	--
MSTRG.15771.2	265	200	226	0	0	0	5.775	5.204	5.574	0	0	0	5.51767	0.001	-12.4298	5.52673e-16	7.90019e-15	ncbi_113138443	--	--
MSTRG.4212.1	263	221	204	0	0	0	14.64	14.661	12.834	0	0	0	14.045	0.001	-13.7778	5.77311e-16	8.23428e-15	MSTRG.4212	--	--
MSTRG.25461.3	273	195	222	0	0	0	6.181	5.262	5.681	0	0	0	5.708	0.001	-12.4788	5.82628e-16	8.29193e-15	ncbi_113131649	--	--
MSTRG.22026.1	362	316	323	0	1	1	22.608	23.518	22.798	0	0.042	0.047	22.9747	0.0296667	-9.59699	6.4864e-16	9.21125e-15	ncbi_113142898	--	--
MSTRG.35698.1	8	4	9	50	50	39	0.438	0.239	0.529	1.812	1.764	1.557	0.402	1.711	2.08957	6.5925e-16	9.34153e-15	ncbi_113123298	--	--
MSTRG.29831.1	157	130	127	2	0	2	10.815	10.687	9.906	0.095	0	0.104	10.4693	0.0663333	-7.30222	7.26814e-16	1.02542e-14	MSTRG.29831	--	--
MSTRG.13167.1	242	248	187	0	0	0	7.338	8.963	6.423	0	0	0	7.57467	0.001	-12.887	7.34836e-16	1.0337e-14	MSTRG.13167	--	--
MSTRG.41634.1	191	160	154	39	30	20	38.356	38.475	35.044	5.397	4.104	3.047	37.2917	4.18267	-3.15636	7.73932e-16	1.08484e-14	ncbi_113129698	--	--
MSTRG.22655.1	96	87	95	3	2	5	13.387	14.326	14.858	0.29	0.209	0.533	14.1903	0.344	-5.36636	7.77906e-16	1.08806e-14	ncbi_113135346	--	--
MSTRG.25725.3	0	2	3	55	70	38	0	0.257	0.272	3.339	4.173	2.55	0.176333	3.354	4.24951	7.85377e-16	1.09616e-14	ncbi_113131889	--	--
MSTRG.18893.1	7	2	3	41	48	41	0.414	0.113	0.177	1.557	1.785	1.703	0.234667	1.68167	2.84121	7.88276e-16	1.09785e-14	ncbi_113126699	--	--
MSTRG.3199.3	225	237	200	0	0	0	8.183	10.266	8.205	0	0	0	8.88467	0.001	-13.1171	8.62749e-16	1.19644e-14	ncbi_113138094	--	--
MSTRG.17119.1	543	454	491	119	193	134	63.963	63.779	65.381	9.637	15.225	11.891	64.3743	12.251	-2.39359	8.7971e-16	1.21737e-14	MSTRG.17119	--	--
MSTRG.41225.1	114	85	117	12	6	10	9.266	8.213	10.691	0.642	0.315	0.591	9.39	0.516	-4.18568	1.03592e-15	1.43049e-14	MSTRG.41225	--	--
MSTRG.41154.1	233	186	211	0	0	0	36.828	35.014	37.597	0	0	0	36.4797	0.001	-15.1548	1.41424e-15	1.94877e-14	MSTRG.41154	--	--
MSTRG.4836.1	120	103	119	2	3	0	3.817	3.904	4.278	0.044	0.064	0	3.99967	0.036	-6.79574	1.41954e-15	1.95194e-14	ncbi_113139605	--	--
MSTRG.34854.2	231	195	201	0	0	0	14.329	14.398	14.088	0	0	0	14.2717	0.001	-13.8009	1.4622e-15	2.00636e-14	ncbi_113122974	--	--
MSTRG.13722.3	222	195	199	0	0	0	22.041	23.087	22.364	0	0	0	22.4973	0.001	-14.4575	1.74148e-15	2.38455e-14	MSTRG.13722	--	--
MSTRG.41146.1	124	95	121	2	0	3	13.978	12.762	15.416	0.155	0	0.254	14.052	0.136333	-6.68749	1.76573e-15	2.41267e-14	ncbi_113133728	--	--
MSTRG.16594.1	250	201	171	0	0	0	9.36	8.968	7.236	0	0	0	8.52133	0.001	-13.0569	1.80584e-15	2.46231e-14	ncbi_113144193	--	--
MSTRG.41252.1	113	76	94	2	10	5	9.622	7.699	9.025	0.137	0.573	0.323	8.782	0.344333	-4.67267	1.899e-15	2.58391e-14	ncbi_113129620	--	--
MSTRG.34834.1	413	341	398	0	0	1	41.84	41.169	45.57	0	0	0.076	42.8597	0.0253333	-10.7244	2.03346e-15	2.75533e-14	ncbi_113123542	--	--
MSTRG.39697.1	6	1	0	54	43	40	0.322	0.064	0	1.994	1.548	1.614	0.128667	1.71867	3.73958	2.057e-15	2.78144e-14	MSTRG.39697	--	--
MSTRG.10441.2	2	5	0	54	46	36	0.096	0.286	0	1.771	1.467	1.296	0.127333	1.51133	3.56914	2.23145e-15	3.01107e-14	MSTRG.10441	--	--
MSTRG.12497.1	196	159	157	2	0	1	28.694	27.72	25.917	0.201	0	0.11	27.4437	0.103667	-8.04838	2.2502e-15	3.03008e-14	MSTRG.12497	--	--
MSTRG.39331.1	2	5	1	35	52	45	0.183	0.545	0.103	2.2	3.188	3.091	0.277	2.82633	3.35097	2.29376e-15	3.08236e-14	MSTRG.39331	--	--
MSTRG.4055.1	149	116	106	18	9	18	20.268	18.897	16.315	1.688	0.83	1.847	18.4933	1.455	-3.66791	2.33068e-15	3.12551e-14	MSTRG.4055	--	--
MSTRG.27440.3	0	0	0	80	93	77	0	0	0	7.44	8.39	7.783	0.001	7.871	12.9423	2.52324e-15	3.37679e-14	ncbi_113136747	--	--
MSTRG.32743.2	216	183	194	0	0	0	16.467	16.634	16.676	0	0	0	16.5923	0.001	-14.0182	2.59608e-15	3.46713e-14	MSTRG.32743	--	--
MSTRG.27643.1	226	194	175	0	0	0	22.533	23.051	19.72	0	0	0	21.768	0.001	-14.4099	2.6202e-15	3.49049e-14	ncbi_113136234	--	--
MSTRG.16961.1	234	197	167	0	0	0	43.207	43.335	34.697	0	0	0	40.413	0.001	-15.3025	2.62431e-15	3.49049e-14	MSTRG.16961	--	--
MSTRG.19326.1	22	10	19	64	62	53	2.39	1.295	2.333	4.779	4.515	4.325	2.006	4.53967	1.17826	2.74456e-15	3.64298e-14	MSTRG.19326	--	--
MSTRG.30506.1	218	175	193	0	0	0	4.669	4.467	4.672	0	0	0	4.60267	0.001	-12.1683	2.98268e-15	3.95099e-14	ncbi_113136362	--	--
MSTRG.13456.1	10	7	8	47	47	43	1.506	1.359	1.468	5.004	4.792	5.005	1.44433	4.93367	1.77226	3.09255e-15	4.0882e-14	MSTRG.13456	--	--
MSTRG.668.1	250	179	163	0	0	0	9.6	8.191	7.074	0	0	0	8.28833	0.001	-13.0169	3.19223e-15	4.20288e-14	MSTRG.668	--	--
MSTRG.13498.1	379	348	370	0	1	0	10.167	11.114	11.195	0	0.018	0	10.8253	0.006	-10.8172	3.25093e-15	4.27153e-14	ncbi_113140794	--	--
MSTRG.15595.1	0	0	0	91	81	71	0	0	0	8.093	7.025	6.901	0.001	7.33967	12.8415	3.49379e-15	4.58137e-14	ncbi_113139544	--	--
MSTRG.29433.1	208	187	179	0	0	0	12.639	13.541	12.293	0	0	0	12.8243	0.001	-13.6466	3.63881e-15	4.76193e-14	ncbi_113134730	--	--
MSTRG.36417.1	205	168	199	0	0	0	12.084	11.801	13.257	0	0	0	12.3807	0.001	-13.5958	3.84487e-15	5.02149e-14	ncbi_113125763	--	--
MSTRG.37087.1	313	269	274	1	0	1	93.49	95.775	92.481	0.205	0	0.224	93.9153	0.143	-9.3592	4.13463e-15	5.38911e-14	ncbi_113128332	--	--
MSTRG.15050.1	152	166	173	0	2	1	6.606	8.597	8.497	0	0.058	0.033	7.9	0.0303333	-8.0248	4.48285e-15	5.83129e-14	MSTRG.15050	--	--
MSTRG.20348.1	236	173	159	0	0	0	14.623	12.774	11.134	0	0	0	12.8437	0.001	-13.6488	4.71842e-15	6.12547e-14	ncbi_113124140	--	--
MSTRG.30471.1	202	171	185	0	0	0	23.485	23.692	24.308	0	0	0	23.8283	0.001	-14.5404	4.85585e-15	6.29132e-14	MSTRG.30471	--	--
MSTRG.29426.1	0	0	0	79	71	85	0	0	0	4.113	3.605	4.836	0.001	4.18467	12.0309	5.02719e-15	6.50037e-14	ncbi_113134524	--	--
MSTRG.39044.1	1416	1338	1437	608	571	511	169.694	191.015	194.517	50.025	45.839	45.941	185.075	47.2683	-1.96917	5.0702e-15	6.54297e-14	ncbi_113136858	--	--
MSTRG.11802.1	0	0	3	59	87	65	0	0	0.165	1.87	2.684	2.246	0.055	2.26667	5.365	5.24059e-15	6.74946e-14	ncbi_113146233	--	--
MSTRG.34624.1	204	166	180	0	0	0	14.492	14.054	14.452	0	0	0	14.3327	0.001	-13.807	5.69404e-15	7.30454e-14	ncbi_113124009	--	--
MSTRG.36556.1	373	344	320	0	0	1	20.245	22.25	19.629	0	0	0.041	20.708	0.0136667	-10.5653	5.79091e-15	7.41418e-14	ncbi_113130653	--	--
MSTRG.39545.1	190	152	212	0	0	0	1.981	1.888	2.498	0	0	0	2.12233	0.001	-11.0514	5.84884e-15	7.47365e-14	ncbi_113137659	--	--
MSTRG.30032.1	135	238	197	0	0	0	3.137	6.58	5.163	0	0	0	4.96	0.001	-12.2761	6.05627e-15	7.72353e-14	ncbi_113143306	--	--
MSTRG.1464.1	0	0	1	159	143	124	0	0	0.059	5.739	5.038	4.873	0.0196667	5.21667	8.05123	6.2735e-15	7.9849e-14	ncbi_113128367	--	--
MSTRG.15500.1	220	156	172	0	0	0	4.696	3.965	4.153	0	0	0	4.27133	0.001	-12.0605	6.40167e-15	8.13212e-14	ncbi_113139318	--	--
MSTRG.13937.1	110	103	103	1	3	1	7.668	8.556	8.114	0.048	0.14	0.052	8.11267	0.08	-6.66403	6.44115e-15	8.16632e-14	ncbi_113141174	--	--
MSTRG.36571.3	1	3	1	60	61	30	0.105	0.374	0.118	4.344	4.312	2.319	0.199	3.65833	4.20035	6.54764e-15	8.28519e-14	ncbi_113127609	--	--
MSTRG.2675.1	380	282	369	0	0	1	9.554	8.468	10.507	0	0	0.019	9.50967	0.00633333	-10.5522	6.62214e-15	8.36319e-14	ncbi_117152706	--	--
MSTRG.19489.1	2	2	2	32	50	56	0.053	0.064	0.06	0.586	0.893	1.121	0.059	0.866667	3.87669	6.71886e-15	8.46889e-14	ncbi_113126139	--	--
MSTRG.21807.1	174	183	182	0	0	0	6.013	7.544	7.119	0	0	0	6.892	0.001	-12.7507	6.99846e-15	8.80425e-14	ncbi_113144882	--	--
MSTRG.34942.1	27	12	14	56	64	61	1.182	0.626	0.692	1.684	1.877	2.005	0.833333	1.85533	1.15471	7.80099e-15	9.79491e-14	MSTRG.34942	--	--
MSTRG.35000.1	201	145	190	0	0	0	7.85	6.744	8.402	0	0	0	7.66533	0.001	-12.9041	8.02629e-15	1.00584e-13	ncbi_113123740	--	--
MSTRG.27850.1	0	0	0	71	85	67	0	0	0	4.54	5.352	4.712	0.001	4.868	12.2491	8.62904e-15	1.07929e-13	ncbi_113136501	--	--
MSTRG.28673.1	174	163	191	0	0	0	10.587	11.86	13.174	0	0	0	11.8737	0.001	-13.5355	8.7483e-15	1.09211e-13	ncbi_113134519	--	--
MSTRG.9217.2	175	179	171	0	0	0	12.091	14.739	13.353	0	0	0	13.3943	0.001	-13.7093	9.06913e-15	1.12999e-13	ncbi_113133038	--	--
MSTRG.35786.1	101	73	99	2	2	3	6.478	5.605	7.209	0.089	0.086	0.145	6.43067	0.106667	-5.91379	1.06301e-14	1.32195e-13	ncbi_113123160	--	--
MSTRG.25959.1	182	176	159	0	0	0	5.709	6.579	5.636	0	0	0	5.97467	0.001	-12.5446	1.06763e-14	1.32517e-13	ncbi_113131585	--	--
MSTRG.36587.1	16	4	16	52	55	51	2.441	0.727	2.759	5.453	5.625	5.845	1.97567	5.641	1.51361	1.07077e-14	1.32653e-13	MSTRG.36587	--	--
MSTRG.6841.2	0	4	0	50	58	48	0	0.539	0	3.888	4.398	4.079	0.179667	4.12167	4.51983	1.328e-14	1.63585e-13	MSTRG.6841	--	--
MSTRG.28563.1	96	88	76	9	2	1	4.653	5.083	4.163	0.3	0.065	0.036	4.633	0.133667	-5.11524	1.35389e-14	1.6646e-13	MSTRG.28563	--	--
MSTRG.20456.1	0	4	0	69	48	43	0	0.638	0	6.381	4.318	4.328	0.212667	5.009	4.55786	1.4251e-14	1.74884e-13	ncbi_113124509	--	--
MSTRG.19366.1	117	107	127	3	1	0	10.011	10.851	12.239	0.176	0.057	0	11.0337	0.0776667	-7.1504	1.43926e-14	1.76289e-13	ncbi_113126791	--	--
MSTRG.39989.2	22	20	17	68	51	69	1.421	1.547	1.247	3.019	2.225	3.372	1.405	2.872	1.03149	1.45198e-14	1.77512e-13	MSTRG.39989	--	--
MSTRG.19857.1	169	172	158	0	0	0	5.445	6.592	5.756	0	0	0	5.931	0.001	-12.5341	1.52463e-14	1.86045e-13	MSTRG.19857	--	--
MSTRG.24744.3	97	68	94	5	5	6	27.428	22.887	30.014	0.962	0.949	1.279	26.7763	1.06333	-4.65429	1.54477e-14	1.88149e-13	ncbi_113131463	--	--
MSTRG.13528.1	103	65	98	4	1	3	5.391	4.054	5.797	0.144	0.035	0.118	5.08067	0.099	-5.68145	1.61755e-14	1.96645e-13	MSTRG.13528	--	--
MSTRG.26650.1	13	4	5	51	64	29	0.536	0.197	0.233	1.447	1.77	0.899	0.322	1.372	2.09115	1.73805e-14	2.10901e-13	ncbi_113122375	--	--
MSTRG.25870.1	178	150	163	0	0	0	6.083	6.108	6.295	0	0	0	6.162	0.001	-12.5892	1.78711e-14	2.1645e-13	ncbi_113131512	--	--
MSTRG.22416.1	162	180	151	0	0	0	1.583	2.102	1.667	0	0	0	1.784	0.001	-10.8009	1.79666e-14	2.17203e-13	ncbi_113123018	--	--
MSTRG.22500.1	338	347	251	0	0	1	25.727	31.452	21.547	0	0	0.057	26.242	0.019	-10.4317	1.82605e-14	2.20345e-13	ncbi_113142979	--	--
MSTRG.27856.1	199	144	141	0	0	0	26.75	23.106	21.485	0	0	0	23.7803	0.001	-14.5375	2.32348e-14	2.7985e-13	ncbi_113136097	--	--
MSTRG.30935.2	7	1	3	34	59	32	0.622	0.106	0.301	2.055	3.511	2.164	0.343	2.57667	2.90923	2.33668e-14	2.80919e-13	MSTRG.30935	--	--
MSTRG.16210.1	102	70	89	2	0	6	3.441	2.814	3.393	0.046	0	0.152	3.216	0.066	-5.60666	2.36575e-14	2.8389e-13	MSTRG.16210	--	--
MSTRG.5816.4	192	136	152	0	0	0	5.949	5.018	5.322	0	0	0	5.42967	0.001	-12.4066	2.44518e-14	2.92881e-13	ncbi_113129090	--	--
MSTRG.1010.2	160	165	150	0	0	0	13.372	16.433	14.168	0	0	0	14.6577	0.001	-13.8394	2.51569e-14	3.00773e-13	MSTRG.1010	--	--
MSTRG.22500.2	168	136	131	0	2	1	12.016	11.622	10.575	0	0.096	0.054	11.4043	0.05	-7.83344	2.55694e-14	3.05144e-13	ncbi_113142979	--	--
MSTRG.41454.6	0	0	0	81	84	43	0	0	0	15.616	15.655	8.97	0.001	13.4137	13.7114	2.64082e-14	3.14002e-13	MSTRG.41454	--	--
MSTRG.12625.4	0	0	2	111	103	89	0	0	0.185	5.272	4.794	4.61	0.0616667	4.892	6.30979	2.9205e-14	3.46623e-13	ncbi_113140828	--	--
MSTRG.23802.3	4	5	3	42	51	27	0.157	0.234	0.14	1.077	1.294	0.773	0.177	1.048	2.56582	2.94182e-14	3.48517e-13	MSTRG.23802	--	--
MSTRG.11816.2	0	0	0	72	54	72	0	0	0	5.551	4.089	6.109	0.001	5.24967	12.358	3.26426e-14	3.86014e-13	MSTRG.11816	--	--
MSTRG.4197.1	141	158	165	0	0	0	14.858	19.841	19.65	0	0	0	18.1163	0.001	-14.145	3.31263e-14	3.91022e-13	ncbi_113122507	--	--
MSTRG.2272.1	153	161	147	0	0	0	2.407	3.018	2.613	0	0	0	2.67933	0.001	-11.3877	3.40577e-14	4.01289e-13	MSTRG.2272	--	--
MSTRG.7513.1	13	4	3	46	49	35	0.947	0.389	0.267	2.295	2.415	1.944	0.534333	2.218	2.05345	3.68871e-14	4.33259e-13	ncbi_113130612	--	--
MSTRG.41652.1	177	147	135	0	0	0	12.284	12.157	10.588	0	0	0	11.6763	0.001	-13.5113	3.69043e-14	4.33259e-13	ncbi_113129684	--	--
MSTRG.15500.2	144	158	154	0	0	0	2.22	2.902	2.678	0	0	0	2.6	0.001	-11.3443	3.84126e-14	4.50155e-13	ncbi_113139318	--	--
MSTRG.40115.1	174	143	138	0	0	0	6.751	6.612	6.052	0	0	0	6.47167	0.001	-12.6599	3.96185e-14	4.63451e-13	MSTRG.40115	--	--
MSTRG.16459.3	319	281	254	0	0	1	19.63	20.613	17.659	0	0	0.046	19.3007	0.0153333	-10.2978	4.01257e-14	4.68542e-13	ncbi_113144281	--	--
MSTRG.39738.1	0	0	0	63	72	55	0	0	0	2.591	2.888	2.472	0.001	2.65033	11.372	4.63488e-14	5.40238e-13	ncbi_113137683	--	--
MSTRG.34217.1	190	164	194	44	38	38	28.584	29.423	33.058	4.526	3.872	4.263	30.355	4.22033	-2.84651	4.75366e-14	5.53091e-13	ncbi_113123666	--	--
MSTRG.35000.3	153	139	148	0	0	0	5.935	6.425	6.496	0	0	0	6.28533	0.001	-12.6178	5.31995e-14	6.17874e-13	ncbi_113123740	--	--
MSTRG.33060.1	137	159	146	0	0	0	5.016	6.938	6.042	0	0	0	5.99867	0.001	-12.5504	5.36273e-14	6.21732e-13	ncbi_113121940	--	--
MSTRG.27777.1	0	5	1	38	40	45	0	0.589	0.112	2.58	2.648	3.339	0.233667	2.85567	3.6113	5.62689e-14	6.51198e-13	MSTRG.27777	--	--
MSTRG.40911.2	5	4	4	33	65	28	0.553	0.527	0.5	2.508	4.817	2.325	0.526667	3.21667	2.6106	5.64065e-14	6.51631e-13	ncbi_113131310	--	--
MSTRG.36571.2	0	2	0	96	96	93	0	0.182	0	5.048	4.917	5.341	0.0606667	5.102	6.39402	5.67937e-14	6.53692e-13	ncbi_113127609	--	--
MSTRG.20060.1	5	0	0	39	46	46	0.567	0	0	3.038	3.495	3.916	0.189	3.483	4.20387	5.68864e-14	6.53692e-13	ncbi_113124801	--	--
MSTRG.39784.1	1	8	2	42	34	43	0.074	0.709	0.168	2.148	1.696	2.403	0.317	2.08233	2.71565	5.98714e-14	6.86779e-13	MSTRG.39784	--	--
MSTRG.27425.4	211	196	284	2	0	0	9.451	10.455	14.399	0.062	0	0	11.435	0.0206667	-9.11193	6.31128e-14	7.22071e-13	ncbi_113136572	--	--
XR_003295951.2	102	80	91	10	11	5	4.987	4.68	4.996	0.352	0.35	0.166	4.88767	0.289333	-4.07834	6.31701e-14	7.22071e-13	ncbi_113133079	LOC113133079	uncharacterized LOC113133079
MSTRG.12239.1	184	116	138	0	0	0	6.115	4.594	5.184	0	0	0	5.29767	0.001	-12.3711	6.70304e-14	7.64852e-13	ncbi_113140790	--	--
MSTRG.3373.1	141	133	157	0	0	0	7.349	8.261	9.248	0	0	0	8.286	0.001	-13.0165	6.76668e-14	7.70762e-13	MSTRG.3373	--	--
MSTRG.33426.1	5	0	1	48	46	30	0.433	0	0.098	2.86	2.673	1.953	0.177	2.49533	3.81741	6.7936e-14	7.72476e-13	ncbi_113122009	--	--
MSTRG.28189.1	167	131	132	0	0	0	27.41	25.683	24.619	0	0	0	25.904	0.001	-14.6609	7.03343e-14	7.98349e-13	ncbi_113133800	--	--
MSTRG.13278.1	3	1	0	46	62	37	0.341	0.11	0	3.112	4.124	2.746	0.150333	3.32733	4.46813	7.28154e-14	8.25073e-13	ncbi_113141302	--	--
MSTRG.8706.3	8	4	8	42	47	33	0.383	0.228	0.427	1.381	1.493	1.186	0.346	1.35333	1.96767	7.54824e-14	8.53804e-13	ncbi_113132551	--	--
MSTRG.12404.1	178	123	128	0	0	0	19.817	16.319	16.106	0	0	0	17.414	0.001	-14.088	7.85114e-14	8.86525e-13	ncbi_113140507	--	--
MSTRG.30036.2	148	126	150	0	0	0	5.73	5.823	6.553	0	0	0	6.03533	0.001	-12.5592	7.89096e-14	8.89477e-13	ncbi_113125465	--	--
MSTRG.28518.1	146	148	129	0	0	0	5.125	6.192	5.118	0	0	0	5.47833	0.001	-12.4195	8.08697e-14	9.09994e-13	ncbi_113134126	--	--
MSTRG.12801.1	6	2	1	48	36	31	0.492	0.195	0.093	2.704	1.977	1.908	0.26	2.19633	3.07851	8.55413e-14	9.60899e-13	MSTRG.12801	--	--
MSTRG.19120.2	162	135	123	0	0	0	7.864	7.838	6.766	0	0	0	7.48933	0.001	-12.8706	8.95399e-14	1.00235e-12	ncbi_113126297	--	--
MSTRG.29060.1	148	148	123	0	0	0	10.132	12.115	9.542	0	0	0	10.5963	0.001	-13.3713	9.07166e-14	1.01378e-12	ncbi_113134804	--	--
MSTRG.24317.1	157	124	117	0	3	0	3.541	3.33	2.979	0	0.045	0	3.28333	0.015	-7.77405	9.95606e-14	1.11071e-12	MSTRG.24317	--	--
MSTRG.18660.1	167	118	131	0	0	0	26.777	22.547	23.739	0	0	0	24.3543	0.001	-14.5719	1.02188e-13	1.13807e-12	MSTRG.18660	--	--
MSTRG.16756.1	99	84	74	3	1	2	8.652	8.749	7.309	0.18	0.059	0.131	8.23667	0.123333	-6.06143	1.03275e-13	1.1482e-12	MSTRG.16756	--	--
MSTRG.6796.1	246	203	198	0	0	2	32.275	31.715	29.422	0	0	0.159	31.1373	0.053	-9.19844	1.04229e-13	1.15684e-12	ncbi_113130854	--	--
MSTRG.30077.1	136	129	146	0	0	0	9.554	10.858	11.611	0	0	0	10.6743	0.001	-13.3819	1.06607e-13	1.18121e-12	MSTRG.30077	--	--
MSTRG.11079.1	98	82	79	12	6	2	27.538	27.654	25.225	2.247	1.165	0.423	26.8057	1.27833	-4.3902	1.14541e-13	1.26696e-12	ncbi_113145914	--	--
MSTRG.16013.1	260	259	241	0	0	1	25.051	29.739	26.244	0	0	0.072	27.0113	0.024	-10.1363	1.2014e-13	1.32664e-12	ncbi_113144240	--	--
MSTRG.12030.1	0	0	0	64	60	49	0	0	0	4.407	4.029	3.687	0.001	4.041	11.9805	1.2289e-13	1.35471e-12	MSTRG.12030	--	--
MSTRG.25618.1	103	93	55	430	289	543	1.515	1.627	0.919	4.339	2.846	5.987	1.35367	4.39067	1.69757	1.23805e-13	1.36249e-12	ncbi_113132146	--	--
MSTRG.30589.10	110	143	141	21	23	17	7.702	11.932	11.157	1.011	1.079	0.894	10.2637	0.994667	-3.36719	1.29481e-13	1.42254e-12	ncbi_113123408	--	--
MSTRG.36828.2	264	215	165	2	0	0	3.965	3.846	2.811	0.016	0	0	3.54067	0.00533333	-9.37477	1.39643e-13	1.5316e-12	ncbi_113131986	--	--
MSTRG.22437.1	3	4	9	39	38	39	0.126	0.199	0.426	1.122	1.066	1.226	0.250333	1.138	2.18458	1.43616e-13	1.57252e-12	ncbi_113123626	--	--
MSTRG.9460.1	155	101	149	0	0	0	11.655	9.051	12.663	0	0	0	11.123	0.001	-13.4413	1.46088e-13	1.5953e-12	ncbi_113132588	--	--
MSTRG.2488.1	119	85	105	16	15	6	12.506	10.656	12.393	1.139	1.03	0.482	11.8517	0.883667	-3.74544	1.46187e-13	1.5953e-12	MSTRG.2488	--	--
MSTRG.25572.2	148	121	129	0	0	0	8.517	8.298	8.39	0	0	0	8.40167	0.001	-13.0365	1.46614e-13	1.59728e-12	ncbi_113131843	--	--
MSTRG.311.1	277	227	235	0	1	0	3.507	3.425	3.363	0	0.008	0	3.43167	0.00266667	-10.3297	1.58863e-13	1.72783e-12	MSTRG.311	--	--
MSTRG.31763.3	0	0	0	74	67	34	0	0	0	16.084	14.197	8.066	0.001	12.7823	13.6419	1.74209e-13	1.88663e-12	MSTRG.31763	--	--
MSTRG.19372.3	245	221	267	1	0	0	9.232	9.954	11.386	0.026	0	0	10.1907	0.00866667	-10.1995	1.74248e-13	1.88663e-12	ncbi_113126783	--	--
MSTRG.30036.4	130	142	120	0	0	0	10.793	14.06	11.324	0	0	0	12.059	0.001	-13.5578	1.74566e-13	1.88663e-12	ncbi_113125465	--	--
MSTRG.5154.1	136	135	120	0	0	0	5.323	6.297	5.308	0	0	0	5.64267	0.001	-12.4622	1.74624e-13	1.88663e-12	MSTRG.5154	--	--
MSTRG.26435.2	123	127	135	0	0	0	6.995	8.607	8.677	0	0	0	8.093	0.001	-12.9825	2.03686e-13	2.19697e-12	ncbi_113122628	--	--
MSTRG.34764.1	126	118	130	3	0	0	10.325	11.523	12.039	0.169	0	0	11.2957	0.0563333	-7.64756	2.13703e-13	2.3012e-12	ncbi_113123246	--	--
MSTRG.16643.1	0	0	0	83	69	27	0	0	0	2.262	1.834	0.79	0.001	1.62867	10.6695	2.26846e-13	2.43869e-12	ncbi_113144179	--	--
MSTRG.617.1	260	203	249	0	0	1	7.892	7.343	8.542	0	0	0.023	7.92567	0.00766667	-10.0137	2.31995e-13	2.48993e-12	MSTRG.617	--	--
MSTRG.30620.6	0	0	0	51	72	42	0	0	0	10.405	14.338	9.364	0.001	11.369	13.4728	2.40307e-13	2.5712e-12	ncbi_113125194	--	--
MSTRG.6086.1	2	1	5	44	40	27	0.059	0.035	0.166	0.891	0.79	0.597	0.0866667	0.759333	3.13118	2.40359e-13	2.5712e-12	MSTRG.6086	--	--
MSTRG.6218.1	0	0	0	72	49	44	0	0	0	2.365	1.593	1.587	0.001	1.84833	10.852	2.41124e-13	2.57515e-12	MSTRG.6218	--	--
MSTRG.21365.1	7	9	17	40	54	50	0.733	1.123	2.011	2.878	3.789	3.931	1.289	3.53267	1.45451	2.44851e-13	2.61068e-12	ncbi_113122189	--	--
MSTRG.35321.1	0	1	2	42	59	63	0	0.143	0.271	3.465	4.747	5.68	0.138	4.63067	5.06848	2.45947e-13	2.61807e-12	ncbi_113122874	--	--
MSTRG.23978.2	0	2	0	86	92	73	0	0.25	0	8.294	8.612	7.638	0.0833333	8.18133	6.6173	2.53488e-13	2.69393e-12	ncbi_113142731	--	--
MSTRG.29044.1	114	120	145	0	0	0	8.697	10.909	12.502	0	0	0	10.7027	0.001	-13.3857	2.54697e-13	2.70237e-12	MSTRG.29044	--	--
MSTRG.41096.1	228	213	264	0	0	1	21.935	24.42	28.704	0	0	0.072	25.0197	0.024	-10.0258	2.57565e-13	2.72834e-12	MSTRG.41096	--	--
MSTRG.41891.1	143	130	105	0	0	0	12.293	13.318	10.202	0	0	0	11.9377	0.001	-13.5432	2.60292e-13	2.75275e-12	ncbi_113143903	--	--
MSTRG.16643.2	0	2	1	63	49	49	0	0.084	0.075	1.966	1.481	1.674	0.053	1.707	5.00933	2.64313e-13	2.79073e-12	ncbi_113144179	--	--
MSTRG.2593.1	4	2	4	41	28	40	0.43	0.237	0.494	2.809	1.886	2.963	0.387	2.55267	2.7216	2.68635e-13	2.83177e-12	MSTRG.2593	--	--
MSTRG.39441.1	125	112	136	0	0	0	7.16	7.694	8.805	0	0	0	7.88633	0.001	-12.9451	2.81771e-13	2.96543e-12	MSTRG.39441	--	--
MSTRG.41037.1	146	107	116	0	3	0	28.308	24.723	25.419	0	0.39	0	26.15	0.13	-7.65216	2.89777e-13	3.04476e-12	MSTRG.41037	--	--
MSTRG.21216.2	140	111	120	0	0	0	18.466	17.457	17.95	0	0	0	17.9577	0.001	-14.1323	2.95285e-13	3.09265e-12	ncbi_113124201	--	--
MSTRG.1151.1	135	120	114	0	0	0	6.967	7.38	6.649	0	0	0	6.99867	0.001	-12.7729	3.06635e-13	3.20636e-12	MSTRG.1151	--	--
MSTRG.31729.1	187	159	181	43	37	39	13.24	13.416	14.484	2.093	1.756	2.074	13.7133	1.97433	-2.79614	3.17889e-13	3.3187e-12	MSTRG.31729	--	--
MSTRG.40996.2	133	105	130	0	0	0	24.65	23.31	27.229	0	0	0	25.063	0.001	-14.6133	3.24942e-13	3.38341e-12	MSTRG.40996	--	--
MSTRG.22991.1	93	70	78	4	10	4	2.692	2.415	2.552	0.08	0.194	0.087	2.553	0.120333	-4.40709	3.25542e-13	3.38341e-12	ncbi_113143558	--	--
MSTRG.2432.1	106	118	148	0	0	0	5.453	7.234	8.604	0	0	0	7.097	0.001	-12.793	3.25648e-13	3.38341e-12	ncbi_113127054	--	--
MSTRG.21984.11	192	230	168	1	0	1	8.903	12.709	8.804	0.032	0	0.035	10.1387	0.0223333	-8.82645	3.35191e-13	3.477e-12	ncbi_113136145	--	--
MSTRG.19988.1	258	210	213	0	1	0	6.184	5.998	5.77	0	0.016	0	5.984	0.00533333	-10.1319	3.47028e-13	3.59406e-12	MSTRG.19988	--	--
MSTRG.35328.2	117	124	123	0	0	0	5.879	7.426	6.993	0	0	0	6.766	0.001	-12.7241	3.50941e-13	3.6288e-12	ncbi_113123575	--	--
MSTRG.41580.1	140	101	68	3	0	1	40.473	34.681	22.074	0.679	0	0.297	32.4093	0.325333	-6.63835	3.55963e-13	3.6749e-12	ncbi_113129715	--	--
MSTRG.26532.2	0	0	0	64	62	34	0	0	0	7.603	7.159	4.432	0.001	6.398	12.6434	3.70887e-13	3.8229e-12	MSTRG.26532	--	--
MSTRG.41648.5	103	53	83	1	6	3	5.805	3.56	5.287	0.039	0.227	0.127	4.884	0.131	-5.22042	3.8039e-13	3.91465e-12	ncbi_113129699	--	--
MSTRG.20541.1	119	99	145	0	0	0	4.876	4.834	6.714	0	0	0	5.47467	0.001	-12.4186	4.11656e-13	4.22972e-12	MSTRG.20541	--	--
MSTRG.4568.1	138	114	107	0	0	0	20.129	19.816	17.639	0	0	0	19.1947	0.001	-14.2284	4.14087e-13	4.24798e-12	ncbi_113140052	--	--
MSTRG.35348.1	0	0	0	53	47	53	0	0	0	3.727	3.223	4.072	0.001	3.674	11.8431	4.21379e-13	4.31598e-12	MSTRG.35348	--	--
MSTRG.16961.2	152	94	116	0	0	0	10.468	7.66	9.029	0	0	0	9.05233	0.001	-13.1441	4.40242e-13	4.50209e-12	MSTRG.16961	--	--
MSTRG.13636.1	141	75	159	0	0	0	2.235	1.417	2.848	0	0	0	2.16667	0.001	-11.0813	4.52358e-13	4.61874e-12	ncbi_113141017	--	--
MSTRG.14748.1	2	0	2	49	40	39	0.343	0	0.367	5.276	4.184	4.652	0.236667	4.704	4.31296	4.55824e-13	4.63956e-12	ncbi_113138922	--	--
MSTRG.31915.1	131	102	122	0	0	0	4.072	3.779	4.286	0	0	0	4.04567	0.001	-11.9822	4.58917e-13	4.66374e-12	ncbi_113135128	--	--
MSTRG.3816.1	114	108	88	14	15	13	19.473	21.919	16.927	1.606	1.66	1.63	19.4397	1.632	-3.57429	4.6326e-13	4.70053e-12	MSTRG.3816	--	--
MSTRG.22277.5	154	109	97	0	0	0	5.374	4.514	3.818	0	0	0	4.56867	0.001	-12.1576	4.7068e-13	4.76523e-12	ncbi_113122080	--	--
MSTRG.16362.1	136	109	109	0	0	0	3.513	3.358	3.158	0	0	0	3.343	0.001	-11.7069	4.71101e-13	4.76523e-12	ncbi_113144848	--	--
MSTRG.28868.2	87	113	170	0	0	0	3.721	5.757	8.211	0	0	0	5.89633	0.001	-12.5256	4.88634e-13	4.9349e-12	ncbi_113133999	--	--
MSTRG.23732.2	0	1	0	102	130	56	0	0.126	0	7.405	9.198	4.446	0.042	7.01633	7.38418	5.01607e-13	5.05807e-12	ncbi_113143079	--	--
MSTRG.20983.1	126	90	141	0	0	0	8.38	7.101	10.591	0	0	0	8.69067	0.001	-13.0853	5.07148e-13	5.10602e-12	ncbi_113125574	--	--
MSTRG.16000.1	5	1	2	52	33	26	0.484	0.115	0.219	3.46	2.141	1.89	0.272667	2.497	3.19499	5.7646e-13	5.79489e-12	MSTRG.16000	--	--
MSTRG.40826.1	84	83	84	2	3	0	6.022	7.109	6.806	0.099	0.144	0	6.64567	0.081	-6.35835	5.81273e-13	5.83425e-12	ncbi_113143758	--	--
MSTRG.7059.1	93	72	63	6	6	1	2.465	2.275	1.888	0.109	0.107	0.02	2.20933	0.0786667	-4.81171	6.05328e-13	6.06634e-12	ncbi_113130237	--	--
MSTRG.22416.2	139	88	122	0	0	0	1.99	1.493	1.976	0	0	0	1.81967	0.001	-10.8295	6.1856e-13	6.1894e-12	ncbi_113123018	--	--
MSTRG.29235.1	8	7	8	38	49	32	0.236	0.246	0.266	0.769	0.968	0.708	0.249333	0.815	1.70872	6.84213e-13	6.83582e-12	MSTRG.29235	--	--
MSTRG.25236.2	114	115	110	0	0	0	2.645	3.17	2.893	0	0	0	2.90267	0.001	-11.5032	6.92451e-13	6.90752e-12	MSTRG.25236	--	--
MSTRG.38238.6	117	104	118	0	0	0	10.624	11.272	12.089	0	0	0	11.3283	0.001	-13.4676	6.96298e-13	6.93526e-12	ncbi_113142042	--	--
MSTRG.4602.1	9	9	11	41	38	50	0.67	0.798	0.925	2.097	1.895	2.794	0.797667	2.262	1.50374	7.05073e-13	7.01192e-12	MSTRG.4602	--	--
MSTRG.15895.1	111	109	118	0	0	0	5.809	6.798	6.98	0	0	0	6.529	0.001	-12.6726	7.16521e-13	7.11489e-12	MSTRG.15895	--	--
MSTRG.19114.2	176	84	98	0	0	0	2.655	1.516	1.677	0	0	0	1.94933	0.001	-10.9288	7.22269e-13	7.16103e-12	ncbi_113126296	--	--
MSTRG.22862.1	113	113	111	0	0	0	6.9	8.222	7.66	0	0	0	7.594	0.001	-12.8906	7.31538e-13	7.24189e-12	ncbi_113143404	--	--
MSTRG.25662.1	0	0	0	59	58	32	0	0	0	4.858	4.658	2.88	0.001	4.132	12.0126	7.48172e-13	7.39531e-12	MSTRG.25662	--	--
MSTRG.38228.1	137	87	116	0	0	0	6.012	4.55	5.753	0	0	0	5.43833	0.001	-12.4089	7.88588e-13	7.77341e-12	MSTRG.38228	--	--
MSTRG.2090.1	124	72	88	1	2	1	2.968	2.053	2.38	0.016	0.032	0.018	2.467	0.022	-6.80911	7.88815e-13	7.77341e-12	MSTRG.2090	--	--
MSTRG.1547.1	95	83	89	11	13	6	16.196	16.884	17.108	1.288	1.467	0.768	16.7293	1.17433	-3.83247	8.04962e-13	7.92053e-12	MSTRG.1547	--	--
MSTRG.7927.1	118	109	105	0	0	0	11.387	12.535	11.451	0	0	0	11.791	0.001	-13.5254	8.46434e-13	8.31602e-12	ncbi_113130908	--	--
MSTRG.34554.1	121	103	107	0	0	0	6.051	6.139	6.048	0	0	0	6.07933	0.001	-12.5697	8.7623e-13	8.59578e-12	ncbi_113123670	--	--
MSTRG.35102.2	198	163	169	2	0	0	11.205	11.009	10.791	0.078	0	0	11.0017	0.026	-8.72499	9.38868e-13	9.19638e-12	MSTRG.35102	--	--
MSTRG.38191.1	133	131	76	0	0	0	5.804	6.813	3.745	0	0	0	5.454	0.001	-12.4131	9.63367e-13	9.42216e-12	ncbi_113142186	--	--
MSTRG.4926.1	114	112	101	0	0	0	5.135	6.012	5.141	0	0	0	5.42933	0.001	-12.4066	9.89543e-13	9.66364e-12	MSTRG.4926	--	--
MSTRG.32261.1	92	113	126	0	0	0	3.632	5.317	5.622	0	0	0	4.857	0.001	-12.2458	9.93204e-13	9.68485e-12	ncbi_113135722	--	--
MSTRG.36398.6	112	114	100	0	0	0	4.758	5.784	4.8	0	0	0	5.114	0.001	-12.3202	1.02692e-12	9.99868e-12	ncbi_113125414	--	--
MSTRG.6407.1	128	96	110	1	0	2	2.807	2.503	2.713	0.015	0	0.033	2.67433	0.016	-7.38496	1.05336e-12	1.02407e-11	ncbi_113130188	--	--
MSTRG.6964.4	0	1	4	29	39	47	0	0.111	0.383	1.533	2	2.741	0.164667	2.09133	3.6668	1.07395e-12	1.0414e-11	ncbi_113130609	--	--
MSTRG.10650.1	129	98	99	0	0	0	10.767	9.747	9.338	0	0	0	9.95067	0.001	-13.2806	1.07438e-12	1.0414e-11	ncbi_113146171	--	--
MSTRG.1694.1	99	111	126	1	2	0	5.908	7.893	8.498	0.041	0.08	0	7.433	0.0403333	-7.52583	1.11441e-12	1.07859e-11	MSTRG.1694	--	--
MSTRG.6622.1	113	113	97	0	0	0	7.731	9.213	7.501	0	0	0	8.14833	0.001	-12.9923	1.13088e-12	1.0929e-11	ncbi_113129789	--	--
MSTRG.39541.1	110	86	131	0	0	0	5.154	4.802	6.936	0	0	0	5.63067	0.001	-12.4591	1.15367e-12	1.11327e-11	ncbi_113137659	--	--
MSTRG.28899.1	121	102	99	0	0	0	2.383	2.394	2.203	0	0	0	2.32667	0.001	-11.184	1.16111e-12	1.11879e-11	ncbi_113134239	--	--
MSTRG.20200.2	2	0	0	84	61	77	0.195	0	0	5.72	4.033	5.722	0.065	5.15833	6.31032	1.18917e-12	1.14414e-11	ncbi_113124935	--	--
MSTRG.21923.1	0	0	0	57	29	58	0	0	0	2.638	1.31	2.938	0.001	2.29533	11.1645	1.22996e-12	1.18164e-11	ncbi_113124973	--	--
MSTRG.37033.1	4	1	3	38	32	31	0.574	0.171	0.487	3.749	3.079	3.342	0.410667	3.39	3.04525	1.27252e-12	1.22071e-11	MSTRG.37033	--	--
MSTRG.15412.1	124	98	96	0	0	0	3.984	3.727	3.474	0	0	0	3.72833	0.001	-11.8643	1.3461e-12	1.2894e-11	ncbi_113138717	--	--
MSTRG.30076.1	104	106	106	0	0	0	6.111	7.439	7.039	0	0	0	6.863	0.001	-12.7446	1.36365e-12	1.30429e-11	MSTRG.30076	--	--
MSTRG.16649.1	100	115	102	0	0	0	10.115	13.759	11.65	0	0	0	11.8413	0.001	-13.5315	1.37234e-12	1.31068e-11	ncbi_113144768	--	--
MSTRG.35273.2	116	101	98	0	0	0	6.774	7.029	6.468	0	0	0	6.757	0.001	-12.7222	1.41859e-12	1.35163e-11	MSTRG.35273	--	--
MSTRG.34985.2	96	123	99	0	0	0	7.126	10.893	8.351	0	0	0	8.79	0.001	-13.1016	1.41937e-12	1.35163e-11	ncbi_113123543	--	--
MSTRG.16133.1	12	9	9	46	49	32	1.008	0.901	0.855	2.633	2.769	2.022	0.921333	2.47467	1.42544	1.43773e-12	1.3671e-11	ncbi_113144850	--	--
MSTRG.14674.1	124	83	111	0	0	0	14.053	11.21	14.218	0	0	0	13.1603	0.001	-13.6839	1.44947e-12	1.37625e-11	ncbi_113139448	--	--
MSTRG.34985.1	104	88	125	0	0	0	6.222	6.326	8.473	0	0	0	7.007	0.001	-12.7746	1.48347e-12	1.40649e-11	ncbi_113123543	--	--
MSTRG.4213.4	298	119	206	0	0	1	8.876	4.218	6.927	0	0	0.022	6.67367	0.00733333	-9.82979	1.55623e-12	1.47332e-11	MSTRG.4213	--	--
MSTRG.39536.1	136	92	89	0	0	0	21.974	17.714	16.252	0	0	0	18.6467	0.001	-14.1866	1.58412e-12	1.49755e-11	ncbi_113137659	--	--
MSTRG.34293.4	90	78	95	12	11	7	11.428	11.743	13.508	1.042	0.931	0.664	12.2263	0.879	-3.79798	1.66234e-12	1.56921e-11	MSTRG.34293	--	--
MSTRG.40581.1	107	97	104	0	0	0	6.636	7.169	7.29	0	0	0	7.03167	0.001	-12.7797	1.73529e-12	1.6357e-11	ncbi_113132313	--	--
MSTRG.35775.1	129	109	77	0	0	0	8.688	8.788	5.877	0	0	0	7.78433	0.001	-12.9264	1.77059e-12	1.66656e-11	MSTRG.35775	--	--
MSTRG.30486.1	0	0	0	59	27	52	0	0	0	2.151	0.96	2.072	0.001	1.72767	10.7546	1.97312e-12	1.84868e-11	ncbi_113138314	--	--
MSTRG.32037.1	100	100	104	0	0	0	6.059	7.221	7.122	0	0	0	6.80067	0.001	-12.7315	1.97545e-12	1.84868e-11	MSTRG.32037	--	--
MSTRG.26826.1	119	119	74	0	0	0	6.548	7.846	4.596	0	0	0	6.33	0.001	-12.628	2.00197e-12	1.86901e-11	ncbi_113122425	--	--
MSTRG.10090.1	114	103	88	0	0	0	7.444	8.015	6.494	0	0	0	7.31767	0.001	-12.8372	2.00292e-12	1.86901e-11	ncbi_113133472	--	--
MSTRG.20681.2	119	82	101	0	0	0	5.081	4.161	4.868	0	0	0	4.70333	0.001	-12.1995	2.30691e-12	2.14651e-11	MSTRG.20681	--	--
MSTRG.27995.2	0	0	0	46	45	38	0	0	0	4.129	3.934	3.713	0.001	3.92533	11.9386	2.3589e-12	2.19175e-11	ncbi_113136152	--	--
MSTRG.13423.3	0	5	6	49	36	24	0	0.293	0.342	1.629	1.162	0.867	0.211667	1.21933	2.52623	2.42302e-12	2.24812e-11	ncbi_113140615	--	--
MSTRG.6170.2	152	84	77	0	0	0	2.769	1.809	1.584	0	0	0	2.054	0.001	-11.0042	2.46135e-12	2.28043e-11	ncbi_113129179	--	--
MSTRG.29829.2	94	70	94	2	2	0	5.364	4.782	6.047	0.094	0.089	0	5.39767	0.061	-6.46738	2.71329e-12	2.51028e-11	MSTRG.29829	--	--
MSTRG.39974.1	0	0	0	54	49	28	0	0	0	2.701	2.39	1.53	0.001	2.207	11.1079	2.75363e-12	2.54398e-11	MSTRG.39974	--	--
MSTRG.26567.1	97	95	101	0	0	0	3.004	3.506	3.535	0	0	0	3.34833	0.001	-11.7092	2.80559e-12	2.58831e-11	ncbi_113122285	--	--
MSTRG.26325.1	108	86	99	0	0	0	4.925	4.652	5.089	0	0	0	4.88867	0.001	-12.2552	2.87064e-12	2.64457e-11	ncbi_113122091	--	--
MSTRG.32160.1	90	70	70	1	2	2	6.001	5.562	5.275	0.046	0.089	0.1	5.61267	0.0783333	-6.16292	2.95639e-12	2.71962e-11	ncbi_113135455	--	--
MSTRG.19120.1	192	142	146	0	2	0	3.713	3.275	3.181	0	0.026	0	3.38967	0.00866667	-8.61145	2.96048e-12	2.71962e-11	ncbi_113126297	--	--
MSTRG.35000.2	93	73	136	0	0	0	2.866	2.683	4.726	0	0	0	3.425	0.001	-11.7419	3.07683e-12	2.82253e-11	ncbi_113123740	--	--
MSTRG.38328.1	119	93	81	0	0	0	8.58	7.991	6.6	0	0	0	7.72367	0.001	-12.9151	3.14254e-12	2.87874e-11	ncbi_113141809	--	--
MSTRG.15282.3	0	0	0	61	28	42	0	0	0	4.267	1.875	3.189	0.001	3.11033	11.6029	3.18958e-12	2.91363e-11	ncbi_113138381	--	--
MSTRG.28692.1	15	16	12	60	43	42	0.543	0.69	0.491	1.492	1.043	1.141	0.574667	1.22533	1.09238	3.22931e-12	2.94578e-11	ncbi_113134964	--	--
MSTRG.12982.2	92	105	111	1	0	2	8.083	10.95	10.933	0.075	0	0.12	9.98867	0.065	-7.26371	3.36131e-12	3.0619e-11	MSTRG.12982	--	--
MSTRG.24574.2	198	129	213	0	1	0	15.255	11.789	18.545	0	0.052	0	15.1963	0.0173333	-9.77596	3.67703e-12	3.33899e-11	ncbi_113142721	--	--
MSTRG.5129.2	97	99	89	0	0	0	8.161	9.892	8.466	0	0	0	8.83967	0.001	-13.1098	3.6809e-12	3.33899e-11	ncbi_113139983	--	--
MSTRG.2819.1	0	0	0	44	39	40	0	0	0	5.739	4.927	5.741	0.001	5.469	12.4171	3.75708e-12	3.40335e-11	ncbi_113138219	--	--
MSTRG.37551.1	1	0	0	78	86	56	0.105	0	0	5.603	6.024	4.396	0.035	5.341	7.25361	4.30522e-12	3.89446e-11	ncbi_113127250	--	--
MSTRG.947.1	138	71	83	0	0	0	8.158	5.002	5.545	0	0	0	6.235	0.001	-12.6062	4.39999e-12	3.97466e-11	ncbi_113127923	--	--
MSTRG.2292.2	91	80	111	0	0	0	7.335	7.662	10.134	0	0	0	8.377	0.001	-13.0322	4.46041e-12	4.02365e-11	ncbi_113127506	--	--
MSTRG.32145.1	0	0	0	32	44	46	0	0	0	1.101	1.476	1.729	0.001	1.43533	10.4872	4.54004e-12	4.08981e-11	MSTRG.32145	--	--
MSTRG.19383.1	97	106	78	0	0	0	7.64	9.95	6.944	0	0	0	8.178	0.001	-12.9975	4.58483e-12	4.12445e-11	ncbi_113126333	--	--
MSTRG.6403.2	120	98	68	0	0	0	3.79	3.677	2.426	0	0	0	3.29767	0.001	-11.6872	4.62159e-12	4.15177e-11	ncbi_113130469	--	--
MSTRG.34293.2	106	110	79	15	17	5	8.503	10.469	7.16	0.824	0.902	0.313	8.71067	0.679667	-3.67988	4.64925e-12	4.17086e-11	MSTRG.34293	--	--
MSTRG.39827.3	80	118	85	0	0	0	3.678	6.457	4.426	0	0	0	4.85367	0.001	-12.2449	4.79475e-12	4.29546e-11	ncbi_117152631	--	--
MSTRG.31662.1	103	76	73	8	12	8	23.013	20.275	18.373	1.235	1.859	1.282	20.5537	1.45867	-3.81667	4.86671e-12	4.35393e-11	MSTRG.31662	--	--
MSTRG.18964.2	96	83	97	0	0	0	2.638	2.724	3.017	0	0	0	2.793	0.001	-11.4476	5.00407e-12	4.47067e-11	ncbi_113125900	--	--
MSTRG.11631.1	2	3	4	20	45	37	0.112	0.201	0.254	0.773	1.696	1.562	0.189	1.34367	2.82972	5.35045e-12	4.77357e-11	ncbi_113145908	--	--
MSTRG.22500.3	101	59	127	0	0	0	7.199	5.071	10.307	0	0	0	7.52567	0.001	-12.8776	5.6732e-12	5.04077e-11	ncbi_113142979	--	--
MSTRG.14330.1	102	86	107	0	1	2	9.027	9.07	10.703	0	0.059	0.133	9.6	0.064	-7.22882	5.69091e-12	5.04961e-11	MSTRG.14330	--	--
MSTRG.35242.2	2	2	0	40	28	45	0.271	0.323	0	3.726	2.543	4.581	0.198	3.61667	4.19109	5.72264e-12	5.07085e-11	MSTRG.35242	--	--
MSTRG.14655.2	175	194	159	31	30	49	18.019	23.742	18.429	2.168	2.078	3.747	20.0633	2.66433	-2.91271	5.82679e-12	5.15611e-11	ncbi_113139454	--	--
MSTRG.2675.2	172	188	144	0	1	0	4.001	5.223	3.784	0	0.016	0	4.336	0.00533333	-9.66711	5.86809e-12	5.1856e-11	ncbi_117152706	--	--
MSTRG.14502.1	107	81	84	0	0	0	5.582	5.035	4.952	0	0	0	5.18967	0.001	-12.3414	5.98802e-12	5.2844e-11	ncbi_113138649	--	--
MSTRG.19129.2	99	81	89	0	0	0	4.973	4.826	5.08	0	0	0	4.95967	0.001	-12.276	6.38137e-12	5.62391e-11	ncbi_113126238	--	--
MSTRG.6382.1	92	76	101	0	0	0	1.261	1.241	1.565	0	0	0	1.35567	0.001	-10.4048	6.7053e-12	5.90139e-11	MSTRG.6382	--	--
MSTRG.5629.1	75	80	89	0	0	4	2.708	3.443	3.632	0	0	0.108	3.261	0.036	-6.50117	6.7222e-12	5.90827e-11	ncbi_113129551	--	--
MSTRG.29625.1	98	89	80	0	0	0	3.172	3.433	2.926	0	0	0	3.177	0.001	-11.6334	6.89722e-12	6.05392e-11	MSTRG.29625	--	--
MSTRG.8480.1	3	0	0	39	43	47	0.467	0	0	4.171	4.485	5.493	0.155667	4.71633	4.92113	6.93981e-12	6.08309e-11	ncbi_113132890	--	--
MSTRG.2110.1	208	178	209	51	53	52	26.066	26.535	29.55	4.379	4.413	4.88	27.3837	4.55733	-2.58705	7.1482e-12	6.25732e-11	ncbi_113127413	--	--
MSTRG.38728.1	0	0	0	27	42	49	0	0	0	1.265	1.932	2.54	0.001	1.91233	10.9011	7.43218e-12	6.49717e-11	MSTRG.38728	--	--
MSTRG.34854.1	88	84	92	0	0	0	7.19	8.198	8.495	0	0	0	7.961	0.001	-12.9587	7.52539e-12	6.56982e-11	ncbi_113122974	--	--
MSTRG.15038.2	106	79	80	0	0	0	7.157	6.345	6.066	0	0	0	6.52267	0.001	-12.6712	7.78255e-12	6.78522e-11	ncbi_113138857	--	--
MSTRG.39858.1	109	83	74	0	0	0	5.785	5.247	4.429	0	0	0	5.15367	0.001	-12.3314	7.85718e-12	6.84111e-11	ncbi_113137484	--	--
MSTRG.25967.1	79	75	53	3	4	0	4.166	4.713	3.159	0.109	0.141	0	4.01267	0.0833333	-5.58952	8.17892e-12	7.11173e-11	ncbi_113131585	--	--
MSTRG.37431.1	86	83	92	0	0	0	5.949	6.842	7.192	0	0	0	6.661	0.001	-12.7015	8.41375e-12	7.30614e-11	ncbi_113128162	--	--
MSTRG.19452.1	115	72	79	0	0	0	11.942	8.845	9.217	0	0	0	10.0013	0.001	-13.2879	8.46163e-12	7.33793e-11	ncbi_113126163	--	--
XR_003295639.1	186	141	141	33	43	29	7.636	6.898	6.542	0.931	1.183	0.894	7.02533	1.00267	-2.80872	8.77349e-12	7.59824e-11	ncbi_113129761	LOC113129761	uncharacterized LOC113129761
MSTRG.5155.2	86	64	119	0	0	0	5.122	4.524	8.022	0	0	0	5.88933	0.001	-12.5239	8.88838e-12	7.6875e-11	MSTRG.5155	--	--
MSTRG.27275.1	95	66	103	0	0	0	15.429	12.774	18.906	0	0	0	15.703	0.001	-13.9388	8.92297e-12	7.69911e-11	ncbi_113136643	--	--
MSTRG.5547.1	79	55	81	8	4	4	19.071	15.821	22.015	1.328	0.592	0.773	18.969	0.897667	-4.40132	8.92548e-12	7.69911e-11	MSTRG.5547	--	--
MSTRG.13957.3	148	104	182	23	27	29	12.518	10.509	17.454	1.334	1.508	1.865	13.4937	1.569	-3.10437	9.51676e-12	8.19828e-11	ncbi_113141303	--	--
MSTRG.34043.1	14	13	18	71	47	35	0.691	0.764	1.004	2.408	1.555	1.297	0.819667	1.75333	1.09699	9.5514e-12	8.21723e-11	ncbi_113121889	--	--
MSTRG.9893.2	95	67	97	0	0	0	7.256	6.099	8.373	0	0	0	7.24267	0.001	-12.8223	1.01687e-11	8.73675e-11	MSTRG.9893	--	--
MSTRG.4703.1	153	140	129	1	1	0	6.542	7.156	6.259	0.029	0.029	0	6.65233	0.0193333	-8.42663	1.0613e-11	9.10646e-11	ncbi_113139944	--	--
MSTRG.41454.9	0	0	0	30	65	25	0	0	0	5.56	11.896	5.192	0.001	7.54933	12.8821	1.07612e-11	9.22146e-11	MSTRG.41454	--	--
MSTRG.37684.1	95	100	64	0	0	0	8.301	10.436	6.328	0	0	0	8.355	0.001	-13.0284	1.09843e-11	9.38641e-11	MSTRG.37684	--	--
MSTRG.39208.1	95	71	89	0	0	0	6.216	5.537	6.582	0	0	0	6.11167	0.001	-12.5774	1.09865e-11	9.38641e-11	ncbi_113136939	--	--
MSTRG.21259.1	102	83	71	0	0	0	3.018	2.926	2.374	0	0	0	2.77267	0.001	-11.4371	1.10057e-11	9.38641e-11	MSTRG.21259	--	--
MSTRG.18102.1	156	156	154	0	1	0	19.051	22.703	21.255	0	0.082	0	21.003	0.0273333	-9.58572	1.10114e-11	9.38641e-11	MSTRG.18102	--	--
MSTRG.21994.1	104	89	87	0	0	3	3.369	3.436	3.186	0	0	0.073	3.33033	0.0243333	-7.09659	1.11146e-11	9.46193e-11	ncbi_113136145	--	--
MSTRG.33441.1	115	85	61	0	0	0	3.204	2.822	1.921	0	0	0	2.649	0.001	-11.3712	1.15527e-11	9.82203e-11	MSTRG.33441	--	--
MSTRG.28292.1	2	0	0	73	51	56	0.24	0	0	6.023	4.103	5.049	0.08	5.05833	5.98252	1.21225e-11	1.0269e-10	MSTRG.28292	--	--
MSTRG.3830.1	155	141	136	33	30	32	15.406	16.701	15.277	2.254	1.999	2.389	15.7947	2.214	-2.83471	1.21258e-11	1.0269e-10	ncbi_113122598	--	--
MSTRG.16255.9	0	0	0	39	33	37	0	0	0	2.382	1.967	2.423	0.001	2.25733	11.1404	1.26008e-11	1.06436e-10	ncbi_113144243	--	--
MSTRG.34628.1	3	11	2	37	50	25	0.171	0.747	0.129	1.449	1.91	1.07	0.349	1.47633	2.08072	1.28011e-11	1.07988e-10	MSTRG.34628	--	--
MSTRG.41222.1	105	69	64	2	0	2	10.757	8.496	7.423	0.141	0	0.154	8.892	0.0983333	-6.49868	1.30941e-11	1.10316e-10	MSTRG.41222	--	--
MSTRG.35000.4	117	84	58	0	0	0	2.597	2.225	1.467	0	0	0	2.09633	0.001	-11.0337	1.33691e-11	1.12488e-10	ncbi_113123740	--	--
MSTRG.40412.2	80	69	103	0	0	0	2.627	2.691	3.808	0	0	0	3.042	0.001	-11.5708	1.34835e-11	1.13229e-10	MSTRG.40412	--	--
MSTRG.35556.1	102	55	101	0	0	0	3.383	2.174	3.786	0	0	0	3.11433	0.001	-11.6047	1.34921e-11	1.13229e-10	ncbi_113123437	--	--
XR_003296080.2	147	155	150	28	40	32	3.917	4.922	4.517	0.513	0.714	0.64	4.452	0.622333	-2.83869	1.35661e-11	1.13704e-10	ncbi_113134632	LOC113134632	uncharacterized LOC113134632
MSTRG.41877.6	8	9	7	47	35	30	0.722	0.968	0.714	2.89	2.088	2.034	0.801333	2.33733	1.54439	1.39777e-11	1.17003e-10	ncbi_113143889	--	--
MSTRG.15547.3	59	63	80	6	1	4	6.961	8.863	10.572	0.504	0.084	0.359	8.79867	0.315667	-4.80081	1.40929e-11	1.17815e-10	ncbi_113138984	--	--
MSTRG.29487.1	0	0	0	39	37	31	0	0	0	1.205	1.115	1.047	0.001	1.12233	10.1323	1.52623e-11	1.27427e-10	ncbi_113134989	--	--
MSTRG.4452.2	0	0	0	59	35	21	0	0	0	2.988	1.71	1.146	0.001	1.948	10.9278	1.54397e-11	1.28743e-10	ncbi_113122817	--	--
MSTRG.20573.4	82	88	75	0	0	0	3.517	4.477	3.62	0	0	0	3.87133	0.001	-11.9186	1.54766e-11	1.28885e-10	ncbi_113124331	--	--
MSTRG.39637.1	114	74	63	0	0	0	2.844	2.2	1.776	0	0	0	2.27333	0.001	-11.1506	1.64014e-11	1.36413e-10	MSTRG.39637	--	--
MSTRG.637.1	89	70	84	0	0	0	4.43	4.152	4.725	0	0	0	4.43567	0.001	-12.1149	1.68248e-11	1.39755e-10	ncbi_113128073	--	--
MSTRG.1392.1	85	77	80	0	0	0	8.462	9.135	9.001	0	0	0	8.866	0.001	-13.1141	1.68617e-11	1.39883e-10	ncbi_113127750	--	--
MSTRG.23076.2	67	80	98	0	0	0	8.71	12.438	14.342	0	0	0	11.83	0.001	-13.5302	1.75584e-11	1.45478e-10	ncbi_113143229	--	--
MSTRG.41194.1	94	66	83	0	0	0	5.335	4.458	5.331	0	0	0	5.04133	0.001	-12.2996	1.76647e-11	1.46172e-10	MSTRG.41194	--	--
MSTRG.18202.6	96	60	89	0	0	0	2.364	1.761	2.477	0	0	0	2.20067	0.001	-11.1037	1.80657e-11	1.493e-10	ncbi_113126725	--	--
MSTRG.35795.1	101	69	73	0	0	0	6.09	4.965	4.974	0	0	0	5.343	0.001	-12.3834	1.83616e-11	1.51553e-10	ncbi_113123161	--	--
MSTRG.40140.2	0	0	1	61	54	72	0	0	0.074	2.272	1.95	2.926	0.0246667	2.38267	6.59387	1.85947e-11	1.53282e-10	ncbi_113136922	--	--
MSTRG.36279.1	2	0	0	49	52	73	0.377	0	0	6.354	6.576	10.345	0.125667	7.75833	5.94807	1.90736e-11	1.57031e-10	MSTRG.36279	--	--
MSTRG.11093.4	86	44	74	1	4	2	4.13	2.543	3.998	0.033	0.129	0.073	3.557	0.0783333	-5.50489	1.9122e-11	1.57231e-10	ncbi_113145329	--	--
MSTRG.34179.1	0	0	0	32	42	31	0	0	0	3.491	4.469	3.696	0.001	3.88533	11.9238	1.91511e-11	1.57271e-10	MSTRG.34179	--	--
MSTRG.5324.3	139	112	151	0	2	0	4.025	3.865	4.942	0	0.039	0	4.27733	0.013	-8.36206	1.91794e-11	1.57305e-10	MSTRG.5324	--	--
MSTRG.2349.2	4	9	4	31	34	36	0.183	0.526	0.25	1.099	1.158	1.361	0.319667	1.206	1.91559	1.93967e-11	1.58887e-10	ncbi_113127502	--	--
MSTRG.10006.3	107	60	78	0	0	0	8.558	5.73	7.022	0	0	0	7.10333	0.001	-12.7943	1.94456e-11	1.59087e-10	MSTRG.10006	--	--
MSTRG.2567.4	85	84	70	0	0	0	2.046	2.406	1.899	0	0	0	2.117	0.001	-11.0478	1.96585e-11	1.60626e-10	MSTRG.2567	--	--
MSTRG.40985.1	105	87	55	0	0	0	31.031	30.753	18.343	0	0	0	26.709	0.001	-14.705	1.97099e-11	1.60845e-10	MSTRG.40985	--	--
MSTRG.1820.1	8	7	1	36	42	25	0.764	0.796	0.108	2.363	2.688	1.793	0.556	2.28133	2.03672	2.01421e-11	1.64166e-10	ncbi_113127985	--	--
MSTRG.33285.1	88	74	75	0	0	0	5	5.011	4.816	0	0	0	4.94233	0.001	-12.271	2.08155e-11	1.69441e-10	ncbi_113121412	--	--
MSTRG.13325.1	2	3	4	36	37	20	0.282	0.504	0.637	3.488	3.496	2.118	0.474333	3.034	2.67725	2.11465e-11	1.71921e-10	ncbi_113141188	--	--
MSTRG.27617.3	92	85	62	0	0	0	10.579	11.57	8.093	0	0	0	10.0807	0.001	-13.2993	2.17061e-11	1.76251e-10	ncbi_113136282	--	--
MSTRG.25388.1	88	71	77	0	0	0	4.019	3.886	3.972	0	0	0	3.959	0.001	-11.9509	2.17806e-11	1.76635e-10	ncbi_113131923	--	--
MSTRG.5594.2	92	74	70	0	0	0	5.144	4.927	4.424	0	0	0	4.83167	0.001	-12.2383	2.24652e-11	1.8196e-10	ncbi_113129551	--	--
MSTRG.38294.1	105	124	110	25	16	17	2.751	3.872	3.257	0.45	0.281	0.335	3.29333	0.355333	-3.2123	2.26866e-11	1.83296e-10	MSTRG.38294	--	--
MSTRG.1606.1	104	64	71	0	0	0	3.966	2.898	3.061	0	0	0	3.30833	0.001	-11.6919	2.31873e-11	1.8711e-10	MSTRG.1606	--	--
MSTRG.32131.2	96	81	88	3	0	0	4.237	4.265	4.397	0.091	0	0	4.29967	0.0303333	-7.14718	2.35005e-11	1.89271e-10	MSTRG.32131	--	--
MSTRG.17448.1	90	86	95	11	18	9	14.152	16.189	16.893	1.164	1.918	1.068	15.7447	1.38333	-3.50864	2.35134e-11	1.89271e-10	ncbi_113144384	--	--
MSTRG.24411.3	149	132	109	1	0	1	10.024	10.567	8.293	0.046	0	0.051	9.628	0.0323333	-8.21807	2.53997e-11	2.04202e-10	ncbi_113143501	--	--
MSTRG.25960.1	77	80	73	0	0	0	4.245	5.237	4.551	0	0	0	4.67767	0.001	-12.1916	2.73005e-11	2.19213e-10	ncbi_113131585	--	--
MSTRG.8788.1	4	6	3	25	34	35	0.388	0.693	0.329	1.666	2.209	2.549	0.47	2.14133	2.18778	2.75915e-11	2.21277e-10	ncbi_113133570	--	--
MSTRG.9359.1	96	70	66	0	0	0	5.654	4.913	4.393	0	0	0	4.98667	0.001	-12.2839	2.81003e-11	2.2508e-10	ncbi_113133304	--	--
MSTRG.27712.2	128	138	153	1	0	0	6.391	8.235	8.651	0.034	0	0	7.759	0.0113333	-9.41915	2.94311e-11	2.35449e-10	ncbi_113136751	--	--
MSTRG.24422.3	71	57	61	5	3	0	6.571	6.314	6.389	0.337	0.17	0.024	6.42467	0.177	-5.1818	2.98824e-11	2.38765e-10	ncbi_113143637	--	--
MSTRG.10920.2	145	124	147	1	0	0	5.186	5.285	5.942	0.025	0	0	5.471	0.00833333	-9.3587	3.06703e-11	2.4476e-10	ncbi_113146067	--	--
MSTRG.25955.1	91	77	61	0	0	0	5.199	5.242	3.939	0	0	0	4.79333	0.001	-12.2268	3.17293e-11	2.52901e-10	ncbi_113131585	--	--
MSTRG.13185.1	84	74	68	0	0	0	4.191	4.4	3.834	0	0	0	4.14167	0.001	-12.016	3.26115e-11	2.59614e-10	MSTRG.13185	--	--
MSTRG.21245.1	168	103	148	1	0	0	9.978	7.29	9.934	0.041	0	0	9.06733	0.0136667	-9.37387	3.37464e-11	2.68321e-10	MSTRG.21245	--	--
MSTRG.38014.1	86	68	70	0	0	0	4.524	4.262	4.161	0	0	0	4.31567	0.001	-12.0754	3.57961e-11	2.84271e-10	MSTRG.38014	--	--
MSTRG.7995.1	3	4	1	38	33	20	0.217	0.344	0.082	1.891	1.597	1.058	0.214333	1.51533	2.82171	3.59581e-11	2.85209e-10	MSTRG.7995	--	--
MSTRG.15056.1	0	0	0	34	36	28	0	0	0	3.135	3.277	2.856	0.001	3.08933	11.5931	3.64055e-11	2.88406e-10	ncbi_113138708	--	--
MSTRG.24321.2	82	68	73	0	0	0	5.729	5.661	5.764	0	0	0	5.718	0.001	-12.4813	3.64885e-11	2.88712e-10	MSTRG.24321	--	--
MSTRG.38224.1	75	60	91	0	0	0	2.285	2.174	3.099	0	0	0	2.51933	0.001	-11.2988	3.67258e-11	2.90236e-10	MSTRG.38224	--	--
MSTRG.39780.1	55	67	85	7	3	5	1.898	2.714	3.271	0.157	0.07	0.117	2.62767	0.114667	-4.51826	3.70819e-11	2.92695e-10	ncbi_113137685	--	--
MSTRG.35056.2	78	90	86	13	9	11	2.527	3.475	3.138	0.297	0.195	0.268	3.04667	0.253333	-3.58812	3.82573e-11	3.01607e-10	MSTRG.35056	--	--
MSTRG.33769.1	77	59	88	0	0	0	7.747	7.082	10.038	0	0	0	8.289	0.001	-13.017	3.92631e-11	3.09161e-10	ncbi_113121980	--	--
MSTRG.17513.1	89	59	75	0	0	0	7.438	5.876	7.084	0	0	0	6.79933	0.001	-12.7312	4.0331e-11	3.17186e-10	MSTRG.17513	--	--
MSTRG.27226.1	1	0	0	51	52	69	0.122	0	0	4.281	4.257	6.329	0.0406667	4.95567	6.92909	4.08436e-11	3.20829e-10	ncbi_113136108	--	--
MSTRG.13358.2	0	0	1	50	62	58	0	0	0.164	5.013	5.976	6.269	0.0546667	5.75267	6.71743	4.24211e-11	3.32819e-10	ncbi_113141322	--	--
MSTRG.16497.1	60	75	87	0	0	0	5.363	7.989	8.789	0	0	0	7.38033	0.001	-12.8495	4.32193e-11	3.38673e-10	MSTRG.16497	--	--
MSTRG.39242.1	13	3	2	35	33	37	0.752	0.234	0.12	1.381	1.264	1.613	0.368667	1.41933	1.94482	4.35955e-11	3.41209e-10	ncbi_113137221	--	--
MSTRG.10236.1	64	74	82	0	0	0	5.672	7.816	8.214	0	0	0	7.234	0.001	-12.8206	4.36868e-11	3.41513e-10	MSTRG.10236	--	--
MSTRG.14219.1	124	120	122	0	0	2	12.903	14.808	14.321	0	0	0.12	14.0107	0.04	-8.45231	4.43359e-11	3.46171e-10	MSTRG.14219	--	--
MSTRG.7300.1	89	57	75	0	0	0	4.769	3.64	4.542	0	0	0	4.317	0.001	-12.0758	4.48668e-11	3.49897e-10	ncbi_113130217	--	--
MSTRG.539.2	103	79	47	0	0	0	2.289	2.076	1.183	0	0	0	1.84933	0.001	-10.8528	4.55005e-11	3.54414e-10	MSTRG.539	--	--
MSTRG.26606.2	78	85	90	3	0	0	3.873	5.03	5.051	0.102	0	0	4.65133	0.034	-7.09597	4.59615e-11	3.57576e-10	ncbi_113122292	--	--
MSTRG.12263.2	86	72	61	0	0	0	9.608	9.631	7.721	0	0	0	8.98667	0.001	-13.1336	4.6135e-11	3.58385e-10	MSTRG.12263	--	--
MSTRG.36634.1	81	50	92	2	2	0	3.792	2.79	4.868	0.064	0.063	0	3.81667	0.0423333	-6.49438	4.61757e-11	3.58385e-10	MSTRG.36634	--	--
MSTRG.41220.1	84	70	64	0	0	0	10.893	10.818	9.38	0	0	0	10.3637	0.001	-13.3392	4.64955e-11	3.6025e-10	MSTRG.41220	--	--
MSTRG.26826.2	73	49	107	0	0	0	4.546	3.593	7.524	0	0	0	5.221	0.001	-12.3501	4.65267e-11	3.6025e-10	ncbi_113122425	--	--
MSTRG.41301.1	89	45	73	2	3	0	6.391	3.838	5.932	0.099	0.145	0	5.387	0.0813333	-6.04949	4.72e-11	3.65028e-10	MSTRG.41301	--	--
MSTRG.32727.1	78	69	83	6	13	7	2.259	2.39	2.748	0.117	0.254	0.162	2.46567	0.177667	-3.79473	4.8273e-11	3.72883e-10	ncbi_113135580	--	--
MSTRG.18380.1	81	51	90	0	0	0	3.911	2.906	4.885	0	0	0	3.90067	0.001	-11.9295	4.9147e-11	3.79184e-10	MSTRG.18380	--	--
MSTRG.25236.3	151	114	130	0	0	1	3.827	3.45	3.719	0	0	0.019	3.66533	0.00633333	-9.17676	4.94159e-11	3.80807e-10	MSTRG.25236	--	--
MSTRG.41134.1	94	79	50	0	0	0	3.305	3.31	1.987	0	0	0	2.86733	0.001	-11.4855	4.95373e-11	3.8129e-10	ncbi_113133725	--	--
MSTRG.1903.1	79	57	81	0	0	0	1.893	1.628	2.193	0	0	0	1.90467	0.001	-10.8953	5.14313e-11	3.95401e-10	ncbi_113127963	--	--
MSTRG.24383.1	0	0	0	21	39	37	0	0	0	0.808	1.441	1.513	0.001	1.254	10.2923	5.20024e-11	3.99319e-10	ncbi_113142903	--	--
MSTRG.20446.1	2	3	9	30	41	26	0.183	0.3	0.734	1.555	2.116	1.467	0.405667	1.71267	2.07788	5.31557e-11	4.07694e-10	ncbi_113124533	--	--
MSTRG.41645.2	145	111	134	1	0	0	13.496	12.312	14.066	0.064	0	0	13.2913	0.0213333	-9.28316	5.51519e-11	4.22507e-10	ncbi_113129688	--	--
MSTRG.30032.2	108	61	54	0	0	0	4.141	2.791	2.347	0	0	0	3.093	0.001	-11.5948	5.65551e-11	4.32746e-10	ncbi_113143306	--	--
MSTRG.17574.2	68	67	75	0	2	2	16.157	19.106	20.256	0	0.32	0.359	18.5063	0.226333	-6.35343	5.90004e-11	4.50927e-10	MSTRG.17574	--	--
MSTRG.25170.1	66	80	66	0	0	0	12.125	17.515	13.704	0	0	0	14.448	0.001	-13.8186	6.06396e-11	4.62911e-10	MSTRG.25170	--	--
MSTRG.12996.1	1	0	1	83	37	43	0.034	0	0.041	1.665	0.726	0.952	0.025	1.11433	5.47811	6.11139e-11	4.65984e-10	ncbi_113141354	--	--
MSTRG.39632.1	358	318	315	116	118	106	16.673	17.65	16.581	3.713	3.684	3.708	16.968	3.70167	-2.19657	6.14626e-11	4.68094e-10	ncbi_113136953	--	--
MSTRG.7586.1	97	71	49	0	0	0	10.466	9.13	5.975	0	0	0	8.52367	0.001	-13.0573	6.60306e-11	5.02296e-10	ncbi_113130728	--	--
MSTRG.3893.1	158	112	114	1	0	0	6.038	5.113	4.912	0.026	0	0	5.35433	0.00866667	-9.27101	6.69836e-11	5.0895e-10	ncbi_113122555	--	--
MSTRG.25193.1	78	60	71	0	0	0	6.694	6.187	6.904	0	0	0	6.595	0.001	-12.6872	6.7807e-11	5.14605e-10	MSTRG.25193	--	--
MSTRG.6907.8	1	0	1	50	47	54	0.077	0	0.087	2.641	2.421	3.14	0.0546667	2.734	5.64421	6.85523e-11	5.19655e-10	ncbi_113130087	--	--
MSTRG.26445.1	4	7	1	41	31	22	0.217	0.454	0.061	1.532	1.13	0.898	0.244	1.18667	2.28196	7.06461e-11	5.34904e-10	ncbi_113122412	--	--
MSTRG.6321.1	3	1	0	40	29	27	0.328	0.13	0	3.003	2.123	2.215	0.152667	2.447	4.00256	7.18269e-11	5.43212e-10	MSTRG.6321	--	--
MSTRG.14486.2	72	57	75	3	9	6	2.923	2.758	3.433	0.089	0.254	0.198	3.038	0.180333	-4.07438	7.26424e-11	5.48741e-10	ncbi_113138625	--	--
MSTRG.40269.1	0	0	0	38	34	21	0	0	0	4.22	3.682	2.549	0.001	3.48367	11.7664	7.41612e-11	5.59184e-10	ncbi_113137051	--	--
MSTRG.17657.1	185	140	133	36	38	34	32.612	29.385	26.472	4.411	4.452	4.515	29.4897	4.45933	-2.72531	7.41968e-11	5.59184e-10	MSTRG.17657	--	--
MSTRG.9006.1	85	63	60	0	0	0	1.218	1.078	0.972	0	0	0	1.08933	0.001	-10.0892	7.51781e-11	5.65924e-10	MSTRG.9006	--	--
MSTRG.23857.5	3	2	0	25	31	33	0.428	0.272	0	2.573	3.075	3.689	0.233333	3.11233	3.73753	7.86383e-11	5.91287e-10	ncbi_113143514	--	--
MSTRG.30036.1	89	60	59	0	0	0	3.987	3.227	3.001	0	0	0	3.405	0.001	-11.7334	7.99438e-11	6.0041e-10	ncbi_113125465	--	--
MSTRG.25599.1	71	59	75	0	0	0	3.701	3.665	4.418	0	0	0	3.928	0.001	-11.9396	8.11051e-11	6.08429e-10	ncbi_113131799	--	--
MSTRG.24319.1	66	86	56	0	0	0	8.453	13.126	8.106	0	0	0	9.895	0.001	-13.2725	8.12906e-11	6.09118e-10	ncbi_113143210	--	--
XR_003295964.1	15	13	14	52	60	27	0.348	0.36	0.38	0.855	0.96	0.486	0.362667	0.767	1.08058	8.33535e-11	6.23856e-10	ncbi_113133203	LOC113133203	uncharacterized LOC113133203%2C transcript variant X3
MSTRG.18164.1	125	114	105	0	0	2	13.503	14.627	12.784	0	0	0.162	13.638	0.054	-7.98046	8.47101e-11	6.33281e-10	MSTRG.18164	--	--
MSTRG.22022.1	126	120	123	1	0	0	6.262	7.107	6.908	0.034	0	0	6.759	0.0113333	-9.22009	8.5386e-11	6.3745e-10	MSTRG.22022	--	--
MSTRG.30970.1	0	0	0	25	32	33	0	0	0	1.269	1.603	1.824	0.001	1.56533	10.6123	8.54638e-11	6.3745e-10	MSTRG.30970	--	--
MSTRG.14806.1	66	66	71	0	0	0	5.128	6.111	6.235	0	0	0	5.82467	0.001	-12.508	8.56719e-11	6.3827e-10	ncbi_113139503	--	--
MSTRG.24914.1	65	86	56	0	0	0	2.878	4.538	2.803	0	0	0	3.40633	0.001	-11.734	8.58759e-11	6.39058e-10	ncbi_113131588	--	--
XR_003296489.2	61	66	77	0	0	0	1.362	1.73	1.917	0	0	0	1.66967	0.001	-10.7053	8.6203e-11	6.40759e-10	ncbi_113138726	LOC113138726	uncharacterized LOC113138726
MSTRG.29954.2	77	62	65	7	8	5	2.213	2.114	2.101	0.138	0.154	0.108	2.14267	0.133333	-4.0063	8.64971e-11	6.42211e-10	ncbi_117152756	--	--
MSTRG.26928.7	77	66	60	0	0	0	3.647	3.74	3.218	0	0	0	3.535	0.001	-11.7875	8.83338e-11	6.54355e-10	ncbi_113122419	--	--
MSTRG.36889.1	65	76	62	0	0	0	4.894	6.819	5.275	0	0	0	5.66267	0.001	-12.4673	8.93419e-11	6.61069e-10	ncbi_113128278	--	--
MSTRG.31259.2	1	2	0	22	53	38	0.085	0.204	0	1.262	2.931	2.381	0.0963333	2.19133	4.50763	8.98701e-11	6.64222e-10	ncbi_113125509	--	--
MSTRG.12440.24	79	74	52	0	0	0	1.632	1.83	1.222	0	0	0	1.56133	0.001	-10.6086	9.03773e-11	6.67212e-10	ncbi_113140426	--	--
MSTRG.39956.1	72	72	58	0	0	0	2.516	3.035	2.297	0	0	0	2.616	0.001	-11.3531	9.32101e-11	6.87346e-10	ncbi_113137508	--	--
MSTRG.4329.2	83	62	58	0	0	0	3.632	3.245	2.876	0	0	0	3.251	0.001	-11.6667	9.40601e-11	6.92828e-10	ncbi_113122548	--	--
MSTRG.20796.1	0	1	0	51	51	53	0	0.143	0	4.248	4.085	4.802	0.0476667	4.37833	6.52126	9.48146e-11	6.97595e-10	ncbi_113124283	--	--
MSTRG.31659.1	65	64	51	4	4	0	7.73	9.136	6.86	0.313	0.282	0	7.90867	0.198333	-5.31744	9.72792e-11	7.1492e-10	ncbi_113135890	--	--
MSTRG.29458.1	0	0	0	32	35	22	0	0	0	1.36	1.451	1.014	0.001	1.275	10.3163	1.03419e-10	7.59181e-10	ncbi_113134194	--	--
MSTRG.20295.2	86	41	82	0	0	0	4.943	2.814	5.309	0	0	0	4.35533	0.001	-12.0886	1.04256e-10	7.64467e-10	ncbi_113124881	--	--
MSTRG.5833.1	76	53	60	3	1	1	3.974	3.303	3.546	0.108	0.035	0.039	3.60767	0.0606667	-5.89402	1.04531e-10	7.65616e-10	ncbi_113129336	--	--
MSTRG.21216.3	104	53	52	0	0	0	13.655	8.32	7.807	0	0	0	9.92733	0.001	-13.2772	1.08705e-10	7.9523e-10	MSTRG.21216	--	--
MSTRG.1068.1	82	55	63	0	0	0	5.318	4.245	4.611	0	0	0	4.72467	0.001	-12.206	1.08818e-10	7.9523e-10	ncbi_113127658	--	--
MSTRG.6662.1	66	68	63	0	0	0	9.763	11.987	10.532	0	0	0	10.7607	0.001	-13.3935	1.12303e-10	8.19775e-10	ncbi_113130296	--	--
MSTRG.20702.3	74	72	53	0	0	0	7.066	8.107	5.697	0	0	0	6.95667	0.001	-12.7642	1.12845e-10	8.22809e-10	MSTRG.20702	--	--
MSTRG.34301.2	78	64	56	0	0	0	4.049	3.959	3.285	0	0	0	3.76433	0.001	-11.8782	1.14925e-10	8.37035e-10	ncbi_113123400	--	--
MSTRG.11094.1	144	98	118	1	0	0	9.512	7.714	8.809	0.045	0	0	8.67833	0.015	-9.17631	1.16106e-10	8.44693e-10	ncbi_113145329	--	--
MSTRG.36751.1	62	62	79	0	3	1	1.002	1.191	1.443	0	0.032	0.012	1.212	0.0146667	-6.3687	1.19619e-10	8.69277e-10	MSTRG.36751	--	--
MSTRG.16494.2	66	54	61	0	5	1	2.82	2.749	2.945	0	0.143	0.032	2.838	0.0583333	-5.60441	1.2696e-10	9.20568e-10	MSTRG.16494	--	--
MSTRG.2349.1	11	3	6	46	24	35	0.693	0.241	0.388	1.902	0.979	1.614	0.440667	1.49833	1.7656	1.27759e-10	9.243e-10	ncbi_113127502	--	--
MSTRG.4915.1	65	68	61	0	0	0	7.406	9.294	7.881	0	0	0	8.19367	0.001	-13.0003	1.29816e-10	9.3814e-10	ncbi_113139715	--	--
MSTRG.17935.2	63	70	47	1	4	2	1.747	2.313	1.473	0.019	0.074	0.042	1.84433	0.045	-5.35703	1.30246e-10	9.40199e-10	MSTRG.17935	--	--
MSTRG.30303.1	66	56	72	0	0	0	2.191	2.216	2.702	0	0	0	2.36967	0.001	-11.2105	1.34341e-10	9.68686e-10	ncbi_113121666	--	--
MSTRG.23763.1	71	63	48	4	2	0	6.658	7.04	5.087	0.258	0.126	0	6.26167	0.128	-5.61233	1.36245e-10	9.81327e-10	MSTRG.23763	--	--
MSTRG.17857.1	84	56	56	0	0	0	5.791	4.601	4.363	0	0	0	4.91833	0.001	-12.264	1.37224e-10	9.87281e-10	ncbi_113126068	--	--
MSTRG.3453.8	71	57	51	3	6	0	2.108	2.016	1.713	0.061	0.119	0	1.94567	0.06	-5.01916	1.40125e-10	1.00704e-09	ncbi_113138305	--	--
MSTRG.40023.1	60	77	57	0	0	0	1.55	2.378	1.669	0	0	0	1.86567	0.001	-10.8655	1.42397e-10	1.02112e-09	MSTRG.40023	--	--
MSTRG.14747.2	75	71	49	0	0	0	6.757	7.665	4.963	0	0	0	6.46167	0.001	-12.6577	1.43317e-10	1.02658e-09	ncbi_113139402	--	--
MSTRG.14985.1	61	68	63	0	0	0	11.174	14.844	13.043	0	0	0	13.0203	0.001	-13.6685	1.43481e-10	1.02662e-09	MSTRG.14985	--	--
MSTRG.31319.1	81	49	72	2	1	1	8.908	6.422	8.949	0.151	0.074	0.083	8.093	0.102667	-6.30063	1.44731e-10	1.03443e-09	ncbi_113139819	--	--
MSTRG.36432.1	0	0	0	33	28	24	0	0	0	2.226	1.842	1.769	0.001	1.94567	10.926	1.4915e-10	1.06484e-09	MSTRG.36432	--	--
MSTRG.34974.1	80	58	55	0	0	0	9.494	8.202	7.377	0	0	0	8.35767	0.001	-13.0289	1.5089e-10	1.07608e-09	ncbi_113123330	--	--
MSTRG.2208.3	58	75	58	0	0	0	1.928	2.991	2.193	0	0	0	2.37067	0.001	-11.2111	1.61876e-10	1.15317e-09	ncbi_113127308	--	--
MSTRG.14584.1	66	58	65	0	0	0	3.788	3.967	4.216	0	0	0	3.99033	0.001	-11.9623	1.63734e-10	1.16512e-09	ncbi_113139164	--	--
MSTRG.39901.1	60	64	65	0	0	0	2.341	2.976	2.866	0	0	0	2.72767	0.001	-11.4135	1.64329e-10	1.16808e-09	MSTRG.39901	--	--
MSTRG.38592.2	59	53	66	0	2	4	5.288	5.727	6.687	0	0.122	0.273	5.90067	0.131667	-5.48592	1.67093e-10	1.18643e-09	ncbi_113142010	--	--
MSTRG.38273.3	59	83	59	2	2	0	2.72	4.559	3.074	0.063	0.062	0	3.451	0.0416667	-6.37198	1.6891e-10	1.19802e-09	ncbi_113142028	--	--
MSTRG.25949.1	118	106	117	0	0	1	2.799	2.996	3.136	0	0	0.018	2.977	0.006	-8.95468	1.69182e-10	1.19865e-09	ncbi_113131585	--	--
MSTRG.7231.4	65	50	75	0	0	0	4.069	3.76	5.343	0	0	0	4.39067	0.001	-12.1002	1.75533e-10	1.24229e-09	ncbi_113130675	--	--
MSTRG.41841.1	126	85	112	1	0	1	10.817	8.696	10.867	0.059	0	0.079	10.1267	0.046	-7.78231	1.77869e-10	1.25689e-09	ncbi_113143888	--	--
MSTRG.36565.1	74	50	74	1	2	1	2.759	2.222	3.118	0.026	0.05	0.028	2.69967	0.0346667	-6.28309	1.77982e-10	1.25689e-09	ncbi_113127973	--	--
MSTRG.29385.1	67	66	48	1	0	5	2.699	3.169	2.186	0.028	0	0.151	2.68467	0.0596667	-5.49167	1.81927e-10	1.28336e-09	ncbi_113134651	--	--
MSTRG.12815.1	59	56	61	4	2	0	4.244	4.801	4.959	0.198	0.096	0	4.668	0.098	-5.57388	1.82678e-10	1.28726e-09	ncbi_113141025	--	--
MSTRG.8889.1	61	65	60	0	0	0	7.294	9.262	8.108	0	0	0	8.22133	0.001	-13.0052	1.89474e-10	1.3337e-09	MSTRG.8889	--	--
MSTRG.38920.1	69	82	42	0	0	0	5.348	7.574	3.679	0	0	0	5.53367	0.001	-12.434	1.93366e-10	1.35963e-09	ncbi_113142085	--	--
MSTRG.27738.1	67	66	53	0	0	0	2.892	3.395	2.585	0	0	0	2.95733	0.001	-11.5301	1.97215e-10	1.38519e-09	ncbi_113136133	--	--
MSTRG.38879.1	118	101	97	2	0	0	4.857	4.954	4.512	0.057	0	0	4.77433	0.019	-7.97316	2.03607e-10	1.42724e-09	MSTRG.38879	--	--
MSTRG.8852.1	121	101	112	1	0	0	2.593	2.579	2.712	0.015	0	0	2.628	0.005	-9.03782	2.03641e-10	1.42724e-09	ncbi_113133377	--	--
MSTRG.6616.1	82	52	54	0	0	0	3.859	2.889	2.872	0	0	0	3.20667	0.001	-11.6469	2.05584e-10	1.43931e-09	ncbi_113130730	--	--
MSTRG.15263.1	60	65	59	0	0	0	3.465	4.474	3.851	0	0	0	3.93	0.001	-11.9403	2.09658e-10	1.46625e-09	MSTRG.15263	--	--
MSTRG.9447.1	79	54	53	0	0	0	13.564	11.049	10.285	0	0	0	11.6327	0.001	-13.5059	2.16997e-10	1.51595e-09	MSTRG.9447	--	--
MSTRG.8856.1	64	60	59	0	0	0	5.794	6.474	6.037	0	0	0	6.10167	0.001	-12.575	2.17327e-10	1.51662e-09	MSTRG.8856	--	--
MSTRG.37256.1	61	95	39	0	0	0	3.418	6.324	2.443	0	0	0	4.06167	0.001	-11.9879	2.26857e-10	1.57773e-09	ncbi_113130989	--	--
MSTRG.539.1	74	43	70	0	0	0	1.973	1.384	2.114	0	0	0	1.82367	0.001	-10.8326	2.27053e-10	1.57773e-09	MSTRG.539	--	--
MSTRG.7205.1	180	166	169	46	36	50	1.832	2.013	1.944	0.322	0.246	0.382	1.92967	0.316667	-2.60731	2.27478e-10	1.57899e-09	ncbi_113130795	--	--
MSTRG.26824.1	75	69	43	0	0	0	2.611	2.863	1.692	0	0	0	2.38867	0.001	-11.222	2.30915e-10	1.60114e-09	ncbi_113122425	--	--
MSTRG.15006.5	100	92	122	0	2	0	4.797	5.246	6.64	0	0.067	0	5.561	0.0223333	-7.96	2.36208e-10	1.6361e-09	ncbi_113139148	--	--
MSTRG.3387.1	60	71	52	0	0	0	4.594	6.478	4.5	0	0	0	5.19067	0.001	-12.3417	2.37116e-10	1.64064e-09	MSTRG.3387	--	--
MSTRG.28893.1	127	102	100	0	0	1	4.019	3.847	3.577	0	0	0.024	3.81433	0.008	-8.89722	2.37583e-10	1.64213e-09	MSTRG.28893	--	--
MSTRG.35043.7	72	48	63	0	0	0	5.176	4.15	5.149	0	0	0	4.825	0.001	-12.2363	2.42417e-10	1.67376e-09	MSTRG.35043	--	--
MSTRG.31977.1	60	56	65	0	0	0	3.434	3.819	4.204	0	0	0	3.819	0.001	-11.899	2.43604e-10	1.68017e-09	ncbi_113135694	--	--
MSTRG.36161.1	0	2	0	46	47	40	0	0.236	0	3.128	3.117	2.972	0.0786667	3.07233	5.28744	2.50665e-10	1.72704e-09	ncbi_113130242	--	--
MSTRG.25126.1	74	51	57	0	0	0	7.437	6.108	6.474	0	0	0	6.673	0.001	-12.7041	2.51182e-10	1.72877e-09	MSTRG.25126	--	--
MSTRG.37256.2	55	54	73	0	0	0	3.15	3.708	4.748	0	0	0	3.86867	0.001	-11.9176	2.52584e-10	1.73658e-09	ncbi_113130989	--	--
MSTRG.11625.2	59	64	70	4	0	0	1.827	2.339	2.424	0.081	0	0	2.19667	0.027	-6.34621	2.56628e-10	1.76252e-09	ncbi_113145904	--	--
MSTRG.8520.2	60	69	52	0	0	0	9.811	13.519	9.53	0	0	0	10.9533	0.001	-13.4191	2.57411e-10	1.76603e-09	MSTRG.8520	--	--
MSTRG.6087.1	77	53	52	0	0	0	2.636	2.162	2.012	0	0	0	2.27	0.001	-11.1485	2.62225e-10	1.79716e-09	MSTRG.6087	--	--
MSTRG.41436.1	52	70	59	0	0	0	4.476	7.25	5.755	0	0	0	5.827	0.001	-12.5085	2.62518e-10	1.79728e-09	MSTRG.41436	--	--
MSTRG.25707.13	0	0	2	43	35	57	0	0	0.112	1.916	1.521	2.76	0.0373333	2.06567	5.79	2.71638e-10	1.85777e-09	ncbi_113132020	--	--
MSTRG.4179.3	0	0	0	26	32	22	0	0	0	1.858	2.211	1.736	0.001	1.935	10.9181	2.74152e-10	1.87268e-09	MSTRG.4179	--	--
MSTRG.15412.2	48	69	64	0	0	0	1.748	3.031	2.654	0	0	0	2.47767	0.001	-11.2748	2.74395e-10	1.87268e-09	ncbi_113138717	--	--
MSTRG.38226.1	72	42	69	0	0	0	5.862	4.075	6.349	0	0	0	5.42867	0.001	-12.4064	2.759e-10	1.88098e-09	MSTRG.38226	--	--
MSTRG.12617.1	8	12	10	40	45	27	0.707	1.264	0.999	2.43	2.666	1.792	0.99	2.296	1.21362	2.76197e-10	1.88103e-09	ncbi_113140791	--	--
MSTRG.30075.1	47	70	64	0	0	0	8.241	14.756	12.807	0	0	0	11.9347	0.001	-13.5429	2.80407e-10	1.90771e-09	MSTRG.30075	--	--
MSTRG.33469.1	82	62	75	0	0	3	3.285	2.96	3.396	0	0	0.09	3.21367	0.03	-6.74311	2.83808e-10	1.92883e-09	MSTRG.33469	--	--
MSTRG.25727.1	66	56	47	3	3	2	4.78	4.834	3.847	0.149	0.146	0.109	4.487	0.134667	-5.05829	2.86381e-10	1.94428e-09	ncbi_113131889	--	--
MSTRG.17614.1	72	56	50	5	6	1	8.799	8.197	6.93	0.422	0.494	0.092	7.97533	0.336	-4.56901	2.91372e-10	1.97611e-09	MSTRG.17614	--	--
MSTRG.37219.1	0	0	0	25	31	23	0	0	0	2.827	3.419	2.842	0.001	3.02933	11.5648	3.00926e-10	2.03878e-09	ncbi_113125300	--	--
MSTRG.20409.1	113	142	74	0	1	0	4.594	6.884	3.416	0	0.027	0	4.96467	0.009	-9.10756	3.18219e-10	2.15369e-09	MSTRG.20409	--	--
MSTRG.12445.2	59	58	58	0	0	0	4.531	5.371	5.062	0	0	0	4.988	0.001	-12.2842	3.24054e-10	2.1909e-09	MSTRG.12445	--	--
MSTRG.29692.1	86	45	51	0	0	0	7.946	4.955	5.326	0	0	0	6.07567	0.001	-12.5688	3.26919e-10	2.20798e-09	ncbi_113134345	--	--
MSTRG.7793.1	227	164	192	55	65	43	29.312	25.236	28.02	4.882	5.626	4.171	27.5227	4.893	-2.49183	3.27849e-10	2.21196e-09	MSTRG.7793	--	--
MSTRG.15497.1	63	54	65	9	3	0	1.868	1.934	2.207	0.179	0.063	0	2.003	0.0806667	-4.63405	3.35336e-10	2.26013e-09	ncbi_113138752	--	--
MSTRG.314.1	65	48	62	0	0	0	1.455	1.28	1.569	0	0	0	1.43467	0.001	-10.4865	3.46216e-10	2.33104e-09	MSTRG.314	--	--
MSTRG.1528.1	59	43	75	0	0	0	7.028	6.104	10.097	0	0	0	7.743	0.001	-12.9187	3.69661e-10	2.48632e-09	ncbi_113128001	--	--
MSTRG.7206.1	76	40	62	0	0	0	1.974	1.238	1.82	0	0	0	1.67733	0.001	-10.712	3.7172e-10	2.49759e-09	ncbi_113130795	--	--
MSTRG.36173.1	66	44	65	0	0	0	3.607	2.866	4.015	0	0	0	3.496	0.001	-11.7715	3.72436e-10	2.49982e-09	MSTRG.36173	--	--
MSTRG.14494.2	54	64	59	1	7	4	2.688	3.807	3.347	0.034	0.235	0.151	3.28067	0.14	-4.55049	3.74121e-10	2.50854e-09	MSTRG.14494	--	--
MSTRG.6838.1	96	47	47	3	7	0	3.24	1.89	1.793	0.07	0.158	0	2.30767	0.076	-4.92429	3.80036e-10	2.54558e-09	ncbi_113130368	--	--
MSTRG.25990.2	0	0	0	34	24	20	0	0	0	1.618	1.101	1.04	0.001	1.253	10.2912	3.8738e-10	2.5921e-09	ncbi_113131955	--	--
MSTRG.8395.1	69	39	69	0	0	0	3.963	2.67	4.479	0	0	0	3.704	0.001	-11.8549	3.9025e-10	2.60679e-09	ncbi_113130131	--	--
MSTRG.13436.1	53	57	56	1	3	3	4.128	5.291	4.93	0.054	0.157	0.176	4.783	0.129	-5.21247	3.90377e-10	2.60679e-09	MSTRG.13436	--	--
MSTRG.27833.2	63	44	67	0	0	0	9.149	7.61	10.952	0	0	0	9.237	0.001	-13.1732	3.92437e-10	2.61786e-09	ncbi_113136521	--	--
MSTRG.38406.2	73	122	124	1	0	0	3.102	6.206	5.939	0.029	0	0	5.08233	0.00966667	-9.03826	3.93946e-10	2.62523e-09	ncbi_113141827	--	--
MSTRG.12817.1	49	52	73	0	3	5	1.395	1.764	2.348	0	0.057	0.107	1.83567	0.0546667	-5.0695	3.95584e-10	2.63345e-09	ncbi_113141025	--	--
MSTRG.30401.1	58	53	71	4	6	5	2.161	2.366	2.988	0.099	0.158	0.138	2.505	0.131667	-4.24985	3.97486e-10	2.6434e-09	ncbi_113125416	--	--
MSTRG.20573.3	57	33	98	0	0	0	2.04	1.384	3.957	0	0	0	2.46033	0.001	-11.2646	3.99782e-10	2.65595e-09	ncbi_113124331	--	--
MSTRG.16169.1	102	92	100	0	2	0	18.236	19.595	20.228	0	0.24	0	19.353	0.08	-7.91834	4.11657e-10	2.73206e-09	ncbi_113144726	--	--
MSTRG.40656.1	65	62	45	0	0	0	1.345	1.534	1.056	0	0	0	1.31167	0.001	-10.3572	4.2362e-10	2.80859e-09	ncbi_113140144	--	--
MSTRG.27576.1	108	88	111	0	1	0	1.408	1.365	1.639	0	0.009	0	1.47067	0.003	-8.93729	4.26516e-10	2.82491e-09	ncbi_113136495	--	--
MSTRG.19791.1	73	41	60	0	0	0	2.33	1.56	2.165	0	0	0	2.01833	0.001	-10.9789	4.29389e-10	2.84104e-09	ncbi_113124359	--	--
MSTRG.24321.1	48	76	50	0	0	0	6.921	13.06	8.148	0	0	0	9.37633	0.001	-13.1948	4.3133e-10	2.84973e-09	MSTRG.24321	--	--
MSTRG.7792.2	66	58	47	0	0	0	16.14	17.119	13.025	0	0	0	15.428	0.001	-13.9133	4.31579e-10	2.84973e-09	MSTRG.7792	--	--
MSTRG.2208.4	47	65	59	0	0	0	1.62	2.692	2.329	0	0	0	2.21367	0.001	-11.1122	4.42117e-10	2.91636e-09	ncbi_113127308	--	--
MSTRG.18795.2	0	1	0	43	51	37	0	0.221	0	4.021	4.731	3.796	0.0736667	4.18267	5.82727	4.44668e-10	2.93021e-09	ncbi_113126716	--	--
MSTRG.28148.1	62	72	78	1	2	0	1.205	1.668	1.713	0.013	0.026	0	1.52867	0.013	-6.87762	4.48396e-10	2.95179e-09	MSTRG.28148	--	--
MSTRG.35736.3	51	76	46	0	0	0	4.819	8.557	4.856	0	0	0	6.07733	0.001	-12.5692	4.59807e-10	3.02385e-09	ncbi_113123092	--	--
MSTRG.29265.1	49	51	71	0	0	0	4.642	5.761	7.61	0	0	0	6.00433	0.001	-12.5518	4.60751e-10	3.02699e-09	MSTRG.29265	--	--
MSTRG.16160.5	1	0	1	37	37	53	0.129	0	0.145	3.234	3.217	5.157	0.0913333	3.86933	5.4048	4.78471e-10	3.14024e-09	MSTRG.16160	--	--
MSTRG.5155.1	69	66	38	0	0	0	4.15	4.693	2.577	0	0	0	3.80667	0.001	-11.8943	4.8626e-10	3.18814e-09	MSTRG.5155	--	--
MSTRG.2208.1	71	44	55	0	0	0	1.936	1.433	1.691	0	0	0	1.68667	0.001	-10.72	4.90019e-10	3.20955e-09	ncbi_113127308	--	--
MSTRG.3453.7	55	41	74	0	0	0	2.504	2.214	3.801	0	0	0	2.83967	0.001	-11.4715	5.46618e-10	3.57307e-09	ncbi_113138305	--	--
MSTRG.6377.1	57	62	48	1	1	4	1.07	1.387	1.018	0.013	0.013	0.056	1.15833	0.0273333	-5.40525	5.49362e-10	3.5874e-09	ncbi_113129188	--	--
MSTRG.18830.1	63	65	55	0	4	0	4.264	5.245	4.156	0	0.18	0	4.555	0.06	-6.24634	5.50681e-10	3.59031e-09	ncbi_113125937	--	--
MSTRG.11288.1	69	51	47	0	0	0	3.558	3.134	2.739	0	0	0	3.14367	0.001	-11.6182	5.50912e-10	3.59031e-09	ncbi_113145239	--	--
MSTRG.11993.2	52	66	57	0	5	0	3.455	5.173	4.233	0	0.242	0	4.287	0.0806667	-5.73185	5.5558e-10	3.61711e-09	ncbi_113146126	--	--
MSTRG.16429.1	61	40	67	0	0	0	2.793	2.183	3.468	0	0	0	2.81467	0.001	-11.4587	5.7268e-10	3.72471e-09	ncbi_113144030	--	--
MSTRG.35396.1	72	51	44	0	0	0	15.367	12.858	10.579	0	0	0	12.9347	0.001	-13.659	5.90834e-10	3.83894e-09	MSTRG.35396	--	--
MSTRG.21791.2	73	46	48	0	0	0	3.968	2.951	2.969	0	0	0	3.296	0.001	-11.6865	5.93524e-10	3.85257e-09	MSTRG.21791	--	--
MSTRG.6544.2	57	45	63	0	0	0	4.914	4.623	6.138	0	0	0	5.225	0.001	-12.3512	5.95115e-10	3.85857e-09	ncbi_113129984	--	--
MSTRG.7849.1	0	0	0	39	21	17	0	0	0	1.432	0.752	0.682	0.001	0.955333	9.89986	5.95633e-10	3.85857e-09	MSTRG.7849	--	--
MSTRG.11781.4	44	51	72	0	0	0	4.48	6.166	8.331	0	0	0	6.32567	0.001	-12.627	6.10923e-10	3.95368e-09	MSTRG.11781	--	--
MSTRG.12002.1	64	47	51	3	2	3	2.166	1.895	1.951	0.07	0.045	0.076	2.004	0.0636667	-4.9762	6.38579e-10	4.12855e-09	ncbi_113145971	--	--
MSTRG.18765.2	54	46	63	0	0	0	2.481	2.526	3.294	0	0	0.015	2.767	0.005	-9.11218	6.57218e-10	4.24483e-09	ncbi_113126588	--	--
XR_004463050.1	63	70	50	0	4	0	3.989	5.25	3.574	0	0.169	0	4.271	0.0563333	-6.24444	6.5863e-10	4.24973e-09	ncbi_113122615	LOC113122615	uncharacterized LOC113122615
MSTRG.38159.1	55	49	60	5	2	0	2.666	2.863	3.301	0.179	0.063	0	2.94333	0.0806667	-5.18933	6.614e-10	4.26337e-09	ncbi_113141962	--	--
MSTRG.163.1	55	44	64	0	0	0	6.622	6.268	8.766	0	0	0	7.21867	0.001	-12.8175	6.76543e-10	4.35667e-09	ncbi_113128052	--	--
MSTRG.13235.1	0	0	0	24	24	24	0	0	0	0.839	0.818	0.913	0.001	0.856667	9.74259	6.89224e-10	4.43394e-09	ncbi_113140730	--	--
MSTRG.20656.1	5	7	10	39	38	22	0.588	0.981	1.329	3.151	2.995	1.943	0.966	2.69633	1.4809	6.91384e-10	4.44344e-09	MSTRG.20656	--	--
MSTRG.35016.1	52	56	52	0	0	0	1.292	1.658	1.46	0	0	0	1.47	0.001	-10.5216	7.27689e-10	4.67215e-09	MSTRG.35016	--	--
MSTRG.33202.1	56	60	45	0	0	0	4.024	5.138	3.654	0	0	0	4.272	0.001	-12.0607	7.30132e-10	4.68321e-09	MSTRG.33202	--	--
MSTRG.8974.1	50	51	59	0	0	0	2.23	2.726	2.974	0	0	0	2.64333	0.001	-11.3681	7.4237e-10	4.75234e-09	ncbi_113133146	--	--
MSTRG.36852.1	67	32	69	0	0	0	4.81	2.723	5.629	0	0	0	4.38733	0.001	-12.0991	7.53313e-10	4.81765e-09	MSTRG.36852	--	--
MSTRG.4777.1	69	69	64	8	7	9	1.139	1.358	1.194	0.091	0.077	0.112	1.23033	0.0933333	-3.72051	7.85956e-10	5.02147e-09	MSTRG.4777	--	--
XR_003296706.2	11	16	9	47	37	33	0.485	0.841	0.449	1.426	1.094	1.094	0.591667	1.20467	1.02578	7.92222e-10	5.05654e-09	ncbi_113140959	LOC113140959	uncharacterized LOC113140959
MSTRG.39883.1	104	90	90	0	0	1	5.26	5.392	5.146	0	0	0.038	5.266	0.0126667	-8.69953	7.9531e-10	5.07127e-09	ncbi_113137475	--	--
MSTRG.15006.4	57	60	46	5	1	1	2.802	3.515	2.543	0.169	0.033	0.037	2.95333	0.0796667	-5.21222	8.02051e-10	5.10925e-09	ncbi_113139148	--	--
MSTRG.32661.3	37	53	75	0	0	0	0.979	1.674	2.26	0	0	0	1.63767	0.001	-10.6774	8.02957e-10	5.11001e-09	ncbi_113135770	--	--
MSTRG.16645.1	52	53	53	0	0	0	2.846	3.467	3.271	0	0	0	3.19467	0.001	-11.6414	8.07102e-10	5.13137e-09	ncbi_113144768	--	--
MSTRG.10839.1	109	86	89	0	0	1	1.701	1.599	1.569	0	0	0.012	1.623	0.004	-8.66445	8.14141e-10	5.17106e-09	MSTRG.10839	--	--
MSTRG.199.1	0	0	0	26	20	25	0	0	0	1.538	1.122	1.584	0.001	1.41467	10.4662	8.25382e-10	5.23735e-09	MSTRG.199	--	--
MSTRG.38224.2	58	58	43	0	0	0	5.365	6.415	4.579	0	0	0	5.453	0.001	-12.4128	8.2831e-10	5.25081e-09	MSTRG.38224	--	--
MSTRG.37904.1	49	51	58	0	0	0	1.982	2.458	2.651	0	0	0	2.36367	0.001	-11.2068	8.29358e-10	5.25233e-09	ncbi_113142401	--	--
MSTRG.20986.1	57	88	62	0	3	0	6.088	11.2	7.484	0	0.215	0	8.25733	0.0716667	-6.84823	8.44003e-10	5.33988e-09	MSTRG.20986	--	--
MSTRG.26523.1	12	6	13	36	42	30	0.621	0.37	0.76	1.28	1.457	1.166	0.583667	1.301	1.1564	8.45788e-10	5.34597e-09	MSTRG.26523	--	--
XR_003297011.1	83	69	74	9	16	6	2.092	2.073	2.108	0.156	0.27	0.114	2.091	0.18	-3.53812	8.62957e-10	5.44919e-09	ncbi_113143139	LOC113143139	uncharacterized LOC113143139
MSTRG.22747.1	58	55	63	8	4	3	10.779	12.251	13.177	1.047	0.539	0.439	12.069	0.675	-4.16027	9.02985e-10	5.69643e-09	MSTRG.22747	--	--
MSTRG.41091.1	54	44	59	0	0	0	6.973	6.771	8.61	0	0	0	7.45133	0.001	-12.8633	9.0563e-10	5.70758e-09	MSTRG.41091	--	--
MSTRG.22276.1	56	52	48	0	0	0	4.749	5.256	4.601	0	0	0	4.86867	0.001	-12.2493	9.13319e-10	5.75046e-09	MSTRG.22276	--	--
MSTRG.27656.1	55	44	57	0	0	0	1.574	1.501	1.844	0	0	0	1.63967	0.001	-10.6792	9.47411e-10	5.95934e-09	ncbi_113136257	--	--
MSTRG.41092.1	62	48	46	0	0	0	7.646	7.054	6.411	0	0	0	7.037	0.001	-12.7807	9.63823e-10	6.05672e-09	MSTRG.41092	--	--
MSTRG.37188.9	1	2	0	27	41	23	0.104	0.249	0	1.936	2.867	1.802	0.117667	2.20167	4.22582	9.75114e-10	6.12176e-09	ncbi_113125879	--	--
MSTRG.16666.2	65	52	40	0	0	0	5.881	5.682	4.149	0	0	0	5.23733	0.001	-12.3546	1.00063e-09	6.27591e-09	ncbi_113144373	--	--
MSTRG.35736.6	60	51	44	0	0	0	7.586	7.678	6.194	0	0	0	7.15267	0.001	-12.8043	1.01528e-09	6.36163e-09	ncbi_113123092	--	--
MSTRG.27766.1	51	48	55	0	0	0	5.117	5.74	6.237	0	0	0	5.698	0.001	-12.4762	1.02404e-09	6.40454e-09	ncbi_113136377	--	--
MSTRG.34855.1	0	0	0	23	36	14	0	0	0	1.589	2.425	1.057	0.001	1.69033	10.7231	1.0241e-09	6.40454e-09	ncbi_113122974	--	--
MSTRG.24336.1	39	64	54	0	0	0	1.026	2.007	1.606	0	0	0	1.54633	0.001	-10.5946	1.0425e-09	6.51339e-09	MSTRG.24336	--	--
MSTRG.10006.1	49	47	58	0	0	0	4.733	5.391	6.359	0	0	0	5.49433	0.001	-12.4237	1.05185e-09	6.56324e-09	MSTRG.10006	--	--
MSTRG.11816.3	0	3	9	232	142	122	0	0.095	0.269	4.231	2.524	2.431	0.121333	3.062	4.65743	1.0525e-09	6.56324e-09	MSTRG.11816	--	--
MSTRG.6093.1	60	48	46	0	0	0	5.568	5.309	4.825	0	0	0	5.234	0.001	-12.3537	1.06273e-09	6.62067e-09	ncbi_113129224	--	--
MSTRG.22600.1	5	7	6	22	30	39	0.472	0.788	0.641	1.429	1.9	2.768	0.633667	2.03233	1.68134	1.07447e-09	6.68744e-09	ncbi_113138470	--	--
MSTRG.14475.1	67	35	56	0	0	0	1.821	1.134	1.721	0	0	0	1.55867	0.001	-10.6061	1.07557e-09	6.68788e-09	ncbi_113138822	--	--
MSTRG.11781.1	59	52	43	0	0	0	2.868	3.024	2.345	0	0	0	2.74567	0.001	-11.4229	1.07966e-09	6.70686e-09	MSTRG.11781	--	--
MSTRG.19217.1	5	4	6	28	37	20	0.888	0.846	1.204	3.416	4.402	2.667	0.979333	3.495	1.83542	1.12276e-09	6.96797e-09	ncbi_113126012	--	--
MSTRG.23967.1	0	0	1	47	38	33	0	0	0.05	1.44	1.135	1.105	0.0166667	1.22667	6.20163	1.12504e-09	6.97547e-09	MSTRG.23967	--	--
MSTRG.16048.1	49	51	63	0	6	1	1.256	1.558	1.831	0	0.104	0.019	1.54833	0.041	-5.23895	1.12624e-09	6.97626e-09	MSTRG.16048	--	--
MSTRG.32795.1	51	51	50	0	0	0	1.974	2.34	2.187	0	0	0	2.167	0.001	-11.0815	1.13488e-09	7.02307e-09	MSTRG.32795	--	--
MSTRG.3791.1	81	35	55	1	5	2	6.894	3.597	5.3	0.071	0.269	0.138	5.26367	0.159333	-5.04595	1.14016e-09	7.04904e-09	MSTRG.3791	--	--
MSTRG.7993.1	62	44	47	0	0	0	3.561	3.012	3.051	0	0	0	3.208	0.001	-11.6475	1.16592e-09	7.20144e-09	ncbi_113129953	--	--
MSTRG.5543.1	54	55	43	0	0	0	2.211	2.684	1.99	0	0	0	2.295	0.001	-11.1643	1.19607e-09	7.38069e-09	ncbi_113129466	--	--
MSTRG.6613.1	0	0	0	35	21	15	0	0	0	1.707	0.999	0.8	0.001	1.16867	10.1906	1.23368e-09	7.59757e-09	MSTRG.6613	--	--
MSTRG.9276.1	68	42	44	0	0	0	2.832	2.085	2.071	0	0	0	2.32933	0.001	-11.1857	1.23431e-09	7.59757e-09	ncbi_113132956	--	--
MSTRG.39531.1	96	95	79	0	1	0	2.503	2.952	2.328	0	0.017	0	2.59433	0.00566667	-8.83865	1.23571e-09	7.59757e-09	ncbi_113137659	--	--
MSTRG.16446.2	4865	4113	3986	1700	1858	2017	67.534	68.041	62.539	16.22	17.293	21.034	66.038	18.1823	-1.86076	1.23589e-09	7.59757e-09	MSTRG.16446	--	--
MSTRG.35056.1	15	12	10	43	51	25	1.51	1.439	1.173	2.952	3.441	1.89	1.374	2.761	1.00681	1.26544e-09	7.77186e-09	MSTRG.35056	--	--
XR_003295928.1	120	115	91	21	25	21	2.188	2.513	1.882	0.27	0.307	0.294	2.19433	0.290333	-2.918	1.28108e-09	7.86054e-09	ncbi_113132707	LOC113132707	uncharacterized LOC113132707%2C transcript variant X1
MSTRG.15771.1	64	56	34	0	0	0	1.988	2.058	1.185	0	0	0	1.74367	0.001	-10.7679	1.35206e-09	8.28794e-09	ncbi_113138443	--	--
MSTRG.39530.3	59	47	44	0	0	0	4.347	4.147	3.659	0	0	0	4.051	0.001	-11.9841	1.35329e-09	8.28794e-09	ncbi_113137659	--	--
MSTRG.13723.1	49	48	52	0	0	0	9.896	11.553	11.87	0	0	0	11.1063	0.001	-13.4391	1.35973e-09	8.31957e-09	MSTRG.13723	--	--
MSTRG.15352.4	69	64	42	3	7	4	6.657	7.309	4.499	0.212	0.442	0.314	6.155	0.322667	-4.25364	1.46444e-09	8.9434e-09	ncbi_113138643	--	--
MSTRG.24574.1	80	36	41	0	0	0	3.901	2.123	2.252	0	0	0	2.75867	0.001	-11.4298	1.47134e-09	8.9771e-09	ncbi_113142721	--	--
MSTRG.35736.1	67	69	39	5	3	5	2.963	3.66	1.973	0.15	0.098	0.172	2.86533	0.14	-4.3552	1.4913e-09	9.09036e-09	ncbi_113123092	--	--
MSTRG.2094.1	65	42	43	0	0	0	11.315	8.713	8.46	0	0	0	9.496	0.001	-13.2131	1.50759e-09	9.18105e-09	MSTRG.2094	--	--
MSTRG.5698.1	0	0	1	38	39	36	0	0	0.059	1.361	1.363	1.409	0.0196667	1.37767	6.13033	1.52299e-09	9.26619e-09	MSTRG.5698	--	--
MSTRG.24937.1	53	47	47	0	0	0	4.775	5.028	4.768	0	0	0	4.857	0.001	-12.2458	1.53568e-09	9.33463e-09	ncbi_113131411	--	--
MSTRG.7714.1	43	53	51	0	0	0	2.324	3.415	3.109	0	0	0	2.94933	0.001	-11.5262	1.59449e-09	9.68304e-09	ncbi_113130233	--	--
MSTRG.33871.1	61	60	48	1	9	1	3.411	3.998	3.033	0.038	0.337	0.042	3.48067	0.139	-4.64621	1.61419e-09	9.79354e-09	ncbi_113121428	--	--
MSTRG.41260.1	65	56	48	0	3	1	4.543	4.71	3.806	0	0.159	0.053	4.353	0.0706667	-5.94484	1.62401e-09	9.84396e-09	MSTRG.41260	--	--
MSTRG.25168.1	83	63	39	3	3	8	7.591	6.866	4.031	0.189	0.184	0.55	6.16267	0.307667	-4.32411	1.63375e-09	9.8938e-09	MSTRG.25168	--	--
MSTRG.23717.6	52	46	58	1	4	1	2.772	2.931	3.472	0.037	0.143	0.04	3.05833	0.0733333	-5.38213	1.65365e-09	1.0005e-08	ncbi_113143588	--	--
MSTRG.41188.1	58	78	56	0	1	2	8.6	13.689	9.366	0	0.099	0.221	10.5517	0.106667	-6.62822	1.66297e-09	1.0052e-08	MSTRG.41188	--	--
MSTRG.28588.2	50	43	53	0	0	0	2.039	2.09	2.435	0	0	0	2.188	0.001	-11.0954	1.66516e-09	1.00559e-08	ncbi_113134859	--	--
MSTRG.20330.2	41	47	59	0	0	0	1.949	2.643	3.164	0	0	0	2.58533	0.001	-11.3361	1.7006e-09	1.02604e-08	ncbi_113125072	--	--
MSTRG.28447.1	48	56	42	0	0	0	1.856	2.58	1.835	0	0	0	2.09033	0.001	-11.0295	1.72824e-09	1.04175e-08	ncbi_113133809	--	--
MSTRG.16422.3	56	64	31	0	0	0	2.765	3.766	1.728	0	0	0	2.753	0.001	-11.4268	1.76939e-09	1.06557e-08	ncbi_113144671	--	--
MSTRG.18789.1	44	48	53	0	0	0	2.505	3.256	3.41	0	0	0	3.057	0.001	-11.5779	1.77265e-09	1.06654e-08	MSTRG.18789	--	--
MSTRG.2433.1	58	58	40	1	3	3	2.428	2.894	1.893	0.029	0.084	0.094	2.405	0.069	-5.1233	1.81592e-09	1.09157e-08	ncbi_113127054	--	--
MSTRG.39315.1	50	54	41	0	0	0	3.366	4.332	3.12	0	0	0	3.606	0.001	-11.8162	1.82225e-09	1.09436e-08	ncbi_113137282	--	--
MSTRG.27533.1	48	48	48	0	0	0	0.999	1.191	1.129	0	0	0	1.10633	0.001	-10.1116	1.82581e-09	1.09549e-08	ncbi_113136303	--	--
MSTRG.4452.1	0	0	0	14	29	24	0	0	0	0.782	1.641	1.525	0.001	1.316	10.3619	1.85021e-09	1.1091e-08	ncbi_113122817	--	--
MSTRG.34168.1	76	84	85	14	14	12	11.545	15.167	14.558	1.441	1.38	1.324	13.7567	1.38167	-3.31565	1.85861e-09	1.11311e-08	MSTRG.34168	--	--
MSTRG.26012.1	0	0	1	34	48	30	0	0	0.108	2.231	3.072	2.151	0.036	2.48467	6.10891	1.88179e-09	1.12596e-08	MSTRG.26012	--	--
MSTRG.1761.1	102	76	78	0	1	0	3.176	2.822	2.73	0	0.021	0	2.90933	0.007	-8.69912	1.9709e-09	1.17819e-08	ncbi_113128433	--	--
MSTRG.28630.1	81	50	56	8	8	3	5.224	3.845	4.116	0.356	0.347	0.146	4.395	0.283	-3.95699	2.02645e-09	1.21029e-08	ncbi_113134792	--	--
MSTRG.6718.1	52	53	52	0	6	3	1.167	1.431	1.336	0	0.091	0.051	1.31133	0.0473333	-4.79203	2.04488e-09	1.22018e-08	ncbi_117152655	--	--
MSTRG.29610.1	0	0	0	22	20	22	0	0	0	1.583	1.403	1.73	0.001	1.572	10.6184	2.11726e-09	1.2622e-08	MSTRG.29610	--	--
MSTRG.10662.1	85	89	78	0	0	1	3.775	4.71	3.915	0	0	0.033	4.13333	0.011	-8.55366	2.13874e-09	1.27384e-08	MSTRG.10662	--	--
MSTRG.33413.1	58	35	50	0	0	0	3.381	2.431	3.294	0	0	0	3.03533	0.001	-11.5676	2.29553e-09	1.36597e-08	ncbi_113121541	--	--
MSTRG.26923.1	51	50	40	0	0	0	2.785	3.254	2.469	0	0	0	2.836	0.001	-11.4696	2.30305e-09	1.3692e-08	ncbi_113122414	--	--
MSTRG.41216.1	99	74	74	0	0	2	12.757	11.364	10.777	0	0	0.194	11.6327	0.0646667	-7.49094	2.30958e-09	1.37183e-08	MSTRG.41216	--	--
MSTRG.19281.9	5	3	3	33	26	18	1.009	0.704	0.684	4.491	3.416	2.651	0.799	3.51933	2.13903	2.32924e-09	1.38224e-08	MSTRG.19281	--	--
MSTRG.11893.4	75	58	52	1	1	1	6.672	6.135	5.252	0.062	0.06	0.067	6.01967	0.063	-6.57819	2.33382e-09	1.3837e-08	ncbi_113145592	--	--
MSTRG.18509.1	45	58	39	0	0	0	3.741	5.746	3.664	0	0	0	4.38367	0.001	-12.0979	2.34298e-09	1.38786e-08	ncbi_113126083	--	--
MSTRG.10584.1	61	40	41	0	0	0	3.692	2.885	2.805	0	0	0	3.12733	0.001	-11.6107	2.40384e-09	1.42262e-08	MSTRG.10584	--	--
MSTRG.5102.1	51	48	40	0	0	0	2.654	2.976	2.352	0	0	0	2.66067	0.001	-11.3776	2.58956e-09	1.53113e-08	ncbi_113139790	--	--
MSTRG.38484.1	30	58	56	0	0	0	2.044	4.709	4.312	0	0	0	3.68833	0.001	-11.8488	2.61205e-09	1.54303e-08	ncbi_113141888	--	--
MSTRG.38910.1	0	0	0	23	14	27	0	0	0	1.23	0.73	1.578	0.001	1.17933	10.2038	2.66434e-09	1.57249e-08	ncbi_113142387	--	--
MSTRG.35038.1	115	80	83	13	9	23	1.813	1.503	1.478	0.141	0.095	0.272	1.598	0.169333	-3.23833	2.7296e-09	1.60955e-08	ncbi_113123381	--	--
MSTRG.14371.1	56	46	37	0	0	0	2.042	1.999	1.525	0	0	0	1.85533	0.001	-10.8575	2.78068e-09	1.63818e-08	ncbi_113138350	--	--
MSTRG.4343.3	45	49	43	0	0	0	6.968	9.042	7.423	0	0	0	7.811	0.001	-12.9313	2.86648e-09	1.6872e-08	ncbi_113122361	--	--
MSTRG.6102.1	0	0	0	19	22	21	0	0	0	1.945	2.197	2.35	0.001	2.164	11.0795	2.87203e-09	1.68894e-08	ncbi_113129558	--	--
MSTRG.20225.1	43	44	50	0	0	0	1.948	2.375	2.56	0	0	0	2.29433	0.001	-11.1639	2.88592e-09	1.69558e-08	ncbi_113124368	--	--
MSTRG.5985.11	0	0	0	23	21	18	0	0	0	2.08	1.852	1.779	0.001	1.90367	10.8946	2.94082e-09	1.72627e-08	ncbi_113129562	--	--
MSTRG.38897.1	4	0	2	29	21	22	0.281	0	0.159	1.399	0.988	1.16	0.146667	1.18233	3.01102	2.95344e-09	1.73211e-08	ncbi_113142128	--	--
MSTRG.34327.1	54	48	36	0	0	0	9.172	9.716	6.911	0	0	0	8.59967	0.001	-13.0701	2.96233e-09	1.73576e-08	ncbi_113123072	--	--
MSTRG.42018.1	79	52	59	6	9	7	3.457	2.712	2.918	0.18	0.264	0.23	3.029	0.224667	-3.75298	2.96706e-09	1.73697e-08	MSTRG.42018	--	--
MSTRG.13722.4	52	38	47	0	0	0	6.59	5.692	6.644	0	0	0	6.30867	0.001	-12.6231	2.99841e-09	1.75266e-08	MSTRG.13722	--	--
MSTRG.14953.4	0	1	6	29	20	26	0	0.047	0.256	0.75	0.511	0.744	0.101	0.668333	2.72621	2.99925e-09	1.75266e-08	ncbi_113138657	--	--
XR_003297093.2	82	52	33	3	5	0	9.855	7.472	4.422	0.224	0.426	0	7.24967	0.216667	-5.06437	3.02459e-09	1.76588e-08	ncbi_113143912	LOC113143912	uncharacterized LOC113143912%2C transcript variant X1
MSTRG.25799.1	1	1	0	39	39	27	0.147	0.175	0	3.947	3.849	2.986	0.107333	3.594	5.06542	3.04888e-09	1.77847e-08	ncbi_113131790	--	--
MSTRG.38313.1	49	41	46	0	0	0	1.972	1.966	2.092	0	0	0	2.01	0.001	-10.973	3.05947e-09	1.78305e-08	MSTRG.38313	--	--
MSTRG.37218.1	61	43	35	0	0	0	2.405	2.021	1.56	0	0	0	1.99533	0.001	-10.9624	3.07944e-09	1.79308e-08	ncbi_113142775	--	--
MSTRG.22718.1	72	77	93	0	1	0	4.444	5.663	6.487	0	0.041	0	5.53133	0.0136667	-8.66082	3.10956e-09	1.80899e-08	MSTRG.22718	--	--
MSTRG.10897.1	39	56	42	0	0	0	0.847	1.45	1.031	0	0	0	1.10933	0.001	-10.1155	3.17883e-09	1.84764e-08	ncbi_113145715	--	--
MSTRG.8446.1	61	37	54	3	2	1	2.547	1.841	2.549	0.086	0.056	0.031	2.31233	0.0576667	-5.32547	3.23446e-09	1.8783e-08	MSTRG.8446	--	--
MSTRG.28061.1	49	40	46	0	0	0	9.491	9.14	10.025	0	0	0	9.552	0.001	-13.2216	3.28393e-09	1.90532e-08	ncbi_113136122	--	--
MSTRG.35004.1	55	43	38	0	0	0	1.8	1.677	1.409	0	0	0	1.62867	0.001	-10.6695	3.29692e-09	1.91115e-08	ncbi_113123618	--	--
MSTRG.30345.1	47	34	56	0	0	0	2.099	1.809	2.826	0	0	0	2.24467	0.001	-11.1323	3.34193e-09	1.93552e-08	MSTRG.30345	--	--
MSTRG.33789.5	62	91	88	2	0	0	3.154	5.559	5.089	0.06	0	0	4.60067	0.02	-7.8457	3.3466e-09	1.9365e-08	ncbi_113121548	--	--
MSTRG.3893.2	36	49	51	0	0	0	1.234	2.037	1.985	0	0	0	1.752	0.001	-10.7748	3.35546e-09	1.93877e-08	ncbi_113122555	--	--
MSTRG.23433.1	51	35	50	0	0	0	3.611	2.953	4.001	0	0	0	3.52167	0.001	-11.782	3.35649e-09	1.93877e-08	MSTRG.23433	--	--
MSTRG.36549.1	96	94	55	1	0	0	6.953	8.114	4.502	0.05	0	0	6.523	0.0166667	-8.61243	3.39613e-09	1.95993e-08	ncbi_113128977	--	--
MSTRG.31252.1	45	37	53	0	0	0	4.494	4.403	5.982	0	0	0	4.95967	0.001	-12.276	3.50326e-09	2.01997e-08	ncbi_113140041	--	--
MSTRG.3588.1	66	49	47	4	0	0	12.618	11.071	10.16	0.534	0	0.033	11.283	0.189	-5.89962	3.51878e-09	2.02712e-08	ncbi_113137818	--	--
MSTRG.26648.3	68	86	83	0	2	0	3.244	4.908	4.51	0	0.061	0	4.22067	0.0203333	-7.69748	3.55617e-09	2.04684e-08	ncbi_113122375	--	--
XR_003294907.1	0	3	0	23	29	29	0	0.457	0	2.021	2.485	2.784	0.152333	2.43	3.99565	3.58783e-09	2.06324e-08	ncbi_113122828	LOC113122828	uncharacterized LOC113122828
MSTRG.32804.3	92	68	77	0	1	0	7.645	6.74	7.156	0	0.055	0	7.18033	0.0183333	-8.61344	3.64885e-09	2.09648e-08	ncbi_113121450	--	--
MSTRG.13333.1	48	43	42	0	0	0	2.127	2.271	2.103	0	0	0	2.167	0.001	-11.0815	3.68989e-09	2.11819e-08	MSTRG.13333	--	--
MSTRG.7380.1	49	49	36	0	0	0	2.045	2.419	1.709	0	0	0	2.05767	0.001	-11.0068	3.7181e-09	2.1325e-08	MSTRG.7380	--	--
MSTRG.39858.2	50	40	43	0	0	0	2.235	2.135	2.202	0	0	0	2.19067	0.001	-11.0972	3.76042e-09	2.15487e-08	ncbi_113137484	--	--
MSTRG.13886.2	78	30	36	0	0	0	2.644	1.221	1.395	0	0	0	1.75333	0.001	-10.7759	3.82004e-09	2.18711e-08	ncbi_113140573	--	--
MSTRG.19544.1	104	74	60	0	1	1	24.063	20.297	15.665	0	0.16	0.174	20.0083	0.111333	-7.48957	3.90839e-09	2.23398e-08	MSTRG.19544	--	--
MSTRG.33561.1	35	53	46	0	0	0	1.609	2.903	2.389	0	0	0	2.30033	0.001	-11.1676	3.90877e-09	2.23398e-08	MSTRG.33561	--	--
MSTRG.8944.1	47	40	45	0	0	0	2.218	2.25	2.401	0	0	0	2.28967	0.001	-11.1609	3.95692e-09	2.25951e-08	ncbi_113132795	--	--
MSTRG.1064.3	48	45	39	0	0	0	3.688	4.136	3.394	0	0	0	3.73933	0.001	-11.8686	4.00967e-09	2.28762e-08	ncbi_113127793	--	--
MSTRG.39701.1	58	35	41	0	0	0	4.586	3.298	3.664	0	0	0	3.84933	0.001	-11.9104	4.08443e-09	2.32823e-08	MSTRG.39701	--	--
MSTRG.36207.1	2	3	0	28	20	23	0.136	0.244	0	1.311	0.913	1.177	0.126667	1.13367	3.16189	4.1006e-09	2.3354e-08	ncbi_113128773	--	--
MSTRG.41639.6	51	63	45	2	0	2	5.618	8.168	5.563	0.15	0	0.164	6.44967	0.104667	-5.94535	4.1457e-09	2.35902e-08	ncbi_113129692	--	--
MSTRG.6096.2	1	2	0	16	32	35	0.123	0.27	0	1.237	2.367	2.903	0.131	2.169	4.04939	4.25641e-09	2.4199e-08	ncbi_113129242	--	--
MSTRG.2405.6	57	41	35	0	0	0	4.566	3.919	3.141	0	0	0	3.87533	0.001	-11.9201	4.30921e-09	2.44778e-08	ncbi_113127182	--	--
MSTRG.14698.1	46	40	44	0	0	0	6.679	6.921	7.22	0	0	0	6.94	0.001	-12.7607	4.49771e-09	2.55263e-08	ncbi_113139110	--	--
MSTRG.5911.1	10	16	3	47	32	31	0.626	1.193	0.212	2.022	1.342	1.457	0.677	1.607	1.24714	4.5349e-09	2.57149e-08	ncbi_113129054	--	--
MSTRG.21807.3	34	64	37	0	0	0	0.948	2.159	1.193	0	0	0	1.43333	0.001	-10.4852	4.56284e-09	2.58508e-08	ncbi_113144882	--	--
MSTRG.20681.1	41	48	41	0	0	0	1.296	1.81	1.468	0	0	0	1.52467	0.001	-10.5743	4.58346e-09	2.5945e-08	MSTRG.20681	--	--
MSTRG.29595.1	60	38	35	0	0	0	12.356	9.325	8.146	0	0	0	9.94233	0.001	-13.2794	4.60825e-09	2.60627e-08	MSTRG.29595	--	--
MSTRG.41695.1	2	8	10	35	27	29	0.199	0.951	1.127	2.399	1.805	2.172	0.759	2.12533	1.48552	4.61314e-09	2.60676e-08	MSTRG.41695	--	--
MSTRG.2505.1	0	0	0	23	26	12	0	0	0	1.589	1.752	0.906	0.001	1.41567	10.4673	4.68236e-09	2.64358e-08	MSTRG.2505	--	--
MSTRG.1008.1	36	46	48	0	0	0	2.46	3.747	3.708	0	0	0	3.305	0.001	-11.6904	4.78997e-09	2.70199e-08	MSTRG.1008	--	--
MSTRG.2041.2	56	37	38	0	0	0	1.968	1.566	1.514	0	0	0	1.68267	0.001	-10.7165	4.80979e-09	2.71082e-08	ncbi_113127572	--	--
MSTRG.3539.1	10	5	5	27	27	32	0.447	0.266	0.253	0.83	0.811	1.077	0.322	0.906	1.49245	4.852e-09	2.73224e-08	ncbi_113138256	--	--
MSTRG.24429.2	57	36	55	2	3	3	7.452	5.601	8.116	0.18	0.263	0.295	7.05633	0.246	-4.84219	5.27519e-09	2.96798e-08	ncbi_113143636	--	--
MSTRG.16360.4	58	38	34	0	0	0	3.556	2.779	2.334	0	0	0	2.88967	0.001	-11.4967	5.52659e-09	3.10674e-08	ncbi_113144848	--	--
MSTRG.22914.1	33	42	54	0	0	0	2.131	3.231	3.94	0	0	0	3.10067	0.001	-11.5984	5.66221e-09	3.18023e-08	ncbi_113142947	--	--
MSTRG.10446.2	47	29	54	0	0	0	2.013	1.48	2.614	0	0	0	2.03567	0.001	-10.9913	5.78447e-09	3.24609e-08	ncbi_113145397	--	--
MSTRG.9690.3	36	43	48	0	0	0	2.031	2.863	3.023	0	0	0	2.639	0.001	-11.3658	5.81089e-09	3.25811e-08	ncbi_113133208	--	--
MSTRG.37170.1	140	90	84	23	25	14	18.495	14.169	12.541	2.088	2.214	1.389	15.0683	1.897	-2.98973	6.25064e-09	3.50165e-08	ncbi_113131261	--	--
MSTRG.27989.1	86	51	91	2	0	0	5.093	3.599	6.091	0.081	0	0	4.92767	0.027	-7.5118	6.29707e-09	3.52463e-08	ncbi_113136141	--	--
MSTRG.4614.1	8	13	11	28	42	34	0.337	0.652	0.523	0.81	1.185	1.075	0.504	1.02333	1.02178	6.31065e-09	3.52919e-08	MSTRG.4614	--	--
MSTRG.22740.1	55	54	56	7	3	6	9.365	11	10.824	0.825	0.345	0.744	10.3963	0.638	-4.02637	6.39084e-09	3.57096e-08	MSTRG.22740	--	--
MSTRG.6037.4	57	39	32	0	0	0	6.208	5.045	3.976	0	0	0	5.07633	0.001	-12.3096	6.40464e-09	3.5756e-08	ncbi_113129497	--	--
MSTRG.6811.1	44	32	50	0	0	0	5.363	4.648	6.888	0	0	0	5.633	0.001	-12.4597	6.66537e-09	3.71797e-08	ncbi_113130520	--	--
MSTRG.14747.1	45	39	40	0	0	0	2.239	2.289	2.263	0	0	0	2.26367	0.001	-11.1444	6.78054e-09	3.77816e-08	ncbi_113139402	--	--
MSTRG.23397.2	90	77	56	1	1	0	3.02	3.079	2.124	0.023	0.022	0	2.741	0.015	-7.5136	6.78489e-09	3.77816e-08	MSTRG.23397	--	--
MSTRG.2405.5	80	70	68	0	0	1	7.285	7.598	6.996	0	0	0.083	7.293	0.0276667	-8.04222	6.88233e-09	3.82914e-08	ncbi_113127182	--	--
MSTRG.28285.1	35	32	62	0	0	0	2.96	3.226	5.927	0	0	0	4.03767	0.001	-11.9793	6.89417e-09	3.83245e-08	MSTRG.28285	--	--
MSTRG.38657.4	21	53	60	0	0	0	0.938	2.839	3.08	0	0	0	2.28567	0.001	-11.1584	6.93718e-09	3.85307e-08	ncbi_113141882	--	--
MSTRG.7173.5	33	47	45	0	0	0	3.368	5.765	5.177	0	0	0	4.77	0.001	-12.2198	6.94667e-09	3.85505e-08	ncbi_113129764	--	--
MSTRG.636.1	34	50	41	0	0	0	4.243	7.435	5.782	0	0	0	5.82	0.001	-12.5068	6.98249e-09	3.87162e-08	ncbi_113128073	--	--
MSTRG.29829.1	52	47	28	0	0	0	4.763	5.094	2.879	0	0	0	4.24533	0.001	-12.0517	7.11218e-09	3.93682e-08	MSTRG.29829	--	--
MSTRG.34382.1	52	33	40	0	0	0	3.34	2.526	2.904	0	0	0	2.92333	0.001	-11.5134	7.1283e-09	3.94239e-08	ncbi_113123486	--	--
MSTRG.24203.2	41	41	41	0	0	0	1.743	2.051	1.948	0	0	0	1.914	0.001	-10.9024	7.18771e-09	3.97186e-08	ncbi_113142993	--	--
MSTRG.26791.1	44	31	50	0	0	0	3.424	2.852	4.327	0	0	0	3.53433	0.001	-11.7872	7.28154e-09	4.0203e-08	MSTRG.26791	--	--
MSTRG.16789.1	51	44	30	0	0	0	4.366	4.489	2.903	0	0	0	3.91933	0.001	-11.9364	7.52119e-09	4.14909e-08	ncbi_113144561	--	--
MSTRG.25664.1	98	62	60	0	0	1	3.333	2.513	2.306	0	0	0.026	2.71733	0.00866667	-8.2925	7.65677e-09	4.22031e-08	MSTRG.25664	--	--
MSTRG.26168.1	2	0	0	30	31	34	0.326	0	0	3.358	3.384	4.158	0.108667	3.63333	5.06331	7.83884e-09	4.31701e-08	ncbi_113131731	--	--
MSTRG.27451.1	37	40	45	0	0	0	2.28	2.951	3.143	0	0	0	2.79133	0.001	-11.4467	7.94496e-09	4.37174e-08	ncbi_113136685	--	--
MSTRG.9571.1	54	45	27	0	0	0	2.576	2.558	1.456	0	0	0	2.19667	0.001	-11.1011	7.96933e-09	4.38145e-08	ncbi_113133519	--	--
MSTRG.25811.2	2	10	13	30	44	28	0.146	0.868	1.07	1.502	2.149	1.532	0.694667	1.72767	1.31443	8.00924e-09	4.39967e-08	ncbi_113131775	--	--
MSTRG.6799.1	30	45	49	0	0	0	2.644	4.726	4.881	0	0	0	4.08367	0.001	-11.9956	8.0267e-09	4.40554e-08	ncbi_113130803	--	--
MSTRG.34921.1	42	45	35	0	0	0	4.028	5.143	3.794	0	0	0	4.32167	0.001	-12.0774	8.06622e-09	4.4235e-08	ncbi_113123627	--	--
MSTRG.33128.2	49	43	31	0	0	0	2.368	2.475	1.717	0	0	0	2.18667	0.001	-11.0945	8.24309e-09	4.51669e-08	MSTRG.33128	--	--
MSTRG.21163.1	54	30	40	0	0	0	6.153	4.074	5.151	0	0	0	5.126	0.001	-12.3236	8.33102e-09	4.55682e-08	ncbi_113137378	--	--
MSTRG.34303.1	55	42	28	0	0	0	5.449	4.959	3.135	0	0	0	4.51433	0.001	-12.1403	8.33636e-09	4.55682e-08	ncbi_113123400	--	--
MSTRG.21480.1	41	42	38	0	0	0	1.814	2.223	1.92	0	0	0	1.98567	0.001	-10.9554	8.33736e-09	4.55682e-08	ncbi_113144251	--	--
MSTRG.33422.1	42	33	47	0	0	0	2.931	2.744	3.707	0	0	0	3.12733	0.001	-11.6107	8.36672e-09	4.56903e-08	MSTRG.33422	--	--
XR_003295172.2	46	58	42	3	2	4	2.065	3.102	2.13	0.093	0.06	0.135	2.43233	0.096	-4.66316	8.37451e-09	4.56945e-08	ncbi_113125721	LOC113125721	uncharacterized LOC113125721
MSTRG.24600.1	66	42	40	3	5	0	6.01	4.558	4.088	0.188	0.305	0	4.88533	0.164333	-4.89376	8.52773e-09	4.64915e-08	ncbi_113143067	--	--
MSTRG.5071.1	48	42	32	0	0	0	2.968	3.095	2.236	0	0	0	2.76633	0.001	-11.4338	8.56698e-09	4.66664e-08	MSTRG.5071	--	--
MSTRG.18212.1	52	44	28	0	0	0	1.378	1.389	0.839	0	0	0	1.202	0.001	-10.2312	8.59716e-09	4.67916e-08	ncbi_113126479	--	--
MSTRG.16984.1	52	30	41	0	0	0	1.578	1.085	1.406	0	0	0	1.35633	0.001	-10.4055	8.66572e-09	4.71253e-08	ncbi_113144241	--	--
MSTRG.39977.3	58	28	39	0	0	0	5.069	2.916	3.852	0	0	0	3.94567	0.001	-11.9461	8.79313e-09	4.77782e-08	ncbi_113137153	--	--
MSTRG.29427.1	2	2	2	26	25	16	0.092	0.109	0.104	0.819	0.768	0.551	0.101667	0.712667	2.80938	8.84572e-09	4.80238e-08	ncbi_113134524	--	--
MSTRG.2423.1	53	34	35	0	0	0	2.326	1.778	1.736	0	0	0	1.94667	0.001	-10.9268	9.07508e-09	4.9228e-08	ncbi_113127067	--	--
MSTRG.33962.7	106	87	68	8	25	7	13.606	13.229	9.833	0.673	2.128	0.706	12.2227	1.169	-3.38621	9.1429e-09	4.95545e-08	ncbi_113121874	--	--
MSTRG.9286.1	31	51	40	0	0	0	2.479	4.86	3.615	0	0	0	3.65133	0.001	-11.8342	9.15696e-09	4.95894e-08	ncbi_113133502	--	--
MSTRG.8505.10	50	43	29	0	0	0	3.507	3.554	2.309	0	0	0	3.12333	0.001	-11.6089	9.34632e-09	5.05727e-08	MSTRG.8505	--	--
MSTRG.38791.1	33	54	35	0	0	0	4.904	9.564	5.879	0	0	0	6.78233	0.001	-12.7276	9.5026e-09	5.13541e-08	ncbi_113142115	--	--
MSTRG.6577.1	35	38	47	0	0	0	3.713	4.804	5.635	0	0	0	4.71733	0.001	-12.2038	9.50651e-09	5.13541e-08	ncbi_113130117	--	--
MSTRG.40998.1	60	32	32	0	0	0	4.926	3.08	2.984	0	0	0	3.66333	0.001	-11.8389	9.6362e-09	5.20115e-08	MSTRG.40998	--	--
MSTRG.15642.1	43	37	39	0	0	0	2.768	2.828	2.853	0	0	0	2.81633	0.001	-11.4596	9.66182e-09	5.21065e-08	ncbi_113139343	--	--
MSTRG.25122.1	46	37	36	0	0	0	4.359	4.178	3.855	0	0	0	4.13067	0.001	-12.0122	9.97134e-09	5.36868e-08	MSTRG.25122	--	--
MSTRG.2914.1	69	57	79	9	14	6	1.505	1.483	1.954	0.135	0.197	0.099	1.64733	0.143667	-3.51934	1.00257e-08	5.39348e-08	ncbi_113137800	--	--
MSTRG.39546.1	40	34	45	0	0	0	1.262	1.279	1.605	0	0	0	1.382	0.001	-10.4325	1.00402e-08	5.3968e-08	ncbi_113137659	--	--
MSTRG.41422.1	57	56	18	0	0	0	4.701	5.522	1.712	0	0	0	3.97833	0.001	-11.9579	1.00626e-08	5.40439e-08	MSTRG.41422	--	--
MSTRG.38115.3	51	34	35	0	0	0	2.971	2.363	2.273	0	0	0	2.53567	0.001	-11.3081	1.01521e-08	5.44796e-08	ncbi_113141795	--	--
MSTRG.8167.1	42	38	38	0	0	0	1.483	1.599	1.516	0	0	0	1.53267	0.001	-10.5818	1.03299e-08	5.5388e-08	ncbi_113130828	--	--
MSTRG.19273.2	0	0	0	25	20	11	0	0	0	3.259	2.574	1.524	0.001	2.45233	11.2599	1.04631e-08	5.6056e-08	ncbi_113126931	--	--
MSTRG.36518.2	0	0	0	13	24	18	0	0	0	0.823	1.434	1.18	0.001	1.14567	10.162	1.05626e-08	5.65423e-08	MSTRG.36518	--	--
MSTRG.36541.1	37	33	49	0	0	0	1.074	1.141	1.607	0	0	0	1.274	0.001	-10.3151	1.06982e-08	5.72161e-08	ncbi_113133041	--	--
MSTRG.38262.1	2	2	0	25	21	22	0.174	0.207	0.041	1.36	1.1	1.298	0.140667	1.25267	3.15465	1.0706e-08	5.72161e-08	MSTRG.38262	--	--
MSTRG.34339.1	37	31	52	0	0	0	1.885	1.87	2.975	0	0	0	2.24333	0.001	-11.1314	1.07248e-08	5.72692e-08	ncbi_113123366	--	--
MSTRG.35661.1	1	0	0	30	35	25	0.068	0	0	1.402	1.595	1.277	0.0226667	1.42467	5.97391	1.11368e-08	5.94207e-08	ncbi_113123362	--	--
MSTRG.2852.1	45	45	29	0	0	0	4.742	5.651	3.454	0	0	0	4.61567	0.001	-12.1723	1.11542e-08	5.94649e-08	MSTRG.2852	--	--
MSTRG.24536.1	54	36	30	0	0	0	3.105	2.467	1.949	0	0	0	2.507	0.001	-11.2917	1.12691e-08	6.00282e-08	MSTRG.24536	--	--
MSTRG.24223.1	101	87	37	0	0	2	2.241	2.314	0.922	0	0	0.033	1.82567	0.011	-7.37478	1.14393e-08	6.08846e-08	ncbi_113143223	--	--
MSTRG.17412.1	50	44	26	0	0	0	5.634	5.9	3.307	0	0	0	4.947	0.001	-12.2723	1.17853e-08	6.26749e-08	ncbi_113144801	--	--
MSTRG.24169.1	72	73	59	13	9	8	14.735	17.827	13.642	1.828	1.234	1.229	15.4013	1.43033	-3.42863	1.20615e-08	6.40915e-08	ncbi_113142559	--	--
MSTRG.18450.1	0	0	6	253	250	232	0	0	0.588	15.073	14.525	15.105	0.196	14.901	6.24841	1.21134e-08	6.43147e-08	ncbi_113125971	--	--
MSTRG.9690.2	48	37	32	0	0	0	3.092	2.867	2.364	0	0	0	2.77433	0.001	-11.4379	1.22781e-08	6.51358e-08	ncbi_113133208	--	--
MSTRG.3202.2	0	0	0	17	16	20	0	0	0	0.679	0.623	0.862	0.001	0.721333	9.49452	1.2436e-08	6.59201e-08	MSTRG.3202	--	--
MSTRG.34113.1	39	33	44	0	0	0	4.681	4.742	5.969	0	0	0	5.13067	0.001	-12.3249	1.25223e-08	6.63235e-08	ncbi_113123436	--	--
MSTRG.11935.1	90	60	58	1	0	1	2.414	1.93	1.768	0.019	0	0.02	2.03733	0.013	-7.29203	1.27032e-08	6.72266e-08	ncbi_113145798	--	--
MSTRG.17112.1	40	38	37	0	0	0	2.461	2.787	2.573	0	0	0	2.607	0.001	-11.3482	1.28315e-08	6.78419e-08	MSTRG.17112	--	--
MSTRG.32131.3	41	56	24	0	0	0	2.901	4.707	1.886	0	0	0	3.16467	0.001	-11.6278	1.28403e-08	6.78419e-08	MSTRG.32131	--	--
MSTRG.7690.1	41	36	38	0	0	0	2.614	2.714	2.739	0	0	0	2.689	0.001	-11.3929	1.29036e-08	6.81208e-08	MSTRG.7690	--	--
MSTRG.39638.1	41	39	35	0	0	0	1.582	1.793	1.526	0	0	0	1.63367	0.001	-10.6739	1.29911e-08	6.85272e-08	MSTRG.39638	--	--
MSTRG.3063.3	35	48	33	0	0	0	1.439	2.351	1.531	0	0	0	1.77367	0.001	-10.7925	1.33417e-08	7.02628e-08	MSTRG.3063	--	--
MSTRG.2657.1	1	0	4	14	33	23	0.078	0	0.353	0.751	1.727	1.349	0.143667	1.27567	3.15045	1.33865e-08	7.04418e-08	MSTRG.2657	--	--
MSTRG.26357.1	52	30	35	0	0	0	10.886	7.484	8.281	0	0	0	8.88367	0.001	-13.1169	1.36032e-08	7.14663e-08	ncbi_113122825	--	--
MSTRG.18726.1	0	0	0	21	22	11	0	0	0	2.181	2.228	1.249	0.001	1.886	10.8811	1.36968e-08	7.18999e-08	MSTRG.18726	--	--
MSTRG.7382.1	63	25	34	0	0	0	3.292	1.566	2.049	0	0	0	2.30233	0.001	-11.1689	1.37826e-08	7.22918e-08	MSTRG.7382	--	--
MSTRG.9313.1	82	63	59	0	0	2	17.843	16.17	14.515	0	0	0.325	16.176	0.108333	-7.22223	1.38175e-08	7.24169e-08	MSTRG.9313	--	--
MSTRG.37929.1	52	43	24	0	0	0	1.633	1.6	0.861	0	0	0	1.36467	0.001	-10.4143	1.38834e-08	7.26797e-08	ncbi_113141931	--	--
MSTRG.4408.1	61	47	64	6	7	7	1.539	1.413	1.825	0.104	0.118	0.133	1.59233	0.118333	-3.75021	1.389e-08	7.26797e-08	MSTRG.4408	--	--
MSTRG.20702.2	36	46	33	0	0	0	2.643	4.026	2.71	0	0	0	3.12633	0.001	-11.6103	1.39157e-08	7.27553e-08	MSTRG.20702	--	--
MSTRG.13758.1	43	30	42	0	0	0	3.329	2.768	3.675	0	0	0	3.25733	0.001	-11.6695	1.40597e-08	7.34495e-08	ncbi_113141065	--	--
MSTRG.5140.1	64	43	38	6	1	0	2.91	2.33	1.953	0.188	0.03	0	2.39767	0.0726667	-5.04419	1.417e-08	7.39659e-08	ncbi_113139936	--	--
MSTRG.38401.1	4	0	1	23	37	12	0.387	0	0.109	1.512	2.427	0.878	0.165333	1.60567	3.27972	1.47358e-08	7.68576e-08	ncbi_113141899	--	--
MSTRG.16268.1	41	43	30	0	0	0	3.876	4.777	3.179	0	0	0	3.944	0.001	-11.9454	1.51434e-08	7.89202e-08	ncbi_113144812	--	--
MSTRG.12816.1	55	52	48	5	7	3	1.498	1.687	1.477	0.094	0.128	0.061	1.554	0.0943333	-4.04208	1.53639e-08	8.00057e-08	ncbi_113141025	--	--
MSTRG.21635.2	2	6	0	28	28	15	0.207	0.629	0	1.678	1.641	1.016	0.278667	1.445	2.37446	1.54802e-08	8.05466e-08	ncbi_113143451	--	--
MSTRG.13167.2	31	31	54	0	0	0	2.07	2.461	4.021	0	0	0	2.85067	0.001	-11.4771	1.57641e-08	8.19582e-08	MSTRG.13167	--	--
MSTRG.11975.1	71	68	57	1	0	0	7.877	8.99	7.147	0.076	0	0	8.00467	0.0253333	-8.30366	1.62672e-08	8.45062e-08	ncbi_113145754	--	--
MSTRG.33204.1	34	42	36	0	0	0	7.485	10.947	8.812	0	0	0	9.08133	0.001	-13.1487	1.6608e-08	8.62078e-08	MSTRG.33204	--	--
MSTRG.37194.1	43	35	34	0	0	0	8.234	7.977	7.36	0	0	0	7.857	0.001	-12.9398	1.66692e-08	8.64568e-08	ncbi_113126810	--	--
MSTRG.30489.1	1	0	0	28	35	23	0.076	0	0	1.472	1.794	1.321	0.0253333	1.529	5.91541	1.68237e-08	8.71882e-08	ncbi_113138314	--	--
MSTRG.10648.1	47	30	36	0	0	0	5.729	4.357	4.959	0	0	0	5.015	0.001	-12.292	1.6848e-08	8.72446e-08	ncbi_113146171	--	--
XR_003296210.1	1	1	0	33	23	32	0.093	0.111	0	2.118	1.439	2.244	0.068	1.93367	4.82966	1.70419e-08	8.81786e-08	ncbi_113135879	LOC113135879	uncharacterized LOC113135879
MSTRG.9133.1	647	559	647	278	264	242	19.554	20.136	22.1	5.775	5.343	5.498	20.5967	5.53867	-1.8948	1.70676e-08	8.82035e-08	ncbi_113132755	--	--
MSTRG.4770.1	57	25	35	0	0	0	2.075	1.085	1.44	0	0	0	1.53333	0.001	-10.5825	1.70738e-08	8.82035e-08	ncbi_113139935	--	--
MSTRG.7695.1	28	45	40	0	0	0	1.632	3.126	2.635	0	0	0	2.46433	0.001	-11.267	1.73226e-08	8.94176e-08	MSTRG.7695	--	--
MSTRG.15038.1	45	36	31	0	0	0	4.133	3.958	3.27	0	0	0	3.787	0.001	-11.8868	1.74798e-08	9.01575e-08	ncbi_113138857	--	--
MSTRG.8977.1	49	34	30	0	0	0	1.412	1.168	0.977	0	0	0	1.18567	0.001	-10.2115	1.75629e-08	9.05146e-08	ncbi_113132567	--	--
MSTRG.7903.2	54	62	80	0	0	1	1.651	2.254	2.734	0	0	0.023	2.213	0.00766667	-8.17319	1.76172e-08	9.07037e-08	MSTRG.7903	--	--
MSTRG.3260.2	29	30	57	0	0	0	1.282	1.561	2.809	0	0	0	1.884	0.001	-10.8796	1.76275e-08	9.07037e-08	ncbi_113138010	--	--
XR_003296426.1	54	58	32	4	3	2	3.508	4.44	2.319	0.178	0.144	0.075	3.42233	0.132333	-4.69273	1.848e-08	9.50152e-08	ncbi_113138123	LOC113138123	uncharacterized LOC113138123
MSTRG.21839.1	86	63	48	1	0	0	5.231	4.567	3.3	0.042	0	0	4.366	0.014	-8.28474	1.8564e-08	9.53713e-08	ncbi_113144677	--	--
MSTRG.6277.1	0	0	0	21	15	15	0	0	0	1.453	1.005	1.112	0.001	1.19	10.2167	1.87828e-08	9.64193e-08	ncbi_113129214	--	--
MSTRG.12474.1	0	0	0	19	22	11	0	0	0	1.646	1.859	1.041	0.001	1.51533	10.5654	1.88435e-08	9.66545e-08	MSTRG.12474	--	--
MSTRG.11876.2	0	0	0	19	9	25	0	0	0	0.845	0.398	1.215	0.001	0.819333	9.67831	1.92206e-08	9.85113e-08	MSTRG.11876	--	--
MSTRG.8993.1	35	33	42	0	0	0	2.12	2.364	2.846	0	0	0	2.44333	0.001	-11.2546	1.94829e-08	9.97769e-08	ncbi_113132655	--	--
MSTRG.37135.2	194	188	125	38	34	54	20.828	24.036	15.171	2.781	2.476	4.364	20.0117	3.207	-2.64155	1.96074e-08	1.00191e-07	ncbi_113128909	--	--
MSTRG.35490.1	47	35	55	2	2	1	2.327	2.086	3.082	0.07	0.067	0.038	2.49833	0.0583333	-5.4205	1.961e-08	1.00191e-07	ncbi_113122889	--	--
MSTRG.36003.3	47	43	44	0	3	3	3.797	4.117	3.951	0	0.174	0.181	3.955	0.118333	-5.06275	1.99227e-08	1.01709e-07	MSTRG.36003	--	--
XR_004463347.1	37	37	35	0	0	0	0.6	0.713	0.651	0	0	0	0.654667	0.001	-9.35462	2.02413e-08	1.03254e-07	ncbi_117152790	LOC117152790	uncharacterized LOC117152790
MSTRG.37815.1	57	18	44	0	0	0	13.646	5.183	11.754	0	0	0	10.1943	0.001	-13.3155	2.04821e-08	1.04401e-07	MSTRG.37815	--	--
MSTRG.33821.1	0	0	0	11	25	16	0	0	0	0.823	1.824	1.308	0.001	1.31833	10.3645	2.06099e-08	1.0497e-07	MSTRG.33821	--	--
MSTRG.38605.2	0	3	0	32	26	15	0	0.496	0	3.1	2.377	1.564	0.165333	2.347	3.82737	2.07606e-08	1.05655e-07	MSTRG.38605	--	--
MSTRG.37528.2	0	0	0	18	16	16	0	0	0	1.452	1.273	1.41	0.001	1.37833	10.4287	2.09185e-08	1.06375e-07	MSTRG.37528	--	--
MSTRG.4366.1	59	43	53	1	6	7	6.323	5.492	6.419	0.074	0.431	0.563	6.078	0.356	-4.09365	2.09496e-08	1.0645e-07	MSTRG.4366	--	--
MSTRG.8950.4	36	41	32	0	0	0	3.031	4.182	3.087	0	0	0	3.43333	0.001	-11.7454	2.10342e-08	1.06796e-07	ncbi_113133518	--	--
MSTRG.8797.1	26	40	45	0	0	0	2.758	5.057	5.395	0	0	0	4.40333	0.001	-12.1044	2.112e-08	1.07148e-07	ncbi_113132786	--	--
MSTRG.38877.1	42	46	24	0	0	0	1.542	2.022	0.986	0	0	0	1.51667	0.001	-10.5667	2.12501e-08	1.07725e-07	MSTRG.38877	--	--
MSTRG.37077.1	60	70	63	0	1	1	5.942	8.274	7.043	0	0.066	0.074	7.08633	0.0466667	-7.2465	2.17968e-08	1.1041e-07	ncbi_113129013	--	--
MSTRG.25236.1	39	33	36	0	0	0	2.912	2.954	3.028	0	0	0	2.96467	0.001	-11.5337	2.21642e-08	1.12183e-07	MSTRG.25236	--	--
MSTRG.40023.2	43	37	29	0	0	0	3.045	3.102	2.307	0	0	0	2.818	0.001	-11.4605	2.21867e-08	1.1221e-07	MSTRG.40023	--	--
MSTRG.25615.1	38	32	38	0	0	0	2.453	2.462	2.773	0	0	0	2.56267	0.001	-11.3234	2.2322e-08	1.12807e-07	MSTRG.25615	--	--
MSTRG.217.1	0	0	0	13	24	14	0	0	0	1.889	3.402	2.224	0.001	2.505	11.2906	2.23849e-08	1.13037e-07	ncbi_113128662	--	--
MSTRG.6841.1	0	0	2	29	22	35	0	0	0.28	2.473	1.829	3.261	0.0933333	2.521	4.75546	2.2609e-08	1.1408e-07	MSTRG.6841	--	--
MSTRG.17371.1	57	45	52	5	3	7	1.688	1.588	1.74	0.102	0.06	0.156	1.672	0.106	-3.97944	2.27632e-08	1.14769e-07	ncbi_113144452	--	--
MSTRG.23814.1	1	0	3	19	29	18	0.078	0	0.264	1.016	1.512	1.052	0.114	1.19333	3.38789	2.29333e-08	1.15537e-07	ncbi_113143459	--	--
MSTRG.10029.1	34	25	53	0	0	0	3.472	3.043	6.118	0	0	0	4.211	0.001	-12.0399	2.29759e-08	1.15662e-07	ncbi_113133045	--	--
MSTRG.19054.3	9	7	5	33	22	28	0.777	0.758	0.441	1.97	1.254	1.839	0.658667	1.68767	1.35741	2.3062e-08	1.16005e-07	ncbi_113126382	--	--
MSTRG.35113.1	4	1	2	24	24	16	0.304	0.091	0.172	1.255	1.224	0.915	0.189	1.13133	2.58157	2.3639e-08	1.18816e-07	ncbi_113122993	--	--
MSTRG.12913.1	59	50	57	3	8	8	4.796	4.761	5.172	0.172	0.447	0.495	4.90967	0.371333	-3.72484	2.51407e-08	1.26266e-07	MSTRG.12913	--	--
XR_003297325.2	0	2	1	34	24	14	0.002	0.134	0.082	1.281	0.881	0.566	0.0726667	0.909333	3.64544	2.53034e-08	1.26985e-07	ncbi_113146233	LOC113146233	uncharacterized LOC113146233%2C transcript variant X1
MSTRG.3895.1	53	51	37	4	0	0	3.911	4.485	3.086	0.203	0	0	3.82733	0.0676667	-5.82175	2.53928e-08	1.27336e-07	ncbi_113122555	--	--
MSTRG.9982.6	51	41	52	6	4	2	4.815	4.625	5.597	0.368	0.258	0.136	5.01233	0.254	-4.30258	2.58536e-08	1.29547e-07	ncbi_113132450	--	--
MSTRG.4699.1	44	30	33	0	0	0	2.164	1.759	1.835	0	0	0	1.91933	0.001	-10.9064	2.60539e-08	1.3045e-07	MSTRG.4699	--	--
MSTRG.40984.1	87	57	52	13	9	4	7.347	5.755	5.012	0.785	0.523	0.274	6.038	0.527333	-3.51728	2.62037e-08	1.31099e-07	MSTRG.40984	--	--
MSTRG.38676.1	40	30	36	0	0	0	5.821	5.09	5.865	0	0	0	5.592	0.001	-12.4491	2.68442e-08	1.34201e-07	ncbi_113141950	--	--
MSTRG.736.1	27	38	42	0	0	0	1.075	1.803	1.89	0	0	0	1.58933	0.001	-10.6342	2.69097e-08	1.34425e-07	MSTRG.736	--	--
MSTRG.4257.2	46	31	30	0	0	0	2.155	1.731	1.588	0	0	0	1.82467	0.001	-10.8334	2.72854e-08	1.36196e-07	ncbi_113122399	--	--
MSTRG.9914.5	54	44	17	0	0	0	3.286	3.152	1.177	0	0	0	2.53833	0.001	-11.3097	2.74247e-08	1.36787e-07	ncbi_113132574	--	--
MSTRG.3927.1	72	47	61	12	4	6	16.214	12.58	15.609	1.832	0.533	1.018	14.801	1.12767	-3.71428	2.78417e-08	1.3876e-07	MSTRG.3927	--	--
MSTRG.18182.1	72	58	53	1	0	0	5.931	5.704	4.939	0.056	0	0	5.52467	0.0186667	-8.20928	2.84638e-08	1.41644e-07	MSTRG.18182	--	--
MSTRG.40732.2	39	40	27	0	0	0	3.632	4.373	2.764	0	0	0	3.58967	0.001	-11.8096	2.86236e-08	1.4233e-07	ncbi_113140139	--	--
MSTRG.5155.4	37	39	29	0	0	0	2.823	3.539	2.523	0	0	0	2.96167	0.001	-11.5322	2.9416e-08	1.46098e-07	MSTRG.5155	--	--
MSTRG.33981.2	63	60	58	1	0	0	6.566	7.501	6.893	0.072	0	0	6.98667	0.024	-8.18543	2.94262e-08	1.46098e-07	ncbi_113121872	--	--
MSTRG.23677.3	45	33	28	0	0	0	1.619	1.39	1.125	0	0	0	1.378	0.001	-10.4284	2.95357e-08	1.4653e-07	ncbi_113142774	--	--
MSTRG.15201.1	47	23	38	0	0	0	6.275	3.659	5.734	0	0	0	5.22267	0.001	-12.3506	2.96006e-08	1.4674e-07	MSTRG.15201	--	--
MSTRG.39327.1	33	36	35	0	0	0	1.356	1.762	1.625	0	0	0	1.581	0.001	-10.6266	3.02174e-08	1.49683e-07	MSTRG.39327	--	--
MSTRG.36550.2	36	32	36	0	0	0	1.954	2.071	2.248	0	0	0	2.091	0.001	-11.03	3.03398e-08	1.50175e-07	MSTRG.36550	--	--
MSTRG.9964.1	29	52	27	0	0	0	3.126	6.732	3.314	0	0	0	4.39067	0.001	-12.1002	3.05494e-08	1.51097e-07	MSTRG.9964	--	--
MSTRG.14810.2	386	170	109	0	4	0	3.456	1.813	1.101	0	0.022	0	2.12333	0.00733333	-8.17765	3.09638e-08	1.53031e-07	ncbi_113139464	--	--
MSTRG.5133.1	25	37	44	0	0	0	0.778	1.372	1.547	0	0	0	1.23233	0.001	-10.2672	3.11436e-08	1.53802e-07	ncbi_113139984	--	--
MSTRG.10791.1	29	44	32	0	0	0	2.542	4.595	3.17	0	0	0	3.43567	0.001	-11.7464	3.13922e-08	1.54913e-07	ncbi_113145876	--	--
MSTRG.9588.2	0	1	2	45	13	18	0	0.075	0.146	1.724	0.486	0.737	0.0736667	0.982333	3.73713	3.16088e-08	1.55745e-07	ncbi_113133136	--	--
MSTRG.6277.4	2	2	7	23	20	26	0.171	0.23	0.69	1.343	1.159	1.644	0.363667	1.382	1.92607	3.18422e-08	1.56748e-07	ncbi_113129214	--	--
MSTRG.32704.1	58	49	41	0	2	1	5.034	5.068	4.022	0	0.116	0.065	4.708	0.0603333	-6.28602	3.18605e-08	1.56748e-07	ncbi_113135969	--	--
MSTRG.29609.1	0	0	0	19	17	12	0	0	0	1.883	1.643	1.3	0.001	1.60867	10.6516	3.37329e-08	1.65834e-07	MSTRG.29609	--	--
MSTRG.23717.5	29	39	35	0	0	0	1.129	1.801	1.555	0	0	0	1.495	0.001	-10.5459	3.44965e-08	1.6946e-07	ncbi_113143588	--	--
MSTRG.3366.2	41	32	30	0	0	0	2.706	2.507	2.236	0	0	0	2.483	0.001	-11.2779	3.48074e-08	1.70858e-07	ncbi_113138000	--	--
MSTRG.34945.1	45	28	31	0	0	0	1.708	1.267	1.33	0	0	0	1.435	0.001	-10.4868	3.51212e-08	1.7216e-07	ncbi_113123456	--	--
MSTRG.36828.6	18	36	57	0	0	0	0.418	1.019	1.518	0	0	0	0.985	0.001	-9.94398	3.51256e-08	1.7216e-07	ncbi_113131986	--	--
MSTRG.5174.2	40	27	36	0	0	0	3.123	2.465	3.125	0	0	0	2.90433	0.001	-11.504	3.57983e-08	1.75326e-07	ncbi_113139652	--	--
MSTRG.38407.1	44	38	23	0	0	0	2.603	2.679	1.538	0	0	0	2.27333	0.001	-11.1506	3.58665e-08	1.75527e-07	ncbi_113141827	--	--
MSTRG.11056.2	43	19	46	0	0	0	4.989	2.61	6.031	0	0	0	4.54333	0.001	-12.1495	3.59688e-08	1.75896e-07	ncbi_113145179	--	--
MSTRG.31095.1	38	47	47	0	4	1	0.972	1.432	1.358	0	0.069	0.019	1.254	0.0293333	-5.41785	3.60917e-08	1.76342e-07	ncbi_113141989	--	--
MSTRG.20786.1	2	7	2	28	16	27	0.151	0.63	0.171	1.454	0.81	1.532	0.317333	1.26533	1.99545	3.61142e-08	1.76342e-07	ncbi_113124536	--	--
MSTRG.37284.2	8	8	29	103	114	74	1.248	1.463	4.894	10.536	11.376	8.261	2.535	10.0577	1.98824	3.61548e-08	1.76407e-07	ncbi_113143138	--	--
MSTRG.5581.1	45	46	56	0	3	0	2.18	2.655	3.065	0	0.097	0	2.63333	0.0323333	-6.34772	3.62298e-08	1.76597e-07	MSTRG.5581	--	--
MSTRG.5324.1	44	25	35	0	0	0	4.773	3.246	4.305	0	0	0	4.108	0.001	-12.0042	3.62479e-08	1.76597e-07	MSTRG.5324	--	--
MSTRG.38799.1	37	30	35	0	0	0	1.954	1.888	2.089	0	0	0	1.977	0.001	-10.9491	3.63137e-08	1.76785e-07	MSTRG.38799	--	--
MSTRG.4478.5	3	2	1	31	20	13	0.33	0.262	0.124	2.312	1.463	1.09	0.238667	1.62167	2.76441	3.87585e-08	1.88451e-07	ncbi_113122775	--	--
MSTRG.33197.1	35	25	43	0	0	0	1.641	1.397	2.279	0	0	0	1.77233	0.001	-10.7914	3.88287e-08	1.88605e-07	MSTRG.33197	--	--
XR_003296965.1	4	1	3	23	24	16	0.274	0.082	0.232	1.106	1.095	0.823	0.196	1.008	2.36257	3.96679e-08	1.92537e-07	ncbi_113142526	LOC113142526	uncharacterized LOC113142526
MSTRG.18377.2	81	53	45	0	0	1	4.765	3.704	3.02	0	0	0.044	3.82967	0.0146667	-8.02853	3.98153e-08	1.93109e-07	ncbi_113126127	--	--
MSTRG.2494.4	2	0	0	49	29	12	0.145	0	0	3.178	1.829	0.837	0.0483333	1.948	5.33283	4.03148e-08	1.95385e-07	ncbi_113127603	--	--
MSTRG.7001.1	39	33	29	0	0	0	4.501	4.539	3.783	0	0	0	4.27433	0.001	-12.0615	4.04748e-08	1.96015e-07	ncbi_113130846	--	--
MSTRG.3453.2	35	13	70	0	0	0	2.005	0.89	4.538	0	0	0	2.47767	0.001	-11.2748	4.11251e-08	1.99016e-07	ncbi_113138305	--	--
MSTRG.12619.1	40	38	24	0	0	0	7.041	7.971	4.774	0	0	0	6.59533	0.001	-12.6872	4.21692e-08	2.03917e-07	MSTRG.12619	--	--
MSTRG.12328.1	31	33	36	0	0	0	3.806	4.804	4.873	0	0	0	4.49433	0.001	-12.1339	4.23796e-08	2.047e-07	MSTRG.12328	--	--
MSTRG.5155.6	31	36	33	0	0	0	2.689	3.642	3.232	0	0	0	3.18767	0.001	-11.6383	4.23941e-08	2.047e-07	MSTRG.5155	--	--
MSTRG.27428.1	43	44	45	1	3	0	3.093	3.772	3.658	0.049	0.145	0	3.50767	0.0646667	-5.76135	4.38739e-08	2.11688e-07	ncbi_113136554	--	--
MSTRG.7714.2	43	31	27	0	0	0	1.821	1.559	1.293	0	0	0	1.55767	0.001	-10.6052	4.42205e-08	2.13203e-07	ncbi_113130233	--	--
MSTRG.12316.3	37	29	33	0	0	0	2.916	2.723	2.943	0	0	0	2.86067	0.001	-11.4821	4.69955e-08	2.26247e-07	MSTRG.12316	--	--
MSTRG.16071.1	36	25	39	0	0	0	2.901	2.401	3.552	0	0	0	2.95133	0.001	-11.5272	4.73826e-08	2.27941e-07	MSTRG.16071	--	--
MSTRG.38081.3	44	31	61	1	1	2	1.187	0.985	1.853	0.019	0.018	0.041	1.34167	0.026	-5.68937	4.77085e-08	2.29192e-07	ncbi_113142047	--	--
MSTRG.6531.18	0	0	2	25	35	20	0	0	0.452	3.424	4.67	2.998	0.150667	3.69733	4.61705	4.77132e-08	2.29192e-07	ncbi_113130548	--	--
MSTRG.40827.1	54	55	28	1	2	1	4.208	5.086	2.465	0.054	0.104	0.059	3.91967	0.0723333	-5.75993	4.77684e-08	2.29289e-07	ncbi_113143758	--	--
MSTRG.35505.1	33	38	28	0	0	0	2.925	4.013	2.805	0	0	0	3.24767	0.001	-11.6652	4.80754e-08	2.30592e-07	MSTRG.35505	--	--
MSTRG.6034.1	66	48	64	2	0	0	2.157	1.87	2.364	0.045	0	0	2.13033	0.015	-7.14997	4.8126e-08	2.30664e-07	ncbi_113129539	--	--
MSTRG.36233.1	110	69	91	21	23	9	10.282	7.656	9.593	1.323	1.411	0.621	9.177	1.11833	-3.03667	4.85549e-08	2.32548e-07	MSTRG.36233	--	--
MSTRG.39827.2	38	41	56	0	4	0	1.494	1.923	2.483	0	0.106	0	1.96667	0.0353333	-5.79858	4.98463e-08	2.38558e-07	ncbi_117152631	--	--
MSTRG.41825.1	47	26	28	0	0	0	8.438	5.562	5.665	0	0	0	6.555	0.001	-12.6784	5.00632e-08	2.3942e-07	ncbi_113143891	--	--
XR_003296973.1	54	52	63	0	0	1	19.75	22.808	26.284	0	0	0.275	22.9473	0.0916667	-7.96771	5.11022e-08	2.44209e-07	ncbi_113142659	LOC113142659	uncharacterized LOC113142659
MSTRG.40435.5	0	0	0	9	30	11	0	0	0	1.018	3.106	1.295	0.001	1.80633	10.8188	5.13307e-08	2.45121e-07	ncbi_113131258	--	--
MSTRG.38238.4	34	28	36	0	0	0	2.345	2.292	2.841	0	0	0	2.49267	0.001	-11.2835	5.14569e-08	2.45543e-07	ncbi_113142042	--	--
MSTRG.25925.1	57	56	55	1	0	0	4.018	4.704	4.381	0.048	0	0	4.36767	0.016	-8.09265	5.21614e-08	2.48723e-07	MSTRG.25925	--	--
MSTRG.14115.1	42	26	31	0	0	0	4.925	3.663	4.114	0	0	0	4.234	0.001	-12.0478	5.23514e-08	2.49446e-07	ncbi_113138725	--	--
MSTRG.19370.1	34	37	27	0	0	0	3.461	4.52	3.103	0	0	0	3.69467	0.001	-11.8512	5.26129e-08	2.50508e-07	ncbi_113126791	--	--
MSTRG.41045.1	43	26	30	0	0	0	6.705	4.881	5.278	0	0	0	5.62133	0.001	-12.4567	5.35773e-08	2.54914e-07	MSTRG.41045	--	--
MSTRG.38155.2	38	23	38	0	0	0	4.937	3.561	5.58	0	0	0	4.69267	0.001	-12.1962	5.45358e-08	2.59284e-07	ncbi_113141792	--	--
MSTRG.35688.1	38	43	20	0	0	0	2.048	2.762	1.218	0	0	0	2.00933	0.001	-10.9725	5.46547e-08	2.5966e-07	ncbi_113123268	--	--
MSTRG.28469.1	63	72	43	2	0	0	5.829	7.939	4.497	0.127	0	0	6.08833	0.0423333	-7.16811	5.51451e-08	2.61798e-07	ncbi_113134260	--	--
MSTRG.20298.2	49	29	23	0	0	0	1.274	0.886	0.664	0	0	0	0.941333	0.001	-9.87856	5.57156e-08	2.64314e-07	ncbi_113124800	--	--
MSTRG.12251.1	30	37	30	0	0	0	2.607	3.832	2.947	0	0	0	3.12867	0.001	-11.6113	5.59135e-08	2.65059e-07	ncbi_113140788	--	--
MSTRG.20954.1	46	52	12	0	0	0	2.49	3.343	0.729	0	0	0	2.18733	0.001	-11.095	5.68581e-08	2.69341e-07	ncbi_113125082	--	--
MSTRG.18978.2	0	0	0	13	18	14	0	0	0	0.472	0.612	0.556	0.001	0.546667	9.09452	5.71888e-08	2.70711e-07	MSTRG.18978	--	--
MSTRG.30970.2	0	0	0	16	17	12	0	0	0	1.67	1.693	1.383	0.001	1.582	10.6275	5.77693e-08	2.73259e-07	MSTRG.30970	--	--
MSTRG.1128.2	0	11	4	198	145	143	0	0.928	0.286	9.636	6.882	7.605	0.404667	8.041	4.31257	5.90358e-08	2.79047e-07	MSTRG.1128	--	--
MSTRG.23801.1	37	20	43	0	0	0	4.739	3.053	6.224	0	0	0	4.672	0.001	-12.1898	5.91192e-08	2.79094e-07	ncbi_113142764	--	--
MSTRG.37452.2	33	30	33	0	0	0	1.818	1.969	2.054	0	0	0	1.947	0.001	-10.927	5.91315e-08	2.79094e-07	ncbi_113130050	--	--
MSTRG.34885.1	30	31	35	0	0	0	1.91	2.351	2.518	0	0	0	2.25967	0.001	-11.1419	5.97074e-08	2.81607e-07	MSTRG.34885	--	--
MSTRG.6614.1	0	0	6	196	203	170	0	0	0.345	6.863	6.932	6.505	0.115	6.76667	5.87874	5.9997e-08	2.82768e-07	ncbi_113130580	--	--
MSTRG.876.5	26	30	41	0	0	0	1.336	1.802	2.336	0	0	0	1.82467	0.001	-10.8334	6.15093e-08	2.89686e-07	ncbi_113128035	--	--
MSTRG.15896.1	0	0	0	20	14	11	0	0	0	1.024	0.699	0.615	0.001	0.779333	9.6061	6.44763e-08	3.0344e-07	MSTRG.15896	--	--
MSTRG.21394.1	21	44	33	0	0	0	2.569	6.416	4.563	0	0	0	4.516	0.001	-12.1408	6.66396e-08	3.13394e-07	ncbi_113138526	--	--
MSTRG.18386.1	5	5	3	25	20	22	0.437	0.521	0.296	1.502	1.148	1.444	0.418	1.36467	1.70697	6.69736e-08	3.14737e-07	MSTRG.18386	--	--
MSTRG.28134.1	50	43	85	2	0	0	8.907	8.971	17.008	0.243	0	0	11.6287	0.081	-7.16555	6.73457e-08	3.16257e-07	MSTRG.28134	--	--
MSTRG.4126.1	41	22	34	0	0	0	2.186	1.398	2.049	0	0	0	1.87767	0.001	-10.8747	6.74545e-08	3.1654e-07	MSTRG.4126	--	--
MSTRG.5704.1	3	4	10	27	17	37	0.129	0.205	0.485	0.797	0.489	1.194	0.273	0.826667	1.5984	6.91531e-08	3.24277e-07	ncbi_113128973	--	--
MSTRG.19209.8	112	95	121	34	26	19	18.277	18.457	22.377	3.831	2.805	2.396	19.7037	3.01067	-2.71031	7.03552e-08	3.29676e-07	ncbi_113126014	--	--
MSTRG.8670.1	76	57	41	0	2	0	3.301	2.95	2.012	0	0.058	0	2.75433	0.0193333	-7.15447	7.20972e-08	3.37595e-07	ncbi_113133563	--	--
MSTRG.7792.1	33	22	41	0	0	0	4.927	3.785	6.813	0	0	0	5.175	0.001	-12.3373	7.33053e-08	3.43006e-07	MSTRG.7792	--	--
MSTRG.34293.1	26	33	35	0	0	0	0.573	0.866	0.871	0	0	0	0.77	0.001	-9.58871	7.40247e-08	3.46123e-07	MSTRG.34293	--	--
MSTRG.20347.1	37	23	35	0	0	0	0.994	0.731	1.074	0	0	0	0.933	0.001	-9.86573	7.42106e-08	3.46743e-07	ncbi_113124140	--	--
MSTRG.25824.1	41	29	25	0	0	0	0.922	0.785	0.631	0	0	0	0.779333	0.001	-9.6061	7.48983e-08	3.49705e-07	ncbi_113131495	--	--
MSTRG.32222.1	19	36	42	0	0	0	0.868	1.938	2.182	0	0	0	1.66267	0.001	-10.6993	7.66e-08	3.57393e-07	MSTRG.32222	--	--
MSTRG.39960.9	55	29	47	0	1	3	3.484	2.178	3.403	0	0.042	0.151	3.02167	0.0643333	-5.55363	7.72019e-08	3.59944e-07	ncbi_113137443	--	--
MSTRG.40573.1	34	39	22	0	0	0	2.575	3.52	1.883	0	0	0	2.65933	0.001	-11.3768	7.77167e-08	3.62084e-07	MSTRG.40573	--	--
MSTRG.38187.3	3	0	0	25	16	23	0.22	0	0	1.154	0.721	1.161	0.0733333	1.012	3.7866	7.80223e-08	3.63248e-07	MSTRG.38187	--	--
MSTRG.8477.6	58	49	41	6	6	4	5.503	5.58	4.448	0.402	0.397	0.293	5.177	0.364	-3.83011	7.95892e-08	3.70278e-07	ncbi_113132890	--	--
MSTRG.35867.1	78	56	72	18	6	8	9.274	7.934	9.675	1.471	0.478	0.714	8.961	0.887667	-3.33557	8.26015e-08	3.84017e-07	MSTRG.35867	--	--
MSTRG.35842.1	52	42	59	1	3	10	4.635	4.461	5.911	0.061	0.179	0.669	5.00233	0.303	-4.04521	8.3609e-08	3.88424e-07	ncbi_113123971	--	--
MSTRG.13509.7	0	0	0	17	12	14	0	0	0	1.252	0.862	1.127	0.001	1.08033	10.0773	8.48458e-08	3.93607e-07	MSTRG.13509	--	--
MSTRG.20197.1	0	1	0	31	18	22	0	0.069	0	1.242	0.703	0.963	0.023	0.969333	5.39729	8.51725e-08	3.94841e-07	ncbi_113124517	--	--
MSTRG.26516.1	94	85	75	15	25	12	19.302	20.801	17.415	2.116	3.44	1.85	19.1727	2.46867	-2.95725	8.61507e-08	3.99091e-07	MSTRG.26516	--	--
MSTRG.6668.8	33	47	45	0	3	3	0.954	1.618	1.463	0	0.059	0.075	1.345	0.0446667	-4.91226	8.64426e-08	4.00159e-07	ncbi_113130645	--	--
MSTRG.3092.1	38	32	23	0	0	0	1.804	1.811	1.234	0	0	0	1.61633	0.001	-10.6585	8.83745e-08	4.08811e-07	ncbi_113137991	--	--
MSTRG.19921.1	29	37	26	0	0	0	0.751	1.142	0.761	0	0	0	0.884667	0.001	-9.78899	9.0321e-08	4.17518e-07	ncbi_113124507	--	--
MSTRG.13030.1	51	46	60	1	0	0	2.37	2.547	3.151	0.032	0	0	2.68933	0.0106667	-7.978	9.11051e-08	4.20844e-07	ncbi_113141510	--	--
MSTRG.25238.1	32	24	36	0	0	0	5.301	4.77	6.696	0	0	0	5.589	0.001	-12.4484	9.2105e-08	4.2516e-07	MSTRG.25238	--	--
MSTRG.23816.1	32	28	31	0	0	0	1.024	1.068	1.121	0	0	0	1.071	0.001	-10.0647	9.2549e-08	4.26633e-07	MSTRG.23816	--	--
MSTRG.18911.4	31	32	28	0	0	0	3.805	4.597	3.882	0	0	0	4.09467	0.001	-11.9995	9.25552e-08	4.26633e-07	MSTRG.18911	--	--
MSTRG.40764.2	5	1	4	25	15	24	0.502	0.169	0.427	1.66	0.988	1.727	0.366	1.45833	1.9944	9.26793e-08	4.26838e-07	ncbi_113140185	--	--
MSTRG.6683.2	33	29	29	0	0	0	2.252	2.36	2.26	0	0	0	2.29067	0.001	-11.1616	9.2731e-08	4.26838e-07	ncbi_113130652	--	--
MSTRG.12710.1	1	4	2	17	21	21	0.135	0.642	0.304	1.57	1.883	2.162	0.360333	1.87167	2.37692	9.28316e-08	4.26999e-07	ncbi_113141368	--	--
MSTRG.30843.1	181	118	144	44	36	44	10.193	7.919	9.165	1.703	1.359	1.861	9.09233	1.641	-2.47008	9.39409e-08	4.31796e-07	MSTRG.30843	--	--
MSTRG.18050.1	32	33	26	0	0	0	1.804	2.217	1.656	0	0	0	1.89233	0.001	-10.886	9.50228e-08	4.36153e-07	MSTRG.18050	--	--
MSTRG.33856.1	35	27	29	0	0	0	1.307	1.201	1.224	0	0	0	1.244	0.001	-10.2808	9.54913e-08	4.37685e-07	MSTRG.33856	--	--
MSTRG.27500.4	43	25	25	0	0	0	2.912	2.027	1.923	0	0	0	2.28733	0.001	-11.1595	9.75147e-08	4.46645e-07	ncbi_113136833	--	--
MSTRG.18910.1	24	24	46	0	0	0	1.648	1.967	3.501	0	0	0	2.372	0.001	-11.2119	9.83789e-08	4.50286e-07	ncbi_113126053	--	--
MSTRG.17223.3	46	23	25	0	0	0	2.8	1.681	1.712	0	0	0	2.06433	0.001	-11.0115	9.99143e-08	4.56992e-07	ncbi_113144605	--	--
MSTRG.15325.1	43	37	16	0	0	0	1.266	1.289	0.51	0	0	0	1.02167	0.001	-9.99671	1.01143e-07	4.61961e-07	MSTRG.15325	--	--
MSTRG.13498.2	47	32	17	0	0	0	1.248	1.01	0.506	0	0	0	0.921333	0.001	-9.84758	1.01883e-07	4.65017e-07	ncbi_113140794	--	--
MSTRG.4384.1	27	31	32	0	0	0	2.038	2.788	2.729	0	0	0	2.51833	0.001	-11.2983	1.02107e-07	4.65711e-07	MSTRG.4384	--	--
MSTRG.17510.1	45	51	68	1	1	0	5.995	8.097	10.238	0.092	0.089	0	8.11	0.0603333	-7.0706	1.04885e-07	4.77947e-07	MSTRG.17510	--	--
MSTRG.20851.2	39	25	27	0	0	0	1.416	1.088	1.085	0	0	0	1.19633	0.001	-10.2244	1.04937e-07	4.77947e-07	ncbi_113124394	--	--
MSTRG.17223.1	28	27	35	0	0	0	2.88	3.258	4.072	0	0	0	3.40333	0.001	-11.7327	1.05061e-07	4.78179e-07	ncbi_113144605	--	--
MSTRG.21554.1	29	26	35	0	0	0	1.585	1.693	2.162	0	0	0	1.81333	0.001	-10.8244	1.05692e-07	4.80715e-07	ncbi_113143752	--	--
MSTRG.23651.5	250	165	149	57	63	49	6.269	4.94	4.225	0.985	1.06	0.923	5.14467	0.989333	-2.37855	1.06089e-07	4.8218e-07	ncbi_113142684	--	--
MSTRG.40524.1	55	57	42	1	0	0	4.207	5.187	3.672	0.053	0	0	4.35533	0.0176667	-7.94561	1.07431e-07	4.87942e-07	MSTRG.40524	--	--
MSTRG.35752.1	4	7	3	32	19	19	0.472	0.984	0.4	2.596	1.503	1.684	0.618667	1.92767	1.63962	1.0897e-07	4.94585e-07	ncbi_113122893	--	--
MSTRG.22105.1	40	28	23	0	0	0	1.75	1.46	1.137	0	0	0	1.449	0.001	-10.5008	1.10215e-07	4.99888e-07	MSTRG.22105	--	--
MSTRG.30146.1	30	31	28	0	0	0	3.938	4.85	4.154	0	0	0	4.314	0.001	-12.0748	1.10607e-07	5.01317e-07	ncbi_113142174	--	--
MSTRG.16150.6	0	4	2	15	30	16	0	0.183	0.091	0.421	0.81	0.471	0.0913333	0.567333	2.63498	1.1188e-07	5.06732e-07	ncbi_113144639	--	--
MSTRG.35000.5	21	39	31	0	0	0	0.516	1.178	0.868	0	0	0	0.854	0.001	-9.73809	1.12249e-07	5.07741e-07	ncbi_113123740	--	--
MSTRG.12293.1	49	53	50	1	0	0	1.733	2.233	1.998	0.024	0	0	1.988	0.008	-7.9571	1.12259e-07	5.07741e-07	ncbi_113140693	--	--
MSTRG.14091.1	48	55	49	0	0	1	3.433	4.688	3.961	0	0	0.054	4.02733	0.018	-7.80568	1.13232e-07	5.11786e-07	ncbi_113139320	--	--
MSTRG.21641.5	75	102	98	26	15	15	2.995	4.836	4.428	0.724	0.4	0.449	4.08633	0.524333	-2.96225	1.14199e-07	5.158e-07	ncbi_113125599	--	--
MSTRG.4209.1	29	26	34	0	0	0	0.973	1.04	1.289	0	0	0	1.10067	0.001	-10.1042	1.14648e-07	5.17253e-07	ncbi_113122726	--	--
MSTRG.27203.1	34	26	29	0	0	0	2.588	2.358	2.494	0	0	0	2.48	0.001	-11.2761	1.1468e-07	5.17253e-07	ncbi_113136843	--	--
MSTRG.31139.2	29	20	43	0	0	0	3.252	2.695	5.47	0	0	0	3.80567	0.001	-11.8939	1.1586e-07	5.22212e-07	ncbi_113125419	--	--
MSTRG.35166.2	22	37	31	0	0	0	1.721	3.499	2.759	0	0	0	2.65967	0.001	-11.377	1.16115e-07	5.22998e-07	ncbi_113122939	--	--
MSTRG.19844.2	36	27	26	0	0	0	4.129	3.598	3.359	0	0	0	3.69533	0.001	-11.8515	1.18584e-07	5.33751e-07	ncbi_113124195	--	--
MSTRG.9964.3	39	18	35	0	0	0	4.935	2.776	4.979	0	0	0	4.23	0.001	-12.0464	1.19027e-07	5.35374e-07	MSTRG.9964	--	--
MSTRG.5745.1	33	21	36	0	0	0	1.908	1.447	2.352	0	0	0	1.90233	0.001	-10.8936	1.1963e-07	5.37713e-07	ncbi_113129487	--	--
MSTRG.15904.1	17	10	4	37	35	24	1.172	0.822	0.312	1.753	1.617	1.243	0.768667	1.53767	1.00031	1.19725e-07	5.37771e-07	ncbi_113144396	--	--
MSTRG.33981.1	72	44	47	0	2	0	7.212	5.313	5.331	0	0.11	0	5.952	0.0366667	-7.34276	1.19824e-07	5.37842e-07	ncbi_113121872	--	--
MSTRG.35673.1	1	2	3	17	23	17	0.125	0.299	0.425	1.464	1.905	1.6	0.283	1.65633	2.54912	1.21088e-07	5.43141e-07	MSTRG.35673	--	--
MSTRG.36440.1	32	27	29	0	0	0	1.803	1.801	1.825	0	0	0	1.80967	0.001	-10.8215	1.2269e-07	5.49569e-07	ncbi_113129377	--	--
MSTRG.6403.6	32	27	29	0	0	0	1.287	1.295	1.31	0	0	0	1.29733	0.001	-10.3413	1.2269e-07	5.49569e-07	ncbi_113130469	--	--
MSTRG.8566.1	5	0	2	13	30	19	0.585	0	0.264	1.045	2.351	1.669	0.283	1.68833	2.57673	1.22847e-07	5.49896e-07	ncbi_113132902	--	--
XR_003296733.1	0	0	0	13	19	10	0	0	0	0.42	0.599	0.353	0.001	0.457333	8.8371	1.23133e-07	5.50794e-07	ncbi_113141309	LOC113141309	uncharacterized LOC113141309
MSTRG.32170.1	26	32	30	0	0	0	1.171	1.718	1.527	0	0	0	1.472	0.001	-10.5236	1.23593e-07	5.52472e-07	MSTRG.32170	--	--
MSTRG.1053.2	33	27	28	0	0	0	2.729	2.661	2.617	0	0	0	2.669	0.001	-11.3821	1.23928e-07	5.53588e-07	ncbi_113128174	--	--
MSTRG.29966.1	35	22	32	0	0	0	1.584	1.187	1.637	0	0	0	1.46933	0.001	-10.5209	1.25212e-07	5.58941e-07	ncbi_113138440	--	--
MSTRG.20954.2	27	24	38	0	0	0	1.159	1.234	1.864	0	0	0	1.419	0.001	-10.4707	1.2564e-07	5.60467e-07	ncbi_113125082	--	--
MSTRG.3527.1	34	28	26	0	0	0	2.284	2.242	1.974	0	0	0	2.16667	0.001	-11.0813	1.26187e-07	5.62524e-07	ncbi_113138061	--	--
MSTRG.28494.1	45	38	47	2	1	0	6.031	6.007	7.144	0.137	0.081	0	6.394	0.0726667	-6.45928	1.27053e-07	5.65996e-07	MSTRG.28494	--	--
MSTRG.26561.1	38	23	28	0	0	0	2.155	1.555	1.795	0	0	0	1.835	0.001	-10.8416	1.27606e-07	5.68072e-07	MSTRG.26561	--	--
MSTRG.21253.1	3	2	4	25	27	11	0.248	0.239	0.414	1.659	1.717	0.773	0.300333	1.383	2.20316	1.30834e-07	5.8204e-07	ncbi_113124346	--	--
MSTRG.9827.1	39	46	37	1	0	3	1.229	1.727	1.318	0.022	0	0.071	1.42467	0.031	-5.52221	1.31518e-07	5.84685e-07	MSTRG.9827	--	--
MSTRG.27645.1	29	29	29	0	0	0	1.287	1.534	1.454	0	0	0	1.425	0.001	-10.4767	1.32486e-07	5.88587e-07	ncbi_113136233	--	--
MSTRG.40739.5	29	27	31	0	0	0	4.774	5.382	5.812	0	0	0	5.32267	0.001	-12.3779	1.33938e-07	5.94629e-07	ncbi_113140184	--	--
XR_004463181.1	38	33	52	2	2	0	2.636	2.794	4.111	0.096	0.094	0	3.18033	0.0633333	-5.65007	1.37356e-07	6.09389e-07	ncbi_117152706	LOC117152706	uncharacterized LOC117152706
MSTRG.41314.1	61	53	44	0	2	0	1.303	1.349	1.062	0	0.029	0	1.238	0.00966667	-7.00078	1.37899e-07	6.11381e-07	MSTRG.41314	--	--
MSTRG.11496.1	37	19	33	0	0	0	3.76	2.301	3.791	0	0	0	3.284	0.001	-11.6812	1.42646e-07	6.31995e-07	MSTRG.11496	--	--
MSTRG.3893.3	48	45	36	2	1	0	2.224	2.481	1.892	0.064	0.031	0	2.199	0.0316667	-6.11774	1.43673e-07	6.36112e-07	ncbi_113122555	--	--
MSTRG.9914.2	74	58	45	6	8	11	2.369	2.205	1.63	0.123	0.18	0.263	2.068	0.188667	-3.45432	1.45113e-07	6.42051e-07	ncbi_113132582	--	--
MSTRG.23839.2	47	32	40	2	3	0	2.171	1.762	2.088	0.064	0.093	0	2.007	0.0523333	-5.26117	1.46351e-07	6.47089e-07	ncbi_113142506	--	--
MSTRG.28145.1	26	31	29	0	0	0	2.941	4.179	3.708	0	0	0	3.60933	0.001	-11.8175	1.48049e-07	6.54153e-07	MSTRG.28145	--	--
MSTRG.3439.1	44	31	49	0	4	0	1.334	1.12	1.679	0	0.081	0	1.37767	0.027	-5.67312	1.48252e-07	6.54602e-07	ncbi_113138284	--	--
MSTRG.14620.2	9	0	3	21	30	18	0.406	0	0.174	0.656	0.911	0.605	0.193333	0.724	1.9049	1.49039e-07	6.57634e-07	ncbi_113139383	--	--
MSTRG.36867.1	21	31	35	0	0	0	2.042	3.592	3.847	0	0	0	3.16033	0.001	-11.6259	1.52944e-07	6.74407e-07	MSTRG.36867	--	--
MSTRG.7765.1	26	26	34	0	0	0	1.528	1.821	2.259	0	0	0	1.86933	0.001	-10.8683	1.53898e-07	6.78154e-07	ncbi_113130951	--	--
MSTRG.18453.1	0	0	1	13	34	21	0	0	0.051	0.385	0.992	0.694	0.017	0.690333	5.34369	1.57183e-07	6.92158e-07	MSTRG.18453	--	--
MSTRG.1221.2	30	22	34	0	0	0	2.583	2.257	3.308	0	0	0	2.716	0.001	-11.4073	1.62179e-07	7.13674e-07	MSTRG.1221	--	--
MSTRG.40083.1	23	27	36	0	0	0	0.603	0.825	1.072	0	0	0	0.833333	0.001	-9.70275	1.6322e-07	7.1777e-07	MSTRG.40083	--	--
MSTRG.14973.1	223	130	168	59	52	44	6.191	4.292	5.289	1.135	0.975	0.923	5.25733	1.011	-2.37855	1.64876e-07	7.24565e-07	ncbi_113138713	--	--
MSTRG.33768.1	45	46	35	5	3	2	4.647	5.656	4.082	0.354	0.206	0.154	4.795	0.238	-4.3325	1.65917e-07	7.28644e-07	ncbi_113121980	--	--
MSTRG.6572.1	32	24	29	0	0	0	1.067	0.932	1.06	0	0	0	1.01967	0.001	-9.99388	1.68068e-07	7.37595e-07	ncbi_113130896	--	--
MSTRG.39874.1	47	33	13	0	0	0	3.157	2.642	0.987	0	0	0	2.262	0.001	-11.1434	1.70881e-07	7.49433e-07	ncbi_113137430	--	--
MSTRG.34947.2	27	24	34	0	0	0	3.552	3.763	5.055	0	0	0	4.12333	0.001	-12.0096	1.71994e-07	7.53806e-07	ncbi_113123988	--	--
MSTRG.35001.2	33	29	23	0	0	0	2.53	2.649	1.993	0	0	0	2.39067	0.001	-11.2232	1.72393e-07	7.55046e-07	ncbi_113123618	--	--
MSTRG.21959.1	28	37	21	0	0	0	1.611	2.537	1.366	0	0	0	1.838	0.001	-10.8439	1.7285e-07	7.5654e-07	MSTRG.21959	--	--
MSTRG.4787.3	36	30	20	0	0	0	3.115	3.09	1.954	0	0	0	2.71967	0.001	-11.4092	1.76158e-07	7.70499e-07	ncbi_113139698	--	--
MSTRG.3454.1	28	26	30	0	0	0	1.646	1.821	1.993	0	0	0	1.82	0.001	-10.8297	1.78501e-07	7.80221e-07	ncbi_113138305	--	--
MSTRG.16644.1	64	37	45	0	1	0	2.282	1.59	1.837	0	0.024	0	1.903	0.008	-7.89406	1.78775e-07	7.80893e-07	ncbi_113144768	--	--
MSTRG.29887.1	38	40	39	4	2	0	1.2	1.505	1.392	0.087	0.042	0	1.36567	0.043	-4.98912	1.79502e-07	7.83545e-07	ncbi_113134775	--	--
MSTRG.3281.1	25	28	31	0	0	0	1.359	1.814	1.905	0	0	0	1.69267	0.001	-10.7251	1.80784e-07	7.88609e-07	MSTRG.3281	--	--
MSTRG.14093.1	17	26	46	0	0	0	0.561	1.022	1.715	0	0	0	1.09933	0.001	-10.1024	1.83998e-07	8.02091e-07	ncbi_113139320	--	--
MSTRG.8229.1	42	29	17	0	0	0	1.745	1.436	0.798	0	0	0	1.32633	0.001	-10.3732	1.85438e-07	8.07827e-07	ncbi_113129943	--	--
MSTRG.25643.1	121	98	95	28	28	24	13.056	12.601	11.585	2.077	2.025	1.945	12.414	2.01567	-2.62264	1.85989e-07	8.09687e-07	ncbi_113131600	--	--
MSTRG.41196.1	52	42	48	0	0	1	6.02	5.776	6.322	0	0	0.087	6.03933	0.029	-7.70219	1.90087e-07	8.26972e-07	MSTRG.41196	--	--
MSTRG.8520.1	51	27	76	4	7	3	7.3	4.556	12.17	0.415	0.635	0.353	8.00867	0.467667	-4.09801	1.91815e-07	8.33811e-07	MSTRG.8520	--	--
MSTRG.14507.1	39	17	31	0	0	0	2.204	1.145	1.98	0	0	0	1.77633	0.001	-10.7947	1.91915e-07	8.33811e-07	ncbi_113138976	--	--
MSTRG.27452.7	40	30	17	0	0	0	5.528	4.94	2.655	0	0	0	4.37433	0.001	-12.0948	1.94506e-07	8.44473e-07	ncbi_113136114	--	--
MSTRG.1589.1	27	28	28	0	0	0	1.021	1.261	1.196	0	0	0	1.15933	0.001	-10.1791	1.94629e-07	8.44473e-07	ncbi_113128321	--	--
MSTRG.31500.1	27	19	40	0	0	0	1.444	1.211	2.418	0	0	0	1.691	0.001	-10.7237	1.96447e-07	8.51796e-07	MSTRG.31500	--	--
MSTRG.1369.1	38	21	26	0	0	0	7.53	4.959	5.823	0	0	0	6.104	0.001	-12.5755	1.973e-07	8.54922e-07	ncbi_113128118	--	--
MSTRG.5644.2	29	30	24	0	0	0	1.169	1.443	1.099	0	0	0	1.237	0.001	-10.2726	2.00545e-07	8.68405e-07	ncbi_113129551	--	--
MSTRG.33429.1	8	5	4	22	20	28	0.423	0.315	0.239	0.799	0.709	1.112	0.325667	0.873333	1.42314	2.02735e-07	8.77306e-07	MSTRG.33429	--	--
MSTRG.26592.1	22	18	49	0	0	0	1.193	1.114	2.943	0	0	0	1.75	0.001	-10.7731	2.05458e-07	8.88496e-07	MSTRG.26592	--	--
MSTRG.3366.1	30	22	31	0	0	0	1.703	1.453	1.95	0	0	0	1.702	0.001	-10.733	2.09829e-07	9.06798e-07	ncbi_113138000	--	--
MSTRG.26302.1	40	34	14	0	0	0	1.464	1.467	0.572	0	0	0	1.16767	0.001	-10.1894	2.14233e-07	9.25212e-07	ncbi_113122085	--	--
MSTRG.37038.1	0	0	0	25	7	10	0	0	0	2.56	0.699	1.119	0.001	1.45933	10.5111	2.15557e-07	9.30316e-07	MSTRG.37038	--	--
MSTRG.24811.3	19	22	46	0	0	0	2.161	2.916	5.936	0	0	0	3.671	0.001	-11.842	2.18189e-07	9.4105e-07	ncbi_113131450	--	--
MSTRG.18133.1	25	27	30	0	0	0	1.823	2.347	2.473	0	0	0	2.21433	0.001	-11.1127	2.18341e-07	9.41082e-07	MSTRG.18133	--	--
MSTRG.4343.2	28	30	24	0	0	0	1.342	1.711	1.311	0	0	0	1.45467	0.001	-10.5065	2.20562e-07	9.50022e-07	ncbi_113122361	--	--
MSTRG.27793.1	12	5	9	26	35	22	0.694	0.344	0.588	1.033	1.356	0.955	0.542	1.11467	1.04025	2.2115e-07	9.51926e-07	ncbi_113136780	--	--
MSTRG.14028.2	48	77	40	10	4	5	2.656	5.085	2.542	0.392	0.168	0.193	3.42767	0.251	-3.77147	2.24681e-07	9.66484e-07	ncbi_113139391	--	--
MSTRG.41306.1	59	41	40	0	1	0	2.902	2.403	2.224	0	0.033	0	2.50967	0.011	-7.83385	2.29464e-07	9.86405e-07	MSTRG.41306	--	--
MSTRG.2166.1	31	37	48	1	3	1	2.596	3.684	4.55	0.059	0.17	0.064	3.61	0.0976667	-5.20799	2.29769e-07	9.87067e-07	MSTRG.2166	--	--
MSTRG.3015.1	21	37	25	0	0	0	1.796	3.77	2.416	0	0	0	2.66067	0.001	-11.3776	2.32288e-07	9.97229e-07	MSTRG.3015	--	--
MSTRG.22413.2	46	55	38	1	0	0	3.377	4.78	3.103	0.05	0	0	3.75333	0.0166667	-7.81506	2.35015e-07	1.00827e-06	ncbi_113123024	--	--
MSTRG.5780.1	30	19	34	0	0	0	6.735	5.21	8.773	0	0	0	6.906	0.001	-12.7536	2.35227e-07	1.00851e-06	MSTRG.5780	--	--
MSTRG.15949.3	3	1	2	17	18	19	0.455	0.204	0.387	2.001	2.067	2.444	0.348667	2.17067	2.63822	2.36819e-07	1.01467e-06	ncbi_113144713	--	--
MSTRG.37198.6	29	21	32	0	0	0	3.627	3.235	4.662	0	0	0	3.84133	0.001	-11.9074	2.37522e-07	1.01701e-06	ncbi_113128407	--	--
MSTRG.17129.1	45	14	29	0	0	0	1.936	0.718	1.41	0	0	0	1.35467	0.001	-10.4037	2.38452e-07	1.01966e-06	MSTRG.17129	--	--
MSTRG.32452.1	46	35	59	0	0	1	4.043	3.666	5.86	0	0	0.066	4.523	0.022	-7.68363	2.38454e-07	1.01966e-06	MSTRG.32452	--	--
MSTRG.38444.1	45	44	29	1	4	2	1.316	1.533	0.958	0.02	0.078	0.044	1.269	0.0473333	-4.74469	2.39472e-07	1.02334e-06	MSTRG.38444	--	--
MSTRG.9356.1	38	35	49	5	3	1	2.097	2.301	3.056	0.19	0.111	0.041	2.48467	0.114	-4.44595	2.45335e-07	1.04633e-06	ncbi_113133292	--	--
MSTRG.38810.1	25	20	38	0	0	0	0.859	0.819	1.476	0	0	0	1.05133	0.001	-10.038	2.45631e-07	1.04691e-06	MSTRG.38810	--	--
MSTRG.41573.1	47	50	40	0	1	0	6.235	7.891	6.028	0	0.102	0	6.718	0.034	-7.62635	2.50113e-07	1.06532e-06	ncbi_113129668	--	--
MSTRG.10330.2	1	2	7	14	29	21	0.087	0.207	0.688	0.807	1.69	1.345	0.327333	1.28067	1.96806	2.5181e-07	1.07184e-06	ncbi_113146223	--	--
MSTRG.2161.1	50	52	41	6	7	4	3.277	4.035	3.033	0.271	0.308	0.197	3.44833	0.258667	-3.73673	2.57878e-07	1.09695e-06	MSTRG.2161	--	--
MSTRG.9717.1	9	9	4	19	29	30	0.438	0.52	0.248	0.657	0.972	1.129	0.402	0.919333	1.19339	2.59282e-07	1.1022e-06	ncbi_113132395	--	--
MSTRG.16048.2	44	33	40	0	0	5	1.15	1.031	1.18	0	0	0.097	1.12033	0.0323333	-5.11476	2.63303e-07	1.11857e-06	MSTRG.16048	--	--
MSTRG.41909.1	21	20	43	0	0	0	3.049	3.461	7.056	0	0	0	4.522	0.001	-12.1427	2.6581e-07	1.12848e-06	ncbi_113143881	--	--
MSTRG.21016.1	34	30	18	0	0	0	1.308	1.375	0.783	0	0	0	1.15533	0.001	-10.1741	2.68411e-07	1.13878e-06	ncbi_113137710	--	--
MSTRG.14664.1	40	14	31	0	0	0	2.351	0.981	2.059	0	0	0	1.797	0.001	-10.8114	2.8003e-07	1.18652e-06	ncbi_113138803	--	--
MSTRG.36627.1	26	32	22	0	0	0	1.524	2.235	1.457	0	0	0	1.73867	0.001	-10.7638	2.81899e-07	1.19367e-06	ncbi_113140801	--	--
MSTRG.25785.1	29	30	21	0	0	0	1.453	1.791	1.189	0	0	0	1.47767	0.001	-10.5291	2.83313e-07	1.19887e-06	ncbi_113132067	--	--
MSTRG.36702.1	3	1	3	18	29	11	0.262	0.104	0.296	1.08	1.697	0.721	0.220667	1.166	2.40163	2.84622e-07	1.20363e-06	ncbi_113126639	--	--
MSTRG.3529.1	30	30	20	0	0	0	2.138	2.548	1.611	0	0	0	2.099	0.001	-11.0355	2.923e-07	1.23482e-06	ncbi_113138214	--	--
MSTRG.7878.4	26	21	33	0	0	0	1.001	0.971	1.442	0	0	0	1.138	0.001	-10.1523	2.92377e-07	1.23482e-06	ncbi_113129779	--	--
MSTRG.33796.1	41	50	43	0	1	0	3.63	5.301	4.349	0	0.081	0	4.42667	0.027	-7.35712	2.93741e-07	1.23978e-06	ncbi_113121988	--	--
MSTRG.28277.1	23	29	27	0	0	0	3.386	5.088	4.493	0	0	0	4.32233	0.001	-12.0776	2.97652e-07	1.25547e-06	MSTRG.28277	--	--
MSTRG.25990.1	90	72	80	21	17	15	3.433	3.273	3.449	0.551	0.442	0.43	3.385	0.474333	-2.83518	2.99222e-07	1.26127e-06	ncbi_113131478	--	--
MSTRG.4775.1	48	16	22	0	0	0	1.838	0.723	0.938	0	0	0	1.16633	0.001	-10.1878	2.99448e-07	1.26141e-06	MSTRG.4775	--	--
MSTRG.38155.1	55	30	52	0	1	0	2.504	1.628	2.676	0	0.031	0	2.26933	0.0103333	-7.77882	3.00308e-07	1.26339e-06	ncbi_113141962	--	--
MSTRG.29770.1	22	35	23	0	0	0	3.309	6.273	3.909	0	0	0	4.497	0.001	-12.1347	3.0092e-07	1.26515e-06	ncbi_113134437	--	--
MSTRG.328.2	36	43	56	1	0	0	2.656	3.824	4.669	0.051	0	0	3.71633	0.017	-7.7722	3.01351e-07	1.2656e-06	ncbi_113127842	--	--
MSTRG.29060.2	38	17	27	0	0	0	1.707	0.891	1.356	0	0	0	1.318	0.001	-10.3641	3.01418e-07	1.2656e-06	MSTRG.29060	--	--
MSTRG.11765.1	0	0	0	11	12	14	0	0	0	0.76	0.808	1.057	0.001	0.875	9.77314	3.07356e-07	1.28887e-06	ncbi_113145347	--	--
MSTRG.5810.7	31	26	22	0	0	0	4.45	4.447	3.569	0	0	0	4.15533	0.001	-12.0207	3.0949e-07	1.29699e-06	ncbi_113129100	--	--
MSTRG.36879.1	21	30	28	0	0	0	0.913	1.555	1.376	0	0	0	1.28133	0.001	-10.3234	3.09943e-07	1.29737e-06	MSTRG.36879	--	--
MSTRG.24383.2	12	6	6	43	15	29	0.68	0.405	0.384	1.662	0.569	1.253	0.489667	1.16133	1.24591	3.10118e-07	1.29737e-06	MSTRG.24383	--	--
MSTRG.17111.2	21	28	30	0	0	0	1.009	1.604	1.63	0	0	0	1.41433	0.001	-10.4659	3.10181e-07	1.29737e-06	MSTRG.17111	--	--
MSTRG.23037.1	30	28	21	0	0	0	1.794	1.995	1.419	0	0	0	1.736	0.001	-10.7616	3.12195e-07	1.30496e-06	MSTRG.23037	--	--
MSTRG.19040.3	50	48	56	9	3	8	1.924	2.221	2.457	0.24	0.078	0.234	2.20067	0.184	-3.58016	3.16735e-07	1.32308e-06	ncbi_113126037	--	--
MSTRG.4856.7	22	33	24	0	0	0	1.733	3.048	2.079	0	0	0	2.28667	0.001	-11.159	3.18361e-07	1.32766e-06	ncbi_113139979	--	--
MSTRG.8576.5	44	42	28	2	0	3	5.024	5.592	3.523	0.194	0	0.294	4.713	0.162667	-4.85666	3.18442e-07	1.32766e-06	ncbi_113133079	--	--
MSTRG.40732.1	47	32	33	1	2	2	5.5	4.446	4.453	0.081	0.12	0.178	4.79967	0.126333	-5.24763	3.18842e-07	1.32848e-06	ncbi_113140139	--	--
MSTRG.33356.1	1	1	0	28	22	15	0.119	0.142	0	2.293	1.757	1.342	0.087	1.79733	4.3687	3.20588e-07	1.3349e-06	MSTRG.33356	--	--
MSTRG.25860.1	33	18	29	0	0	0	2.21	1.436	2.195	0	0	0	1.947	0.001	-10.927	3.21593e-07	1.33822e-06	MSTRG.25860	--	--
MSTRG.29080.1	33	21	25	0	0	0	4.726	3.584	4.046	0	0	0	4.11867	0.001	-12.008	3.26116e-07	1.35618e-06	ncbi_113133959	--	--
MSTRG.37907.2	30	30	19	0	0	0	2.492	2.964	1.737	0	0	0	2.39767	0.001	-11.2274	3.32162e-07	1.38044e-06	ncbi_113142096	--	--
MSTRG.9521.1	31	29	19	0	0	0	2.672	2.979	1.851	0	0	0	2.50067	0.001	-11.2881	3.33395e-07	1.38467e-06	ncbi_113132670	--	--
MSTRG.14551.1	22	30	26	0	0	0	1.773	2.881	2.368	0	0	0	2.34067	0.001	-11.1927	3.36264e-07	1.3957e-06	ncbi_113139050	--	--
MSTRG.37890.1	46	15	23	0	0	0	4.256	1.654	2.405	0	0	0	2.77167	0.001	-11.4365	3.52434e-07	1.46095e-06	ncbi_113141999	--	--
MSTRG.7856.1	45	43	32	3	0	0	2.693	3.067	2.164	0.123	0	0	2.64133	0.041	-6.0095	3.53544e-07	1.46462e-06	ncbi_113131053	--	--
MSTRG.36504.1	23	27	27	0	0	0	2.486	3.478	3.298	0	0	0	3.08733	0.001	-11.5921	3.61674e-07	1.49735e-06	ncbi_113132360	--	--
MSTRG.5660.1	32	20	26	0	0	0	2.039	1.519	1.872	0	0	0	1.81	0.001	-10.8218	3.62285e-07	1.49892e-06	ncbi_113129342	--	--
MSTRG.27682.1	28	26	23	0	0	0	2.386	2.631	2.222	0	0	0	2.413	0.001	-11.2366	3.64225e-07	1.50599e-06	MSTRG.27682	--	--
MSTRG.2331.3	1	0	1	17	29	18	0.049	0	0.056	0.574	0.955	0.664	0.035	0.731	4.38444	3.68721e-07	1.52361e-06	ncbi_113127485	--	--
MSTRG.16734.1	27	19	32	0	0	0	1.481	1.242	1.983	0	0	0	1.56867	0.001	-10.6153	3.70799e-07	1.53122e-06	ncbi_113144400	--	--
MSTRG.10441.1	0	0	0	15	14	8	0	0	0	0.771	0.708	0.442	0.001	0.640333	9.32268	3.71481e-07	1.53307e-06	MSTRG.10441	--	--
MSTRG.7677.2	37	23	19	0	0	0	1.88	1.373	1.091	0	0	0	1.448	0.001	-10.4998	3.78288e-07	1.56017e-06	MSTRG.7677	--	--
MSTRG.20400.3	38	40	39	0	2	1	2.588	3.195	2.99	0	0.1	0.064	2.92433	0.0546667	-5.7413	3.81208e-07	1.57122e-06	MSTRG.20400	--	--
MSTRG.420.2	40	15	26	0	0	0	1.301	0.603	0.953	0	0	0	0.952333	0.001	-9.89532	3.86397e-07	1.59159e-06	ncbi_113128819	--	--
MSTRG.17855.1	76	70	76	6	18	18	8.023	8.771	9.036	0.441	1.306	1.453	8.61	1.06667	-3.0129	3.9157e-07	1.61188e-06	MSTRG.17855	--	--
MSTRG.30089.1	32	22	23	0	0	0	2.649	2.163	2.16	0	0	0	2.324	0.001	-11.1824	3.92736e-07	1.61566e-06	MSTRG.30089	--	--
MSTRG.26170.1	26	18	34	0	0	0	1.493	1.232	2.207	0	0	0	1.644	0.001	-10.683	3.94821e-07	1.62321e-06	ncbi_113131730	--	--
MSTRG.25084.1	34	34	13	0	0	0	3.953	4.711	1.746	0	0	0	3.47	0.001	-11.7607	3.98599e-07	1.63771e-06	ncbi_113132184	--	--
MSTRG.12871.1	11	10	5	34	35	16	1.165	1.262	0.598	2.475	2.485	1.273	1.00833	2.07767	1.04299	4.00537e-07	1.64463e-06	ncbi_113140877	--	--
MSTRG.40460.1	36	19	23	0	0	0	2.112	1.328	1.525	0	0	0	1.655	0.001	-10.6926	4.09693e-07	1.68116e-06	ncbi_113131212	--	--
MSTRG.14887.1	54	42	57	5	8	8	3.381	3.087	3.988	0.231	0.322	0.374	3.48533	0.309	-3.49562	4.10098e-07	1.68176e-06	ncbi_113139271	--	--
MSTRG.27517.4	52	38	30	3	0	0	3.651	3.123	2.345	0.122	0	0	3.03967	0.0406667	-6.22392	4.10368e-07	1.68181e-06	ncbi_113136340	--	--
MSTRG.9868.4	53	41	35	0	0	1	1.6	1.501	1.214	0	0	0.023	1.43833	0.00766667	-7.55158	4.14396e-07	1.69725e-06	ncbi_113133205	--	--
MSTRG.7231.3	24	30	22	0	0	0	0.907	1.324	0.922	0	0	0	1.051	0.001	-10.0375	4.1636e-07	1.70422e-06	ncbi_113130675	--	--
MSTRG.13239.1	48	32	49	0	1	0	1.883	1.496	2.173	0	0.026	0	1.85067	0.00866667	-7.73835	4.23143e-07	1.73089e-06	ncbi_113141543	--	--
MSTRG.16843.1	29	16	33	0	0	0	1.348	0.886	1.733	0	0	0	1.32233	0.001	-10.3689	4.25417e-07	1.7391e-06	MSTRG.16843	--	--
MSTRG.24919.1	12	27	43	0	0	0	0.665	1.783	2.693	0	0	0	1.71367	0.001	-10.7429	4.2838e-07	1.75012e-06	ncbi_113131587	--	--
MSTRG.40778.1	31	34	50	4	0	0	4.078	5.33	7.427	0.362	0	0	5.61167	0.120667	-5.53933	4.29014e-07	1.75161e-06	ncbi_113140134	--	--
MSTRG.38693.1	2	0	0	19	21	22	0.117	0	0	0.761	0.821	0.963	0.039	0.848333	4.44309	4.31894e-07	1.76226e-06	ncbi_113141911	--	--
MSTRG.23076.1	42	21	17	0	0	0	6.341	3.722	2.96	0	0	0	4.341	0.001	-12.0838	4.33883e-07	1.76926e-06	ncbi_113143229	--	--
MSTRG.33773.1	41	34	35	4	0	1	4.079	3.99	3.929	0.272	0	0.074	3.99933	0.115333	-5.11588	4.3607e-07	1.77707e-06	ncbi_113121547	--	--
MSTRG.1112.1	25	20	31	0	0	0	1.133	1.08	1.587	0	0	0	1.26667	0.001	-10.3068	4.3702e-07	1.77982e-06	MSTRG.1112	--	--
MSTRG.39025.1	25	25	25	0	0	0	2.945	3.509	3.328	0	0	0	3.26067	0.001	-11.671	4.39822e-07	1.79011e-06	MSTRG.39025	--	--
MSTRG.14438.2	38	26	15	0	0	0	1.403	1.155	0.651	0	0	0	1.06967	0.001	-10.0629	4.45198e-07	1.81086e-06	ncbi_113139369	--	--
MSTRG.41446.1	55	31	33	3	3	3	5.499	3.642	3.664	0.205	0.2	0.224	4.26833	0.209667	-4.3475	4.53711e-07	1.84434e-06	ncbi_113141749	--	--
XR_003295326.1	1	0	0	9	40	15	0.062	0	0	0.384	1.666	0.7	0.0206667	0.916667	5.47102	4.56121e-07	1.85297e-06	ncbi_113126704	LOC113126704	uncharacterized LOC113126704
MSTRG.8101.1	27	31	18	0	0	0	2.524	3.454	1.902	0	0	0	2.62667	0.001	-11.359	4.6016e-07	1.86821e-06	ncbi_113130678	--	--
MSTRG.23233.1	23	30	22	0	0	0	1.217	1.892	1.316	0	0	0	1.475	0.001	-10.5265	4.64861e-07	1.88612e-06	ncbi_113143023	--	--
MSTRG.22739.1	47	45	56	7	8	5	7.6	8.59	10.206	0.777	0.866	0.607	8.79867	0.75	-3.55232	4.65429e-07	1.88725e-06	MSTRG.22739	--	--
MSTRG.1007.1	47	45	44	10	2	2	1.134	1.294	1.2	0.166	0.032	0.036	1.20933	0.078	-3.95459	4.68412e-07	1.89816e-06	MSTRG.1007	--	--
MSTRG.3466.1	19	23	34	0	0	0	1.701	2.453	3.439	0	0	0	2.531	0.001	-11.3055	4.72409e-07	1.91317e-06	ncbi_113137910	--	--
MSTRG.20573.1	29	20	26	0	0	0	1.483	1.208	1.478	0	0	0	1.38967	0.001	-10.4405	4.75233e-07	1.92341e-06	ncbi_113124331	--	--
MSTRG.33233.1	35	43	38	3	0	0	1.078	1.578	1.323	0.064	0	0	1.32633	0.0213333	-5.95819	4.7736e-07	1.92962e-06	MSTRG.33233	--	--
MSTRG.22163.1	29	17	30	0	0	0	0.694	0.484	0.811	0	0	0	0.663	0.001	-9.37287	4.80623e-07	1.9416e-06	MSTRG.22163	--	--
MSTRG.34759.1	40	33	43	0	3	0	1.807	1.776	2.195	0	0.091	0	1.926	0.0303333	-5.98856	4.83634e-07	1.95255e-06	MSTRG.34759	--	--
MSTRG.31414.2	52	44	31	0	1	0	3.99	3.971	2.65	0	0.068	0	3.537	0.0226667	-7.28581	4.86569e-07	1.96318e-06	ncbi_113139566	--	--
MSTRG.27455.1	3	4	4	18	23	17	0.259	0.457	0.454	1.239	1.536	1.25	0.39	1.34167	1.78248	4.87555e-07	1.96594e-06	ncbi_113136637	--	--
MSTRG.39956.2	24	25	25	0	0	0	1.1	1.317	1.281	0	0	0	1.23267	0.001	-10.2676	4.89665e-07	1.97322e-06	ncbi_113137508	--	--
MSTRG.17519.1	25	23	26	0	0	0	2.27	2.489	2.668	0	0	0	2.47567	0.001	-11.2736	4.93864e-07	1.98891e-06	ncbi_113144917	--	--
MSTRG.20410.1	27	25	22	0	0	0	0.869	0.959	0.8	0	0	0	0.876	0.001	-9.77479	5.01128e-07	2.01692e-06	MSTRG.20410	--	--
MSTRG.27451.2	21	33	21	0	0	0	3.095	5.843	3.537	0	0	0	4.15833	0.001	-12.0218	5.03992e-07	2.02719e-06	ncbi_113136685	--	--
MSTRG.26592.2	30	42	10	0	0	0	1.515	2.594	0.575	0	0	0	1.56133	0.001	-10.6086	5.08036e-07	2.04219e-06	MSTRG.26592	--	--
MSTRG.4089.1	89	78	99	21	26	16	12.353	12.902	15.53	2.003	2.419	1.668	13.595	2.03	-2.74352	5.19917e-07	2.08866e-06	MSTRG.4089	--	--
MSTRG.16729.1	25	20	29	0	0	0	1.022	0.975	1.34	0	0	0	1.11233	0.001	-10.1194	5.25835e-07	2.11113e-06	ncbi_113144403	--	--
MSTRG.37371.1	35	37	36	2	2	0	1.265	1.593	1.47	0.05	0.048	0	1.44267	0.0326667	-5.46477	5.26531e-07	2.11262e-06	MSTRG.37371	--	--
MSTRG.7899.1	21	18	37	0	0	0	3.437	3.511	6.844	0	0	0	4.59733	0.001	-12.1666	5.35248e-07	2.14627e-06	MSTRG.7899	--	--
MSTRG.36377.1	36	44	34	0	2	1	3.186	4.641	3.401	0	0.119	0.066	3.74267	0.0616667	-5.92343	5.38878e-07	2.1595e-06	ncbi_113127563	--	--
MSTRG.13167.3	46	13	22	0	0	0	3.136	1.056	1.685	0	0	0	1.959	0.001	-10.9359	5.41029e-07	2.16678e-06	MSTRG.13167	--	--
MSTRG.3019.1	47	31	31	2	3	0	3.358	2.639	2.503	0.098	0.144	0	2.83333	0.0806667	-5.13438	5.47263e-07	2.1904e-06	MSTRG.3019	--	--
MSTRG.33163.1	24	31	19	0	0	0	1.249	1.91	1.117	0	0	0	1.42533	0.001	-10.4771	5.49589e-07	2.19747e-06	ncbi_113121434	--	--
MSTRG.9801.1	21	32	21	0	0	0	1.002	1.819	1.132	0	0	0	1.31767	0.001	-10.3638	5.49704e-07	2.19747e-06	MSTRG.9801	--	--
MSTRG.39320.1	33	17	25	0	0	0	3.398	2.086	2.909	0	0	0	2.79767	0.001	-11.45	5.52406e-07	2.20691e-06	MSTRG.39320	--	--
MSTRG.937.1	20	18	38	0	0	0	2.734	2.932	5.87	0	0	0	3.84533	0.001	-11.9089	5.57658e-07	2.22554e-06	MSTRG.937	--	--
MSTRG.5216.1	27	24	22	0	0	0	1.293	1.369	1.191	0	0	0	1.28433	0.001	-10.3268	5.58802e-07	2.22836e-06	ncbi_113139792	--	--
MSTRG.33227.1	44	16	19	0	0	0	0.737	0.321	0.361	0	0	0	0.473	0.001	-8.8857	5.59242e-07	2.22874e-06	MSTRG.33227	--	--
MSTRG.11104.3	47	31	46	0	0	1	3.294	2.589	3.644	0	0	0.053	3.17567	0.0176667	-7.48989	5.60276e-07	2.2315e-06	ncbi_113145926	--	--
MSTRG.13957.2	39	32	35	1	2	2	4.092	3.975	4.157	0.088	0.17	0.169	4.07467	0.142333	-4.83934	5.63393e-07	2.24254e-06	ncbi_113141303	--	--
MSTRG.5070.1	42	40	40	0	0	1	2.252	2.556	2.424	0	0	0.04	2.41067	0.0133333	-7.49825	5.70056e-07	2.26767e-06	MSTRG.5070	--	--
MSTRG.18388.1	25	28	20	0	0	0	3.605	4.811	3.259	0	0	0	3.89167	0.001	-11.9262	5.76757e-07	2.29293e-06	MSTRG.18388	--	--
MSTRG.39666.1	1	3	0	12	20	20	0.102	0.364	0	0.84	1.365	1.529	0.155333	1.24467	3.00232	5.7719e-07	2.29325e-06	ncbi_113137620	--	--
MSTRG.20617.1	36	15	25	0	0	0	1.277	0.634	1.002	0	0	0	0.971	0.001	-9.92333	5.80822e-07	2.30627e-06	ncbi_113124929	--	--
MSTRG.37212.1	35	13	29	0	0	0	3.393	1.502	3.177	0	0	0	2.69067	0.001	-11.3937	5.81464e-07	2.30741e-06	ncbi_113142775	--	--
MSTRG.4290.1	7	8	6	22	24	25	0.583	0.794	0.564	1.259	1.339	1.563	0.647	1.387	1.10013	5.96374e-07	2.36513e-06	MSTRG.4290	--	--
MSTRG.31663.1	33	37	55	3	7	0	7.722	10.136	14.454	0.436	1.142	0.063	10.7707	0.547	-4.29942	5.9953e-07	2.3762e-06	MSTRG.31663	--	--
MSTRG.34804.4	18	22	34	0	0	0	0.889	1.295	1.898	0	0	0	1.36067	0.001	-10.4101	6.03147e-07	2.38908e-06	ncbi_113123351	--	--
MSTRG.28964.2	46	31	36	1	2	0	2.256	1.812	1.995	0.034	0.066	0	2.021	0.0333333	-5.92196	6.20132e-07	2.45337e-06	MSTRG.28964	--	--
MSTRG.11479.1	32	40	49	4	4	3	2.364	3.521	4.091	0.203	0.198	0.166	3.32533	0.189	-4.13704	6.28115e-07	2.48344e-06	ncbi_113146024	--	--
XR_003296329.1	429	371	353	162	159	155	5.399	5.564	5.021	1.401	1.341	1.465	5.328	1.40233	-1.92576	6.28998e-07	2.48542e-06	ncbi_113137062	LOC113137062	uncharacterized LOC113137062
MSTRG.1255.1	43	29	66	0	2	0	5.787	4.601	10.013	0	0.179	0	6.80033	0.0596667	-6.83254	6.31592e-07	2.49415e-06	ncbi_113127764	--	--
MSTRG.292.1	0	0	0	10	12	12	0	0	0	0.433	0.527	0.567	0.001	0.509	8.99152	6.40844e-07	2.52915e-06	MSTRG.292	--	--
MSTRG.444.1	48	33	40	1	0	0	1.163	0.953	1.096	0.017	0	0	1.07067	0.00566667	-7.56179	6.48453e-07	2.55763e-06	MSTRG.444	--	--
MSTRG.5063.1	27	15	32	0	0	0	0.819	0.542	1.097	0	0	0	0.819333	0.001	-9.67831	6.538e-07	2.57716e-06	MSTRG.5063	--	--
MSTRG.36002.1	26	19	27	0	0	0	3.067	2.664	3.662	0	0	0	3.131	0.001	-11.6124	6.55803e-07	2.58193e-06	MSTRG.36002	--	--
XR_003297126.2	1	1	2	20	16	14	0.085	0.14	0.208	1.145	0.884	0.862	0.144333	0.963667	2.73913	6.65327e-07	2.61784e-06	ncbi_113144046	LOC113144046	uncharacterized LOC113144046
MSTRG.1169.1	61	37	27	0	1	0	2.732	1.975	1.367	0	0.03	0	2.02467	0.01	-7.66154	6.72665e-07	2.64511e-06	ncbi_113128283	--	--
MSTRG.15930.2	25	10	45	0	0	0	1.356	0.609	2.73	0	0	0	1.565	0.001	-10.6119	6.77503e-07	2.66252e-06	MSTRG.15930	--	--
MSTRG.1614.1	22	23	26	0	0	0	2.935	3.727	3.955	0	0	0	3.539	0.001	-11.7891	6.88849e-07	2.70548e-06	MSTRG.1614	--	--
MSTRG.8865.1	22	27	22	0	0	0	1.192	1.71	1.321	0	0	0	1.40767	0.001	-10.4591	6.96479e-07	2.7338e-06	ncbi_113133399	--	--
MSTRG.22015.1	35	15	24	0	0	0	4.107	2.098	3.183	0	0	0	3.12933	0.001	-11.6116	7.01197e-07	2.75066e-06	ncbi_113121402	--	--
MSTRG.30204.1	22	29	20	0	0	0	2.11	3.315	2.168	0	0	0	2.531	0.001	-11.3055	7.2897e-07	2.85444e-06	ncbi_113122442	--	--
MSTRG.9568.3	2	0	0	12	11	44	0.13	0	0	0.676	0.601	2.824	0.0433333	1.367	4.97939	7.33245e-07	2.86945e-06	ncbi_113132448	--	--
MSTRG.36518.1	0	0	0	21	6	9	0	0	0	1.606	0.46	0.803	0.001	0.956333	9.90137	7.37884e-07	2.88587e-06	MSTRG.36518	--	--
MSTRG.6117.1	26	28	17	0	0	0	1.01	1.335	0.738	0	0	0	1.02767	0.001	-10.0052	7.75194e-07	3.02996e-06	ncbi_113129131	--	--
MSTRG.37506.2	50	38	40	0	1	1	2.434	2.23	2.228	0	0.038	0.052	2.29733	0.03	-6.25885	7.77092e-07	3.03556e-06	MSTRG.37506	--	--
MSTRG.21261.1	27	9	43	0	0	0	2.642	1.049	4.755	0	0	0	2.81533	0.001	-11.4591	7.81027e-07	3.0491e-06	MSTRG.21261	--	--
MSTRG.37977.1	28	17	26	0	0	0	1.498	1.084	1.572	0	0	0	1.38467	0.001	-10.4353	7.82673e-07	3.05369e-06	ncbi_113142110	--	--
MSTRG.10967.1	20	15	39	0	0	0	1.694	1.514	3.733	0	0	0	2.31367	0.001	-11.176	7.87948e-07	3.07238e-06	ncbi_113145090	--	--
MSTRG.4703.2	14	17	46	0	0	0	0.554	0.777	1.995	0	0	0	1.10867	0.001	-10.1146	7.8858e-07	3.07238e-06	ncbi_113139944	--	--
MSTRG.38229.1	0	0	0	7	15	12	0	0	0	0.34	0.71	0.637	0.001	0.562333	9.13528	7.89229e-07	3.07238e-06	MSTRG.38229	--	--
MSTRG.5237.2	26	24	20	0	0	0	1.473	1.62	1.3	0	0	0	1.46433	0.001	-10.516	7.89353e-07	3.07238e-06	ncbi_113139700	--	--
MSTRG.23512.2	28	27	16	0	0	0	1.603	1.812	1.032	0	0	0	1.48233	0.001	-10.5337	8.11306e-07	3.15594e-06	ncbi_113143644	--	--
MSTRG.5723.1	6	5	2	19	27	15	0.319	0.317	0.12	0.695	0.963	0.6	0.252	0.752667	1.57859	8.15743e-07	3.1713e-06	MSTRG.5723	--	--
MSTRG.41221.1	29	26	16	0	0	0	2.37	2.532	1.478	0	0	0	2.12667	0.001	-11.0544	8.17477e-07	3.17615e-06	MSTRG.41221	--	--
MSTRG.4162.11	31	17	23	0	0	0	1.79	1.17	1.501	0	0	0	1.487	0.001	-10.5382	8.20169e-07	3.1847e-06	ncbi_113122584	--	--
MSTRG.18967.1	57	30	33	0	1	0	4.789	3.004	3.134	0	0.056	0	3.64233	0.0186667	-7.60825	8.28124e-07	3.21113e-06	ncbi_113125899	--	--
MSTRG.30916.1	82	39	53	10	6	10	2.552	1.455	1.884	0.214	0.125	0.234	1.96367	0.191	-3.36191	8.28456e-07	3.21113e-06	MSTRG.30916	--	--
MSTRG.38709.1	1	3	1	19	12	19	0.088	0.315	0.099	1.149	0.708	1.256	0.167333	1.03767	2.63255	8.34075e-07	3.23098e-06	MSTRG.38709	--	--
MSTRG.33039.1	7	8	6	35	16	23	0.485	0.661	0.47	1.668	0.743	1.198	0.538667	1.203	1.15917	8.52045e-07	3.29667e-06	MSTRG.33039	--	--
MSTRG.29877.1	86	68	97	20	19	19	2.059	1.943	2.625	0.329	0.305	0.342	2.209	0.325333	-2.7634	8.59822e-07	3.32478e-06	ncbi_113134098	--	--
XR_003295625.2	56	50	38	3	5	10	1.102	1.179	0.842	0.046	0.067	0.142	1.041	0.085	-3.61436	8.95316e-07	3.45997e-06	ncbi_113129595	LOC113129595	uncharacterized LOC113129595
MSTRG.37878.1	31	21	18	0	0	0	2.23	1.8	1.463	0	0	0	1.831	0.001	-10.8384	9.01289e-07	3.48099e-06	MSTRG.37878	--	--
MSTRG.24937.2	34	21	16	0	0	0	6.646	4.829	3.613	0	0	0	5.02933	0.001	-12.2962	9.22334e-07	3.56016e-06	ncbi_113131411	--	--
MSTRG.7405.1	191	115	163	48	56	40	21.454	15.394	20.692	3.706	4.216	3.375	19.18	3.76567	-2.34863	9.25106e-07	3.56873e-06	MSTRG.7405	--	--
MSTRG.39440.1	32	19	19	0	0	0	6.882	4.87	4.618	0	0	0	5.45667	0.001	-12.4138	9.30328e-07	3.58675e-06	MSTRG.39440	--	--
MSTRG.13237.6	31	39	45	0	1	0	1.214	1.785	1.98	0	0.026	0	1.65967	0.00866667	-7.5812	9.33602e-07	3.59724e-06	ncbi_113141543	--	--
MSTRG.26325.2	18	29	22	0	0	0	1.181	2.305	1.654	0	0	0	1.71333	0.001	-10.7426	9.39306e-07	3.61708e-06	ncbi_113122091	--	--
MSTRG.471.2	29	21	19	0	0	0	2.658	2.299	1.965	0	0	0	2.30733	0.001	-11.172	9.48389e-07	3.64989e-06	ncbi_113128559	--	--
MSTRG.36394.1	31	46	33	3	0	0	2.215	3.916	2.665	0.147	0	0	2.932	0.049	-5.90296	9.54858e-07	3.67262e-06	ncbi_113125795	--	--
MSTRG.31288.1	25	21	22	0	0	0	3.359	3.306	3.362	0	0	0	3.34233	0.001	-11.7066	9.74651e-07	3.74653e-06	ncbi_113138943	--	--
MSTRG.6403.5	24	20	24	0	0	0	1.004	1.01	1.148	0	0	0	1.054	0.001	-10.0417	9.78525e-07	3.7592e-06	ncbi_113130469	--	--
XR_003296511.2	0	0	1	20	20	12	0	0	0.069	0.837	0.816	0.549	0.023	0.734	4.99607	9.88114e-07	3.7938e-06	ncbi_113139026	LOC113139026	uncharacterized LOC113139026
MSTRG.40410.1	27	16	26	0	0	0	1.942	1.364	2.114	0	0	0	1.80667	0.001	-10.8191	9.99213e-07	3.83415e-06	MSTRG.40410	--	--
MSTRG.36751.2	54	38	25	1	0	0	2.661	2.236	1.381	0.034	0	0	2.09267	0.0113333	-7.52863	1.01916e-06	3.90837e-06	MSTRG.36751	--	--
XR_003296978.1	172	168	175	72	56	38	6.699	7.797	7.703	1.927	1.462	1.112	7.39967	1.50033	-2.30218	1.02245e-06	3.91871e-06	ncbi_113142694	LOC113142694	uncharacterized LOC113142694
MSTRG.4405.1	21	28	19	0	0	0	1.237	1.965	1.265	0	0	0	1.489	0.001	-10.5401	1.02739e-06	3.93532e-06	MSTRG.4405	--	--
MSTRG.11553.1	34	20	16	0	0	0	3.026	2.121	1.609	0	0	0	2.252	0.001	-11.137	1.0444e-06	3.99811e-06	ncbi_113145415	--	--
MSTRG.1613.1	48	32	27	4	0	0	3.513	2.791	2.233	0.201	0	0	2.84567	0.067	-5.40846	1.05907e-06	4.04951e-06	ncbi_113128447	--	--
MSTRG.36003.2	45	46	36	7	2	5	4.893	5.979	4.341	0.49	0.164	0.406	5.071	0.353333	-3.84317	1.06385e-06	4.06539e-06	MSTRG.36003	--	--
MSTRG.7078.2	17	29	22	0	0	0	1.419	2.931	2.073	0	0	0	2.141	0.001	-11.0641	1.07542e-06	4.10719e-06	ncbi_113130749	--	--
MSTRG.25598.2	21	24	22	0	0	0	1.563	2.156	1.874	0	0	0	1.86433	0.001	-10.8644	1.07852e-06	4.11662e-06	ncbi_113131799	--	--
MSTRG.39910.1	20	24	23	0	0	0	2.049	2.93	2.663	0	0	0	2.54733	0.001	-11.3148	1.08547e-06	4.1398e-06	ncbi_113137009	--	--
MSTRG.12327.1	24	21	22	0	0	0	5.927	6.022	6.051	0	0	0	6	0.001	-12.5507	1.08587e-06	4.1398e-06	MSTRG.12327	--	--
MSTRG.13935.1	24	23	20	0	0	0	1.447	1.653	1.363	0	0	0	1.48767	0.001	-10.5388	1.09324e-06	4.16546e-06	MSTRG.13935	--	--
MSTRG.16359.2	2	0	0	22	25	11	0.221	0	0	1.672	1.853	0.913	0.0736667	1.47933	4.32779	1.09878e-06	4.1841e-06	ncbi_113144848	--	--
MSTRG.18911.3	22	20	25	0	0	0	2.289	2.524	2.976	0	0	0	2.59633	0.001	-11.3423	1.09979e-06	4.18552e-06	MSTRG.18911	--	--
MSTRG.30076.2	24	28	16	0	0	0	4.748	6.713	3.525	0	0	0	4.99533	0.001	-12.2864	1.10525e-06	4.20383e-06	MSTRG.30076	--	--
MSTRG.41141.1	43	31	38	1	0	0	2.1	1.805	2.098	0.034	0	0	2.001	0.0113333	-7.46401	1.11346e-06	4.23033e-06	ncbi_113133724	--	--
MSTRG.36986.1	21	20	26	0	0	0	2.257	2.599	3.149	0	0	0	2.66833	0.001	-11.3817	1.11352e-06	4.23033e-06	ncbi_113128099	--	--
MSTRG.15973.5	19	22	26	0	0	0	1.234	1.703	1.909	0	0	0	1.61533	0.001	-10.6576	1.11771e-06	4.24379e-06	ncbi_113144174	--	--
MSTRG.27598.1	29	14	26	0	0	0	3.807	2.19	3.858	0	0	0	3.285	0.001	-11.6817	1.12266e-06	4.26009e-06	MSTRG.27598	--	--
MSTRG.13496.1	26	19	22	0	0	0	1.415	1.232	1.353	0	0	0	1.33333	0.001	-10.3808	1.13322e-06	4.29766e-06	MSTRG.13496	--	--
MSTRG.4134.1	32	15	22	0	0	0	2.171	1.212	1.687	0	0	0	1.69	0.001	-10.7228	1.13519e-06	4.3026e-06	ncbi_113122549	--	--
MSTRG.32831.1	50	30	29	1	5	1	10.79	7.715	7.073	0.148	0.723	0.162	8.526	0.344333	-4.62999	1.13691e-06	4.30661e-06	ncbi_113121472	--	--
MSTRG.3560.5	25	24	18	0	0	0	3.919	4.483	3.132	0	0	0	3.84467	0.001	-11.9086	1.13982e-06	4.31512e-06	ncbi_113137809	--	--
MSTRG.18991.2	0	0	0	8	13	11	0	0	0	0.415	0.695	0.646	0.001	0.585333	9.19311	1.16902e-06	4.42309e-06	MSTRG.18991	--	--
MSTRG.30273.1	1	3	2	11	21	18	0.1	0.356	0.225	0.754	1.404	1.348	0.227	1.16867	2.3641	1.18204e-06	4.46975e-06	ncbi_113125355	--	--
MSTRG.16666.1	40	13	19	0	0	0	4.728	1.889	2.532	0	0	0	3.04967	0.001	-11.5744	1.18516e-06	4.47895e-06	ncbi_113144373	--	--
MSTRG.3722.1	41	40	30	0	0	1	1.648	1.933	1.375	0	0	0.03	1.652	0.01	-7.36807	1.18862e-06	4.48941e-06	ncbi_113137929	--	--
MSTRG.7078.1	18	20	29	0	0	0	1.688	2.193	3.072	0	0	0	2.31767	0.001	-11.1785	1.20546e-06	4.55037e-06	ncbi_113130749	--	--
MSTRG.14607.2	1	0	0	14	19	17	0.056	0	0	0.541	0.717	0.718	0.0186667	0.658667	5.14101	1.20801e-06	4.55736e-06	ncbi_113138798	--	--
MSTRG.32367.1	33	38	38	2	3	4	1.79	2.456	2.329	0.075	0.109	0.163	2.19167	0.115667	-4.24398	1.20875e-06	4.5575e-06	ncbi_113135474	--	--
MSTRG.5155.3	25	11	35	0	0	0	3.26	1.706	5.053	0	0	0	3.33967	0.001	-11.7055	1.20988e-06	4.55914e-06	MSTRG.5155	--	--
MSTRG.471.1	22	21	23	0	0	0	1.18	1.346	1.408	0	0	0	1.31133	0.001	-10.3568	1.21202e-06	4.56345e-06	ncbi_113128559	--	--
MSTRG.24547.1	0	0	0	11	16	6	0	0	0	0.897	1.273	0.535	0.001	0.901667	9.81645	1.21266e-06	4.56345e-06	MSTRG.24547	--	--
MSTRG.18937.1	23	22	21	0	0	0	0.547	0.624	0.565	0	0	0	0.578667	0.001	-9.17659	1.21313e-06	4.56345e-06	ncbi_113125991	--	--
MSTRG.16231.1	31	57	36	1	0	1	1.08	2.367	1.418	0.024	0	0.026	1.62167	0.0166667	-6.60437	1.22881e-06	4.61977e-06	ncbi_113144598	--	--
MSTRG.4478.4	0	0	0	5	12	16	0	0	0	0.346	0.757	1.134	0.001	0.745667	9.54239	1.23158e-06	4.62751e-06	ncbi_113122775	--	--
MSTRG.4790.1	52	49	25	2	0	0	2.118	2.379	1.151	0.056	0	0	1.88267	0.0186667	-6.65617	1.2374e-06	4.6467e-06	ncbi_113139697	--	--
MSTRG.27169.1	31	15	22	0	0	0	0.786	0.444	0.637	0	0	0	0.622333	0.001	-9.28154	1.24125e-06	4.65845e-06	ncbi_113136736	--	--
MSTRG.6533.2	3	3	0	15	13	22	0.296	0.371	0	1.071	0.879	1.737	0.222333	1.229	2.46669	1.29742e-06	4.86366e-06	ncbi_113130557	--	--
MSTRG.10299.6	40	28	38	0	3	0	1.563	1.316	1.658	0	0.086	0	1.51233	0.0286667	-5.72126	1.3025e-06	4.87989e-06	ncbi_113145299	--	--
MSTRG.15388.1	25	24	17	0	0	0	2.477	2.834	1.904	0	0	0	2.405	0.001	-11.2318	1.3102e-06	4.90588e-06	ncbi_113139082	--	--
MSTRG.21185.1	29	23	15	0	0	0	2.113	1.997	1.235	0	0	0	1.78167	0.001	-10.799	1.32121e-06	4.94212e-06	MSTRG.21185	--	--
MSTRG.2292.1	34	13	22	0	0	0	2.678	1.243	1.947	0	0	0	1.956	0.001	-10.9337	1.32139e-06	4.94212e-06	ncbi_113127506	--	--
MSTRG.9956.1	55	35	21	0	1	2	1.715	1.3	0.74	0	0.021	0.047	1.25167	0.0226667	-5.78713	1.33555e-06	4.98934e-06	MSTRG.9956	--	--
MSTRG.10344.1	26	27	14	0	0	0	1.168	1.445	0.711	0	0	0	1.108	0.001	-10.1137	1.34594e-06	5.02524e-06	MSTRG.10344	--	--
MSTRG.13957.4	34	17	17	0	0	0	3.098	1.863	1.723	0	0	0	2.228	0.001	-11.1215	1.35181e-06	5.04427e-06	ncbi_113141303	--	--
MSTRG.2137.1	14	23	30	0	0	0	0.826	1.558	1.918	0	0	0	1.434	0.001	-10.4858	1.35983e-06	5.07128e-06	MSTRG.2137	--	--
MSTRG.39915.1	38	42	29	1	0	0	1.409	1.856	1.216	0.025	0	0	1.49367	0.00833333	-7.48575	1.37006e-06	5.10652e-06	MSTRG.39915	--	--
MSTRG.23850.1	27	23	16	0	0	0	1.01	1.026	0.677	0	0	0	0.904333	0.001	-9.82071	1.38056e-06	5.14271e-06	ncbi_113142506	--	--
MSTRG.33128.1	24	19	22	0	0	0	0.677	0.64	0.684	0	0	0	0.667	0.001	-9.38154	1.4029e-06	5.22295e-06	MSTRG.33128	--	--
MSTRG.21899.1	36	11	23	0	0	0	5.35	1.948	3.863	0	0	0	3.72033	0.001	-11.8612	1.42153e-06	5.28926e-06	MSTRG.21899	--	--
MSTRG.5514.1	23	18	24	0	0	0	1.358	1.267	1.602	0	0	0	1.409	0.001	-10.4605	1.42622e-06	5.30369e-06	MSTRG.5514	--	--
MSTRG.16257.1	26	15	25	0	0	0	2.777	1.909	3.018	0	0	0	2.568	0.001	-11.3264	1.43278e-06	5.32503e-06	ncbi_113144243	--	--
MSTRG.21597.1	27	15	24	0	0	0	1.884	1.247	1.893	0	0	0	1.67467	0.001	-10.7097	1.44423e-06	5.36451e-06	ncbi_113137593	--	--
MSTRG.4329.1	28	23	15	0	0	0	1.307	1.268	0.783	0	0	0	1.11933	0.001	-10.1284	1.45484e-06	5.40083e-06	ncbi_113122548	--	--
MSTRG.16923.2	18	27	20	0	0	0	1.413	2.525	1.774	0	0	0	1.904	0.001	-10.8948	1.4611e-06	5.42099e-06	ncbi_113144238	--	--
MSTRG.2452.6	100	120	125	21	42	29	4.456	6.384	6.316	0.634	1.249	0.961	5.71867	0.948	-2.59272	1.46915e-06	5.44776e-06	ncbi_113127560	--	--
MSTRG.25709.1	27	19	19	0	0	0	2.065	1.732	1.642	0	0	0	1.813	0.001	-10.8242	1.48986e-06	5.52141e-06	ncbi_113132020	--	--
MSTRG.30958.1	27	25	14	0	0	0	2.969	3.276	1.74	0	0	0	2.66167	0.001	-11.3781	1.50271e-06	5.56583e-06	MSTRG.30958	--	--
MSTRG.2393.2	25	14	27	0	0	0	1.882	1.256	2.297	0	0	0	1.81167	0.001	-10.8231	1.51166e-06	5.59581e-06	ncbi_113127372	--	--
MSTRG.37661.1	23	29	14	0	0	0	3.045	4.575	2.095	0	0	0	3.23833	0.001	-11.661	1.51814e-06	5.6166e-06	MSTRG.37661	--	--
MSTRG.25238.4	19	40	11	0	0	0	3.262	8.118	2.026	0	0	0	4.46867	0.001	-12.1256	1.52147e-06	5.6257e-06	MSTRG.25238	--	--
MSTRG.32587.1	54	75	56	4	16	11	6.57	10.986	7.713	0.326	1.353	0.969	8.423	0.882667	-3.25439	1.53321e-06	5.66591e-06	MSTRG.32587	--	--
MSTRG.1014.2	22	21	21	0	0	0	1.992	2.266	2.149	0	0	0	2.13567	0.001	-11.0605	1.53761e-06	5.67892e-06	ncbi_113128727	--	--
MSTRG.22610.5	22	16	27	0	0	0	2.502	2.134	3.471	0	0	0	2.70233	0.001	-11.4	1.54568e-06	5.70549e-06	ncbi_113135045	--	--
MSTRG.19654.5	21	28	16	0	0	0	0.969	1.543	0.817	0	0	0	1.10967	0.001	-10.1159	1.55572e-06	5.73931e-06	ncbi_113124591	--	--
MSTRG.13180.1	62	66	59	12	13	12	4.559	5.783	4.903	0.606	0.641	0.663	5.08167	0.636667	-2.99669	1.56335e-06	5.76419e-06	MSTRG.13180	--	--
MSTRG.6407.2	31	20	15	0	0	0	5.433	4.221	3.067	0	0	0	4.24033	0.001	-12.05	1.5786e-06	5.81383e-06	ncbi_113130188	--	--
MSTRG.11757.1	17	30	18	0	0	0	0.848	1.784	1.015	0	0	0	1.21567	0.001	-10.2475	1.6112e-06	5.93055e-06	ncbi_113145505	--	--
MSTRG.14729.1	21	18	25	0	0	0	1.492	1.524	2.007	0	0	0	1.67433	0.001	-10.7094	1.61464e-06	5.93983e-06	MSTRG.14729	--	--
MSTRG.10201.1	41	37	29	5	3	0	6.096	6.513	4.82	0.508	0.265	0	5.80967	0.257667	-4.49488	1.61601e-06	5.9415e-06	MSTRG.10201	--	--
MSTRG.33214.1	28	13	25	0	0	0	1.782	0.986	1.798	0	0	0	1.522	0.001	-10.5718	1.624e-06	5.96749e-06	ncbi_113121413	--	--
MSTRG.17167.1	18	20	26	0	0	0	1.183	1.566	1.931	0	0	0	1.56	0.001	-10.6073	1.63055e-06	5.9882e-06	MSTRG.17167	--	--
MSTRG.4383.1	40	41	26	0	0	1	4.085	4.99	3.001	0	0	0.077	4.02533	0.0256667	-7.29307	1.63477e-06	6.00029e-06	MSTRG.4383	--	--
MSTRG.6376.2	47	33	37	1	0	1	2.355	2.013	2.116	0.035	0	0.038	2.16133	0.0243333	-6.47284	1.65451e-06	6.06932e-06	ncbi_113129188	--	--
MSTRG.5225.1	30	18	17	0	0	0	2.245	1.605	1.438	0	0	0	1.76267	0.001	-10.7835	1.67728e-06	6.14938e-06	MSTRG.5225	--	--
MSTRG.35353.2	14	22	29	0	0	0	1.535	2.885	3.539	0	0	0	2.653	0.001	-11.3734	1.68025e-06	6.15682e-06	ncbi_113123648	--	--
MSTRG.19376.1	16	22	26	0	0	0	2.703	4.429	4.964	0	0	0	4.032	0.001	-11.9773	1.68434e-06	6.16833e-06	ncbi_113126786	--	--
MSTRG.30942.2	14	34	18	0	0	0	1.033	2.926	1.487	0	0	0	1.81533	0.001	-10.826	1.71834e-06	6.28575e-06	ncbi_113124807	--	--
MSTRG.27607.1	26	16	22	0	0	0	2.395	1.757	2.291	0	0	0	2.14767	0.001	-11.0686	1.72981e-06	6.32415e-06	MSTRG.27607	--	--
MSTRG.4812.1	75	89	75	23	21	10	2.301	3.254	2.6	0.485	0.432	0.23	2.71833	0.382333	-2.82982	1.73227e-06	6.3296e-06	ncbi_113140056	--	--
MSTRG.31022.1	29	22	14	0	0	0	1.705	1.541	0.93	0	0	0	1.392	0.001	-10.4429	1.73996e-06	6.35414e-06	ncbi_113138975	--	--
MSTRG.29957.1	29	38	38	0	1	0	0.944	1.474	1.398	0	0.022	0	1.272	0.00733333	-7.43841	1.74219e-06	6.35871e-06	MSTRG.29957	--	--
MSTRG.29467.1	0	4	5	21	19	14	0	0.428	0.508	1.298	1.145	0.945	0.312	1.12933	1.85585	1.76949e-06	6.45471e-06	ncbi_113134714	--	--
MSTRG.12469.1	40	13	16	0	0	0	4.359	1.698	1.94	0	0	0	2.66567	0.001	-11.3803	1.77974e-06	6.48847e-06	MSTRG.12469	--	--
MSTRG.4969.6	8	3	3	28	14	19	1.101	0.552	0.437	2.58	1.304	1.893	0.696667	1.92567	1.46682	1.80813e-06	6.58828e-06	ncbi_113139998	--	--
MSTRG.17143.1	63	36	28	7	1	4	15.433	10.609	7.826	1.157	0.164	0.761	11.2893	0.694	-4.02388	1.81316e-06	6.6029e-06	MSTRG.17143	--	--
MSTRG.14100.1	23	17	23	0	0	0	2.163	1.905	2.445	0	0	0	2.171	0.001	-11.0841	1.84011e-06	6.69729e-06	ncbi_113139305	--	--
MSTRG.17197.1	46	19	41	1	1	1	4.037	2.029	4.141	0.061	0.065	0.066	3.40233	0.064	-5.73231	1.84416e-06	6.70829e-06	MSTRG.17197	--	--
MSTRG.31862.1	32	34	33	4	1	1	1.343	1.701	1.566	0.115	0.028	0.032	1.53667	0.0583333	-4.71934	1.88473e-06	6.85205e-06	ncbi_113135512	--	--
MSTRG.33805.1	19	30	15	0	0	0	2.165	4.074	1.932	0	0	0	2.72367	0.001	-11.4113	1.89798e-06	6.89566e-06	ncbi_113121548	--	--
MSTRG.40720.2	13	25	26	0	0	0	3.153	7.169	7.248	0	0	0	5.85667	0.001	-12.5159	1.89885e-06	6.89566e-06	ncbi_113140130	--	--
MSTRG.36181.1	26	17	20	0	0	0	1.22	0.951	1.061	0	0	0	1.07733	0.001	-10.0732	1.91229e-06	6.94058e-06	ncbi_113122998	--	--
MSTRG.15359.1	1	0	1	17	20	15	0.059	0	0.067	0.689	0.79	0.664	0.042	0.714333	4.08814	1.94739e-06	7.06405e-06	ncbi_113138585	--	--
MSTRG.9723.1	25	26	13	0	0	0	6.849	8.489	4.025	0	0	0	6.45433	0.001	-12.6561	1.95488e-06	7.08726e-06	ncbi_113133120	--	--
MSTRG.32131.4	65	67	73	21	7	12	5.024	6.123	6.378	1.111	0.361	0.694	5.84167	0.722	-3.01631	1.95672e-06	7.08997e-06	MSTRG.32131	--	--
MSTRG.38634.2	46	8	19	0	0	0	4.698	0.914	2.193	0	0	0	2.60167	0.001	-11.3452	1.9634e-06	7.11023e-06	ncbi_113141832	--	--
MSTRG.40280.1	23	15	25	0	0	0	1.221	0.949	1.5	0	0	0	1.22333	0.001	-10.2566	1.98314e-06	7.17771e-06	ncbi_113136930	--	--
MSTRG.145.1	93	72	96	7	17	29	24.794	22.932	29.115	1.202	3.052	5.806	25.6137	3.35333	-2.93325	1.99088e-06	7.20173e-06	MSTRG.145	--	--
MSTRG.26791.2	35	18	13	0	0	0	2.907	1.798	1.265	0	0	0	1.99	0.001	-10.9586	1.99903e-06	7.22717e-06	MSTRG.26791	--	--
MSTRG.8712.2	19	31	14	0	0	0	0.848	1.617	0.724	0	0	0	1.063	0.001	-10.0539	2.01327e-06	7.27463e-06	ncbi_113133440	--	--
MSTRG.11993.3	41	31	31	1	0	0	2.38	2.159	2.009	0.047	0	0	2.18267	0.0156667	-7.12225	2.01916e-06	7.29183e-06	ncbi_113146126	--	--
MSTRG.6037.2	28	18	17	0	0	0	2.974	2.263	2.077	0	0	0	2.438	0.001	-11.2515	2.0331e-06	7.33813e-06	ncbi_113129500	--	--
MSTRG.15549.4	41	28	34	1	0	0	4.512	3.723	4.244	0.091	0	0	4.15967	0.0303333	-7.09942	2.05364e-06	7.40696e-06	ncbi_113138694	--	--
MSTRG.16422.2	33	26	45	1	0	0	1.118	1.08	1.741	0.024	0	0	1.313	0.008	-7.35865	2.05445e-06	7.40696e-06	ncbi_113144671	--	--
MSTRG.4482.1	22	17	23	0	0	0	1.42	1.308	1.678	0	0	0	1.46867	0.001	-10.5203	2.06595e-06	7.44428e-06	MSTRG.4482	--	--
MSTRG.15262.1	28	20	15	0	0	0	2.792	2.376	1.69	0	0	0	2.286	0.001	-11.1586	2.09686e-06	7.55148e-06	MSTRG.15262	--	--
MSTRG.327.2	16	30	17	0	0	0	0.826	1.845	0.992	0	0	0	1.221	0.001	-10.2538	2.12401e-06	7.64504e-06	ncbi_113127852	--	--
MSTRG.7774.1	30	13	21	0	0	0	1.197	0.618	0.947	0	0	0	0.920667	0.001	-9.84654	2.12745e-06	7.65316e-06	ncbi_113130962	--	--
MSTRG.39329.1	22	16	24	0	0	0	0.989	0.857	1.219	0	0	0	1.02167	0.001	-9.99671	2.1344e-06	7.67391e-06	MSTRG.39329	--	--
MSTRG.33305.1	29	16	18	0	0	0	2.891	1.901	2.028	0	0	0	2.27333	0.001	-11.1506	2.13775e-06	7.68172e-06	ncbi_113121623	--	--
MSTRG.26164.1	0	1	1	16	23	13	0	0.194	0.184	1.786	2.504	1.586	0.126	1.95867	3.95838	2.16268e-06	7.76701e-06	MSTRG.26164	--	--
MSTRG.5175.1	26	18	18	0	0	0	1.682	1.388	1.316	0	0	0	1.462	0.001	-10.5137	2.16532e-06	7.77221e-06	ncbi_113139652	--	--
MSTRG.25476.1	36	32	45	0	1	1	1.567	1.66	2.213	0	0.029	0.033	1.81333	0.0206667	-6.45519	2.19311e-06	7.86762e-06	ncbi_113132038	--	--
MSTRG.2567.3	18	17	27	0	0	0	0.793	0.858	1.3	0	0	0	0.983667	0.001	-9.94203	2.20306e-06	7.89896e-06	MSTRG.2567	--	--
MSTRG.36981.1	41	9	19	0	0	0	4.191	1.108	2.218	0	0	0	2.50567	0.001	-11.291	2.29172e-06	8.21229e-06	ncbi_113130925	--	--
MSTRG.32423.1	3	3	3	18	18	14	0.326	0.388	0.322	1.308	1.329	1.104	0.345333	1.247	1.8524	2.3163e-06	8.29407e-06	ncbi_113135530	--	--
MSTRG.41250.1	39	34	28	0	1	0	3.486	3.599	2.844	0	0.06	0	3.30967	0.02	-7.37054	2.31709e-06	8.29407e-06	MSTRG.41250	--	--
MSTRG.16498.1	34	35	28	1	3	2	2.591	3.178	2.406	0.052	0.153	0.114	2.725	0.106333	-4.67959	2.33194e-06	8.34264e-06	ncbi_113144666	--	--
XR_003297018.1	45	28	25	2	2	0	0.8	0.596	0.515	0.027	0.024	0	0.637	0.017	-5.22769	2.37402e-06	8.48851e-06	ncbi_113143289	LOC113143289	uncharacterized LOC113143289
MSTRG.38241.1	21	43	39	1	0	0	1.334	3.253	2.8	0.057	0	0	2.46233	0.019	-7.01788	2.38435e-06	8.52076e-06	ncbi_113141943	--	--
MSTRG.12009.1	1	0	2	23	16	9	0.131	0	0.296	2.067	1.378	0.911	0.142333	1.452	3.3507	2.38588e-06	8.52156e-06	ncbi_113145759	--	--
MSTRG.14252.1	30	20	13	0	0	0	1.898	1.508	0.93	0	0	0	1.44533	0.001	-10.4972	2.39067e-06	8.53399e-06	MSTRG.14252	--	--
MSTRG.13977.1	15	22	24	0	0	0	0.759	1.327	1.373	0	0	0	1.153	0.001	-10.1712	2.42647e-06	8.65703e-06	ncbi_113141366	--	--
MSTRG.15168.7	5	5	8	21	33	13	0.304	0.362	0.55	0.878	1.345	0.594	0.405333	0.939	1.21202	2.4395e-06	8.69874e-06	ncbi_113139039	--	--
XR_003295119.1	137	82	157	34	29	37	7.298	5.224	9.434	1.243	1.037	1.478	7.31867	1.25267	-2.54658	2.45027e-06	8.73235e-06	ncbi_113125179	LOC113125179	uncharacterized LOC113125179
MSTRG.14944.1	39	29	32	0	1	0	2.029	1.798	1.882	0	0.035	0	1.903	0.0116667	-7.34974	2.46895e-06	8.79413e-06	ncbi_113138723	--	--
MSTRG.6113.1	50	41	26	3	5	4	7.247	7.052	4.21	0.297	0.474	0.381	6.16967	0.384	-4.00601	2.47083e-06	8.79598e-06	ncbi_113129128	--	--
MSTRG.18896.2	29	18	15	0	0	0	3.124	2.311	1.826	0	0	0	2.42033	0.001	-11.241	2.48407e-06	8.8383e-06	MSTRG.18896	--	--
MSTRG.21908.1	15	20	26	0	0	0	0.9	1.43	1.763	0	0	0	1.36433	0.001	-10.414	2.49914e-06	8.88703e-06	ncbi_113125386	--	--
MSTRG.23247.1	35	11	19	0	0	0	10.655	3.99	6.537	0	0	0	7.06067	0.001	-12.7856	2.51053e-06	8.92268e-06	MSTRG.23247	--	--
MSTRG.25941.1	17	22	21	0	0	0	0.817	1.26	1.141	0	0	0	1.07267	0.001	-10.067	2.58175e-06	9.17078e-06	ncbi_113131585	--	--
MSTRG.2641.1	30	16	16	0	0	0	0.969	0.616	0.584	0	0	0	0.723	0.001	-9.49785	2.58673e-06	9.18345e-06	MSTRG.2641	--	--
MSTRG.34230.1	25	22	14	0	0	0	1.463	1.534	0.926	0	0	0	1.30767	0.001	-10.3528	2.60831e-06	9.25503e-06	ncbi_113123666	--	--
MSTRG.9398.1	14	20	27	0	0	0	1.965	3.345	4.283	0	0	0	3.19767	0.001	-11.6428	2.62437e-06	9.30692e-06	ncbi_113133026	--	--
MSTRG.162.1	11	24	27	0	0	0	1.386	3.604	3.846	0	0	0	2.94533	0.001	-11.5242	2.68813e-06	9.52784e-06	ncbi_113128052	--	--
MSTRG.9733.1	25	17	18	0	0	0	1.932	1.561	1.574	0	0	0	1.689	0.001	-10.722	2.77613e-06	9.83438e-06	ncbi_113133497	--	--
MSTRG.19702.2	21	15	24	0	0	0	1.651	1.364	2.073	0	0	0	1.696	0.001	-10.7279	2.80461e-06	9.92987e-06	ncbi_113124454	--	--
MSTRG.18978.4	0	3	2	26	17	7	0	0.186	0.118	0.916	0.595	0.292	0.101333	0.601	2.56826	2.86084e-06	1.0118e-05	MSTRG.18978	--	--
MSTRG.14986.1	26	18	16	0	0	0	4.162	3.375	2.861	0	0	0	3.466	0.001	-11.7591	2.88641e-06	1.02028e-05	ncbi_113138915	--	--
MSTRG.25000.1	21	14	25	0	0	0	0.743	0.59	0.999	0	0	0	0.777333	0.001	-9.60239	2.94314e-06	1.03977e-05	MSTRG.25000	--	--
MSTRG.25096.1	18	23	18	0	0	0	2.062	3.14	2.331	0	0	0	2.511	0.001	-11.294	2.9531e-06	1.04272e-05	MSTRG.25096	--	--
MSTRG.11850.1	27	12	22	0	0	0	1.793	0.95	1.651	0	0	0	1.46467	0.001	-10.5164	3.01178e-06	1.06229e-05	ncbi_113146275	--	--
MSTRG.9508.1	1	0	1	18	15	16	0.227	0	0.256	2.804	2.279	2.724	0.161	2.60233	4.01467	3.11114e-06	1.09674e-05	ncbi_113132827	--	--
MSTRG.20701.1	32	26	39	0	0	1	2.24	2.169	3.086	0	0	0.053	2.49833	0.0176667	-7.14379	3.13101e-06	1.10315e-05	MSTRG.20701	--	--
MSTRG.35355.1	29	27	42	0	3	0	0.659	0.731	1.079	0	0.046	0	0.823	0.0153333	-5.74615	3.14224e-06	1.1065e-05	MSTRG.35355	--	--
MSTRG.41610.1	29	12	20	0	0	0	5.554	2.739	4.329	0	0	0	4.20733	0.001	-12.0387	3.16183e-06	1.1122e-05	MSTRG.41610	--	--
MSTRG.35539.1	37	20	40	1	1	3	1.44	0.928	1.76	0.027	0.026	0.088	1.376	0.047	-4.87168	3.19139e-06	1.12199e-05	ncbi_113124006	--	--
MSTRG.37412.1	39	47	27	7	3	0	3.362	4.828	2.63	0.415	0.173	0	3.60667	0.196	-4.20174	3.25235e-06	1.1428e-05	MSTRG.37412	--	--
MSTRG.37035.1	38	46	45	6	3	8	1.953	2.818	2.614	0.212	0.103	0.309	2.46167	0.208	-3.56498	3.26506e-06	1.14665e-05	MSTRG.37035	--	--
MSTRG.3390.1	25	15	19	0	0	0	1.737	1.242	1.492	0	0	0	1.49033	0.001	-10.5414	3.27904e-06	1.15094e-05	ncbi_113137806	--	--
MSTRG.28064.1	20	25	14	0	0	0	1.114	1.66	0.882	0	0	0	1.21867	0.001	-10.2511	3.28598e-06	1.15275e-05	MSTRG.28064	--	--
MSTRG.3532.1	13	25	21	0	0	0	0.72	1.651	1.315	0	0	0	1.22867	0.001	-10.2629	3.34602e-06	1.17318e-05	MSTRG.3532	--	--
MSTRG.14014.2	36	28	29	3	0	1	8.542	7.784	7.677	0.446	0	0.177	8.001	0.207667	-5.26784	3.37396e-06	1.18234e-05	ncbi_113138469	--	--
MSTRG.3202.1	12	0	4	26	19	21	0.781	0	0.294	1.163	0.829	1.027	0.358333	1.00633	1.48973	3.37581e-06	1.18235e-05	MSTRG.3202	--	--
MSTRG.23259.1	25	14	20	0	0	0	1.3	0.867	1.175	0	0	0	1.114	0.001	-10.1215	3.3781e-06	1.18252e-05	ncbi_113142795	--	--
MSTRG.9689.1	0	0	0	8	10	10	0	0	0	0.839	1.023	1.146	0.001	1.00267	9.96963	3.38877e-06	1.18561e-05	MSTRG.9689	--	--
MSTRG.15490.1	21	16	21	0	0	0	2.77	2.483	3.114	0	0	0	2.789	0.001	-11.4455	3.43879e-06	1.20182e-05	MSTRG.15490	--	--
MSTRG.26158.4	37	41	29	0	0	2	2.275	2.993	1.982	0	0	0.092	2.41667	0.0306667	-6.3002	3.44186e-06	1.20225e-05	ncbi_113131743	--	--
MSTRG.33227.3	26	10	25	0	0	0	1.906	0.901	2.091	0	0	0	1.63267	0.001	-10.673	3.45728e-06	1.20699e-05	MSTRG.33227	--	--
MSTRG.39921.3	23	17	18	0	0	0	1.994	1.743	1.786	0	0	0	1.841	0.001	-10.8463	3.47188e-06	1.21143e-05	ncbi_113137134	--	--
MSTRG.14072.5	31	19	11	0	0	0	4.438	3.316	1.757	0	0	0	3.17033	0.001	-11.6304	3.54082e-06	1.23483e-05	ncbi_113139426	--	--
MSTRG.8698.2	1	1	0	16	21	12	0.057	0.067	0	0.622	0.803	0.516	0.0413333	0.647	3.96839	3.54316e-06	1.23498e-05	ncbi_113133002	--	--
MSTRG.19483.1	0	0	0	15	3	12	0	0	0	1.257	0.266	1.099	0.001	0.874	9.77149	3.57418e-06	1.24446e-05	ncbi_113126151	--	--
MSTRG.4956.1	0	0	0	12	8	8	0	0	0	0.74	0.481	0.539	0.001	0.586667	9.1964	3.62496e-06	1.26079e-05	ncbi_113139952	--	--
MSTRG.9045.4	1	1	0	15	16	17	0.143	0.17	0	1.47	1.529	1.82	0.104333	1.60633	3.9445	3.63846e-06	1.26481e-05	MSTRG.9045	--	--
MSTRG.21652.1	4	0	1	10	20	16	0.413	0	0.117	0.709	1.383	1.239	0.176667	1.11033	2.65189	3.67608e-06	1.27652e-05	ncbi_113135769	--	--
MSTRG.41230.1	18	20	19	0	0	0	2.969	3.932	3.542	0	0	0	3.481	0.001	-11.7653	3.74251e-06	1.29889e-05	MSTRG.41230	--	--
MSTRG.20683.1	12	6	0	88	102	50	0.682	0.422	0	3.454	3.893	2.146	0.368	3.16433	3.10412	3.74968e-06	1.30069e-05	ncbi_113124557	--	--
MSTRG.24811.2	25	25	10	0	0	0	3.105	3.707	1.385	0	0	0	2.73233	0.001	-11.4159	3.7612e-06	1.30399e-05	ncbi_113131450	--	--
MSTRG.6117.2	16	32	12	0	0	0	1.804	4.149	1.549	0	0	0	2.50067	0.001	-11.2881	3.78326e-06	1.31094e-05	ncbi_113129131	--	--
MSTRG.13308.5	45	32	33	7	0	3	2.863	2.415	2.4	0.293	0	0.139	2.55933	0.144	-4.15163	3.82553e-06	1.32488e-05	ncbi_113141201	--	--
MSTRG.39620.1	25	14	19	0	0	0	2.481	1.656	2.131	0	0	0	2.08933	0.001	-11.0288	3.8541e-06	1.33406e-05	ncbi_113137128	--	--
MSTRG.32638.1	0	0	0	16	5	8	0	0	0	0.971	0.296	0.53	0.001	0.599	9.22641	3.86548e-06	1.33729e-05	ncbi_113135607	--	--
MSTRG.1220.1	22	17	18	0	0	0	1.802	1.671	1.681	0	0	0	1.718	0.001	-10.7465	3.9045e-06	1.35007e-05	MSTRG.1220	--	--
MSTRG.18883.1	25	20	13	0	0	0	1.524	1.452	0.895	0	0	0	1.29033	0.001	-10.3335	3.96247e-06	1.36939e-05	ncbi_113126196	--	--
MSTRG.5694.1	37	36	22	1	4	0	1.932	2.24	1.298	0.036	0.14	0	1.82333	0.0586667	-4.95789	3.97481e-06	1.37293e-05	ncbi_113128983	--	--
MSTRG.5411.2	47	35	25	0	0	2	2.6	2.308	1.563	0	0	0.083	2.157	0.0276667	-6.28473	3.98711e-06	1.37644e-05	ncbi_113139584	--	--
MSTRG.5644.1	41	49	25	4	3	5	1.956	2.787	1.339	0.132	0.096	0.18	2.02733	0.136	-3.8979	4.04884e-06	1.39701e-05	ncbi_113129551	--	--
MSTRG.12221.1	19	15	23	0	0	0	1.072	0.969	1.47	0	0	0	1.17033	0.001	-10.1927	4.0551e-06	1.39843e-05	MSTRG.12221	--	--
MSTRG.23999.1	17	16	24	0	0	0	1.109	1.244	1.769	0	0	0	1.374	0.001	-10.4242	4.05781e-06	1.39862e-05	ncbi_113142769	--	--
MSTRG.21635.1	5	0	12	65	84	87	0.39	0	1.136	3.759	4.729	5.453	0.508667	4.647	3.19151	4.20364e-06	1.44812e-05	ncbi_113143451	--	--
MSTRG.5174.1	19	14	24	0	0	0	1.216	1.035	1.702	0	0	0	1.31767	0.001	-10.3638	4.23936e-06	1.45965e-05	ncbi_113139652	--	--
MSTRG.20765.1	108	94	124	30	30	34	9.82	10.186	12.743	1.875	1.829	2.322	10.9163	2.00867	-2.44218	4.31282e-06	1.48416e-05	ncbi_113124529	--	--
MSTRG.35784.1	20	18	18	0	0	0	1.474	1.581	1.499	0	0	0	1.518	0.001	-10.568	4.32845e-06	1.48875e-05	ncbi_113123863	--	--
MSTRG.10485.3	26	10	23	0	0	0	1.353	0.602	1.331	0	0	0	1.09533	0.001	-10.0972	4.34104e-06	1.49223e-05	ncbi_113146242	--	--
MSTRG.26507.1	28	9	23	0	0	0	4.084	1.564	3.792	0	0	0	3.14667	0.001	-11.6196	4.34471e-06	1.49223e-05	ncbi_113122757	--	--
MSTRG.23848.1	18	21	17	0	0	0	1.098	1.527	1.172	0	0	0	1.26567	0.001	-10.3057	4.34546e-06	1.49223e-05	ncbi_113142506	--	--
MSTRG.21528.1	20	17	19	0	0	0	1.663	1.684	1.785	0	0	0	1.71067	0.001	-10.7403	4.35633e-06	1.49517e-05	ncbi_113135858	--	--
MSTRG.19502.3	7	2	0	17	13	22	0.659	0.224	0	1.077	0.796	1.571	0.294333	1.148	1.9636	4.36134e-06	1.49611e-05	MSTRG.19502	--	--
MSTRG.420.4	101	33	16	0	0	0	6.345	2.437	1.128	0	0	0	3.30333	0.001	-11.6897	4.39143e-06	1.50563e-05	MSTRG.420	--	--
MSTRG.30704.1	1	0	0	12	13	17	0.13	0	0	1.076	1.137	1.666	0.0433333	1.293	4.8991	4.39818e-06	1.50668e-05	ncbi_113125706	--	--
MSTRG.27661.1	32	32	28	1	0	2	1.658	1.976	1.64	0.036	0	0.078	1.758	0.038	-5.53179	4.39912e-06	1.50668e-05	ncbi_113136240	--	--
MSTRG.17551.1	25	11	22	0	0	0	1.733	0.909	1.724	0	0	0	1.45533	0.001	-10.5071	4.47699e-06	1.53255e-05	MSTRG.17551	--	--
MSTRG.24204.1	25	19	13	0	0	0	3.532	3.199	2.076	0	0	0	2.93567	0.001	-11.5195	4.52679e-06	1.54878e-05	ncbi_113142993	--	--
MSTRG.2541.1	13	27	17	0	0	0	0.955	2.375	1.421	0	0	0	1.58367	0.001	-10.6291	4.55148e-06	1.55569e-05	ncbi_113127385	--	--
XR_003295061.2	28	34	28	2	2	0	1.622	2.347	1.833	0.08	0.078	0	1.934	0.0526667	-5.19855	4.55262e-06	1.55569e-05	ncbi_113124535	LOC113124535	uncharacterized LOC113124535
MSTRG.22104.1	29	20	10	0	0	0	1.077	0.885	0.42	0	0	0	0.794	0.001	-9.633	4.55416e-06	1.55569e-05	MSTRG.22104	--	--
XR_003296908.2	2	3	0	9	18	18	0.066	0.119	0	0.205	0.4	0.448	0.0616667	0.351	2.50891	4.58797e-06	1.56641e-05	ncbi_113142076	LOC113142076	uncharacterized LOC113142076
MSTRG.37464.1	14	19	23	0	0	0	0.894	1.446	1.66	0	0	0	1.33333	0.001	-10.3808	4.65655e-06	1.58899e-05	MSTRG.37464	--	--
MSTRG.31139.1	22	30	8	0	0	0	1.799	2.917	0.708	0	0	0	1.808	0.001	-10.8202	4.67505e-06	1.59447e-05	ncbi_113125419	--	--
MSTRG.28924.1	29	17	12	0	0	0	1.894	1.323	0.886	0	0	0	1.36767	0.001	-10.4175	4.71498e-06	1.60724e-05	ncbi_113133904	--	--
MSTRG.13741.1	0	0	0	10	13	5	0	0	0	0.519	0.658	0.284	0.001	0.487	8.92778	4.72174e-06	1.60871e-05	ncbi_113141064	--	--
MSTRG.3207.1	45	21	28	0	0	1	2.58	1.435	1.814	0	0	0.043	1.943	0.0143333	-7.08277	4.73629e-06	1.61282e-05	MSTRG.3207	--	--
MSTRG.19577.1	102	108	138	35	41	25	17.2	21.878	26.37	4.121	4.649	3.145	21.816	3.97167	-2.45757	4.78899e-06	1.62991e-05	ncbi_113124276	--	--
MSTRG.36878.1	27	35	41	0	2	0	0.903	1.395	1.55	0	0.045	0	1.28267	0.015	-6.41804	4.90989e-06	1.67018e-05	MSTRG.36878	--	--
MSTRG.679.1	0	0	0	9	11	7	0	0	0	0.511	0.609	0.434	0.001	0.518	9.01681	4.99775e-06	1.69918e-05	MSTRG.679	--	--
MSTRG.11731.1	15	19	21	0	0	0	0.773	1.168	1.224	0	0	0	1.055	0.001	-10.043	5.0841e-06	1.72764e-05	ncbi_113145306	--	--
MSTRG.40902.1	55	38	46	10	6	6	2.354	1.939	2.226	0.294	0.172	0.193	2.173	0.219667	-3.3063	5.10519e-06	1.7339e-05	ncbi_113131278	--	--
MSTRG.5548.1	35	44	23	2	1	5	9.441	14.332	7.073	0.335	0.247	0.973	10.282	0.518333	-4.3101	5.17691e-06	1.75727e-05	MSTRG.5548	--	--
MSTRG.23410.1	1	0	0	11	20	11	0.072	0	0	0.541	0.96	0.592	0.024	0.697667	4.86143	5.17941e-06	1.75727e-05	MSTRG.23410	--	--
MSTRG.9964.2	21	22	52	0	1	0	3.182	4.044	8.995	0	0.104	0	5.407	0.0346667	-7.28514	5.2454e-06	1.77873e-05	MSTRG.9964	--	--
MSTRG.9423.1	18	11	28	0	0	0	1.584	1.154	2.785	0	0	0	1.841	0.001	-10.8463	5.29394e-06	1.79426e-05	ncbi_113132561	--	--
MSTRG.15927.1	0	0	0	13	11	4	0	0	0	1.156	0.954	0.389	0.001	0.833	9.70217	5.4339e-06	1.83987e-05	MSTRG.15927	--	--
MSTRG.40628.2	22	14	19	0	0	0	2.614	1.928	2.59	0	0	0	2.37733	0.001	-11.2151	5.43419e-06	1.83987e-05	MSTRG.40628	--	--
MSTRG.14115.2	18	18	18	0	0	0	3.74	4.242	4.081	0	0	0	4.021	0.001	-11.9733	5.64084e-06	1.90884e-05	MSTRG.14115	--	--
MSTRG.1117.1	17	18	19	0	0	0	0.666	0.84	0.841	0	0	0	0.782333	0.001	-9.61164	5.65008e-06	1.91098e-05	ncbi_113128046	--	--
MSTRG.8411.8	12	20	23	0	0	0	2.75	5.461	5.956	0	0	0	4.72233	0.001	-12.2053	5.68382e-06	1.92139e-05	ncbi_113130138	--	--
MSTRG.29999.1	24	26	8	0	0	0	4.11	5.306	1.548	0	0	0	3.65467	0.001	-11.8355	5.68684e-06	1.92141e-05	ncbi_113146292	--	--
MSTRG.24839.1	51	28	25	2	0	0	2.144	1.403	1.188	0.058	0	0	1.57833	0.0193333	-6.35117	5.7594e-06	1.94492e-05	ncbi_113131484	--	--
MSTRG.35337.1	19	16	19	0	0	0	0.729	0.732	0.824	0	0	0	0.761667	0.001	-9.57302	5.76558e-06	1.94599e-05	MSTRG.35337	--	--
MSTRG.32292.1	0	0	0	4	7	17	0	0	0	0.198	0.347	0.985	0.001	0.51	8.99435	5.80654e-06	1.9588e-05	ncbi_113135413	--	--
MSTRG.16253.2	0	0	0	5	8	14	0	0	0	0.182	0.26	0.541	0.001	0.327667	8.35609	5.88679e-06	1.98382e-05	MSTRG.16253	--	--
MSTRG.11186.1	52	28	33	6	0	5	1.767	1.134	1.268	0.14	0	0.128	1.38967	0.0893333	-3.9594	5.90921e-06	1.99034e-05	MSTRG.11186	--	--
MSTRG.34017.1	37	31	31	0	1	1	2.197	2.194	2.081	0	0.04	0.045	2.15733	0.0283333	-6.2506	5.9329e-06	1.99729e-05	ncbi_113121852	--	--
MSTRG.38428.1	20	20	14	0	0	0	1.389	1.656	1.099	0	0	0	1.38133	0.001	-10.4318	6.0387e-06	2.03178e-05	MSTRG.38428	--	--
MSTRG.3140.1	25	13	17	0	0	0	4.292	2.66	3.299	0	0	0	3.417	0.001	-11.7385	6.04162e-06	2.03178e-05	ncbi_113138177	--	--
MSTRG.22310.1	16	23	15	0	0	0	1.289	2.108	1.346	0	0	0	1.581	0.001	-10.6266	6.07553e-06	2.04108e-05	MSTRG.22310	--	--
MSTRG.20648.1	20	14	20	0	0	0	0.962	0.803	1.087	0	0	0	0.950667	0.001	-9.8928	6.09445e-06	2.04638e-05	MSTRG.20648	--	--
MSTRG.2720.3	13	27	15	0	0	0	0.707	1.751	0.923	0	0	0	1.127	0.001	-10.1383	6.10271e-06	2.04809e-05	ncbi_113127254	--	--
MSTRG.14031.1	13	15	27	0	0	0	2.034	2.694	4.734	0	0	0	3.154	0.001	-11.623	6.22852e-06	2.08924e-05	ncbi_113139391	--	--
MSTRG.21420.1	24	20	11	0	0	0	1.375	1.365	0.712	0	0	0	1.15067	0.001	-10.1683	6.34631e-06	2.12765e-05	MSTRG.21420	--	--
MSTRG.8310.2	3	2	6	9	25	20	0.242	0.178	0.522	0.45	1.267	1.12	0.314	0.945667	1.59057	6.37174e-06	2.13508e-05	ncbi_113130049	--	--
MSTRG.12370.1	1	0	0	20	12	9	0.077	0	0	1.055	0.617	0.519	0.0256667	0.730333	4.83059	6.41483e-06	2.14841e-05	ncbi_113140884	--	--
MSTRG.1899.1	17	18	18	0	0	0	0.707	0.892	0.846	0	0	0	0.815	0.001	-9.67066	6.48922e-06	2.17153e-05	ncbi_113127963	--	--
MSTRG.2265.1	45	28	27	1	1	0	6.344	4.788	4.292	0.145	0.116	0	5.14133	0.087	-5.88498	6.49056e-06	2.17153e-05	MSTRG.2265	--	--
MSTRG.16618.1	17	17	19	0	0	0	2.888	3.507	3.667	0	0	0	3.354	0.001	-11.7117	6.5317e-06	2.18417e-05	ncbi_113144193	--	--
MSTRG.19502.4	0	0	0	4	9	14	0	0	0	0.62	1.271	2.181	0.001	1.35733	10.4066	6.57569e-06	2.19775e-05	MSTRG.19502	--	--
MSTRG.25680.1	29	29	29	1	3	0	0.986	1.175	1.115	0.023	0.068	0	1.092	0.0303333	-5.16993	6.59963e-06	2.20462e-05	MSTRG.25680	--	--
MSTRG.21587.1	0	1	1	16	25	7	0	0.127	0.121	1.177	1.793	0.563	0.0826667	1.17767	3.83248	6.6596e-06	2.22351e-05	ncbi_113125556	--	--
MSTRG.13547.1	20	16	17	0	0	0	1.472	1.404	1.414	0	0	0	1.43	0.001	-10.4818	6.71252e-06	2.24003e-05	ncbi_113140780	--	--
MSTRG.18978.3	0	1	0	17	13	10	0	0.075	0	0.733	0.533	0.471	0.025	0.579	4.53356	6.7213e-06	2.24181e-05	MSTRG.18978	--	--
MSTRG.8728.1	48	44	55	10	8	8	1.498	1.637	1.94	0.215	0.167	0.188	1.69167	0.19	-3.15437	6.77e-06	2.2569e-05	MSTRG.8728	--	--
MSTRG.1172.1	16	13	25	0	0	0	1.692	1.638	2.987	0	0	0	2.10567	0.001	-11.0401	6.77702e-06	2.25808e-05	MSTRG.1172	--	--
MSTRG.173.1	32	15	10	0	0	0	2.939	1.682	1.008	0	0	0	1.87633	0.001	-10.8737	6.927e-06	2.30687e-05	ncbi_113128690	--	--
MSTRG.29373.1	27	17	11	0	0	0	1.756	1.317	0.808	0	0	0	1.29367	0.001	-10.3373	6.94627e-06	2.31211e-05	MSTRG.29373	--	--
MSTRG.26036.2	17	12	25	0	0	0	1.836	1.47	2.985	0	0	0	2.097	0.001	-11.0341	7.00514e-06	2.33051e-05	MSTRG.26036	--	--
MSTRG.38528.1	28	19	9	0	0	0	3.021	2.439	1.069	0	0	0	2.17633	0.001	-11.0877	7.04119e-06	2.3413e-05	ncbi_113142285	--	--
MSTRG.34936.1	0	0	1	22	14	6	0	0	0.077	1.035	0.642	0.308	0.0256667	0.661667	4.68814	7.06872e-06	2.34926e-05	ncbi_113124087	--	--
MSTRG.18189.1	14	16	23	0	0	0	0.852	1.161	1.583	0	0	0	1.19867	0.001	-10.2272	7.15636e-06	2.37717e-05	ncbi_113126711	--	--
MSTRG.15261.1	4	3	4	21	17	12	0.7	0.626	0.791	2.527	1.995	1.578	0.705667	2.03333	1.52679	7.23998e-06	2.40372e-05	MSTRG.15261	--	--
MSTRG.16276.1	24	19	11	0	0	0	1.781	1.681	0.923	0	0	0	1.46167	0.001	-10.5134	7.26146e-06	2.40962e-05	MSTRG.16276	--	--
MSTRG.38225.2	31	12	13	0	0	0	4.828	2.144	2.204	0	0	0	3.05867	0.001	-11.5787	7.28378e-06	2.41579e-05	MSTRG.38225	--	--
MSTRG.5268.1	26	22	8	0	0	0	0.773	0.78	0.269	0	0	0	0.607333	0.001	-9.24634	7.30257e-06	2.42079e-05	ncbi_113139783	--	--
MSTRG.4342.2	24	8	24	0	0	0	0.84	0.328	0.947	0	0	0	0.705	0.001	-9.46148	7.34907e-06	2.43496e-05	ncbi_113122361	--	--
MSTRG.10580.2	0	1	0	14	11	14	0	0.153	0	1.235	0.946	1.35	0.051	1.177	4.52847	7.37594e-06	2.44262e-05	MSTRG.10580	--	--
MSTRG.38751.1	31	14	11	0	0	0	4.087	2.199	1.639	0	0	0	2.64167	0.001	-11.3672	7.38054e-06	2.4429e-05	MSTRG.38751	--	--
MSTRG.20105.2	5	2	0	11	23	13	0.301	0.164	0	0.451	0.946	0.597	0.155	0.664667	2.10036	7.38608e-06	2.44349e-05	MSTRG.20105	--	--
MSTRG.27944.3	48	31	46	7	6	5	4.868	3.75	5.309	0.49	0.409	0.382	4.64233	0.427	-3.44254	7.40494e-06	2.44849e-05	ncbi_113136428	--	--
MSTRG.1403.1	1	0	2	18	15	9	0.114	0	0.258	1.41	1.146	0.77	0.124	1.10867	3.16041	7.43756e-06	2.45802e-05	ncbi_113128758	--	--
MSTRG.5319.1	21	20	12	0	0	0	1.318	1.496	0.851	0	0	0	1.22167	0.001	-10.2546	7.51902e-06	2.48368e-05	ncbi_113139817	--	--
MSTRG.30954.4	16	19	17	0	0	0	1.26	1.783	1.513	0	0	0	1.51867	0.001	-10.5686	7.53181e-06	2.48664e-05	ncbi_113125506	--	--
MSTRG.29832.1	16	17	19	0	0	0	1.304	1.66	1.722	0	0	0	1.562	0.001	-10.6092	7.55679e-06	2.49363e-05	MSTRG.29832	--	--
MSTRG.1760.1	23	13	17	0	0	0	3.148	2.146	2.699	0	0	0	2.66433	0.001	-11.3796	7.5935e-06	2.50447e-05	ncbi_113128433	--	--
MSTRG.20788.1	1	0	1	15	16	13	0.089	0	0.101	0.92	0.957	0.872	0.0633333	0.916333	3.85484	7.61295e-06	2.50961e-05	MSTRG.20788	--	--
MSTRG.2421.1	24	15	14	0	0	0	1.907	1.42	1.257	0	0	0	1.528	0.001	-10.5774	7.71595e-06	2.54228e-05	ncbi_113127251	--	--
MSTRG.30412.1	23	12	18	0	0	0	1.302	0.81	1.152	0	0	0	1.088	0.001	-10.0875	7.86589e-06	2.59037e-05	ncbi_113135216	--	--
MSTRG.12370.2	0	0	0	14	3	10	0	0	0	1.051	0.22	0.82	0.001	0.697	9.44501	7.89377e-06	2.59823e-05	ncbi_113140884	--	--
MSTRG.3199.1	20	22	11	0	0	0	1.069	1.41	0.686	0	0	0	1.055	0.001	-10.043	7.92076e-06	2.6058e-05	ncbi_113138094	--	--
MSTRG.20489.3	35	17	35	1	0	0	2.57	1.499	2.867	0.05	0	0	2.312	0.0166667	-7.11603	7.93464e-06	2.60904e-05	ncbi_113124732	--	--
MSTRG.18922.2	18	14	20	0	0	0	1.408	1.307	1.742	0	0	0	1.48567	0.001	-10.5369	7.95506e-06	2.61444e-05	ncbi_113126175	--	--
MSTRG.26235.1	0	1	1	18	8	19	0	0.105	0.1	1.092	0.473	1.26	0.0683333	0.941667	3.78456	7.97656e-06	2.62018e-05	ncbi_113132076	--	--
MSTRG.23969.1	0	0	0	11	10	5	0	0	0	0.837	0.742	0.416	0.001	0.665	9.37721	7.99383e-06	2.62453e-05	MSTRG.23969	--	--
MSTRG.18910.2	17	14	21	0	0	0	1.673	1.63	2.357	0	0	0	1.88667	0.001	-10.8816	8.03149e-06	2.63556e-05	ncbi_113126053	--	--
MSTRG.7567.1	38	9	12	0	0	0	2.464	0.695	0.879	0	0	0	1.346	0.001	-10.3945	8.08706e-06	2.65246e-05	ncbi_113130218	--	--
MSTRG.36771.3	7	31	18	0	0	0	0.171	0.934	0.525	0	0	0	0.543333	0.001	-9.08569	8.12403e-06	2.66324e-05	ncbi_113132344	--	--
MSTRG.3453.6	42	23	25	0	0	3	1.082	0.714	0.736	0	0	0.058	0.844	0.0193333	-5.44808	8.24851e-06	2.70269e-05	ncbi_113138305	--	--
MSTRG.24596.3	22	15	15	0	0	0	2.404	1.968	1.863	0	0	0	2.07833	0.001	-11.0212	8.30937e-06	2.72125e-05	ncbi_113143069	--	--
MSTRG.7794.2	28	12	14	0	0	0	4.322	2.247	2.462	0	0	0	3.01033	0.001	-11.5557	8.32556e-06	2.72519e-05	MSTRG.7794	--	--
MSTRG.10340.1	12	27	14	0	0	0	0.45	1.206	0.593	0	0	0	0.749667	0.001	-9.55011	8.42167e-06	2.75526e-05	MSTRG.10340	--	--
MSTRG.5425.1	36	27	27	2	0	4	10.931	9.971	9.526	0.423	0	0.984	10.1427	0.469	-4.43471	8.50917e-06	2.78249e-05	ncbi_113139587	--	--
MSTRG.35549.1	13	24	15	0	0	0	0.375	0.837	0.496	0	0	0	0.569333	0.001	-9.15313	8.59134e-06	2.80653e-05	ncbi_113123252	--	--
MSTRG.11770.1	27	36	31	1	4	3	2.305	3.663	2.992	0.059	0.229	0.192	2.98667	0.16	-4.22239	8.61824e-06	2.81391e-05	MSTRG.11770	--	--
MSTRG.8950.3	16	18	17	0	0	0	1.65	2.213	1.988	0	0	0	1.95033	0.001	-10.9295	8.67528e-06	2.83111e-05	ncbi_113133518	--	--
MSTRG.7474.1	15	18	18	0	0	0	0.992	1.418	1.345	0	0	0	1.25167	0.001	-10.2896	8.73806e-06	2.84943e-05	ncbi_113130095	--	--
MSTRG.25635.1	17	16	18	0	0	0	1.601	1.796	1.916	0	0	0	1.771	0.001	-10.7903	8.74019e-06	2.84943e-05	ncbi_113132158	--	--
MSTRG.7496.1	37	29	40	2	8	1	1.184	1.105	1.446	0.044	0.172	0.024	1.245	0.08	-3.96	8.77126e-06	2.85813e-05	ncbi_113130471	--	--
MSTRG.4989.1	19	10	24	0	0	0	4.004	2.511	5.716	0	0	0	4.077	0.001	-11.9933	8.78611e-06	2.8614e-05	ncbi_113139641	--	--
MSTRG.3590.1	33	29	32	1	1	0	0.885	0.927	0.97	0.018	0.018	0	0.927333	0.012	-6.27198	8.79294e-06	2.8614e-05	MSTRG.3590	--	--
MSTRG.8497.1	39	21	28	1	1	3	3.034	1.947	2.462	0.053	0.052	0.175	2.481	0.0933333	-4.73239	8.79448e-06	2.8614e-05	MSTRG.8497	--	--
XR_003297204.1	17	19	15	0	0	0	1.154	1.505	1.177	0	0	0	1.27867	0.001	-10.3204	8.83622e-06	2.87354e-05	ncbi_113145008	LOC113145008	uncharacterized LOC113145008%2C transcript variant X1
MSTRG.23665.4	1	1	0	13	10	21	0.078	0.094	0	0.72	0.526	1.238	0.0573333	0.828	3.85218	8.87569e-06	2.88493e-05	ncbi_113143611	--	--
MSTRG.22137.1	24	34	25	0	0	1	1.06	1.756	1.243	0	0	0.033	1.353	0.011	-6.94251	8.8937e-06	2.88934e-05	ncbi_113134646	--	--
MSTRG.32834.1	14	18	19	0	0	0	1.005	1.54	1.541	0	0	0	1.362	0.001	-10.4115	8.90022e-06	2.89002e-05	ncbi_113121950	--	--
MSTRG.14136.1	13	25	14	0	0	0	1.147	2.629	1.396	0	0	0	1.724	0.001	-10.7515	8.94696e-06	2.90374e-05	MSTRG.14136	--	--
MSTRG.10485.2	14	28	11	0	0	0	0.525	1.258	0.482	0	0	0	0.755	0.001	-9.56033	9.09519e-06	2.95038e-05	ncbi_113146242	--	--
MSTRG.2134.5	0	2	2	13	26	6	0	0.315	0.299	1.18	2.302	0.595	0.204667	1.359	2.7312	9.13448e-06	2.96165e-05	MSTRG.2134	--	--
MSTRG.6466.1	7	6	5	18	28	14	0.396	0.431	0.32	0.7	1.062	0.595	0.382333	0.785667	1.03909	9.18348e-06	2.97605e-05	ncbi_113130648	--	--
MSTRG.37500.1	22	31	33	1	2	0	1.007	1.691	1.707	0.031	0.061	0	1.46833	0.0306667	-5.58136	9.36907e-06	3.03468e-05	ncbi_113130214	--	--
MSTRG.24771.1	21	15	15	0	0	0	1.719	1.463	1.387	0	0	0	1.523	0.001	-10.5727	9.40824e-06	3.04585e-05	ncbi_113132089	--	--
MSTRG.29429.2	18	13	20	0	0	0	1.471	1.266	1.847	0	0	0	1.528	0.001	-10.5774	9.44709e-06	3.05691e-05	ncbi_113134524	--	--
MSTRG.26718.1	22	9	22	0	0	0	1.006	0.49	1.137	0	0	0	0.877667	0.001	-9.77753	9.46268e-06	3.06043e-05	MSTRG.26718	--	--
MSTRG.16189.2	39	15	32	0	0	1	1.131	0.518	1.069	0	0	0.027	0.906	0.009	-6.65344	9.5482e-06	3.08655e-05	ncbi_113144082	--	--
MSTRG.30928.1	15	13	23	0	0	0	0.912	0.942	1.581	0	0	0	1.145	0.001	-10.1611	9.97112e-06	3.22167e-05	MSTRG.30928	--	--
MSTRG.40032.1	9	24	19	0	0	0	0.678	2.153	1.624	0	0	0	1.485	0.001	-10.5362	1.00093e-05	3.23239e-05	ncbi_113137049	--	--
MSTRG.13840.1	0	0	0	5	10	10	0	0	0	0.35	0.662	0.72	0.001	0.577333	9.17326	1.00328e-05	3.23839e-05	ncbi_113140588	--	--
MSTRG.36102.1	16	16	18	0	0	0	2.291	2.731	2.913	0	0	0	2.645	0.001	-11.3691	1.01233e-05	3.26597e-05	MSTRG.36102	--	--
MSTRG.33423.1	18	15	17	0	0	0	1.772	1.76	1.892	0	0	0	1.808	0.001	-10.8202	1.02881e-05	3.31749e-05	MSTRG.33423	--	--
MSTRG.7903.1	17	19	14	0	0	0	0.578	0.776	0.564	0	0	0	0.639333	0.001	-9.32042	1.04006e-05	3.35209e-05	MSTRG.7903	--	--
MSTRG.23265.6	7	34	2	227	215	202	0.189	1.119	0.052	4.279	3.952	4.145	0.453333	4.12533	3.18587	1.05609e-05	3.40208e-05	ncbi_113143587	--	--
MSTRG.27010.1	31	6	19	0	0	0	1.959	0.452	1.357	0	0	0	1.256	0.001	-10.2946	1.07438e-05	3.45928e-05	ncbi_113122587	--	--
MSTRG.37095.2	4	0	5	14	15	18	0.31	0	0.468	0.785	0.813	1.103	0.259333	0.900333	1.79565	1.0858e-05	3.49261e-05	ncbi_113131811	--	--
MSTRG.27974.2	29	14	10	0	0	0	6.896	3.967	2.687	0	0	0	4.51667	0.001	-12.141	1.09157e-05	3.50893e-05	ncbi_113136669	--	--
MSTRG.19034.2	588	500	348	8	0	0	61.061	61.829	40.8	0.603	0	0	54.5633	0.201	-8.08459	1.09195e-05	3.50893e-05	ncbi_113126717	--	--
MSTRG.29922.1	24	30	31	0	0	3	2.038	3.036	2.975	0	0	0.191	2.683	0.0636667	-5.39717	1.09466e-05	3.51588e-05	MSTRG.29922	--	--
MSTRG.6636.1	3	0	0	11	19	11	0.303	0	0	0.765	1.288	0.836	0.101	0.963	3.25318	1.10648e-05	3.55209e-05	MSTRG.6636	--	--
MSTRG.25238.2	24	11	16	0	0	0	4.54	2.458	3.321	0	0	0	3.43967	0.001	-11.7481	1.13535e-05	3.64298e-05	MSTRG.25238	--	--
MSTRG.6572.2	22	10	19	0	0	0	0.862	0.487	0.882	0	0	0	0.743667	0.001	-9.53851	1.13726e-05	3.64731e-05	ncbi_113130896	--	--
MSTRG.32692.1	7	4	5	9	33	19	0.62	0.422	0.5	0.547	1.958	1.263	0.514	1.256	1.289	1.17099e-05	3.75177e-05	MSTRG.32692	--	--
MSTRG.1848.6	7	22	23	0	0	0	0.404	1.526	1.556	0	0	0	1.162	0.001	-10.1824	1.18548e-05	3.79634e-05	ncbi_113128612	--	--
MSTRG.37444.1	25	25	5	0	0	0	1.397	1.664	0.316	0	0	0	1.12567	0.001	-10.1366	1.19618e-05	3.82871e-05	ncbi_113126567	--	--
MSTRG.7314.1	18	24	9	0	0	0	1.844	2.93	1.042	0	0	0	1.93867	0.001	-10.9208	1.19891e-05	3.83558e-05	ncbi_113130077	--	--
MSTRG.3394.1	17	18	14	0	0	0	0.965	1.218	0.898	0	0	0	1.027	0.001	-10.0042	1.20036e-05	3.83831e-05	ncbi_113137897	--	--
MSTRG.23705.1	13	18	18	0	0	0	0.983	1.623	1.539	0	0	0	1.38167	0.001	-10.4322	1.20792e-05	3.86061e-05	ncbi_113143213	--	--
MSTRG.20446.2	0	0	4	12	17	12	0	0	0.34	0.6	0.877	0.691	0.113333	0.722667	2.67276	1.20852e-05	3.86062e-05	ncbi_113124533	--	--
XR_003297205.1	14	20	15	0	0	0	0.958	1.649	1.129	0	0	0	1.24533	0.001	-10.2823	1.2152e-05	3.88006e-05	ncbi_113145008	LOC113145008	uncharacterized LOC113145008%2C transcript variant X2
MSTRG.25570.1	25	10	16	0	0	0	1.496	0.713	1.082	0	0	0	1.097	0.001	-10.0993	1.23592e-05	3.94426e-05	ncbi_113131843	--	--
MSTRG.9734.1	16	11	23	0	0	0	2.886	2.502	4.772	0	0	0	3.38667	0.001	-11.7257	1.23715e-05	3.94625e-05	MSTRG.9734	--	--
MSTRG.36234.1	18	13	18	0	0	0	1.155	0.994	1.305	0	0	0	1.15133	0.001	-10.1691	1.24819e-05	3.97953e-05	MSTRG.36234	--	--
MSTRG.2195.2	40	20	33	0	2	0	2.513	1.497	2.343	0	0.084	0	2.11767	0.028	-6.2409	1.25288e-05	3.99252e-05	ncbi_113127322	--	--
MSTRG.37528.1	0	0	0	6	9	9	0	0	0	0.767	1.099	1.257	0.001	1.041	10.0238	1.26611e-05	4.0327e-05	MSTRG.37528	--	--
MSTRG.5414.1	40	31	26	4	4	2	2.14	1.976	1.572	0.147	0.143	0.08	1.896	0.123333	-3.94232	1.28504e-05	4.08906e-05	ncbi_113139584	--	--
MSTRG.30809.6	15	13	21	0	0	0	1.814	1.874	2.871	0	0	0	2.18633	0.001	-11.0943	1.28506e-05	4.08906e-05	ncbi_113125269	--	--
MSTRG.16842.1	19	18	12	0	0	0	2.217	2.503	1.583	0	0	0	2.101	0.001	-11.0369	1.28883e-05	4.09903e-05	MSTRG.16842	--	--
MSTRG.4478.6	14	22	13	0	0	0	0.821	1.537	0.861	0	0	0	1.073	0.001	-10.0674	1.29866e-05	4.12831e-05	ncbi_113122775	--	--
MSTRG.920.2	35	30	25	0	0	2	2.27	2.259	1.838	0	0	0.096	2.12233	0.032	-6.05144	1.30476e-05	4.14432e-05	MSTRG.920	--	--
MSTRG.1167.2	12	22	15	0	0	0	0.625	1.366	0.884	0	0	0	0.958333	0.001	-9.90438	1.30498e-05	4.14432e-05	ncbi_113128283	--	--
MSTRG.17944.1	21	14	14	0	0	0	0.9	0.715	0.678	0	0	0	0.764333	0.001	-9.57806	1.30955e-05	4.15681e-05	ncbi_113126523	--	--
MSTRG.5582.1	25	31	22	0	1	0	2.521	3.725	2.507	0	0.068	0	2.91767	0.0226667	-7.0081	1.33647e-05	4.23814e-05	MSTRG.5582	--	--
MSTRG.15540.1	83	66	89	23	23	17	5.321	5.042	6.448	1.013	0.988	0.819	5.60367	0.94	-2.57564	1.3379e-05	4.24059e-05	MSTRG.15540	--	--
MSTRG.4149.1	29	7	17	0	0	0	6.301	1.813	4.175	0	0	0	4.09633	0.001	-12.0001	1.34505e-05	4.26117e-05	MSTRG.4149	--	--
MSTRG.13441.5	0	1	0	11	18	8	0	0.329	0	2.09	3.39	1.7	0.109667	2.39333	4.44782	1.34951e-05	4.27323e-05	MSTRG.13441	--	--
MSTRG.26671.1	17	32	30	0	0	1	0.63	1.413	1.256	0	0	0.028	1.09967	0.00933333	-6.88046	1.35101e-05	4.2751e-05	MSTRG.26671	--	--
MSTRG.24594.1	35	24	20	0	0	1	4.795	3.918	3.096	0	0	0.103	3.93633	0.0343333	-6.8411	1.35142e-05	4.2751e-05	MSTRG.24594	--	--
MSTRG.24347.1	15	17	16	0	0	0	0.735	0.993	0.886	0	0	0	0.871333	0.001	-9.76708	1.36392e-05	4.31218e-05	MSTRG.24347	--	--
MSTRG.17278.1	25	13	12	0	0	0	5.251	3.254	2.827	0	0	0	3.77733	0.001	-11.8832	1.36446e-05	4.31218e-05	MSTRG.17278	--	--
MSTRG.25013.1	16	15	17	0	0	0	1.368	1.528	1.643	0	0	0	1.513	0.001	-10.5632	1.37594e-05	4.34633e-05	ncbi_113132140	--	--
MSTRG.18765.1	28	22	41	0	0	2	0.55	0.512	0.9	0	0	0.023	0.654	0.00766667	-6.41455	1.37873e-05	4.35305e-05	ncbi_113126588	--	--
MSTRG.28407.1	17	15	16	0	0	0	1.7	1.788	1.809	0	0	0	1.76567	0.001	-10.786	1.3824e-05	4.36251e-05	ncbi_113134055	--	--
MSTRG.41156.1	34	5	17	0	0	0	7.716	1.299	4.525	0	0	0	4.51333	0.001	-12.14	1.3864e-05	4.37302e-05	MSTRG.41156	--	--
MSTRG.36562.1	32	12	9	0	0	0	2.415	1.079	0.768	0	0	0	1.42067	0.001	-10.4724	1.39139e-05	4.38661e-05	ncbi_113128069	--	--
MSTRG.18994.5	17	17	14	0	0	0	0.971	1.134	0.887	0	0	0	0.997333	0.001	-9.96193	1.39368e-05	4.39171e-05	ncbi_113126255	--	--
MSTRG.41480.1	21	11	17	0	0	0	4.201	2.622	3.843	0	0	0	3.55533	0.001	-11.7958	1.40656e-05	4.43015e-05	MSTRG.41480	--	--
MSTRG.1762.1	14	15	19	0	0	0	1.28	1.635	1.964	0	0	0	1.62633	0.001	-10.6674	1.40862e-05	4.4345e-05	ncbi_113128433	--	--
MSTRG.8263.2	18	16	14	0	0	0	2.212	2.279	1.979	0	0	0	2.15667	0.001	-11.0746	1.41051e-05	4.4383e-05	ncbi_113129906	--	--
MSTRG.36566.1	18	14	16	0	0	0	0.674	0.625	0.677	0	0	0	0.658667	0.001	-9.3634	1.41632e-05	4.45441e-05	ncbi_113127973	--	--
XR_003295640.2	13	16	19	0	0	0	1.554	2.237	2.463	0	0	0	2.08467	0.001	-11.0256	1.41774e-05	4.45673e-05	ncbi_113129763	LOC113129763	uncharacterized LOC113129763
MSTRG.37934.3	28	13	10	0	0	0	3.683	2.038	1.487	0	0	0	2.40267	0.001	-11.2304	1.43508e-05	4.50905e-05	ncbi_113142412	--	--
MSTRG.32650.1	14	24	11	0	0	0	0.884	1.806	0.785	0	0	0	1.15833	0.001	-10.1778	1.4466e-05	4.54308e-05	ncbi_113135562	--	--
MSTRG.20955.1	1	1	1	15	12	11	0.074	0.088	0.084	0.765	0.597	0.613	0.082	0.658333	3.00512	1.4596e-05	4.58169e-05	ncbi_113124890	--	--
MSTRG.4252.1	60	59	48	15	10	10	4.422	5.182	3.998	0.76	0.494	0.554	4.534	0.602667	-2.91135	1.46591e-05	4.59925e-05	ncbi_113122621	--	--
MSTRG.18991.1	0	0	0	10	4	10	0	0	0	0.534	0.193	0.569	0.001	0.432	8.75489	1.47793e-05	4.63474e-05	MSTRG.18991	--	--
MSTRG.14097.1	54	43	46	10	12	4	13.408	12.754	12.908	1.707	1.996	0.742	13.0233	1.48167	-3.13581	1.48758e-05	4.66277e-05	ncbi_113139443	--	--
MSTRG.26499.1	34	48	47	2	11	6	0.823	1.384	1.285	0.033	0.178	0.109	1.164	0.106667	-3.44791	1.49176e-05	4.6736e-05	ncbi_113122566	--	--
MSTRG.6108.1	20	15	13	0	0	0	1.862	1.664	1.368	0	0	0	1.63133	0.001	-10.6718	1.49926e-05	4.69484e-05	MSTRG.6108	--	--
MSTRG.3260.1	11	13	25	0	0	0	0.988	1.44	2.636	0	0	0	1.688	0.001	-10.7211	1.53005e-05	4.78665e-05	ncbi_113138010	--	--
MSTRG.35773.1	20	12	16	0	0	0	2.864	2.048	2.59	0	0	0	2.50067	0.001	-11.2881	1.54171e-05	4.8185e-05	MSTRG.35773	--	--
MSTRG.33468.1	19	34	24	1	0	0	3.289	7.014	4.696	0.119	0	0	4.99967	0.0396667	-6.97776	1.55458e-05	4.8564e-05	MSTRG.33468	--	--
MSTRG.38277.1	0	0	0	10	12	3	0	0	0	1.174	1.374	0.385	0.001	0.977667	9.9332	1.56095e-05	4.87393e-05	MSTRG.38277	--	--
MSTRG.24052.1	10	20	18	0	0	0	0.869	2.124	1.749	0	0	0	1.58067	0.001	-10.6263	1.57058e-05	4.90166e-05	ncbi_113142631	--	--
MSTRG.16619.1	27	10	13	0	0	0	3.285	1.45	1.787	0	0	0	2.174	0.001	-11.0861	1.60982e-05	5.02172e-05	ncbi_113144193	--	--
MSTRG.24406.1	8	24	17	0	0	0	0.301	1.066	0.716	0	0	0	0.694333	0.001	-9.43948	1.6251e-05	5.06694e-05	MSTRG.24406	--	--
MSTRG.19645.1	16	14	17	0	0	0	1.352	1.409	1.623	0	0	0	1.46133	0.001	-10.5131	1.62757e-05	5.07223e-05	ncbi_113124553	--	--
MSTRG.8950.1	18	4	33	0	0	0	1.416	0.393	3.028	0	0	0	1.61233	0.001	-10.6549	1.63471e-05	5.09202e-05	ncbi_113133518	--	--
MSTRG.209.4	0	1	0	9	13	13	0	0.104	0	0.542	0.764	0.856	0.0346667	0.720667	4.37771	1.64244e-05	5.11364e-05	MSTRG.209	--	--
MSTRG.6403.1	29	14	8	0	0	0	1.27	0.737	0.41	0	0	0	0.805667	0.001	-9.65404	1.66037e-05	5.167e-05	ncbi_113130469	--	--
MSTRG.2567.1	17	13	17	0	0	0	0.781	0.735	0.922	0	0	0	0.812667	0.001	-9.66652	1.67105e-05	5.19528e-05	ncbi_113127564	--	--
MSTRG.27559.1	17	13	17	0	0	0	1.546	1.409	1.747	0	0	0	1.56733	0.001	-10.6141	1.67105e-05	5.19528e-05	MSTRG.27559	--	--
MSTRG.8297.1	18	16	13	0	0	0	1.976	2.093	1.613	0	0	0	1.894	0.001	-10.8872	1.67716e-05	5.21177e-05	MSTRG.8297	--	--
MSTRG.2399.1	12	16	19	0	0	0	1.2	1.907	2.148	0	0	0	1.75167	0.001	-10.7745	1.68699e-05	5.23981e-05	ncbi_113127262	--	--
MSTRG.32349.1	11	19	17	0	0	0	1.494	3.075	2.609	0	0	0	2.39267	0.001	-11.2244	1.72714e-05	5.36198e-05	ncbi_113135119	--	--
MSTRG.24278.1	25	18	33	1	0	0	1.136	0.975	1.694	0.031	0	0	1.26833	0.0103333	-6.93948	1.74044e-05	5.40069e-05	ncbi_113143030	--	--
MSTRG.21830.1	1	0	0	11	15	9	0.113	0	0	0.855	1.138	0.765	0.0376667	0.919333	4.60923	1.75239e-05	5.43516e-05	ncbi_113137619	--	--
MSTRG.40401.1	15	10	23	0	0	0	0.476	0.371	0.864	0	0	0	0.570333	0.001	-9.15566	1.75361e-05	5.43634e-05	MSTRG.40401	--	--
MSTRG.39963.1	11	16	20	0	0	0	0.946	1.639	1.943	0	0	0	1.50933	0.001	-10.5597	1.76267e-05	5.46183e-05	ncbi_113137443	--	--
MSTRG.12650.1	22	34	31	0	2	0	1.402	2.628	2.244	0	0.086	0	2.09133	0.0286667	-6.18891	1.77728e-05	5.50448e-05	ncbi_113141525	--	--
MSTRG.20124.2	1	0	0	13	14	8	0.121	0	0	1.081	1.124	0.735	0.0403333	0.98	4.60274	1.79071e-05	5.54344e-05	MSTRG.20124	--	--
MSTRG.9537.1	19	9	20	0	0	0	1.5	0.847	1.785	0	0	0	1.37733	0.001	-10.4277	1.80279e-05	5.57819e-05	MSTRG.9537	--	--
MSTRG.24937.3	21	14	12	0	0	0	2.888	2.363	1.83	0	0	0	2.36033	0.001	-11.2048	1.86522e-05	5.7686e-05	ncbi_113131411	--	--
MSTRG.40045.3	26	9	14	0	0	0	2.613	1.078	1.59	0	0	0	1.76033	0.001	-10.7816	1.87383e-05	5.79058e-05	ncbi_113137648	--	--
MSTRG.15547.2	15	15	16	0	0	0	1.818	2.048	2.075	0	0	0	1.98033	0.001	-10.9515	1.8741e-05	5.79058e-05	ncbi_113138984	--	--
MSTRG.28754.1	22	9	17	0	0	0	1.44	0.702	1.257	0	0	0	1.133	0.001	-10.1459	1.87617e-05	5.79421e-05	ncbi_113134226	--	--
MSTRG.23421.2	16	16	14	0	0	0	1.2	1.365	1.162	0	0	0	1.24233	0.001	-10.2788	1.89154e-05	5.83758e-05	MSTRG.23421	--	--
XR_003295467.2	31	20	28	1	1	2	0.443	0.34	0.452	0.01	0.01	0.021	0.411667	0.0136667	-4.91274	1.89696e-05	5.85008e-05	ncbi_113127760	LOC113127760	uncharacterized LOC113127760%2C transcript variant X2
MSTRG.33793.1	36	23	17	1	0	0	5.03	3.83	2.684	0.096	0	0	3.848	0.032	-6.90989	1.90948e-05	5.88589e-05	ncbi_113121562	--	--
MSTRG.22162.1	0	0	0	7	10	6	0	0	0	0.583	0.812	0.546	0.001	0.647	9.33762	1.9247e-05	5.93002e-05	MSTRG.22162	--	--
MSTRG.2935.1	3	0	0	21	7	12	0.193	0	0	0.926	0.301	0.578	0.0643333	0.601667	3.22533	1.94471e-05	5.98882e-05	MSTRG.2935	--	--
[truncated: 1,443 more rows]

## Sheet: antisense_GO term
id	num	qvalue	per	ratio	class	ID	Descrption	Pvalue	Qvalue	Up	Down	fg_num	bg_num
GO:0043167 ion binding	669	0.0103909	44.334	0.094	Molecular Function	GO:0043167	ion binding	1.03298e-05	0.0103909	0	0	669	7086
GO:0005488 binding	1230	0.0103909	81.511	0.088	Molecular Function	GO:0005488	binding	1.06573e-05	0.0103909	0	0	1230	13968
GO:0005096 GTPase activator activity	75	0.0457739	4.97	0.13	Molecular Function	GO:0005096	GTPase activator activity	7.04214e-05	0.0457739	0	0	75	576
GO:0030695 GTPase regulator activity	78	0.0478902	5.169	0.128	Molecular Function	GO:0030695	GTPase regulator activity	9.82364e-05	0.0478902	0	0	78	611
GO:0043168 anion binding	373	0.0585119	24.718	0.098	Molecular Function	GO:0043168	anion binding	0.000170524	0.0585119	0	0	373	3806
GO:0035639 purine ribonucleoside triphosphate binding	299	0.0585119	19.814	0.1	Molecular Function	GO:0035639	purine ribonucleoside triphosphate binding	0.00018508	0.0585119	0	0	299	2979
GO:0036094 small molecule binding	368	0.0585119	24.387	0.098	Molecular Function	GO:0036094	small molecule binding	0.000223161	0.0585119	0	0	368	3762
GO:0060589 nucleoside-triphosphatase regulator activity	80	0.0585119	5.302	0.123	Molecular Function	GO:0060589	nucleoside-triphosphatase regulator activity	0.000240049	0.0585119	0	0	80	648
GO:0005047 signal recognition particle binding	15	0.0605228	0.994	0.227	Molecular Function	GO:0005047	signal recognition particle binding	0.000279336	0.0605228	0	0	15	66
GO:0032555 purine ribonucleotide binding	303	0.066938	20.08	0.099	Molecular Function	GO:0032555	purine ribonucleotide binding	0.000380824	0.066938	0	0	303	3055
GO:0000166 nucleotide binding	338	0.066938	22.399	0.098	Molecular Function	GO:0000166	nucleotide binding	0.000411926	0.066938	0	0	338	3452
GO:1901265 nucleoside phosphate binding	338	0.066938	22.399	0.098	Molecular Function	GO:1901265	nucleoside phosphate binding	0.000411926	0.066938	0	0	338	3452
GO:0017076 purine nucleotide binding	304	0.0721366	20.146	0.099	Molecular Function	GO:0017076	purine nucleotide binding	0.000494044	0.0721366	0	0	304	3078
GO:0032553 ribonucleotide binding	303	0.0721366	20.08	0.099	Molecular Function	GO:0032553	ribonucleotide binding	0.000553356	0.0721366	0	0	303	3072
GO:0005524 ATP binding	268	0.0721366	17.76	0.1	Molecular Function	GO:0005524	ATP binding	0.000554897	0.0721366	0	0	268	2681
GO:0005254 chloride channel activity	20	0.076227	1.325	0.183	Molecular Function	GO:0005254	chloride channel activity	0.000625452	0.076227	0	0	20	109
GO:0003824 catalytic activity	739	0.100016	48.973	0.091	Molecular Function	GO:0003824	catalytic activity	0.000871932	0.100016	0	0	739	8162
GO:0005085 guanyl-nucleotide exchange factor activity	47	0.100906	3.115	0.133	Molecular Function	GO:0005085	guanyl-nucleotide exchange factor activity	0.000931437	0.100906	0	0	47	353
GO:0005515 protein binding	792	0.104712	52.485	0.09	Molecular Function	GO:0005515	protein binding	0.00102028	0.104712	0	0	792	8806
GO:0032559 adenyl ribonucleotide binding	271	0.108884	17.959	0.099	Molecular Function	GO:0032559	adenyl ribonucleotide binding	0.00111676	0.108884	0	0	271	2746
GO:0030554 adenyl nucleotide binding	272	0.110101	18.025	0.099	Molecular Function	GO:0030554	adenyl nucleotide binding	0.0011857	0.110101	0	0	272	2760
GO:0005253 anion channel activity	20	0.123539	1.325	0.172	Molecular Function	GO:0005253	anion channel activity	0.00139872	0.123539	0	0	20	116
GO:0003774 cytoskeletal motor activity	24	0.123539	1.59	0.16	Molecular Function	GO:0003774	cytoskeletal motor activity	0.00145713	0.123539	0	0	24	150
GO:0097367 carbohydrate derivative binding	320	0.208331	21.206	0.096	Molecular Function	GO:0097367	carbohydrate derivative binding	0.00256407	0.208331	0	0	320	3341
GO:0003993 acid phosphatase activity	23	0.235777	1.524	0.152	Molecular Function	GO:0003993	acid phosphatase activity	0.00344923	0.235777	0	0	23	151
GO:0015036 disulfide oxidoreductase activity	22	0.235777	1.458	0.154	Molecular Function	GO:0015036	disulfide oxidoreductase activity	0.00368889	0.235777	0	0	22	143
GO:0043169 cation binding	399	0.235777	26.441	0.093	Molecular Function	GO:0043169	cation binding	0.00372952	0.235777	0	0	399	4268
GO:0043225 ATPase-coupled inorganic anion transmembrane transporter activity	23	0.235777	1.524	0.151	Molecular Function	GO:0043225	ATPase-coupled inorganic anion transmembrane transporter activity	0.00375185	0.235777	0	0	23	152
GO:0016787 hydrolase activity	366	0.235777	24.254	0.094	Molecular Function	GO:0016787	hydrolase activity	0.00377756	0.235777	0	0	366	3889
GO:0046872 metal ion binding	391	0.235777	25.911	0.094	Molecular Function	GO:0046872	metal ion binding	0.00380382	0.235777	0	0	391	4177
GO:0015035 protein-disulfide reductase activity	18	0.235777	1.193	0.165	Molecular Function	GO:0015035	protein-disulfide reductase activity	0.00383281	0.235777	0	0	18	109
GO:0051020 GTPase binding	67	0.235777	4.44	0.116	Molecular Function	GO:0051020	GTPase binding	0.00394199	0.235777	0	0	67	580
GO:0031267 small GTPase binding	59	0.235777	3.91	0.118	Molecular Function	GO:0031267	small GTPase binding	0.00399007	0.235777	0	0	59	499
GO:0061298 retina vasculature development in camera-type eye	7	0.237263	0.493	0.538	Biological Process	GO:0061298	retina vasculature development in camera-type eye	2.76079e-05	0.237263	0	0	7	13
GO:0015042 trypanothione-disulfide reductase activity	4	0.24446	0.265	0.444	Molecular Function	GO:0015042	trypanothione-disulfide reductase activity	0.00430765	0.24446	0	0	4	9
GO:0043212 carbohydrate-exporting ABC transporter activity	11	0.24446	0.729	0.204	Molecular Function	GO:0043212	carbohydrate-exporting ABC transporter activity	0.00439814	0.24446	0	0	11	54
GO:0004364 glutathione transferase activity	6	0.24446	0.398	0.3	Molecular Function	GO:0004364	glutathione transferase activity	0.00463847	0.24446	0	0	6	20
GO:0016034 maleylacetoacetate isomerase activity	6	0.24446	0.398	0.3	Molecular Function	GO:0016034	maleylacetoacetate isomerase activity	0.00463847	0.24446	0	0	6	20
GO:0043211 ABC-type carbohydrate transporter activity	11	0.261329	0.729	0.2	Molecular Function	GO:0043211	ABC-type carbohydrate transporter activity	0.00509257	0.261329	0	0	11	55
GO:0016639 oxidoreductase activity, acting on the CH-NH2 group of donors, NAD or NADP as acceptor	9	0.288677	0.596	0.22	Molecular Function	GO:0016639	oxidoreductase activity, acting on the CH-NH2 group of donors, NAD or NADP as acceptor	0.00577354	0.288677	0	0	9	41
GO:0005313 L-glutamate transmembrane transporter activity	4	0.304658	0.265	0.4	Molecular Function	GO:0005313	L-glutamate transmembrane transporter activity	0.00670894	0.304658	0	0	4	10
GO:0032041 NAD-dependent histone deacetylase activity (H3-K14 specific)	4	0.304658	0.265	0.4	Molecular Function	GO:0032041	NAD-dependent histone deacetylase activity (H3-K14 specific)	0.00670894	0.304658	0	0	4	10
GO:0015099 nickel cation transmembrane transporter activity	12	0.304658	0.795	0.185	Molecular Function	GO:0015099	nickel cation transmembrane transporter activity	0.00687637	0.304658	0	0	12	65
GO:0016996 endo-alpha-(2,8)-sialidase activity	2	0.304658	0.133	1	Molecular Function	GO:0016996	endo-alpha-(2,8)-sialidase activity	0.00694636	0.304658	0	0	2	2
GO:0039552 RIG-I binding	2	0.304658	0.133	1	Molecular Function	GO:0039552	RIG-I binding	0.00694636	0.304658	0	0	2	2
GO:0008307 structural constituent of muscle	8	0.304658	0.53	0.229	Molecular Function	GO:0008307	structural constituent of muscle	0.00703058	0.304658	0	0	8	35
GO:0015439 ABC-type heme transporter activity	12	0.309733	0.795	0.182	Molecular Function	GO:0015439	ABC-type heme transporter activity	0.00778304	0.309733	0	0	12	66
GO:0033285 ATPase-coupled monocarboxylic acid transmembrane transporter activity	12	0.309733	0.795	0.182	Molecular Function	GO:0033285	ATPase-coupled monocarboxylic acid transmembrane transporter activity	0.00778304	0.309733	0	0	12	66
GO:0033286 ATPase-coupled ectoine transmembrane transporter activity	12	0.309733	0.795	0.182	Molecular Function	GO:0033286	ATPase-coupled ectoine transmembrane transporter activity	0.00778304	0.309733	0	0	12	66
GO:0033288 ATPase-coupled hydroxyectoine transmembrane transporter activity	12	0.309733	0.795	0.182	Molecular Function	GO:0033288	ATPase-coupled hydroxyectoine transmembrane transporter activity	0.00778304	0.309733	0	0	12	66
GO:0008559 ABC-type xenobiotic transporter activity	10	0.320254	0.663	0.196	Molecular Function	GO:0008559	ABC-type xenobiotic transporter activity	0.00854422	0.320254	0	0	10	51
GO:0022885 bacteriocin transmembrane transporter activity	10	0.320254	0.663	0.196	Molecular Function	GO:0022885	bacteriocin transmembrane transporter activity	0.00854422	0.320254	0	0	10	51
GO:0043214 ABC-type bacteriocin transporter activity	10	0.320254	0.663	0.196	Molecular Function	GO:0043214	ABC-type bacteriocin transporter activity	0.00854422	0.320254	0	0	10	51
GO:0005509 calcium ion binding	85	0.320254	5.633	0.107	Molecular Function	GO:0005509	calcium ion binding	0.00924016	0.320254	0	0	85	792
GO:0046975 histone methyltransferase activity (H3-K36 specific)	3	0.320254	0.199	0.5	Molecular Function	GO:0046975	histone methyltransferase activity (H3-K36 specific)	0.00954304	0.320254	0	0	3	6
GO:0097371 MDM2/MDM4 family protein binding	3	0.320254	0.199	0.5	Molecular Function	GO:0097371	MDM2/MDM4 family protein binding	0.00954304	0.320254	0	0	3	6
GO:0042578 phosphoric ester hydrolase activity	70	0.320254	4.639	0.11	Molecular Function	GO:0042578	phosphoric ester hydrolase activity	0.0096395	0.320254	0	0	70	635
GO:0033232 ABC-type D-methionine transporter activity	10	0.320254	0.663	0.192	Molecular Function	GO:0033232	ABC-type D-methionine transporter activity	0.00980829	0.320254	0	0	10	52
GO:0042943 D-amino acid transmembrane transporter activity	10	0.320254	0.663	0.192	Molecular Function	GO:0042943	D-amino acid transmembrane transporter activity	0.00980829	0.320254	0	0	10	52
GO:0015172 acidic amino acid transmembrane transporter activity	4	0.320254	0.265	0.364	Molecular Function	GO:0015172	acidic amino acid transmembrane transporter activity	0.00985396	0.320254	0	0	4	11
GO:0031078 histone deacetylase activity (H3-K14 specific)	4	0.320254	0.265	0.364	Molecular Function	GO:0031078	histone deacetylase activity (H3-K14 specific)	0.00985396	0.320254	0	0	4	11
GO:0015651 quaternary ammonium group transmembrane transporter activity	12	0.321462	0.795	0.174	Molecular Function	GO:0015651	quaternary ammonium group transmembrane transporter activity	0.0110727	0.321462	0	0	12	69
GO:0015146 pentose transmembrane transporter activity	10	0.321462	0.663	0.189	Molecular Function	GO:0015146	pentose transmembrane transporter activity	0.01121	0.321462	0	0	10	53
GO:0015148 D-xylose transmembrane transporter activity	10	0.321462	0.663	0.189	Molecular Function	GO:0015148	D-xylose transmembrane transporter activity	0.01121	0.321462	0	0	10	53
GO:0015203 polyamine transmembrane transporter activity	10	0.321462	0.663	0.189	Molecular Function	GO:0015203	polyamine transmembrane transporter activity	0.01121	0.321462	0	0	10	53
GO:0015407 ABC-type monosaccharide transporter activity	10	0.321462	0.663	0.189	Molecular Function	GO:0015407	ABC-type monosaccharide transporter activity	0.01121	0.321462	0	0	10	53
GO:0015417 ABC-type polyamine transporter activity	10	0.321462	0.663	0.189	Molecular Function	GO:0015417	ABC-type polyamine transporter activity	0.01121	0.321462	0	0	10	53
GO:0015614 ABC-type D-xylose transporter activity	10	0.321462	0.663	0.189	Molecular Function	GO:0015614	ABC-type D-xylose transporter activity	0.01121	0.321462	0	0	10	53
GO:0043865 methionine transmembrane transporter activity	10	0.321462	0.663	0.189	Molecular Function	GO:0043865	methionine transmembrane transporter activity	0.01121	0.321462	0	0	10	53
GO:0046915 transition metal ion transmembrane transporter activity	24	0.322113	1.59	0.136	Molecular Function	GO:0046915	transition metal ion transmembrane transporter activity	0.0113979	0.322113	0	0	24	176
GO:0005217 intracellular ligand-gated ion channel activity	13	0.332058	0.861	0.167	Molecular Function	GO:0005217	intracellular ligand-gated ion channel activity	0.01192	0.332058	0	0	13	78
GO:0015415 ATPase-coupled phosphate ion transmembrane transporter activity	12	0.338053	0.795	0.171	Molecular Function	GO:0015415	ATPase-coupled phosphate ion transmembrane transporter activity	0.0123789	0.338053	0	0	12	70
GO:0015930 glutamate synthase activity	9	0.338053	0.596	0.196	Molecular Function	GO:0015930	glutamate synthase activity	0.0124819	0.338053	0	0	9	46
GO:0043138 3'-5' DNA helicase activity	5	0.354556	0.331	0.278	Molecular Function	GO:0043138	3'-5' DNA helicase activity	0.0136639	0.354556	0	0	5	18
GO:0045181 glutamate synthase activity, NAD(P)H as acceptor	8	0.354556	0.53	0.205	Molecular Function	GO:0045181	glutamate synthase activity, NAD(P)H as acceptor	0.0136687	0.354556	0	0	8	39
GO:0015665 alcohol transmembrane transporter activity	12	0.354556	0.795	0.169	Molecular Function	GO:0015665	alcohol transmembrane transporter activity	0.0138	0.354556	0	0	12	71
GO:1900750 oligopeptide binding	4	0.354556	0.265	0.333	Molecular Function	GO:1900750	oligopeptide binding	0.0138186	0.354556	0	0	4	12
GO:0015413 ABC-type nickel transporter activity	11	0.357981	0.729	0.175	Molecular Function	GO:0015413	ABC-type nickel transporter activity	0.014245	0.357981	0	0	11	63
GO:0016667 oxidoreductase activity, acting on a sulfur group of donors	25	0.357981	1.657	0.132	Molecular Function	GO:0016667	oxidoreductase activity, acting on a sulfur group of donors	0.0143192	0.357981	0	0	25	189
GO:0015232 heme transmembrane transporter activity	12	0.378694	0.795	0.167	Molecular Function	GO:0015232	heme transmembrane transporter activity	0.015342	0.378694	0	0	12	72
GO:0015112 nitrate transmembrane transporter activity	10	0.383636	0.663	0.179	Molecular Function	GO:0015112	nitrate transmembrane transporter activity	0.0163291	0.383636	0	0	10	56
GO:0015414 ABC-type nitrate transporter activity	10	0.383636	0.663	0.179	Molecular Function	GO:0015414	ABC-type nitrate transporter activity	0.0163291	0.383636	0	0	10	56
GO:0015440 ABC-type peptide transporter activity	10	0.383636	0.663	0.179	Molecular Function	GO:0015440	ABC-type peptide transporter activity	0.0163291	0.383636	0	0	10	56
GO:0099095 ligand-gated anion channel activity	10	0.383636	0.663	0.179	Molecular Function	GO:0099095	ligand-gated anion channel activity	0.0163291	0.383636	0	0	10	56
GO:0004198 calcium-dependent cysteine-type endopeptidase activity	6	0.383804	0.398	0.231	Molecular Function	GO:0004198	calcium-dependent cysteine-type endopeptidase activity	0.0179231	0.383804	0	0	6	26
GO:0015038 glutathione disulfide oxidoreductase activity	6	0.383804	0.398	0.231	Molecular Function	GO:0015038	glutathione disulfide oxidoreductase activity	0.0179231	0.383804	0	0	6	26
GO:0015276 ligand-gated ion channel activity	29	0.383804	1.922	0.125	Molecular Function	GO:0015276	ligand-gated ion channel activity	0.0183512	0.383804	0	0	29	232
GO:0022834 ligand-gated channel activity	29	0.383804	1.922	0.125	Molecular Function	GO:0022834	ligand-gated channel activity	0.0183512	0.383804	0	0	29	232
GO:0015220 choline transmembrane transporter activity	10	0.383804	0.663	0.175	Molecular Function	GO:0015220	choline transmembrane transporter activity	0.0183694	0.383804	0	0	10	57
GO:0015221 lipopolysaccharide transmembrane transporter activity	10	0.383804	0.663	0.175	Molecular Function	GO:0015221	lipopolysaccharide transmembrane transporter activity	0.0183694	0.383804	0	0	10	57
GO:0005260 intracellularly ATP-gated chloride channel activity	9	0.383804	0.596	0.184	Molecular Function	GO:0005260	intracellularly ATP-gated chloride channel activity	0.0186111	0.383804	0	0	9	49
GO:0099142 intracellularly ATP-gated ion channel activity	9	0.383804	0.596	0.184	Molecular Function	GO:0099142	intracellularly ATP-gated ion channel activity	0.0186111	0.383804	0	0	9	49
GO:0015087 cobalt ion transmembrane transporter activity	12	0.383804	0.795	0.162	Molecular Function	GO:0015087	cobalt ion transmembrane transporter activity	0.0188127	0.383804	0	0	12	74
GO:0015116 sulfate transmembrane transporter activity	12	0.383804	0.795	0.162	Molecular Function	GO:0015116	sulfate transmembrane transporter activity	0.0188127	0.383804	0	0	12	74
GO:0003924 GTPase activity	68	0.383804	4.506	0.107	Molecular Function	GO:0003924	GTPase activity	0.0192693	0.383804	0	0	68	635
GO:0004123 cystathionine gamma-lyase activity	2	0.383804	0.133	0.667	Molecular Function	GO:0004123	cystathionine gamma-lyase activity	0.0196823	0.383804	0	0	2	3
GO:0004375 glycine dehydrogenase (decarboxylating) activity	2	0.383804	0.133	0.667	Molecular Function	GO:0004375	glycine dehydrogenase (decarboxylating) activity	0.0196823	0.383804	0	0	2	3
GO:0005157 macrophage colony-stimulating factor receptor binding	2	0.383804	0.133	0.667	Molecular Function	GO:0005157	macrophage colony-stimulating factor receptor binding	0.0196823	0.383804	0	0	2	3
GO:0016642 oxidoreductase activity, acting on the CH-NH2 group of donors, disulfide as acceptor	2	0.383804	0.133	0.667	Molecular Function	GO:0016642	oxidoreductase activity, acting on the CH-NH2 group of donors, disulfide as acceptor	0.0196823	0.383804	0	0	2	3
GO:0031433 telethonin binding	2	0.383804	0.133	0.667	Molecular Function	GO:0031433	telethonin binding	0.0196823	0.383804	0	0	2	3
GO:0051994 P-methyltransferase activity	2	0.383804	0.133	0.667	Molecular Function	GO:0051994	P-methyltransferase activity	0.0196823	0.383804	0	0	2	3
GO:0004355 glutamate synthase (NADPH) activity	7	0.388846	0.464	0.206	Molecular Function	GO:0004355	glutamate synthase (NADPH) activity	0.0201402	0.388846	0	0	7	34
GO:0015419 ABC-type sulfate transporter activity	10	0.389783	0.663	0.172	Molecular Function	GO:0015419	ABC-type sulfate transporter activity	0.020591	0.389783	0	0	10	58
GO:0015204 urea transmembrane transporter activity	12	0.389783	0.795	0.16	Molecular Function	GO:0015204	urea transmembrane transporter activity	0.0207534	0.389783	0	0	12	75
GO:0016810 hydrolase activity, acting on carbon-nitrogen (but not peptide) bonds	23	0.389783	1.524	0.131	Molecular Function	GO:0016810	hydrolase activity, acting on carbon-nitrogen (but not peptide) bonds	0.0207884	0.389783	0	0	23	176
GO:0008767 UDP-galactopyranose mutase activity	5	0.399603	0.331	0.25	Molecular Function	GO:0008767	UDP-galactopyranose mutase activity	0.0215171	0.399603	0	0	5	20
GO:0005856 cytoskeleton	186	0.402277	14.102	0.102	Cellular Component	GO:0005856	cytoskeleton	0.0010445	0.402277	0	0	186	1820
GO:0030018 Z disc	19	0.402277	1.44	0.173	Cellular Component	GO:0030018	Z disc	0.00162352	0.402277	0	0	19	110
GO:0030139 endocytic vesicle	31	0.402277	2.35	0.143	Cellular Component	GO:0030139	endocytic vesicle	0.00193594	0.402277	0	0	31	217
GO:0030313 cell envelope	38	0.402277	2.881	0.134	Cellular Component	GO:0030313	cell envelope	0.00217316	0.402277	0	0	38	284
GO:0016459 myosin complex	17	0.402277	1.289	0.175	Cellular Component	GO:0016459	myosin complex	0.00237743	0.402277	0	0	17	97
GO:0031233 intrinsic component of external side of plasma membrane	10	0.402277	0.758	0.227	Cellular Component	GO:0031233	intrinsic component of external side of plasma membrane	0.0026661	0.402277	0	0	10	44
GO:0098552 side of membrane	62	0.402277	4.701	0.118	Cellular Component	GO:0098552	side of membrane	0.00298907	0.402277	0	0	62	527
GO:0097386 glial cell projection	6	0.402277	0.455	0.316	Cellular Component	GO:0097386	glial cell projection	0.00335697	0.402277	0	0	6	19
GO:0015629 actin cytoskeleton	53	0.402277	4.018	0.121	Cellular Component	GO:0015629	actin cytoskeleton	0.00340982	0.402277	0	0	53	439
GO:0001750 photoreceptor outer segment	12	0.402277	0.91	0.197	Cellular Component	GO:0001750	photoreceptor outer segment	0.00379772	0.402277	0	0	12	61
GO:0005886 plasma membrane	363	0.402277	27.521	0.093	Cellular Component	GO:0005886	plasma membrane	0.00434887	0.402277	0	0	363	3902
GO:0043005 neuron projection	120	0.402277	9.098	0.104	Cellular Component	GO:0043005	neuron projection	0.00532547	0.402277	0	0	120	1158
GO:0031674 I band	19	0.402277	1.44	0.156	Cellular Component	GO:0031674	I band	0.00536356	0.402277	0	0	19	122
GO:0097731 9+0 non-motile cilium	14	0.402277	1.061	0.175	Cellular Component	GO:0097731	9+0 non-motile cilium	0.0056181	0.402277	0	0	14	80
GO:0097733 photoreceptor cell cilium	14	0.402277	1.061	0.175	Cellular Component	GO:0097733	photoreceptor cell cilium	0.0056181	0.402277	0	0	14	80
GO:0120025 plasma membrane bounded cell projection	178	0.402277	13.495	0.098	Cellular Component	GO:0120025	plasma membrane bounded cell projection	0.00668856	0.402277	0	0	178	1809
GO:0042565 RNA nuclear export complex	2	0.402277	0.152	1	Cellular Component	GO:0042565	RNA nuclear export complex	0.00684158	0.402277	0	0	2	2
GO:0043529 GET complex	2	0.402277	0.152	1	Cellular Component	GO:0043529	GET complex	0.00684158	0.402277	0	0	2	2
GO:0071944 cell periphery	396	0.402277	30.023	0.092	Cellular Component	GO:0071944	cell periphery	0.00698652	0.402277	0	0	396	4317
GO:0008170 N-methyltransferase activity	19	0.402627	1.259	0.137	Molecular Function	GO:0008170	N-methyltransferase activity	0.022044	0.402627	0	0	19	139
GO:0018024 histone-lysine N-methyltransferase activity	10	0.402627	0.663	0.169	Molecular Function	GO:0018024	histone-lysine N-methyltransferase activity	0.0230021	0.402627	0	0	10	59
GO:0016638 oxidoreductase activity, acting on the CH-NH2 group of donors	13	0.402627	0.861	0.153	Molecular Function	GO:0016638	oxidoreductase activity, acting on the CH-NH2 group of donors	0.0233412	0.402627	0	0	13	85
GO:0047473 D-alanine [D-alanyl carrier protein] ligase activity	7	0.402627	0.464	0.2	Molecular Function	GO:0047473	D-alanine [D-alanyl carrier protein] ligase activity	0.0234176	0.402627	0	0	7	35
GO:0004591 oxoglutarate dehydrogenase (succinyl-transferring) activity	3	0.402627	0.199	0.375	Molecular Function	GO:0004591	oxoglutarate dehydrogenase (succinyl-transferring) activity	0.0235382	0.402627	0	0	3	8
GO:0004814 arginine-tRNA ligase activity	3	0.402627	0.199	0.375	Molecular Function	GO:0004814	arginine-tRNA ligase activity	0.0235382	0.402627	0	0	3	8
GO:0005005 transmembrane-ephrin receptor activity	3	0.402627	0.199	0.375	Molecular Function	GO:0005005	transmembrane-ephrin receptor activity	0.0235382	0.402627	0	0	3	8
GO:0032454 histone H3-methyl-lysine-9 demethylase activity	3	0.402627	0.199	0.375	Molecular Function	GO:0032454	histone H3-methyl-lysine-9 demethylase activity	0.0235382	0.402627	0	0	3	8
GO:0046935 1-phosphatidylinositol-3-kinase regulator activity	3	0.402627	0.199	0.375	Molecular Function	GO:0046935	1-phosphatidylinositol-3-kinase regulator activity	0.0235382	0.402627	0	0	3	8
GO:0042054 histone methyltransferase activity	11	0.407348	0.729	0.162	Molecular Function	GO:0042054	histone methyltransferase activity	0.0242888	0.407348	0	0	11	68
GO:0017136 NAD-dependent histone deacetylase activity	4	0.407348	0.265	0.286	Molecular Function	GO:0017136	NAD-dependent histone deacetylase activity	0.0244409	0.407348	0	0	4	14
GO:0050627 mycothione reductase activity	4	0.407348	0.265	0.286	Molecular Function	GO:0050627	mycothione reductase activity	0.0244409	0.407348	0	0	4	14
GO:0005310 dicarboxylic acid transmembrane transporter activity	6	0.410182	0.398	0.214	Molecular Function	GO:0005310	dicarboxylic acid transmembrane transporter activity	0.0254434	0.410182	0	0	6	28
GO:0015412 ABC-type molybdate transporter activity	10	0.410182	0.663	0.167	Molecular Function	GO:0015412	ABC-type molybdate transporter activity	0.0256109	0.410182	0	0	10	60
GO:0030234 enzyme regulator activity	129	0.410182	8.549	0.098	Molecular Function	GO:0030234	enzyme regulator activity	0.0256247	0.410182	0	0	129	1312
GO:0005216 ion channel activity	63	0.410182	4.175	0.107	Molecular Function	GO:0005216	ion channel activity	0.0256311	0.410182	0	0	63	591
GO:0004362 glutathione-disulfide reductase (NADPH) activity	5	0.410182	0.331	0.238	Molecular Function	GO:0004362	glutathione-disulfide reductase (NADPH) activity	0.0263529	0.410182	0	0	5	21
GO:0016661 oxidoreductase activity, acting on other nitrogenous compounds as donors	5	0.410182	0.331	0.238	Molecular Function	GO:0016661	oxidoreductase activity, acting on other nitrogenous compounds as donors	0.0263529	0.410182	0	0	5	21
GO:0005044 scavenger receptor activity	9	0.410182	0.596	0.173	Molecular Function	GO:0005044	scavenger receptor activity	0.0266732	0.410182	0	0	9	52
GO:0032778 P-type cobalt transporter activity	11	0.410182	0.729	0.159	Molecular Function	GO:0032778	P-type cobalt transporter activity	0.0267953	0.410182	0	0	11	69
GO:0004148 dihydrolipoyl dehydrogenase activity	7	0.410182	0.464	0.194	Molecular Function	GO:0004148	dihydrolipoyl dehydrogenase activity	0.0270442	0.410182	0	0	7	36
GO:0009381 excinuclease ABC activity	12	0.410182	0.795	0.152	Molecular Function	GO:0009381	excinuclease ABC activity	0.0300193	0.410182	0	0	12	79
GO:0004791 thioredoxin-disulfide reductase activity	8	0.410182	0.53	0.178	Molecular Function	GO:0004791	thioredoxin-disulfide reductase activity	0.0308211	0.410182	0	0	8	45
GO:0017022 myosin binding	10	0.410182	0.663	0.161	Molecular Function	GO:0017022	myosin binding	0.0314518	0.410182	0	0	10	62
GO:0016307 phosphatidylinositol phosphate kinase activity	5	0.410182	0.331	0.227	Molecular Function	GO:0016307	phosphatidylinositol phosphate kinase activity	0.0318296	0.410182	0	0	5	22
GO:0005536 glucose binding	3	0.410182	0.199	0.333	Molecular Function	GO:0005536	glucose binding	0.0331534	0.410182	0	0	3	9
GO:0070016 armadillo repeat domain binding	3	0.410182	0.199	0.333	Molecular Function	GO:0070016	armadillo repeat domain binding	0.0331534	0.410182	0	0	3	9
GO:0070679 inositol 1,4,5 trisphosphate binding	3	0.410182	0.199	0.333	Molecular Function	GO:0070679	inositol 1,4,5 trisphosphate binding	0.0331534	0.410182	0	0	3	9
GO:0035381 ATP-gated ion channel activity	9	0.410182	0.596	0.167	Molecular Function	GO:0035381	ATP-gated ion channel activity	0.0332518	0.410182	0	0	9	54
GO:0015267 channel activity	67	0.410182	4.44	0.104	Molecular Function	GO:0015267	channel activity	0.0345014	0.410182	0	0	67	644
GO:0008483 transaminase activity	8	0.410182	0.53	0.174	Molecular Function	GO:0008483	transaminase activity	0.0346819	0.410182	0	0	8	46
GO:0000993 RNA polymerase II complex binding	6	0.410182	0.398	0.2	Molecular Function	GO:0000993	RNA polymerase II complex binding	0.034811	0.410182	0	0	6	30
GO:0004435 phosphatidylinositol phospholipase C activity	6	0.410182	0.398	0.2	Molecular Function	GO:0004435	phosphatidylinositol phospholipase C activity	0.034811	0.410182	0	0	6	30
GO:0045152 antisigma factor binding	11	0.410182	0.729	0.153	Molecular Function	GO:0045152	antisigma factor binding	0.0354268	0.410182	0	0	11	72
GO:0051117 ATPase binding	11	0.410182	0.729	0.153	Molecular Function	GO:0051117	ATPase binding	0.0354268	0.410182	0	0	11	72
GO:0022803 passive transmembrane transporter activity	67	0.410182	4.44	0.104	Molecular Function	GO:0022803	passive transmembrane transporter activity	0.0364743	0.410182	0	0	67	646
GO:0008047 enzyme activator activity	49	0.410182	3.247	0.108	Molecular Function	GO:0008047	enzyme activator activity	0.0371573	0.410182	0	0	49	454
GO:0004046 aminoacylase activity	2	0.410182	0.133	0.5	Molecular Function	GO:0004046	aminoacylase activity	0.0371953	0.410182	0	0	2	4
GO:0004096 catalase activity	2	0.410182	0.133	0.5	Molecular Function	GO:0004096	catalase activity	0.0371953	0.410182	0	0	2	4
GO:0004648 O-phospho-L-serine:2-oxoglutarate aminotransferase activity	2	0.410182	0.133	0.5	Molecular Function	GO:0004648	O-phospho-L-serine:2-oxoglutarate aminotransferase activity	0.0371953	0.410182	0	0	2	4
GO:0008048 calcium sensitive guanylate cyclase activator activity	2	0.410182	0.133	0.5	Molecular Function	GO:0008048	calcium sensitive guanylate cyclase activator activity	0.0371953	0.410182	0	0	2	4
GO:0008184 glycogen phosphorylase activity	2	0.410182	0.133	0.5	Molecular Function	GO:0008184	glycogen phosphorylase activity	0.0371953	0.410182	0	0	2	4
GO:0022850 serotonin-gated cation-selective channel activity	2	0.410182	0.133	0.5	Molecular Function	GO:0022850	serotonin-gated cation-selective channel activity	0.0371953	0.410182	0	0	2	4
GO:0032450 maltose alpha-glucosidase activity	2	0.410182	0.133	0.5	Molecular Function	GO:0032450	maltose alpha-glucosidase activity	0.0371953	0.410182	0	0	2	4
GO:0044020 histone methyltransferase activity (H4-R3 specific)	2	0.410182	0.133	0.5	Molecular Function	GO:0044020	histone methyltransferase activity (H4-R3 specific)	0.0371953	0.410182	0	0	2	4
GO:0046539 histamine N-methyltransferase activity	2	0.410182	0.133	0.5	Molecular Function	GO:0046539	histamine N-methyltransferase activity	0.0371953	0.410182	0	0	2	4
GO:0098603 selenol Se-methyltransferase activity	2	0.410182	0.133	0.5	Molecular Function	GO:0098603	selenol Se-methyltransferase activity	0.0371953	0.410182	0	0	2	4
GO:0098821 BMP receptor activity	2	0.410182	0.133	0.5	Molecular Function	GO:0098821	BMP receptor activity	0.0371953	0.410182	0	0	2	4
GO:0016791 phosphatase activity	53	0.410182	3.512	0.107	Molecular Function	GO:0016791	phosphatase activity	0.0378021	0.410182	0	0	53	497
GO:0140096 catalytic activity, acting on a protein	302	0.410182	20.013	0.091	Molecular Function	GO:0140096	catalytic activity, acting on a protein	0.038353	0.410182	0	0	302	3309
GO:0140677 molecular function activator activity	49	0.410182	3.247	0.108	Molecular Function	GO:0140677	molecular function activator activity	0.0383976	0.410182	0	0	49	455
GO:0015145 monosaccharide transmembrane transporter activity	11	0.410182	0.729	0.151	Molecular Function	GO:0015145	monosaccharide transmembrane transporter activity	0.0386942	0.410182	0	0	11	73
GO:0004400 histidinol-phosphate transaminase activity	4	0.410182	0.265	0.25	Molecular Function	GO:0004400	histidinol-phosphate transaminase activity	0.0389038	0.410182	0	0	4	16
GO:0016624 oxidoreductase activity, acting on the aldehyde or oxo group of donors, disulfide as acceptor	4	0.410182	0.265	0.25	Molecular Function	GO:0016624	oxidoreductase activity, acting on the aldehyde or oxo group of donors, disulfide as acceptor	0.0389038	0.410182	0	0	4	16
GO:0034979 NAD-dependent protein deacetylase activity	4	0.410182	0.265	0.25	Molecular Function	GO:0034979	NAD-dependent protein deacetylase activity	0.0389038	0.410182	0	0	4	16
GO:0003987 acetate-CoA ligase activity	6	0.410182	0.398	0.194	Molecular Function	GO:0003987	acetate-CoA ligase activity	0.0402276	0.410182	0	0	6	31
GO:0140142 nucleocytoplasmic carrier activity	6	0.410182	0.398	0.194	Molecular Function	GO:0140142	nucleocytoplasmic carrier activity	0.0402276	0.410182	0	0	6	31
GO:0140657 ATP-dependent activity	99	0.410182	6.561	0.099	Molecular Function	GO:0140657	ATP-dependent activity	0.0407786	0.410182	0	0	99	1001
GO:0072341 modified amino acid binding	10	0.410182	0.663	0.154	Molecular Function	GO:0072341	modified amino acid binding	0.0418765	0.410182	0	0	10	65
GO:0017111 nucleoside-triphosphatase activity	115	0.410182	7.621	0.097	Molecular Function	GO:0017111	nucleoside-triphosphatase activity	0.0425749	0.410182	0	0	115	1181
GO:0001098 basal transcription machinery binding	8	0.410182	0.53	0.167	Molecular Function	GO:0001098	basal transcription machinery binding	0.0433552	0.410182	0	0	8	48
GO:0001099 basal RNA polymerase II transcription machinery binding	8	0.410182	0.53	0.167	Molecular Function	GO:0001099	basal RNA polymerase II transcription machinery binding	0.0433552	0.410182	0	0	8	48
GO:0015616 DNA translocase activity	3	0.410182	0.199	0.3	Molecular Function	GO:0015616	DNA translocase activity	0.0444868	0.410182	0	0	3	10
GO:0016208 AMP binding	3	0.410182	0.199	0.3	Molecular Function	GO:0016208	AMP binding	0.0444868	0.410182	0	0	3	10
GO:0016972 thiol oxidase activity	3	0.410182	0.199	0.3	Molecular Function	GO:0016972	thiol oxidase activity	0.0444868	0.410182	0	0	3	10
GO:0046537 2,3-bisphosphoglycerate-independent phosphoglycerate mutase activity	3	0.410182	0.199	0.3	Molecular Function	GO:0046537	2,3-bisphosphoglycerate-independent phosphoglycerate mutase activity	0.0444868	0.410182	0	0	3	10
GO:0061578 Lys63-specific deubiquitinase activity	3	0.410182	0.199	0.3	Molecular Function	GO:0061578	Lys63-specific deubiquitinase activity	0.0444868	0.410182	0	0	3	10
GO:0004620 phospholipase activity	13	0.410182	0.861	0.14	Molecular Function	GO:0004620	phospholipase activity	0.0445714	0.410182	0	0	13	93
GO:0008092 cytoskeletal protein binding	92	0.410182	6.097	0.099	Molecular Function	GO:0008092	cytoskeletal protein binding	0.0449675	0.410182	0	0	92	928
GO:0008689 3-demethylubiquinone-9 3-O-methyltransferase activity	9	0.410182	0.596	0.158	Molecular Function	GO:0008689	3-demethylubiquinone-9 3-O-methyltransferase activity	0.045092	0.410182	0	0	9	57
GO:0061542 3-demethylubiquinol-n 3-O-methyltransferase activity	9	0.410182	0.596	0.158	Molecular Function	GO:0061542	3-demethylubiquinol-n 3-O-methyltransferase activity	0.045092	0.410182	0	0	9	57
GO:0016811 hydrolase activity, acting on carbon-nitrogen (but not peptide) bonds, in linear amides	15	0.410182	0.994	0.134	Molecular Function	GO:0016811	hydrolase activity, acting on carbon-nitrogen (but not peptide) bonds, in linear amides	0.0452479	0.410182	0	0	15	112
GO:0051879 Hsp90 protein binding	7	0.410182	0.464	0.175	Molecular Function	GO:0051879	Hsp90 protein binding	0.0453055	0.410182	0	0	7	40
GO:0004725 protein tyrosine phosphatase activity	18	0.410182	1.193	0.128	Molecular Function	GO:0004725	protein tyrosine phosphatase activity	0.0457117	0.410182	0	0	18	141
GO:0015108 chloride transmembrane transporter activity	10	0.410182	0.663	0.152	Molecular Function	GO:0015108	chloride transmembrane transporter activity	0.0458198	0.410182	0	0	10	66
GO:0016279 protein-lysine N-methyltransferase activity	11	0.410182	0.729	0.147	Molecular Function	GO:0016279	protein-lysine N-methyltransferase activity	0.0458457	0.410182	0	0	11	75
GO:0019899 enzyme binding	186	0.410182	12.326	0.094	Molecular Function	GO:0019899	enzyme binding	0.0462168	0.410182	0	0	186	1988
GO:0004713 protein tyrosine kinase activity	19	0.410182	1.259	0.126	Molecular Function	GO:0004713	protein tyrosine kinase activity	0.0463469	0.410182	0	0	19	151
GO:0140359 ABC-type transporter activity	23	0.410182	1.524	0.12	Molecular Function	GO:0140359	ABC-type transporter activity	0.0472366	0.410182	0	0	23	191
GO:0002161 aminoacyl-tRNA editing activity	4	0.410182	0.265	0.235	Molecular Function	GO:0002161	aminoacyl-tRNA editing activity	0.0476184	0.410182	0	0	4	17
GO:0004825 methionine-tRNA ligase activity	4	0.410182	0.265	0.235	Molecular Function	GO:0004825	methionine-tRNA ligase activity	0.0476184	0.410182	0	0	4	17
GO:0008318 protein prenyltransferase activity	4	0.410182	0.265	0.235	Molecular Function	GO:0008318	protein prenyltransferase activity	0.0476184	0.410182	0	0	4	17
GO:0071813 lipoprotein particle binding	4	0.410182	0.265	0.235	Molecular Function	GO:0071813	lipoprotein particle binding	0.0476184	0.410182	0	0	4	17
GO:0071814 protein-lipid complex binding	4	0.410182	0.265	0.235	Molecular Function	GO:0071814	protein-lipid complex binding	0.0476184	0.410182	0	0	4	17
GO:0016788 hydrolase activity, acting on ester bonds	136	0.410182	9.013	0.096	Molecular Function	GO:0016788	hydrolase activity, acting on ester bonds	0.0488292	0.410182	0	0	136	1424
GO:0051119 sugar transmembrane transporter activity	16	0.410182	1.06	0.13	Molecular Function	GO:0051119	sugar transmembrane transporter activity	0.0496078	0.410182	0	0	16	123
GO:0016278 lysine N-methyltransferase activity	11	0.410182	0.729	0.145	Molecular Function	GO:0016278	lysine N-methyltransferase activity	0.0497392	0.410182	0	0	11	76
GO:0042910 xenobiotic transmembrane transporter activity	18	0.410182	1.193	0.126	Molecular Function	GO:0042910	xenobiotic transmembrane transporter activity	0.0512853	0.410182	0	0	18	143
GO:0004536 deoxyribonuclease activity	29	0.410182	1.922	0.114	Molecular Function	GO:0004536	deoxyribonuclease activity	0.0518087	0.410182	0	0	29	254
GO:0015171 amino acid transmembrane transporter activity	24	0.410182	1.59	0.118	Molecular Function	GO:0015171	amino acid transmembrane transporter activity	0.0518459	0.410182	0	0	24	203
GO:0016405 CoA-ligase activity	6	0.410182	0.398	0.182	Molecular Function	GO:0016405	CoA-ligase activity	0.0525826	0.410182	0	0	6	33
GO:0016769 transferase activity, transferring nitrogenous groups	8	0.410182	0.53	0.16	Molecular Function	GO:0016769	transferase activity, transferring nitrogenous groups	0.0533477	0.410182	0	0	8	50
GO:0022836 gated channel activity	42	0.410182	2.783	0.107	Molecular Function	GO:0022836	gated channel activity	0.0536932	0.410182	0	0	42	391
GO:0005342 organic acid transmembrane transporter activity	36	0.410182	2.386	0.109	Molecular Function	GO:0005342	organic acid transmembrane transporter activity	0.0562854	0.410182	0	0	36	329
GO:0046943 carboxylic acid transmembrane transporter activity	36	0.410182	2.386	0.109	Molecular Function	GO:0046943	carboxylic acid transmembrane transporter activity	0.0562854	0.410182	0	0	36	329
GO:0005506 iron ion binding	23	0.410182	1.524	0.118	Molecular Function	GO:0005506	iron ion binding	0.0572426	0.410182	0	0	23	195
GO:0042834 peptidoglycan binding	4	0.410182	0.265	0.222	Molecular Function	GO:0042834	peptidoglycan binding	0.0573196	0.410182	0	0	4	18
GO:0050451 CoA-disulfide reductase activity	4	0.410182	0.265	0.222	Molecular Function	GO:0050451	CoA-disulfide reductase activity	0.0573196	0.410182	0	0	4	18
GO:0050699 WW domain binding	4	0.410182	0.265	0.222	Molecular Function	GO:0050699	WW domain binding	0.0573196	0.410182	0	0	4	18
GO:0004813 alanine-tRNA ligase activity	3	0.410182	0.199	0.273	Molecular Function	GO:0004813	alanine-tRNA ligase activity	0.0574741	0.410182	0	0	3	11
GO:0005041 low-density lipoprotein particle receptor activity	3	0.410182	0.199	0.273	Molecular Function	GO:0005041	low-density lipoprotein particle receptor activity	0.0574741	0.410182	0	0	3	11
GO:0005049 nuclear export signal receptor activity	3	0.410182	0.199	0.273	Molecular Function	GO:0005049	nuclear export signal receptor activity	0.0574741	0.410182	0	0	3	11
GO:0035014 phosphatidylinositol 3-kinase regulator activity	3	0.410182	0.199	0.273	Molecular Function	GO:0035014	phosphatidylinositol 3-kinase regulator activity	0.0574741	0.410182	0	0	3	11
GO:0036312 phosphatidylinositol 3-kinase regulatory subunit binding	3	0.410182	0.199	0.273	Molecular Function	GO:0036312	phosphatidylinositol 3-kinase regulatory subunit binding	0.0574741	0.410182	0	0	3	11
GO:0043295 glutathione binding	3	0.410182	0.199	0.273	Molecular Function	GO:0043295	glutathione binding	0.0574741	0.410182	0	0	3	11
GO:0071933 Arp2/3 complex binding	3	0.410182	0.199	0.273	Molecular Function	GO:0071933	Arp2/3 complex binding	0.0574741	0.410182	0	0	3	11
GO:0005319 lipid transporter activity	21	0.410182	1.392	0.12	Molecular Function	GO:0005319	lipid transporter activity	0.0576998	0.410182	0	0	21	175
GO:0003779 actin binding	44	0.410182	2.916	0.106	Molecular Function	GO:0003779	actin binding	0.0585769	0.410182	0	0	44	415
GO:0004558 alpha-1,4-glucosidase activity	2	0.410182	0.133	0.4	Molecular Function	GO:0004558	alpha-1,4-glucosidase activity	0.0586013	0.410182	0	0	2	5
GO:0004689 phosphorylase kinase activity	2	0.410182	0.133	0.4	Molecular Function	GO:0004689	phosphorylase kinase activity	0.0586013	0.410182	0	0	2	5
GO:0005314 high-affinity glutamate transmembrane transporter activity	2	0.410182	0.133	0.4	Molecular Function	GO:0005314	high-affinity glutamate transmembrane transporter activity	0.0586013	0.410182	0	0	2	5
GO:0008741 ribulokinase activity	2	0.410182	0.133	0.4	Molecular Function	GO:0008741	ribulokinase activity	0.0586013	0.410182	0	0	2	5
GO:0008940 nitrate reductase activity	2	0.410182	0.133	0.4	Molecular Function	GO:0008940	nitrate reductase activity	0.0586013	0.410182	0	0	2	5
GO:0008993 rhamnulokinase activity	2	0.410182	0.133	0.4	Molecular Function	GO:0008993	rhamnulokinase activity	0.0586013	0.410182	0	0	2	5
GO:0016882 cyclo-ligase activity	2	0.410182	0.133	0.4	Molecular Function	GO:0016882	cyclo-ligase activity	0.0586013	0.410182	0	0	2	5
GO:0035241 protein-arginine omega-N monomethyltransferase activity	2	0.410182	0.133	0.4	Molecular Function	GO:0035241	protein-arginine omega-N monomethyltransferase activity	0.0586013	0.410182	0	0	2	5
GO:0046974 histone methyltransferase activity (H3-K9 specific)	2	0.410182	0.133	0.4	Molecular Function	GO:0046974	histone methyltransferase activity (H3-K9 specific)	0.0586013	0.410182	0	0	2	5
GO:0050291 sphingosine N-acyltransferase activity	2	0.410182	0.133	0.4	Molecular Function	GO:0050291	sphingosine N-acyltransferase activity	0.0586013	0.410182	0	0	2	5
GO:0070735 protein-glycine ligase activity	2	0.410182	0.133	0.4	Molecular Function	GO:0070735	protein-glycine ligase activity	0.0586013	0.410182	0	0	2	5
GO:0005496 steroid binding	10	0.410182	0.663	0.145	Molecular Function	GO:0005496	steroid binding	0.0591259	0.410182	0	0	10	69
GO:0033221 ATPase-coupled urea transmembrane transporter activity	10	0.410182	0.663	0.145	Molecular Function	GO:0033221	ATPase-coupled urea transmembrane transporter activity	0.0591259	0.410182	0	0	10	69
GO:0004520 endodeoxyribonuclease activity	16	0.410182	1.06	0.127	Molecular Function	GO:0004520	endodeoxyribonuclease activity	0.0594182	0.410182	0	0	16	126
GO:0050218 propionate-CoA ligase activity	5	0.410182	0.331	0.192	Molecular Function	GO:0050218	propionate-CoA ligase activity	0.0604479	0.410182	0	0	5	26
GO:0030165 PDZ domain binding	12	0.410182	0.795	0.136	Molecular Function	GO:0030165	PDZ domain binding	0.0610413	0.410182	0	0	12	88
GO:0015416 ABC-type phosphonate transporter activity	11	0.410182	0.729	0.139	Molecular Function	GO:0015416	ABC-type phosphonate transporter activity	0.0627374	0.410182	0	0	11	79
GO:0016878 acid-thiol ligase activity	7	0.410182	0.464	0.163	Molecular Function	GO:0016878	acid-thiol ligase activity	0.0632112	0.410182	0	0	7	43
GO:0015318 inorganic molecular entity transmembrane transporter activity	122	0.410182	8.085	0.095	Molecular Function	GO:0015318	inorganic molecular entity transmembrane transporter activity	0.0635461	0.410182	0	0	122	1281
GO:0033225 ATPase-coupled 2-aminoethylphosphonate transporter activity	10	0.410182	0.663	0.143	Molecular Function	GO:0033225	ATPase-coupled 2-aminoethylphosphonate transporter activity	0.0640664	0.410182	0	0	10	70
GO:0016877 ligase activity, forming carbon-sulfur bonds	9	0.410182	0.596	0.148	Molecular Function	GO:0016877	ligase activity, forming carbon-sulfur bonds	0.0648256	0.410182	0	0	9	61
GO:0016765 transferase activity, transferring alkyl or aryl (other than methyl) groups	12	0.410182	0.795	0.135	Molecular Function	GO:0016765	transferase activity, transferring alkyl or aryl (other than methyl) groups	0.0654535	0.410182	0	0	12	89
GO:0016209 antioxidant activity	15	0.410182	0.994	0.127	Molecular Function	GO:0016209	antioxidant activity	0.0659033	0.410182	0	0	15	118
GO:0140101 catalytic activity, acting on a tRNA	28	0.410182	1.856	0.112	Molecular Function	GO:0140101	catalytic activity, acting on a tRNA	0.0669928	0.410182	0	0	28	250
GO:0004629 phospholipase C activity	6	0.410182	0.398	0.171	Molecular Function	GO:0004629	phospholipase C activity	0.067007	0.410182	0	0	6	35
GO:0070530 K63-linked polyubiquitin modification-dependent protein binding	4	0.410182	0.265	0.211	Molecular Function	GO:0070530	K63-linked polyubiquitin modification-dependent protein binding	0.0679922	0.410182	0	0	4	19
GO:0032561 guanyl ribonucleotide binding	67	0.410182	4.44	0.1	Molecular Function	GO:0032561	guanyl ribonucleotide binding	0.0691702	0.410182	0	0	67	671
GO:0005525 GTP binding	65	0.410182	4.307	0.1	Molecular Function	GO:0005525	GTP binding	0.0691778	0.410182	0	0	65	649
GO:0015098 molybdate ion transmembrane transporter activity	10	0.410182	0.663	0.141	Molecular Function	GO:0015098	molybdate ion transmembrane transporter activity	0.0692645	0.410182	0	0	10	71
GO:0048502 ABC-type thiamine transporter activity	10	0.410182	0.663	0.141	Molecular Function	GO:0048502	ABC-type thiamine transporter activity	0.0692645	0.410182	0	0	10	71
GO:0140394 ABC-type azole transporter activity	10	0.410182	0.663	0.141	Molecular Function	GO:0140394	ABC-type azole transporter activity	0.0692645	0.410182	0	0	10	71
GO:0070402 NADPH binding	5	0.410182	0.331	0.185	Molecular Function	GO:0070402	NADPH binding	0.0693084	0.410182	0	0	5	27
GO:0008028 monocarboxylic acid transmembrane transporter activity	21	0.410182	1.392	0.117	Molecular Function	GO:0008028	monocarboxylic acid transmembrane transporter activity	0.0699072	0.410182	0	0	21	179
GO:0004175 endopeptidase activity	73	0.410182	4.838	0.099	Molecular Function	GO:0004175	endopeptidase activity	0.0704125	0.410182	0	0	73	738
GO:0004619 phosphoglycerate mutase activity	3	0.410182	0.199	0.25	Molecular Function	GO:0004619	phosphoglycerate mutase activity	0.072026	0.410182	0	0	3	12
GO:0005542 folic acid binding	3	0.410182	0.199	0.25	Molecular Function	GO:0005542	folic acid binding	0.072026	0.410182	0	0	3	12
GO:0030169 low-density lipoprotein particle binding	3	0.410182	0.199	0.25	Molecular Function	GO:0030169	low-density lipoprotein particle binding	0.072026	0.410182	0	0	3	12
GO:0030215 semaphorin receptor binding	3	0.410182	0.199	0.25	Molecular Function	GO:0030215	semaphorin receptor binding	0.072026	0.410182	0	0	3	12
GO:0017025 TBP-class protein binding	6	0.410182	0.398	0.167	Molecular Function	GO:0017025	TBP-class protein binding	0.0749995	0.410182	0	0	6	36
GO:0016491 oxidoreductase activity	124	0.410182	8.217	0.094	Molecular Function	GO:0016491	oxidoreductase activity	0.0758802	0.410182	0	0	124	1314
GO:0050660 flavin adenine dinucleotide binding	13	0.410182	0.861	0.129	Molecular Function	GO:0050660	flavin adenine dinucleotide binding	0.0765429	0.410182	0	0	13	101
GO:0004714 transmembrane receptor protein tyrosine kinase activity	8	0.410182	0.53	0.148	Molecular Function	GO:0004714	transmembrane receptor protein tyrosine kinase activity	0.0774512	0.410182	0	0	8	54
GO:0019199 transmembrane receptor protein kinase activity	11	0.410182	0.729	0.134	Molecular Function	GO:0019199	transmembrane receptor protein kinase activity	0.0777727	0.410182	0	0	11	82
GO:1904680 peptide transmembrane transporter activity	11	0.410182	0.729	0.134	Molecular Function	GO:1904680	peptide transmembrane transporter activity	0.0777727	0.410182	0	0	11	82
GO:0005385 zinc ion transmembrane transporter activity	4	0.410182	0.265	0.2	Molecular Function	GO:0005385	zinc ion transmembrane transporter activity	0.079611	0.410182	0	0	4	20
GO:0016152 mercury (II) reductase activity	4	0.410182	0.265	0.2	Molecular Function	GO:0016152	mercury (II) reductase activity	0.079611	0.410182	0	0	4	20
GO:0030729 acetoacetate-CoA ligase activity	4	0.410182	0.265	0.2	Molecular Function	GO:0030729	acetoacetate-CoA ligase activity	0.079611	0.410182	0	0	4	20
GO:0050998 nitric-oxide synthase binding	4	0.410182	0.265	0.2	Molecular Function	GO:0050998	nitric-oxide synthase binding	0.079611	0.410182	0	0	4	20
GO:0042626 ATPase-coupled transmembrane transporter activity	46	0.410182	3.048	0.103	Molecular Function	GO:0042626	ATPase-coupled transmembrane transporter activity	0.0798859	0.410182	0	0	46	447
GO:0019001 guanyl nucleotide binding	67	0.410182	4.44	0.099	Molecular Function	GO:0019001	guanyl nucleotide binding	0.0813104	0.410182	0	0	67	678
GO:0004252 serine-type endopeptidase activity	42	0.410182	2.783	0.104	Molecular Function	GO:0004252	serine-type endopeptidase activity	0.082899	0.410182	0	0	42	405
GO:0016462 pyrophosphatase activity	117	0.410182	7.753	0.094	Molecular Function	GO:0016462	pyrophosphatase activity	0.0829641	0.410182	0	0	117	1240
GO:0000268 peroxisome targeting sequence binding	2	0.410182	0.133	0.333	Molecular Function	GO:0000268	peroxisome targeting sequence binding	0.0831305	0.410182	0	0	2	6
GO:0003862 3-isopropylmalate dehydrogenase activity	2	0.410182	0.133	0.333	Molecular Function	GO:0003862	3-isopropylmalate dehydrogenase activity	0.0831305	0.410182	0	0	2	6
GO:0003994 aconitate hydratase activity	2	0.410182	0.133	0.333	Molecular Function	GO:0003994	aconitate hydratase activity	0.0831305	0.410182	0	0	2	6
GO:0004042 acetyl-CoA:L-glutamate N-acetyltransferase activity	2	0.410182	0.133	0.333	Molecular Function	GO:0004042	acetyl-CoA:L-glutamate N-acetyltransferase activity	0.0831305	0.410182	0	0	2	6
GO:0004126 cytidine deaminase activity	2	0.410182	0.133	0.333	Molecular Function	GO:0004126	cytidine deaminase activity	0.0831305	0.410182	0	0	2	6
GO:0004449 isocitrate dehydrogenase (NAD+) activity	2	0.410182	0.133	0.333	Molecular Function	GO:0004449	isocitrate dehydrogenase (NAD+) activity	0.0831305	0.410182	0	0	2	6
GO:0004645 1,4-alpha-oligoglucan phosphorylase activity	2	0.410182	0.133	0.333	Molecular Function	GO:0004645	1,4-alpha-oligoglucan phosphorylase activity	0.0831305	0.410182	0	0	2	6
GO:0005021 vascular endothelial growth factor-activated receptor activity	2	0.410182	0.133	0.333	Molecular Function	GO:0005021	vascular endothelial growth factor-activated receptor activity	0.0831305	0.410182	0	0	2	6
GO:0008254 3'-nucleotidase activity	2	0.410182	0.133	0.333	Molecular Function	GO:0008254	3'-nucleotidase activity	0.0831305	0.410182	0	0	2	6
GO:0008455 alpha-1,6-mannosylglycoprotein 2-beta-N-acetylglucosaminyltransferase activity	2	0.410182	0.133	0.333	Molecular Function	GO:0008455	alpha-1,6-mannosylglycoprotein 2-beta-N-acetylglucosaminyltransferase activity	0.0831305	0.410182	0	0	2	6
GO:0008737 L-fuculokinase activity	2	0.410182	0.133	0.333	Molecular Function	GO:0008737	L-fuculokinase activity	0.0831305	0.410182	0	0	2	6
GO:0010484 H3 histone acetyltransferase activity	2	0.410182	0.133	0.333	Molecular Function	GO:0010484	H3 histone acetyltransferase activity	0.0831305	0.410182	0	0	2	6
GO:0016308 1-phosphatidylinositol-4-phosphate 5-kinase activity	2	0.410182	0.133	0.333	Molecular Function	GO:0016308	1-phosphatidylinositol-4-phosphate 5-kinase activity	0.0831305	0.410182	0	0	2	6
GO:0017116 single-stranded DNA helicase activity	2	0.410182	0.133	0.333	Molecular Function	GO:0017116	single-stranded DNA helicase activity	0.0831305	0.410182	0	0	2	6
GO:0031957 very long-chain fatty acid-CoA ligase activity	2	0.410182	0.133	0.333	Molecular Function	GO:0031957	very long-chain fatty acid-CoA ligase activity	0.0831305	0.410182	0	0	2	6
GO:0046976 histone methyltransferase activity (H3-K27 specific)	2	0.410182	0.133	0.333	Molecular Function	GO:0046976	histone methyltransferase activity (H3-K27 specific)	0.0831305	0.410182	0	0	2	6
GO:0070883 pre-miRNA binding	2	0.410182	0.133	0.333	Molecular Function	GO:0070883	pre-miRNA binding	0.0831305	0.410182	0	0	2	6
GO:1901612 cardiolipin binding	2	0.410182	0.133	0.333	Molecular Function	GO:1901612	cardiolipin binding	0.0831305	0.410182	0	0	2	6
GO:0002046 opsin binding	1	0.410182	0.066	1	Molecular Function	GO:0002046	opsin binding	0.0833702	0.410182	0	0	1	1
GO:0004072 aspartate kinase activity	1	0.410182	0.066	1	Molecular Function	GO:0004072	aspartate kinase activity	0.0833702	0.410182	0	0	1	1
GO:0004085 butyryl-CoA dehydrogenase activity	1	0.410182	0.066	1	Molecular Function	GO:0004085	butyryl-CoA dehydrogenase activity	0.0833702	0.410182	0	0	1	1
GO:0004358 glutamate N-acetyltransferase activity	1	0.410182	0.066	1	Molecular Function	GO:0004358	glutamate N-acetyltransferase activity	0.0833702	0.410182	0	0	1	1
GO:0004454 ketohexokinase activity	1	0.410182	0.066	1	Molecular Function	GO:0004454	ketohexokinase activity	0.0833702	0.410182	0	0	1	1
GO:0004502 kynurenine 3-monooxygenase activity	1	0.410182	0.066	1	Molecular Function	GO:0004502	kynurenine 3-monooxygenase activity	0.0833702	0.410182	0	0	1	1
GO:0004509 steroid 21-monooxygenase activity	1	0.410182	0.066	1	Molecular Function	GO:0004509	steroid 21-monooxygenase activity	0.0833702	0.410182	0	0	1	1
GO:0004657 proline dehydrogenase activity	1	0.410182	0.066	1	Molecular Function	GO:0004657	proline dehydrogenase activity	0.0833702	0.410182	0	0	1	1
GO:0004692 cGMP-dependent protein kinase activity	1	0.410182	0.066	1	Molecular Function	GO:0004692	cGMP-dependent protein kinase activity	0.0833702	0.410182	0	0	1	1
GO:0005018 platelet-derived growth factor alpha-receptor activity	1	0.410182	0.066	1	Molecular Function	GO:0005018	platelet-derived growth factor alpha-receptor activity	0.0833702	0.410182	0	0	1	1
GO:0005294 neutral L-amino acid secondary active transmembrane transporter activity	1	0.410182	0.066	1	Molecular Function	GO:0005294	neutral L-amino acid secondary active transmembrane transporter activity	0.0833702	0.410182	0	0	1	1
GO:0005350 pyrimidine nucleobase transmembrane transporter activity	1	0.410182	0.066	1	Molecular Function	GO:0005350	pyrimidine nucleobase transmembrane transporter activity	0.0833702	0.410182	0	0	1	1
GO:0005415 nucleoside:sodium symporter activity	1	0.410182	0.066	1	Molecular Function	GO:0005415	nucleoside:sodium symporter activity	0.0833702	0.410182	0	0	1	1
GO:0008127 quercetin 2,3-dioxygenase activity	1	0.410182	0.066	1	Molecular Function	GO:0008127	quercetin 2,3-dioxygenase activity	0.0833702	0.410182	0	0	1	1
GO:0008403 25-hydroxycholecalciferol-24-hydroxylase activity	1	0.410182	0.066	1	Molecular Function	GO:0008403	25-hydroxycholecalciferol-24-hydroxylase activity	0.0833702	0.410182	0	0	1	1
GO:0008579 JUN kinase phosphatase activity	1	0.410182	0.066	1	Molecular Function	GO:0008579	JUN kinase phosphatase activity	0.0833702	0.410182	0	0	1	1
GO:0008696 4-amino-4-deoxychorismate lyase activity	1	0.410182	0.066	1	Molecular Function	GO:0008696	4-amino-4-deoxychorismate lyase activity	0.0833702	0.410182	0	0	1	1
GO:0008812 choline dehydrogenase activity	1	0.410182	0.066	1	Molecular Function	GO:0008812	choline dehydrogenase activity	0.0833702	0.410182	0	0	1	1
GO:0009034 tryptophanase activity	1	0.410182	0.066	1	Molecular Function	GO:0009034	tryptophanase activity	0.0833702	0.410182	0	0	1	1
GO:0009035 type I site-specific deoxyribonuclease activity	1	0.410182	0.066	1	Molecular Function	GO:0009035	type I site-specific deoxyribonuclease activity	0.0833702	0.410182	0	0	1	1
GO:0009882 blue light photoreceptor activity	1	0.410182	0.066	1	Molecular Function	GO:0009882	blue light photoreceptor activity	0.0833702	0.410182	0	0	1	1
GO:0010428 methyl-CpNpG binding	1	0.410182	0.066	1	Molecular Function	GO:0010428	methyl-CpNpG binding	0.0833702	0.410182	0	0	1	1
GO:0015094 lead ion transmembrane transporter activity	1	0.410182	0.066	1	Molecular Function	GO:0015094	lead ion transmembrane transporter activity	0.0833702	0.410182	0	0	1	1
GO:0015100 vanadium ion transmembrane transporter activity	1	0.410182	0.066	1	Molecular Function	GO:0015100	vanadium ion transmembrane transporter activity	0.0833702	0.410182	0	0	1	1
GO:0015327 cystine:glutamate antiporter activity	1	0.410182	0.066	1	Molecular Function	GO:0015327	cystine:glutamate antiporter activity	0.0833702	0.410182	0	0	1	1
GO:0015328 cystine secondary active transmembrane transporter activity	1	0.410182	0.066	1	Molecular Function	GO:0015328	cystine secondary active transmembrane transporter activity	0.0833702	0.410182	0	0	1	1
GO:0015389 pyrimidine- and adenine-specific:sodium symporter activity	1	0.410182	0.066	1	Molecular Function	GO:0015389	pyrimidine- and adenine-specific:sodium symporter activity	0.0833702	0.410182	0	0	1	1
GO:0015390 purine-specific nucleoside:sodium symporter activity	1	0.410182	0.066	1	Molecular Function	GO:0015390	purine-specific nucleoside:sodium symporter activity	0.0833702	0.410182	0	0	1	1
GO:0015391 nucleobase:cation symporter activity	1	0.410182	0.066	1	Molecular Function	GO:0015391	nucleobase:cation symporter activity	0.0833702	0.410182	0	0	1	1
GO:0015446 ATPase-coupled arsenite transmembrane transporter activity	1	0.410182	0.066	1	Molecular Function	GO:0015446	ATPase-coupled arsenite transmembrane transporter activity	0.0833702	0.410182	0	0	1	1
GO:0015633 ABC-type zinc transporter activity	1	0.410182	0.066	1	Molecular Function	GO:0015633	ABC-type zinc transporter activity	0.0833702	0.410182	0	0	1	1
GO:0016005 phospholipase A2 activator activity	1	0.410182	0.066	1	Molecular Function	GO:0016005	phospholipase A2 activator activity	0.0833702	0.410182	0	0	1	1
GO:0016250 N-sulfoglucosamine sulfohydrolase activity	1	0.410182	0.066	1	Molecular Function	GO:0016250	N-sulfoglucosamine sulfohydrolase activity	0.0833702	0.410182	0	0	1	1
GO:0016275 [cytochrome c]-arginine N-methyltransferase activity	1	0.410182	0.066	1	Molecular Function	GO:0016275	[cytochrome c]-arginine N-methyltransferase activity	0.0833702	0.410182	0	0	1	1
GO:0016826 hydrolase activity, acting on acid sulfur-nitrogen bonds	1	0.410182	0.066	1	Molecular Function	GO:0016826	hydrolase activity, acting on acid sulfur-nitrogen bonds	0.0833702	0.410182	0	0	1	1
GO:0018025 calmodulin-lysine N-methyltransferase activity	1	0.410182	0.066	1	Molecular Function	GO:0018025	calmodulin-lysine N-methyltransferase activity	0.0833702	0.410182	0	0	1	1
GO:0019118 phenanthrene-epoxide hydrolase activity	1	0.410182	0.066	1	Molecular Function	GO:0019118	phenanthrene-epoxide hydrolase activity	0.0833702	0.410182	0	0	1	1
GO:0019119 phenanthrene-9,10-epoxide hydrolase activity	1	0.410182	0.066	1	Molecular Function	GO:0019119	phenanthrene-9,10-epoxide hydrolase activity	0.0833702	0.410182	0	0	1	1
GO:0019150 D-ribulokinase activity	1	0.410182	0.066	1	Molecular Function	GO:0019150	D-ribulokinase activity	0.0833702	0.410182	0	0	1	1
GO:0019799 tubulin N-acetyltransferase activity	1	0.410182	0.066	1	Molecular Function	GO:0019799	tubulin N-acetyltransferase activity	0.0833702	0.410182	0	0	1	1
GO:0019807 aspartoacylase activity	1	0.410182	0.066	1	Molecular Function	GO:0019807	aspartoacylase activity	0.0833702	0.410182	0	0	1	1
GO:0019809 spermidine binding	1	0.410182	0.066	1	Molecular Function	GO:0019809	spermidine binding	0.0833702	0.410182	0	0	1	1
GO:0030342 1-alpha,25-dihydroxyvitamin D3 24-hydroxylase activity	1	0.410182	0.066	1	Molecular Function	GO:0030342	1-alpha,25-dihydroxyvitamin D3 24-hydroxylase activity	0.0833702	0.410182	0	0	1	1
GO:0030519 snoRNP binding	1	0.410182	0.066	1	Molecular Function	GO:0030519	snoRNP binding	0.0833702	0.410182	0	0	1	1
GO:0031707 endothelin A receptor binding	1	0.410182	0.066	1	Molecular Function	GO:0031707	endothelin A receptor binding	0.0833702	0.410182	0	0	1	1
GO:0031717 cannabinoid receptor binding	1	0.410182	0.066	1	Molecular Function	GO:0031717	cannabinoid receptor binding	0.0833702	0.410182	0	0	1	1
GO:0031718 type 1 cannabinoid receptor binding	1	0.410182	0.066	1	Molecular Function	GO:0031718	type 1 cannabinoid receptor binding	0.0833702	0.410182	0	0	1	1
GO:0032145 succinate-semialdehyde dehydrogenase binding	1	0.410182	0.066	1	Molecular Function	GO:0032145	succinate-semialdehyde dehydrogenase binding	0.0833702	0.410182	0	0	1	1
GO:0032181 dinucleotide repeat insertion binding	1	0.410182	0.066	1	Molecular Function	GO:0032181	dinucleotide repeat insertion binding	0.0833702	0.410182	0	0	1	1
GO:0032427 GBD domain binding	1	0.410182	0.066	1	Molecular Function	GO:0032427	GBD domain binding	0.0833702	0.410182	0	0	1	1
GO:0032500 muramyl dipeptide binding	1	0.410182	0.066	1	Molecular Function	GO:0032500	muramyl dipeptide binding	0.0833702	0.410182	0	0	1	1
GO:0033328 peroxisome membrane targeting sequence binding	1	0.410182	0.066	1	Molecular Function	GO:0033328	peroxisome membrane targeting sequence binding	0.0833702	0.410182	0	0	1	1
GO:0034386 4-aminobutyrate:2-oxoglutarate transaminase activity	1	0.410182	0.066	1	Molecular Function	GO:0034386	4-aminobutyrate:2-oxoglutarate transaminase activity	0.0833702	0.410182	0	0	1	1
GO:0035598 N6-threonylcarbomyladenosine methylthiotransferase activity	1	0.410182	0.066	1	Molecular Function	GO:0035598	N6-threonylcarbomyladenosine methylthiotransferase activity	0.0833702	0.410182	0	0	1	1
GO:0035755 cardiolipin hydrolase activity	1	0.410182	0.066	1	Molecular Function	GO:0035755	cardiolipin hydrolase activity	0.0833702	0.410182	0	0	1	1
GO:0036105 peroxisome membrane class-1 targeting sequence binding	1	0.410182	0.066	1	Molecular Function	GO:0036105	peroxisome membrane class-1 targeting sequence binding	0.0833702	0.410182	0	0	1	1
GO:0036408 histone acetyltransferase activity (H3-K14 specific)	1	0.410182	0.066	1	Molecular Function	GO:0036408	histone acetyltransferase activity (H3-K14 specific)	0.0833702	0.410182	0	0	1	1
GO:0042017 interleukin-22 binding	1	0.410182	0.066	1	Molecular Function	GO:0042017	interleukin-22 binding	0.0833702	0.410182	0	0	1	1
GO:0042018 interleukin-22 receptor activity	1	0.410182	0.066	1	Molecular Function	GO:0042018	interleukin-22 receptor activity	0.0833702	0.410182	0	0	1	1
GO:0042132 fructose 1,6-bisphosphate 1-phosphatase activity	1	0.410182	0.066	1	Molecular Function	GO:0042132	fructose 1,6-bisphosphate 1-phosphatase activity	0.0833702	0.410182	0	0	1	1
GO:0043115 precorrin-2 dehydrogenase activity	1	0.410182	0.066	1	Molecular Function	GO:0043115	precorrin-2 dehydrogenase activity	0.0833702	0.410182	0	0	1	1
GO:0043544 lipoamide binding	1	0.410182	0.066	1	Molecular Function	GO:0043544	lipoamide binding	0.0833702	0.410182	0	0	1	1
GO:0045127 N-acetylglucosamine kinase activity	1	0.410182	0.066	1	Molecular Function	GO:0045127	N-acetylglucosamine kinase activity	0.0833702	0.410182	0	0	1	1
GO:0045174 glutathione dehydrogenase (ascorbate) activity	1	0.410182	0.066	1	Molecular Function	GO:0045174	glutathione dehydrogenase (ascorbate) activity	0.0833702	0.410182	0	0	1	1
GO:0045183 translation factor activity, non-nucleic acid binding	1	0.410182	0.066	1	Molecular Function	GO:0045183	translation factor activity, non-nucleic acid binding	0.0833702	0.410182	0	0	1	1
GO:0047021 15-hydroxyprostaglandin dehydrogenase (NADP+) activity	1	0.410182	0.066	1	Molecular Function	GO:0047021	15-hydroxyprostaglandin dehydrogenase (NADP+) activity	0.0833702	0.410182	0	0	1	1
GO:0047127 thiomorpholine-carboxylate dehydrogenase activity	1	0.410182	0.066	1	Molecular Function	GO:0047127	thiomorpholine-carboxylate dehydrogenase activity	0.0833702	0.410182	0	0	1	1
GO:0047298 (S)-3-amino-2-methylpropionate transaminase activity	1	0.410182	0.066	1	Molecular Function	GO:0047298	(S)-3-amino-2-methylpropionate transaminase activity	0.0833702	0.410182	0	0	1	1
GO:0047395 glycerophosphoinositol glycerophosphodiesterase activity	1	0.410182	0.066	1	Molecular Function	GO:0047395	glycerophosphoinositol glycerophosphodiesterase activity	0.0833702	0.410182	0	0	1	1
GO:0047453 ATP-dependent NAD(P)H-hydrate dehydratase activity	1	0.410182	0.066	1	Molecular Function	GO:0047453	ATP-dependent NAD(P)H-hydrate dehydratase activity	0.0833702	0.410182	0	0	1	1
GO:0047652 allantoate deiminase activity	1	0.410182	0.066	1	Molecular Function	GO:0047652	allantoate deiminase activity	0.0833702	0.410182	0	0	1	1
GO:0047810 D-alanine:2-oxoglutarate aminotransferase activity	1	0.410182	0.066	1	Molecular Function	GO:0047810	D-alanine:2-oxoglutarate aminotransferase activity	0.0833702	0.410182	0	0	1	1
GO:0047888 fatty acid peroxidase activity	1	0.410182	0.066	1	Molecular Function	GO:0047888	fatty acid peroxidase activity	0.0833702	0.410182	0	0	1	1
GO:0050097 methylaspartate mutase activity	1	0.410182	0.066	1	Molecular Function	GO:0050097	methylaspartate mutase activity	0.0833702	0.410182	0	0	1	1
GO:0050185 phosphatidylinositol deacylase activity	1	0.410182	0.066	1	Molecular Function	GO:0050185	phosphatidylinositol deacylase activity	0.0833702	0.410182	0	0	1	1
GO:0050221 prostaglandin-E2 9-reductase activity	1	0.410182	0.066	1	Molecular Function	GO:0050221	prostaglandin-E2 9-reductase activity	0.0833702	0.410182	0	0	1	1
GO:0050313 sulfur dioxygenase activity	1	0.410182	0.066	1	Molecular Function	GO:0050313	sulfur dioxygenase activity	0.0833702	0.410182	0	0	1	1
GO:0050371 tyrosine phenol-lyase activity	1	0.410182	0.066	1	Molecular Function	GO:0050371	tyrosine phenol-lyase activity	0.0833702	0.410182	0	0	1	1
GO:0050530 glucosylglycerol 3-phosphatase activity	1	0.410182	0.066	1	Molecular Function	GO:0050530	glucosylglycerol 3-phosphatase activity	0.0833702	0.410182	0	0	1	1
GO:0050610 methylarsonate reductase activity	1	0.410182	0.066	1	Molecular Function	GO:0050610	methylarsonate reductase activity	0.0833702	0.410182	0	0	1	1
GO:0051266 sirohydrochlorin ferrochelatase activity	1	0.410182	0.066	1	Molecular Function	GO:0051266	sirohydrochlorin ferrochelatase activity	0.0833702	0.410182	0	0	1	1
GO:0051432 BH1 domain binding	1	0.410182	0.066	1	Molecular Function	GO:0051432	BH1 domain binding	0.0833702	0.410182	0	0	1	1
GO:0051997 2-oxo-4-hydroxy-4-carboxy-5-ureidoimidazoline decarboxylase activity	1	0.410182	0.066	1	Molecular Function	GO:0051997	2-oxo-4-hydroxy-4-carboxy-5-ureidoimidazoline decarboxylase activity	0.0833702	0.410182	0	0	1	1
GO:0052890 oxidoreductase activity, acting on the CH-CH group of donors, with a flavin as acceptor	1	0.410182	0.066	1	Molecular Function	GO:0052890	oxidoreductase activity, acting on the CH-CH group of donors, with a flavin as acceptor	0.0833702	0.410182	0	0	1	1
GO:0055103 ligase regulator activity	1	0.410182	0.066	1	Molecular Function	GO:0055103	ligase regulator activity	0.0833702	0.410182	0	0	1	1
GO:0060072 large conductance calcium-activated potassium channel activity	1	0.410182	0.066	1	Molecular Function	GO:0060072	large conductance calcium-activated potassium channel activity	0.0833702	0.410182	0	0	1	1
GO:0061501 2',3'-cyclic GMP-AMP synthase activity	1	0.410182	0.066	1	Molecular Function	GO:0061501	2',3'-cyclic GMP-AMP synthase activity	0.0833702	0.410182	0	0	1	1
GO:0061712 tRNA (N(6)-L-threonylcarbamoyladenosine(37)-C(2))-methylthiotransferase	1	0.410182	0.066	1	Molecular Function	GO:0061712	tRNA (N(6)-L-threonylcarbamoyladenosine(37)-C(2))-methylthiotransferase	0.0833702	0.410182	0	0	1	1
GO:0061750 acid sphingomyelin phosphodiesterase activity	1	0.410182	0.066	1	Molecular Function	GO:0061750	acid sphingomyelin phosphodiesterase activity	0.0833702	0.410182	0	0	1	1
GO:0070287 ferritin receptor activity	1	0.410182	0.066	1	Molecular Function	GO:0070287	ferritin receptor activity	0.0833702	0.410182	0	0	1	1
GO:0070694 deoxyribonucleoside 5'-monophosphate N-glycosidase activity	1	0.410182	0.066	1	Molecular Function	GO:0070694	deoxyribonucleoside 5'-monophosphate N-glycosidase activity	0.0833702	0.410182	0	0	1	1
GO:0070737 protein-glycine ligase activity, elongating	1	0.410182	0.066	1	Molecular Function	GO:0070737	protein-glycine ligase activity, elongating	0.0833702	0.410182	0	0	1	1
GO:0097161 DH domain binding	1	0.410182	0.066	1	Molecular Function	GO:0097161	DH domain binding	0.0833702	0.410182	0	0	1	1
GO:0099077 histone-dependent DNA binding	1	0.410182	0.066	1	Molecular Function	GO:0099077	histone-dependent DNA binding	0.0833702	0.410182	0	0	1	1
GO:0099609 microtubule lateral binding	1	0.410182	0.066	1	Molecular Function	GO:0099609	microtubule lateral binding	0.0833702	0.410182	0	0	1	1
GO:0102200 N-acetylphosphatidylethanolamine-hydrolysing phospholipase activity	1	0.410182	0.066	1	Molecular Function	GO:0102200	N-acetylphosphatidylethanolamine-hydrolysing phospholipase activity	0.0833702	0.410182	0	0	1	1
GO:0102250 linear malto-oligosaccharide phosphorylase activity	1	0.410182	0.066	1	Molecular Function	GO:0102250	linear malto-oligosaccharide phosphorylase activity	0.0833702	0.410182	0	0	1	1
GO:0102265 tRNA-dihydrouridine47 synthase activity	1	0.410182	0.066	1	Molecular Function	GO:0102265	tRNA-dihydrouridine47 synthase activity	0.0833702	0.410182	0	0	1	1
GO:0102499 SHG alpha-glucan phosphorylase activity	1	0.410182	0.066	1	Molecular Function	GO:0102499	SHG alpha-glucan phosphorylase activity	0.0833702	0.410182	0	0	1	1
GO:0102524 tRNAPhe (7-(3-amino-3-carboxypropyl)wyosine37-C2)-hydroxylase activity	1	0.410182	0.066	1	Molecular Function	GO:0102524	tRNAPhe (7-(3-amino-3-carboxypropyl)wyosine37-C2)-hydroxylase activity	0.0833702	0.410182	0	0	1	1
GO:0102773 dihydroceramide kinase activity	1	0.410182	0.066	1	Molecular Function	GO:0102773	dihydroceramide kinase activity	0.0833702	0.410182	0	0	1	1
GO:0106075 peptide N-succinyltransferase activity	1	0.410182	0.066	1	Molecular Function	GO:0106075	peptide N-succinyltransferase activity	0.0833702	0.410182	0	0	1	1
GO:0106078 histone succinyltransferase activity	1	0.410182	0.066	1	Molecular Function	GO:0106078	histone succinyltransferase activity	0.0833702	0.410182	0	0	1	1
GO:0106105 Ala-tRNA(Thr) hydrolase activity	1	0.410182	0.066	1	Molecular Function	GO:0106105	Ala-tRNA(Thr) hydrolase activity	0.0833702	0.410182	0	0	1	1
GO:0120092 crotonyl-CoA hydratase activity	1	0.410182	0.066	1	Molecular Function	GO:0120092	crotonyl-CoA hydratase activity	0.0833702	0.410182	0	0	1	1
GO:0140699 cyclic GMP-AMP synthase activity	1	0.410182	0.066	1	Molecular Function	GO:0140699	cyclic GMP-AMP synthase activity	0.0833702	0.410182	0	0	1	1
GO:0150100 RNA binding involved in posttranscriptional gene silencing	1	0.410182	0.066	1	Molecular Function	GO:0150100	RNA binding involved in posttranscriptional gene silencing	0.0833702	0.410182	0	0	1	1
GO:1901680 sulfur-containing amino acid secondary active transmembrane transporter activity	1	0.410182	0.066	1	Molecular Function	GO:1901680	sulfur-containing amino acid secondary active transmembrane transporter activity	0.0833702	0.410182	0	0	1	1
GO:1901683 arsenate ion transmembrane transporter activity	1	0.410182	0.066	1	Molecular Function	GO:1901683	arsenate ion transmembrane transporter activity	0.0833702	0.410182	0	0	1	1
GO:1903231 mRNA binding involved in posttranscriptional gene silencing	1	0.410182	0.066	1	Molecular Function	GO:1903231	mRNA binding involved in posttranscriptional gene silencing	0.0833702	0.410182	0	0	1	1
GO:1904492 Ac-Asp-Glu binding	1	0.410182	0.066	1	Molecular Function	GO:1904492	Ac-Asp-Glu binding	0.0833702	0.410182	0	0	1	1
GO:1904493 tetrahydrofolyl-poly(glutamate) polymer binding	1	0.410182	0.066	1	Molecular Function	GO:1904493	tetrahydrofolyl-poly(glutamate) polymer binding	0.0833702	0.410182	0	0	1	1
GO:0030159 signaling receptor complex adaptor activity	6	0.410182	0.398	0.162	Molecular Function	GO:0030159	signaling receptor complex adaptor activity	0.0835089	0.410182	0	0	6	37
GO:0043175 RNA polymerase core enzyme binding	6	0.410182	0.398	0.162	Molecular Function	GO:0043175	RNA polymerase core enzyme binding	0.0835089	0.410182	0	0	6	37
GO:0097159 organic cyclic compound binding	596	0.410659	39.496	0.087	Molecular Function	GO:0097159	organic cyclic compound binding	0.0838167	0.410659	0	0	596	6844
GO:1901363 heterocyclic compound binding	592	0.4112	39.231	0.087	Molecular Function	GO:1901363	heterocyclic compound binding	0.0842289	0.4112	0	0	592	6797
GO:0047134 protein-disulfide reductase (NAD(P)) activity	8	0.4112	0.53	0.145	Molecular Function	GO:0047134	protein-disulfide reductase (NAD(P)) activity	0.0843488	0.4112	0	0	8	55
GO:0004812 aminoacyl-tRNA ligase activity	12	0.413073	0.795	0.129	Molecular Function	GO:0004812	aminoacyl-tRNA ligase activity	0.0851567	0.413073	0	0	12	93
GO:0016875 ligase activity, forming carbon-oxygen bonds	12	0.413073	0.795	0.129	Molecular Function	GO:0016875	ligase activity, forming carbon-oxygen bonds	0.0851567	0.413073	0	0	12	93
GO:0140030 modification-dependent protein binding	15	0.422524	0.994	0.122	Molecular Function	GO:0140030	modification-dependent protein binding	0.0873216	0.422524	0	0	15	123
GO:0070823 HDA1 complex	5	0.424231	0.379	0.312	Cellular Component	GO:0070823	HDA1 complex	0.00775559	0.424231	0	0	5	16
GO:0009016 succinyldiaminopimelate transaminase activity	3	0.424918	0.199	0.231	Molecular Function	GO:0009016	succinyldiaminopimelate transaminase activity	0.0880343	0.424918	0	0	3	13
GO:0005283 amino acid:sodium symporter activity	5	0.428728	0.331	0.172	Molecular Function	GO:0005283	amino acid:sodium symporter activity	0.0890436	0.428728	0	0	5	29
GO:0004757 sepiapterin reductase activity	9	0.428849	0.596	0.138	Molecular Function	GO:0004757	sepiapterin reductase activity	0.0892885	0.428849	0	0	9	65
GO:0043547 positive regulation of GTPase activity	49	0.431841	3.451	0.143	Biological Process	GO:0043547	positive regulation of GTPase activity	0.000100498	0.431841	0	0	49	343
GO:0015101 organic cation transmembrane transporter activity	13	0.437769	0.861	0.125	Molecular Function	GO:0015101	organic cation transmembrane transporter activity	0.0915789	0.437769	0	0	13	104
GO:0016814 hydrolase activity, acting on carbon-nitrogen (but not peptide) bonds, in cyclic amidines	8	0.437769	0.53	0.143	Molecular Function	GO:0016814	hydrolase activity, acting on carbon-nitrogen (but not peptide) bonds, in cyclic amidines	0.0915948	0.437769	0	0	8	56
GO:0061608 nuclear import signal receptor activity	4	0.438579	0.265	0.19	Molecular Function	GO:0061608	nuclear import signal receptor activity	0.0921423	0.438579	0	0	4	21
GO:0008757 S-adenosylmethionine-dependent methyltransferase activity	27	0.438579	1.789	0.109	Molecular Function	GO:0008757	S-adenosylmethionine-dependent methyltransferase activity	0.0923988	0.438579	0	0	27	248
GO:0005326 neurotransmitter transmembrane transporter activity	6	0.438579	0.398	0.158	Molecular Function	GO:0005326	neurotransmitter transmembrane transporter activity	0.0925292	0.438579	0	0	6	38
GO:0005048 signal sequence binding	10	0.438579	0.663	0.133	Molecular Function	GO:0005048	signal sequence binding	0.0926638	0.438579	0	0	10	75
GO:0030288 outer membrane-bounded periplasmic space	27	0.446521	2.047	0.134	Cellular Component	GO:0030288	outer membrane-bounded periplasmic space	0.00892541	0.446521	0	0	27	202
GO:0000126 transcription factor TFIIIB complex	3	0.446521	0.227	0.5	Cellular Component	GO:0000126	transcription factor TFIIIB complex	0.00934106	0.446521	0	0	3	6
GO:0005942 phosphatidylinositol 3-kinase complex	6	0.446521	0.455	0.261	Cellular Component	GO:0005942	phosphatidylinositol 3-kinase complex	0.00938754	0.446521	0	0	6	23
GO:0043531 ADP binding	12	0.453383	0.795	0.126	Molecular Function	GO:0043531	ADP binding	0.0962567	0.453383	0	0	12	95
GO:1901618 organic hydroxy compound transmembrane transporter activity	12	0.453383	0.795	0.126	Molecular Function	GO:1901618	organic hydroxy compound transmembrane transporter activity	0.0962567	0.453383	0	0	12	95
GO:0044325 transmembrane transporter binding	13	0.453591	0.861	0.124	Molecular Function	GO:0044325	transmembrane transporter binding	0.0969697	0.453591	0	0	13	105
GO:0033283 ATPase-coupled organic acid transmembrane transporter activity	15	0.453591	0.994	0.12	Molecular Function	GO:0033283	ATPase-coupled organic acid transmembrane transporter activity	0.0969987	0.453591	0	0	15	125
GO:0033284 ATPase-coupled carboxylic acid transmembrane transporter activity	15	0.453591	0.994	0.12	Molecular Function	GO:0033284	ATPase-coupled carboxylic acid transmembrane transporter activity	0.0969987	0.453591	0	0	15	125
GO:0140104 molecular carrier activity	10	0.46223	0.663	0.132	Molecular Function	GO:0140104	molecular carrier activity	0.0991675	0.46223	0	0	10	76
GO:0016301 kinase activity	122	0.46223	8.085	0.093	Molecular Function	GO:0016301	kinase activity	0.0993202	0.46223	0	0	122	1308
GO:0008756 o-succinylbenzoate-CoA ligase activity	5	0.463775	0.331	0.167	Molecular Function	GO:0008756	o-succinylbenzoate-CoA ligase activity	0.0998901	0.463775	0	0	5	30
GO:0004715 non-membrane spanning protein tyrosine kinase activity	7	0.466263	0.464	0.146	Molecular Function	GO:0004715	non-membrane spanning protein tyrosine kinase activity	0.101382	0.466263	0	0	7	48
GO:0035064 methylated histone binding	7	0.466263	0.464	0.146	Molecular Function	GO:0035064	methylated histone binding	0.101382	0.466263	0	0	7	48
GO:0050997 quaternary ammonium group binding	7	0.466263	0.464	0.146	Molecular Function	GO:0050997	quaternary ammonium group binding	0.101382	0.466263	0	0	7	48
GO:0140034 methylation-dependent protein binding	7	0.466263	0.464	0.146	Molecular Function	GO:0140034	methylation-dependent protein binding	0.101382	0.466263	0	0	7	48
GO:0008094 ATP-dependent activity, acting on DNA	24	0.466805	1.59	0.11	Molecular Function	GO:0008094	ATP-dependent activity, acting on DNA	0.101788	0.466805	0	0	24	219
GO:0008509 anion transmembrane transporter activity	48	0.466805	3.181	0.1	Molecular Function	GO:0008509	anion transmembrane transporter activity	0.101979	0.466805	0	0	48	478
GO:0004739 pyruvate dehydrogenase (acetyl-transferring) activity	3	0.46736	0.199	0.214	Molecular Function	GO:0004739	pyruvate dehydrogenase (acetyl-transferring) activity	0.105378	0.46736	0	0	3	14
GO:0030228 lipoprotein particle receptor activity	3	0.46736	0.199	0.214	Molecular Function	GO:0030228	lipoprotein particle receptor activity	0.105378	0.46736	0	0	3	14
GO:0030506 ankyrin binding	3	0.46736	0.199	0.214	Molecular Function	GO:0030506	ankyrin binding	0.105378	0.46736	0	0	3	14
GO:0140303 intramembrane lipid transporter activity	3	0.46736	0.199	0.214	Molecular Function	GO:0140303	intramembrane lipid transporter activity	0.105378	0.46736	0	0	3	14
GO:0008569 minus-end-directed microtubule motor activity	4	0.46736	0.265	0.182	Molecular Function	GO:0008569	minus-end-directed microtubule motor activity	0.105545	0.46736	0	0	4	22
GO:0032794 GTPase activating protein binding	4	0.46736	0.265	0.182	Molecular Function	GO:0032794	GTPase activating protein binding	0.105545	0.46736	0	0	4	22
GO:0015234 thiamine transmembrane transporter activity	10	0.46736	0.663	0.13	Molecular Function	GO:0015234	thiamine transmembrane transporter activity	0.105931	0.46736	0	0	10	77
GO:0015103 inorganic anion transmembrane transporter activity	27	0.46736	1.789	0.107	Molecular Function	GO:0015103	inorganic anion transmembrane transporter activity	0.106517	0.46736	0	0	27	252
GO:0005516 calmodulin binding	19	0.46736	1.259	0.113	Molecular Function	GO:0005516	calmodulin binding	0.106986	0.46736	0	0	19	168
GO:0016817 hydrolase activity, acting on acid anhydrides	119	0.46736	7.886	0.093	Molecular Function	GO:0016817	hydrolase activity, acting on acid anhydrides	0.109313	0.46736	0	0	119	1280
GO:0003678 DNA helicase activity	20	0.46736	1.325	0.112	Molecular Function	GO:0003678	DNA helicase activity	0.109721	0.46736	0	0	20	179
GO:0003904 deoxyribodipyrimidine photo-lyase activity	2	0.46736	0.133	0.286	Molecular Function	GO:0003904	deoxyribodipyrimidine photo-lyase activity	0.110114	0.46736	0	0	2	7
GO:0003913 DNA photolyase activity	2	0.46736	0.133	0.286	Molecular Function	GO:0003913	DNA photolyase activity	0.110114	0.46736	0	0	2	7
GO:0004370 glycerol kinase activity	2	0.46736	0.133	0.286	Molecular Function	GO:0004370	glycerol kinase activity	0.110114	0.46736	0	0	2	7
GO:0004467 long-chain fatty acid-CoA ligase activity	2	0.46736	0.133	0.286	Molecular Function	GO:0004467	long-chain fatty acid-CoA ligase activity	0.110114	0.46736	0	0	2	7
GO:0004820 glycine-tRNA ligase activity	2	0.46736	0.133	0.286	Molecular Function	GO:0004820	glycine-tRNA ligase activity	0.110114	0.46736	0	0	2	7
GO:0005229 intracellular calcium activated chloride channel activity	2	0.46736	0.133	0.286	Molecular Function	GO:0005229	intracellular calcium activated chloride channel activity	0.110114	0.46736	0	0	2	7
GO:0008942 nitrite reductase [NAD(P)H] activity	2	0.46736	0.133	0.286	Molecular Function	GO:0008942	nitrite reductase [NAD(P)H] activity	0.110114	0.46736	0	0	2	7
GO:0010853 cyclase activator activity	2	0.46736	0.133	0.286	Molecular Function	GO:0010853	cyclase activator activity	0.110114	0.46736	0	0	2	7
GO:0015501 glutamate:sodium symporter activity	2	0.46736	0.133	0.286	Molecular Function	GO:0015501	glutamate:sodium symporter activity	0.110114	0.46736	0	0	2	7
GO:0016997 alpha-sialidase activity	2	0.46736	0.133	0.286	Molecular Function	GO:0016997	alpha-sialidase activity	0.110114	0.46736	0	0	2	7
GO:0017153 sodium:dicarboxylate symporter activity	2	0.46736	0.133	0.286	Molecular Function	GO:0017153	sodium:dicarboxylate symporter activity	0.110114	0.46736	0	0	2	7
GO:0017154 semaphorin receptor activity	2	0.46736	0.133	0.286	Molecular Function	GO:0017154	semaphorin receptor activity	0.110114	0.46736	0	0	2	7
GO:0019531 oxalate transmembrane transporter activity	2	0.46736	0.133	0.286	Molecular Function	GO:0019531	oxalate transmembrane transporter activity	0.110114	0.46736	0	0	2	7
GO:0030249 guanylate cyclase regulator activity	2	0.46736	0.133	0.286	Molecular Function	GO:0030249	guanylate cyclase regulator activity	0.110114	0.46736	0	0	2	7
GO:0030250 guanylate cyclase activator activity	2	0.46736	0.133	0.286	Molecular Function	GO:0030250	guanylate cyclase activator activity	0.110114	0.46736	0	0	2	7
GO:0030621 U4 snRNA binding	2	0.46736	0.133	0.286	Molecular Function	GO:0030621	U4 snRNA binding	0.110114	0.46736	0	0	2	7
GO:0035242 protein-arginine omega-N asymmetric methyltransferase activity	2	0.46736	0.133	0.286	Molecular Function	GO:0035242	protein-arginine omega-N asymmetric methyltransferase activity	0.110114	0.46736	0	0	2	7
GO:0042302 structural constituent of cuticle	2	0.46736	0.133	0.286	Molecular Function	GO:0042302	structural constituent of cuticle	0.110114	0.46736	0	0	2	7
GO:0061778 intracellular chloride channel activity	2	0.46736	0.133	0.286	Molecular Function	GO:0061778	intracellular chloride channel activity	0.110114	0.46736	0	0	2	7
GO:0070097 delta-catenin binding	2	0.46736	0.133	0.286	Molecular Function	GO:0070097	delta-catenin binding	0.110114	0.46736	0	0	2	7
GO:0098505 G-rich strand telomeric DNA binding	2	0.46736	0.133	0.286	Molecular Function	GO:0098505	G-rich strand telomeric DNA binding	0.110114	0.46736	0	0	2	7
GO:1990239 steroid hormone binding	2	0.46736	0.133	0.286	Molecular Function	GO:1990239	steroid hormone binding	0.110114	0.46736	0	0	2	7
GO:0070008 serine-type exopeptidase activity	7	0.46736	0.464	0.143	Molecular Function	GO:0070008	serine-type exopeptidase activity	0.110249	0.46736	0	0	7	49
GO:0070403 NAD+ binding	6	0.470692	0.398	0.15	Molecular Function	GO:0070403	NAD+ binding	0.112066	0.470692	0	0	6	40
GO:0015114 phosphate ion transmembrane transporter activity	15	0.470692	0.994	0.117	Molecular Function	GO:0015114	phosphate ion transmembrane transporter activity	0.112714	0.470692	0	0	15	128
GO:0008514 organic anion transmembrane transporter activity	32	0.470692	2.121	0.104	Molecular Function	GO:0008514	organic anion transmembrane transporter activity	0.115096	0.470692	0	0	32	308
GO:0016818 hydrolase activity, acting on acid anhydrides, in phosphorus-containing anhydrides	118	0.470692	7.82	0.093	Molecular Function	GO:0016818	hydrolase activity, acting on acid anhydrides, in phosphorus-containing anhydrides	0.115142	0.470692	0	0	118	1272
GO:0016773 phosphotransferase activity, alcohol group as acceptor	106	0.470692	7.025	0.093	Molecular Function	GO:0016773	phosphotransferase activity, alcohol group as acceptor	0.118659	0.470692	0	0	106	1137
GO:0000179 rRNA (adenine-N6,N6-)-dimethyltransferase activity	4	0.470692	0.265	0.174	Molecular Function	GO:0000179	rRNA (adenine-N6,N6-)-dimethyltransferase activity	0.119772	0.470692	0	0	4	23
GO:0001727 lipid kinase activity	4	0.470692	0.265	0.174	Molecular Function	GO:0001727	lipid kinase activity	0.119772	0.470692	0	0	4	23
GO:0035198 miRNA binding	4	0.470692	0.265	0.174	Molecular Function	GO:0035198	miRNA binding	0.119772	0.470692	0	0	4	23
GO:0045296 cadherin binding	4	0.470692	0.265	0.174	Molecular Function	GO:0045296	cadherin binding	0.119772	0.470692	0	0	4	23
GO:1901474 azole transmembrane transporter activity	10	0.470692	0.663	0.127	Molecular Function	GO:1901474	azole transmembrane transporter activity	0.120231	0.470692	0	0	10	79
GO:1901505 carbohydrate derivative transmembrane transporter activity	13	0.470692	0.861	0.119	Molecular Function	GO:1901505	carbohydrate derivative transmembrane transporter activity	0.120423	0.470692	0	0	13	109
GO:0046873 metal ion transmembrane transporter activity	58	0.470692	3.844	0.097	Molecular Function	GO:0046873	metal ion transmembrane transporter activity	0.120884	0.470692	0	0	58	596
GO:0003777 microtubule motor activity	11	0.470692	0.729	0.124	Molecular Function	GO:0003777	microtubule motor activity	0.120954	0.470692	0	0	11	89
GO:0016410 N-acyltransferase activity	16	0.470692	1.06	0.114	Molecular Function	GO:0016410	N-acyltransferase activity	0.122268	0.470692	0	0	16	140
GO:0008168 methyltransferase activity	34	0.470692	2.253	0.102	Molecular Function	GO:0008168	methyltransferase activity	0.123282	0.470692	0	0	34	332
GO:0008668 (2,3-dihydroxybenzoyl)adenylate synthase activity	5	0.470692	0.331	0.156	Molecular Function	GO:0008668	(2,3-dihydroxybenzoyl)adenylate synthase activity	0.12344	0.470692	0	0	5	32
GO:0008854 exodeoxyribonuclease V activity	5	0.470692	0.331	0.156	Molecular Function	GO:0008854	exodeoxyribonuclease V activity	0.12344	0.470692	0	0	5	32
GO:0003680 minor groove of adenine-thymine-rich DNA binding	3	0.470692	0.199	0.2	Molecular Function	GO:0003680	minor groove of adenine-thymine-rich DNA binding	0.123927	0.470692	0	0	3	15
GO:0008176 tRNA (guanine-N7-)-methyltransferase activity	3	0.470692	0.199	0.2	Molecular Function	GO:0008176	tRNA (guanine-N7-)-methyltransferase activity	0.123927	0.470692	0	0	3	15
GO:0008798 beta-aspartyl-peptidase activity	3	0.470692	0.199	0.2	Molecular Function	GO:0008798	beta-aspartyl-peptidase activity	0.123927	0.470692	0	0	3	15
GO:0016670 oxidoreductase activity, acting on a sulfur group of donors, oxygen as acceptor	3	0.470692	0.199	0.2	Molecular Function	GO:0016670	oxidoreductase activity, acting on a sulfur group of donors, oxygen as acceptor	0.123927	0.470692	0	0	3	15
GO:0017166 vinculin binding	3	0.470692	0.199	0.2	Molecular Function	GO:0017166	vinculin binding	0.123927	0.470692	0	0	3	15
GO:0031432 titin binding	3	0.470692	0.199	0.2	Molecular Function	GO:0031432	titin binding	0.123927	0.470692	0	0	3	15
GO:0048472 threonine-phosphate decarboxylase activity	3	0.470692	0.199	0.2	Molecular Function	GO:0048472	threonine-phosphate decarboxylase activity	0.123927	0.470692	0	0	3	15
GO:0043621 protein self-association	8	0.470692	0.53	0.133	Molecular Function	GO:0043621	protein self-association	0.124002	0.470692	0	0	8	60
GO:0015075 ion transmembrane transporter activity	128	0.470692	8.482	0.092	Molecular Function	GO:0015075	ion transmembrane transporter activity	0.128259	0.470692	0	0	128	1394
GO:0070063 RNA polymerase binding	7	0.470692	0.464	0.137	Molecular Function	GO:0070063	RNA polymerase binding	0.129162	0.470692	0	0	7	51
GO:0019829 ATPase-coupled cation transmembrane transporter activity	21	0.470692	1.392	0.108	Molecular Function	GO:0019829	ATPase-coupled cation transmembrane transporter activity	0.130753	0.470692	0	0	21	194
GO:0044877 protein-containing complex binding	129	0.470692	8.549	0.092	Molecular Function	GO:0044877	protein-containing complex binding	0.130981	0.470692	0	0	129	1407
GO:0000099 sulfur amino acid transmembrane transporter activity	14	0.470692	0.928	0.116	Molecular Function	GO:0000099	sulfur amino acid transmembrane transporter activity	0.131683	0.470692	0	0	14	121
GO:0001883 purine nucleoside binding	31	0.470692	2.054	0.103	Molecular Function	GO:0001883	purine nucleoside binding	0.133053	0.470692	0	0	31	302
GO:0003747 translation release factor activity	6	0.470692	0.398	0.143	Molecular Function	GO:0003747	translation release factor activity	0.133513	0.470692	0	0	6	42
GO:0008079 translation termination factor activity	6	0.470692	0.398	0.143	Molecular Function	GO:0008079	translation termination factor activity	0.133513	0.470692	0	0	6	42
GO:0043548 phosphatidylinositol 3-kinase binding	6	0.470692	0.398	0.143	Molecular Function	GO:0043548	phosphatidylinositol 3-kinase binding	0.133513	0.470692	0	0	6	42
GO:0045550 geranylgeranyl reductase activity	6	0.470692	0.398	0.143	Molecular Function	GO:0045550	geranylgeranyl reductase activity	0.133513	0.470692	0	0	6	42
GO:0070003 threonine-type peptidase activity	6	0.470692	0.398	0.143	Molecular Function	GO:0070003	threonine-type peptidase activity	0.133513	0.470692	0	0	6	42
GO:0020037 heme binding	18	0.470692	1.193	0.11	Molecular Function	GO:0020037	heme binding	0.134116	0.470692	0	0	18	163
GO:0004197 cysteine-type endopeptidase activity	12	0.470692	0.795	0.119	Molecular Function	GO:0004197	cysteine-type endopeptidase activity	0.134532	0.470692	0	0	12	101
GO:0004828 serine-tRNA ligase activity	4	0.470692	0.265	0.167	Molecular Function	GO:0004828	serine-tRNA ligase activity	0.134771	0.470692	0	0	4	24
GO:0016289 CoA hydrolase activity	4	0.470692	0.265	0.167	Molecular Function	GO:0016289	CoA hydrolase activity	0.134771	0.470692	0	0	4	24
GO:0019825 oxygen binding	4	0.470692	0.265	0.167	Molecular Function	GO:0019825	oxygen binding	0.134771	0.470692	0	0	4	24
GO:0016668 oxidoreductase activity, acting on a sulfur group of donors, NAD(P) as acceptor	9	0.470692	0.596	0.127	Molecular Function	GO:0016668	oxidoreductase activity, acting on a sulfur group of donors, NAD(P) as acceptor	0.134862	0.470692	0	0	9	71
GO:0005201 extracellular matrix structural constituent	10	0.470692	0.663	0.123	Molecular Function	GO:0005201	extracellular matrix structural constituent	0.13554	0.470692	0	0	10	81
GO:0001784 phosphotyrosine residue binding	5	0.470692	0.331	0.152	Molecular Function	GO:0001784	phosphotyrosine residue binding	0.136094	0.470692	0	0	5	33
GO:0003920 GMP reductase activity	2	0.470692	0.133	0.25	Molecular Function	GO:0003920	GMP reductase activity	0.138972	0.470692	0	0	2	8
GO:0004448 isocitrate dehydrogenase activity	2	0.470692	0.133	0.25	Molecular Function	GO:0004448	isocitrate dehydrogenase activity	0.138972	0.470692	0	0	2	8
GO:0004450 isocitrate dehydrogenase (NADP+) activity	2	0.470692	0.133	0.25	Molecular Function	GO:0004450	isocitrate dehydrogenase (NADP+) activity	0.138972	0.470692	0	0	2	8
GO:0005001 transmembrane receptor protein tyrosine phosphatase activity	2	0.470692	0.133	0.25	Molecular Function	GO:0005001	transmembrane receptor protein tyrosine phosphatase activity	0.138972	0.470692	0	0	2	8
GO:0005384 manganese ion transmembrane transporter activity	2	0.470692	0.133	0.25	Molecular Function	GO:0005384	manganese ion transmembrane transporter activity	0.138972	0.470692	0	0	2	8
GO:0008331 high voltage-gated calcium channel activity	2	0.470692	0.133	0.25	Molecular Function	GO:0008331	high voltage-gated calcium channel activity	0.138972	0.470692	0	0	2	8
GO:0008469 histone-arginine N-methyltransferase activity	2	0.470692	0.133	0.25	Molecular Function	GO:0008469	histone-arginine N-methyltransferase activity	0.138972	0.470692	0	0	2	8
GO:0017128 phospholipid scramblase activity	2	0.470692	0.133	0.25	Molecular Function	GO:0017128	phospholipid scramblase activity	0.138972	0.470692	0	0	2	8
GO:0019198 transmembrane receptor protein phosphatase activity	2	0.470692	0.133	0.25	Molecular Function	GO:0019198	transmembrane receptor protein phosphatase activity	0.138972	0.470692	0	0	2	8
GO:0019238 cyclohydrolase activity	2	0.470692	0.133	0.25	Molecular Function	GO:0019238	cyclohydrolase activity	0.138972	0.470692	0	0	2	8
GO:0033294 ectoine binding	2	0.470692	0.133	0.25	Molecular Function	GO:0033294	ectoine binding	0.138972	0.470692	0	0	2	8
GO:0033295 hydroxyectoine binding	2	0.470692	0.133	0.25	Molecular Function	GO:0033295	hydroxyectoine binding	0.138972	0.470692	0	0	2	8
GO:0034511 U3 snoRNA binding	2	0.470692	0.133	0.25	Molecular Function	GO:0034511	U3 snoRNA binding	0.138972	0.470692	0	0	2	8
GO:0034595 phosphatidylinositol phosphate 5-phosphatase activity	2	0.470692	0.133	0.25	Molecular Function	GO:0034595	phosphatidylinositol phosphate 5-phosphatase activity	0.138972	0.470692	0	0	2	8
GO:0035252 UDP-xylosyltransferase activity	2	0.470692	0.133	0.25	Molecular Function	GO:0035252	UDP-xylosyltransferase activity	0.138972	0.470692	0	0	2	8
GO:0035312 5'-3' exodeoxyribonuclease activity	2	0.470692	0.133	0.25	Molecular Function	GO:0035312	5'-3' exodeoxyribonuclease activity	0.138972	0.470692	0	0	2	8
GO:0036361 racemase activity, acting on amino acids and derivatives	2	0.470692	0.133	0.25	Molecular Function	GO:0036361	racemase activity, acting on amino acids and derivatives	0.138972	0.470692	0	0	2	8
GO:0042285 xylosyltransferase activity	2	0.470692	0.133	0.25	Molecular Function	GO:0042285	xylosyltransferase activity	0.138972	0.470692	0	0	2	8
GO:0043139 5'-3' DNA helicase activity	2	0.470692	0.133	0.25	Molecular Function	GO:0043139	5'-3' DNA helicase activity	0.138972	0.470692	0	0	2	8
GO:0045294 alpha-catenin binding	2	0.470692	0.133	0.25	Molecular Function	GO:0045294	alpha-catenin binding	0.138972	0.470692	0	0	2	8
GO:0046857 oxidoreductase activity, acting on other nitrogenous compounds as donors, with NAD or NADP as acceptor	2	0.470692	0.133	0.25	Molecular Function	GO:0046857	oxidoreductase activity, acting on other nitrogenous compounds as donors, with NAD or NADP as acceptor	0.138972	0.470692	0	0	2	8
GO:0050308 sugar-phosphatase activity	2	0.470692	0.133	0.25	Molecular Function	GO:0050308	sugar-phosphatase activity	0.138972	0.470692	0	0	2	8
GO:0071949 FAD binding	7	0.470692	0.464	0.135	Molecular Function	GO:0071949	FAD binding	0.139189	0.470692	0	0	7	52
GO:0061135 endopeptidase regulator activity	16	0.470692	1.06	0.112	Molecular Function	GO:0061135	endopeptidase regulator activity	0.139483	0.470692	0	0	16	143
GO:0005375 copper ion transmembrane transporter activity	8	0.470692	0.53	0.129	Molecular Function	GO:0005375	copper ion transmembrane transporter activity	0.142185	0.470692	0	0	8	62
GO:0008678 2-deoxy-D-gluconate 3-dehydrogenase activity	9	0.470692	0.596	0.125	Molecular Function	GO:0008678	2-deoxy-D-gluconate 3-dehydrogenase activity	0.143454	0.470692	0	0	9	72
GO:0043178 alcohol binding	9	0.470692	0.596	0.125	Molecular Function	GO:0043178	alcohol binding	0.143454	0.470692	0	0	9	72
GO:0004016 adenylate cyclase activity	3	0.470692	0.199	0.188	Molecular Function	GO:0004016	adenylate cyclase activity	0.143548	0.470692	0	0	3	16
GO:0004020 adenylylsulfate kinase activity	3	0.470692	0.199	0.188	Molecular Function	GO:0004020	adenylylsulfate kinase activity	0.143548	0.470692	0	0	3	16
GO:0004798 thymidylate kinase activity	3	0.470692	0.199	0.188	Molecular Function	GO:0004798	thymidylate kinase activity	0.143548	0.470692	0	0	3	16
GO:0005298 proline:sodium symporter activity	3	0.470692	0.199	0.188	Molecular Function	GO:0005298	proline:sodium symporter activity	0.143548	0.470692	0	0	3	16
GO:0005328 neurotransmitter:sodium symporter activity	3	0.470692	0.199	0.188	Molecular Function	GO:0005328	neurotransmitter:sodium symporter activity	0.143548	0.470692	0	0	3	16
GO:0038024 cargo receptor activity	10	0.470692	0.663	0.122	Molecular Function	GO:0038024	cargo receptor activity	0.143563	0.470692	0	0	10	82
GO:0008081 phosphoric diester hydrolase activity	16	0.470692	1.06	0.111	Molecular Function	GO:0008081	phosphoric diester hydrolase activity	0.145509	0.470692	0	0	16	144
GO:0015175 neutral amino acid transmembrane transporter activity	15	0.470692	0.994	0.112	Molecular Function	GO:0015175	neutral amino acid transmembrane transporter activity	0.148406	0.470692	0	0	15	134
GO:0005215 transporter activity	183	0.470692	12.127	0.09	Molecular Function	GO:0005215	transporter activity	0.148896	0.470692	0	0	183	2042
GO:0004970 ionotropic glutamate receptor activity	5	0.470692	0.331	0.147	Molecular Function	GO:0004970	ionotropic glutamate receptor activity	0.149294	0.470692	0	0	5	34
GO:0030332 cyclin binding	5	0.470692	0.331	0.147	Molecular Function	GO:0030332	cyclin binding	0.149294	0.470692	0	0	5	34
GO:0019206 nucleoside kinase activity	4	0.470692	0.265	0.16	Molecular Function	GO:0019206	nucleoside kinase activity	0.150486	0.470692	0	0	4	25
GO:0030976 thiamine pyrophosphate binding	4	0.470692	0.265	0.16	Molecular Function	GO:0030976	thiamine pyrophosphate binding	0.150486	0.470692	0	0	4	25
GO:0052866 phosphatidylinositol phosphate phosphatase activity	4	0.470692	0.265	0.16	Molecular Function	GO:0052866	phosphatidylinositol phosphate phosphatase activity	0.150486	0.470692	0	0	4	25
GO:0016628 oxidoreductase activity, acting on the CH-CH group of donors, NAD or NADP as acceptor	14	0.470692	0.928	0.113	Molecular Function	GO:0016628	oxidoreductase activity, acting on the CH-CH group of donors, NAD or NADP as acceptor	0.15122	0.470692	0	0	14	124
GO:0015424 ABC-type amino acid transporter activity	13	0.470692	0.861	0.114	Molecular Function	GO:0015424	ABC-type amino acid transporter activity	0.153902	0.470692	0	0	13	114
GO:0033230 ABC-type cysteine transporter activity	13	0.470692	0.861	0.114	Molecular Function	GO:0033230	ABC-type cysteine transporter activity	0.153902	0.470692	0	0	13	114
GO:0015144 carbohydrate transmembrane transporter activity	17	0.470692	1.127	0.109	Molecular Function	GO:0015144	carbohydrate transmembrane transporter activity	0.154447	0.470692	0	0	17	156
GO:0004529 exodeoxyribonuclease activity	15	0.470692	0.994	0.111	Molecular Function	GO:0004529	exodeoxyribonuclease activity	0.154893	0.470692	0	0	15	135
GO:0008238 exopeptidase activity	15	0.470692	0.994	0.111	Molecular Function	GO:0008238	exopeptidase activity	0.154893	0.470692	0	0	15	135
GO:0016895 exodeoxyribonuclease activity, producing 5'-phosphomonoesters	15	0.470692	0.994	0.111	Molecular Function	GO:0016895	exodeoxyribonuclease activity, producing 5'-phosphomonoesters	0.154893	0.470692	0	0	15	135
GO:0046906 tetrapyrrole binding	19	0.470692	1.259	0.107	Molecular Function	GO:0046906	tetrapyrrole binding	0.15878	0.470692	0	0	19	178
GO:0000773 phosphatidyl-N-methylethanolamine N-methyltransferase activity	1	0.470692	0.066	0.5	Molecular Function	GO:0000773	phosphatidyl-N-methylethanolamine N-methyltransferase activity	0.159794	0.470692	0	0	1	2
GO:0001729 ceramide kinase activity	1	0.470692	0.066	0.5	Molecular Function	GO:0001729	ceramide kinase activity	0.159794	0.470692	0	0	1	2
GO:0002196 Ser-tRNA(Ala) hydrolase activity	1	0.470692	0.066	0.5	Molecular Function	GO:0002196	Ser-tRNA(Ala) hydrolase activity	0.159794	0.470692	0	0	1	2
GO:0003962 cystathionine gamma-synthase activity	1	0.470692	0.066	0.5	Molecular Function	GO:0003962	cystathionine gamma-synthase activity	0.159794	0.470692	0	0	1	2
GO:0004021 L-alanine:2-oxoglutarate aminotransferase activity	1	0.470692	0.066	0.5	Molecular Function	GO:0004021	L-alanine:2-oxoglutarate aminotransferase activity	0.159794	0.470692	0	0	1	2
GO:0004076 biotin synthase activity	1	0.470692	0.066	0.5	Molecular Function	GO:0004076	biotin synthase activity	0.159794	0.470692	0	0	1	2
GO:0004084 branched-chain-amino-acid transaminase activity	1	0.470692	0.066	0.5	Molecular Function	GO:0004084	branched-chain-amino-acid transaminase activity	0.159794	0.470692	0	0	1	2
GO:0004145 diamine N-acetyltransferase activity	1	0.470692	0.066	0.5	Molecular Function	GO:0004145	diamine N-acetyltransferase activity	0.159794	0.470692	0	0	1	2
GO:0004163 diphosphomevalonate decarboxylase activity	1	0.470692	0.066	0.5	Molecular Function	GO:0004163	diphosphomevalonate decarboxylase activity	0.159794	0.470692	0	0	1	2
GO:0004336 galactosylceramidase activity	1	0.470692	0.066	0.5	Molecular Function	GO:0004336	galactosylceramidase activity	0.159794	0.470692	0	0	1	2
GO:0004348 glucosylceramidase activity	1	0.470692	0.066	0.5	Molecular Function	GO:0004348	glucosylceramidase activity	0.159794	0.470692	0	0	1	2
GO:0004417 hydroxyethylthiazole kinase activity	1	0.470692	0.066	0.5	Molecular Function	GO:0004417	hydroxyethylthiazole kinase activity	0.159794	0.470692	0	0	1	2
GO:0004464 leukotriene-C4 synthase activity	1	0.470692	0.066	0.5	Molecular Function	GO:0004464	leukotriene-C4 synthase activity	0.159794	0.470692	0	0	1	2
GO:0004560 alpha-L-fucosidase activity	1	0.470692	0.066	0.5	Molecular Function	GO:0004560	alpha-L-fucosidase activity	0.159794	0.470692	0	0	1	2
GO:0004641 phosphoribosylformylglycinamidine cyclo-ligase activity	1	0.470692	0.066	0.5	Molecular Function	GO:0004641	phosphoribosylformylglycinamidine cyclo-ligase activity	0.159794	0.470692	0	0	1	2
GO:0004750 ribulose-phosphate 3-epimerase activity	1	0.470692	0.066	0.5	Molecular Function	GO:0004750	ribulose-phosphate 3-epimerase activity	0.159794	0.470692	0	0	1	2
GO:0004756 selenide, water dikinase activity	1	0.470692	0.066	0.5	Molecular Function	GO:0004756	selenide, water dikinase activity	0.159794	0.470692	0	0	1	2
GO:0004883 glucocorticoid receptor activity	1	0.470692	0.066	0.5	Molecular Function	GO:0004883	glucocorticoid receptor activity	0.159794	0.470692	0	0	1	2
GO:0004910 interleukin-1, type II, blocking receptor activity	1	0.470692	0.066	0.5	Molecular Function	GO:0004910	interleukin-1, type II, blocking receptor activity	0.159794	0.470692	0	0	1	2
GO:0005052 peroxisome matrix targeting signal-1 binding	1	0.470692	0.066	0.5	Molecular Function	GO:0005052	peroxisome matrix targeting signal-1 binding	0.159794	0.470692	0	0	1	2
GO:0005163 nerve growth factor receptor binding	1	0.470692	0.066	0.5	Molecular Function	GO:0005163	nerve growth factor receptor binding	0.159794	0.470692	0	0	1	2
GO:0005220 inositol 1,4,5-trisphosphate-sensitive calcium-release channel activity	1	0.470692	0.066	0.5	Molecular Function	GO:0005220	inositol 1,4,5-trisphosphate-sensitive calcium-release channel activity	0.159794	0.470692	0	0	1	2
GO:0005308 creatine transmembrane transporter activity	1	0.470692	0.066	0.5	Molecular Function	GO:0005308	creatine transmembrane transporter activity	0.159794	0.470692	0	0	1	2
GO:0005460 UDP-glucose transmembrane transporter activity	1	0.470692	0.066	0.5	Molecular Function	GO:0005460	UDP-glucose transmembrane transporter activity	0.159794	0.470692	0	0	1	2
GO:0005549 odorant binding	1	0.470692	0.066	0.5	Molecular Function	GO:0005549	odorant binding	0.159794	0.470692	0	0	1	2
GO:0008281 sulfonylurea receptor activity	1	0.470692	0.066	0.5	Molecular Function	GO:0008281	sulfonylurea receptor activity	0.159794	0.470692	0	0	1	2
GO:0008490 arsenite secondary active transmembrane transporter activity	1	0.470692	0.066	0.5	Molecular Function	GO:0008490	arsenite secondary active transmembrane transporter activity	0.159794	0.470692	0	0	1	2
GO:0008650 rRNA (uridine-2'-O-)-methyltransferase activity	1	0.470692	0.066	0.5	Molecular Function	GO:0008650	rRNA (uridine-2'-O-)-methyltransferase activity	0.159794	0.470692	0	0	1	2
GO:0008670 2,4-dienoyl-CoA reductase (NADPH) activity	1	0.470692	0.066	0.5	Molecular Function	GO:0008670	2,4-dienoyl-CoA reductase (NADPH) activity	0.159794	0.470692	0	0	1	2
GO:0008686 3,4-dihydroxy-2-butanone-4-phosphate synthase activity	1	0.470692	0.066	0.5	Molecular Function	GO:0008686	3,4-dihydroxy-2-butanone-4-phosphate synthase activity	0.159794	0.470692	0	0	1	2
GO:0008690 3-deoxy-manno-octulosonate cytidylyltransferase activity	1	0.470692	0.066	0.5	Molecular Function	GO:0008690	3-deoxy-manno-octulosonate cytidylyltransferase activity	0.159794	0.470692	0	0	1	2
GO:0008775 acetate CoA-transferase activity	1	0.470692	0.066	0.5	Molecular Function	GO:0008775	acetate CoA-transferase activity	0.159794	0.470692	0	0	1	2
GO:0008865 fructokinase activity	1	0.470692	0.066	0.5	Molecular Function	GO:0008865	fructokinase activity	0.159794	0.470692	0	0	1	2
GO:0008941 nitric oxide dioxygenase activity	1	0.470692	0.066	0.5	Molecular Function	GO:0008941	nitric oxide dioxygenase activity	0.159794	0.470692	0	0	1	2
GO:0008976 polyphosphate kinase activity	1	0.470692	0.066	0.5	Molecular Function	GO:0008976	polyphosphate kinase activity	0.159794	0.470692	0	0	1	2
GO:0009030 thiamine-phosphate kinase activity	1	0.470692	0.066	0.5	Molecular Function	GO:0009030	thiamine-phosphate kinase activity	0.159794	0.470692	0	0	1	2
GO:0009384 N-acylmannosamine kinase activity	1	0.470692	0.066	0.5	Molecular Function	GO:0009384	N-acylmannosamine kinase activity	0.159794	0.470692	0	0	1	2
GO:0015247 aminophospholipid flippase activity	1	0.470692	0.066	0.5	Molecular Function	GO:0015247	aminophospholipid flippase activity	0.159794	0.470692	0	0	1	2
GO:0015421 ABC-type oligopeptide transporter activity	1	0.470692	0.066	0.5	Molecular Function	GO:0015421	ABC-type oligopeptide transporter activity	0.159794	0.470692	0	0	1	2
GO:0015928 fucosidase activity	1	0.470692	0.066	0.5	Molecular Function	GO:0015928	fucosidase activity	0.159794	0.470692	0	0	1	2
GO:0016277 [myelin basic protein]-arginine N-methyltransferase activity	1	0.470692	0.066	0.5	Molecular Function	GO:0016277	[myelin basic protein]-arginine N-methyltransferase activity	0.159794	0.470692	0	0	1	2
GO:0016361 activin receptor activity, type I	1	0.470692	0.066	0.5	Molecular Function	GO:0016361	activin receptor activity, type I	0.159794	0.470692	0	0	1	2
GO:0016436 rRNA (uridine) methyltransferase activity	1	0.470692	0.066	0.5	Molecular Function	GO:0016436	rRNA (uridine) methyltransferase activity	0.159794	0.470692	0	0	1	2
GO:0016672 oxidoreductase activity, acting on a sulfur group of donors, quinone or similar compound as acceptor	1	0.470692	0.066	0.5	Molecular Function	GO:0016672	oxidoreductase activity, acting on a sulfur group of donors, quinone or similar compound as acceptor	0.159794	0.470692	0	0	1	2
GO:0016781 phosphotransferase activity, paired acceptors	1	0.470692	0.066	0.5	Molecular Function	GO:0016781	phosphotransferase activity, paired acceptors	0.159794	0.470692	0	0	1	2
GO:0016890 site-specific endodeoxyribonuclease activity, specific for altered base	1	0.470692	0.066	0.5	Molecular Function	GO:0016890	site-specific endodeoxyribonuclease activity, specific for altered base	0.159794	0.470692	0	0	1	2
GO:0016977 chitosanase activity	1	0.470692	0.066	0.5	Molecular Function	GO:0016977	chitosanase activity	0.159794	0.470692	0	0	1	2
GO:0017002 activin-activated receptor activity	1	0.470692	0.066	0.5	Molecular Function	GO:0017002	activin-activated receptor activity	0.159794	0.470692	0	0	1	2
GO:0017050 D-erythro-sphingosine kinase activity	1	0.470692	0.066	0.5	Molecular Function	GO:0017050	D-erythro-sphingosine kinase activity	0.159794	0.470692	0	0	1	2
GO:0017077 oxidative phosphorylation uncoupler activity	1	0.470692	0.066	0.5	Molecular Function	GO:0017077	oxidative phosphorylation uncoupler activity	0.159794	0.470692	0	0	1	2
GO:0019158 mannokinase activity	1	0.470692	0.066	0.5	Molecular Function	GO:0019158	mannokinase activity	0.159794	0.470692	0	0	1	2
GO:0019966 interleukin-1 binding	1	0.470692	0.066	0.5	Molecular Function	GO:0019966	interleukin-1 binding	0.159794	0.470692	0	0	1	2
GO:0030272 5-formyltetrahydrofolate cyclo-ligase activity	1	0.470692	0.066	0.5	Molecular Function	GO:0030272	5-formyltetrahydrofolate cyclo-ligase activity	0.159794	0.470692	0	0	1	2
GO:0030623 U5 snRNA binding	1	0.470692	0.066	0.5	Molecular Function	GO:0030623	U5 snRNA binding	0.159794	0.470692	0	0	1	2
GO:0031708 endothelin B receptor binding	1	0.470692	0.066	0.5	Molecular Function	GO:0031708	endothelin B receptor binding	0.159794	0.470692	0	0	1	2
GO:0031732 CCR7 chemokine receptor binding	1	0.470692	0.066	0.5	Molecular Function	GO:0031732	CCR7 chemokine receptor binding	0.159794	0.470692	0	0	1	2
GO:0031749 D2 dopamine receptor binding	1	0.470692	0.066	0.5	Molecular Function	GO:0031749	D2 dopamine receptor binding	0.159794	0.470692	0	0	1	2
GO:0031753 endothelial differentiation G protein-coupled receptor binding	1	0.470692	0.066	0.5	Molecular Function	GO:0031753	endothelial differentiation G protein-coupled receptor binding	0.159794	0.470692	0	0	1	2
GO:0031755 Edg-2 lysophosphatidic acid receptor binding	1	0.470692	0.066	0.5	Molecular Function	GO:0031755	Edg-2 lysophosphatidic acid receptor binding	0.159794	0.470692	0	0	1	2
GO:0031798 type 1 metabotropic glutamate receptor binding	1	0.470692	0.066	0.5	Molecular Function	GO:0031798	type 1 metabotropic glutamate receptor binding	0.159794	0.470692	0	0	1	2
GO:0032028 myosin head/neck binding	1	0.470692	0.066	0.5	Molecular Function	GO:0032028	myosin head/neck binding	0.159794	0.470692	0	0	1	2
GO:0032029 myosin tail binding	1	0.470692	0.066	0.5	Molecular Function	GO:0032029	myosin tail binding	0.159794	0.470692	0	0	1	2
GO:0032139 dinucleotide insertion or deletion binding	1	0.470692	0.066	0.5	Molecular Function	GO:0032139	dinucleotide insertion or deletion binding	0.159794	0.470692	0	0	1	2
GO:0032142 single guanine insertion binding	1	0.470692	0.066	0.5	Molecular Function	GO:0032142	single guanine insertion binding	0.159794	0.470692	0	0	1	2
GO:0032143 single thymine insertion binding	1	0.470692	0.066	0.5	Molecular Function	GO:0032143	single thymine insertion binding	0.159794	0.470692	0	0	1	2
GO:0033300 dehydroascorbic acid transmembrane transporter activity	1	0.470692	0.066	0.5	Molecular Function	GO:0033300	dehydroascorbic acid transmembrane transporter activity	0.159794	0.470692	0	0	1	2
GO:0033745 L-methionine-(R)-S-oxide reductase activity	1	0.470692	0.066	0.5	Molecular Function	GO:0033745	L-methionine-(R)-S-oxide reductase activity	0.159794	0.470692	0	0	1	2
GO:0034041 ABC-type sterol transporter activity	1	0.470692	0.066	0.5	Molecular Function	GO:0034041	ABC-type sterol transporter activity	0.159794	0.470692	0	0	1	2
GO:0034056 estrogen response element binding	1	0.470692	0.066	0.5	Molecular Function	GO:0034056	estrogen response element binding	0.159794	0.470692	0	0	1	2
GO:0034485 phosphatidylinositol-3,4,5-trisphosphate 5-phosphatase activity	1	0.470692	0.066	0.5	Molecular Function	GO:0034485	phosphatidylinositol-3,4,5-trisphosphate 5-phosphatase activity	0.159794	0.470692	0	0	1	2
GO:0035596 methylthiotransferase activity	1	0.470692	0.066	0.5	Molecular Function	GO:0035596	methylthiotransferase activity	0.159794	0.470692	0	0	1	2
GO:0038177 death receptor agonist activity	1	0.470692	0.066	0.5	Molecular Function	GO:0038177	death receptor agonist activity	0.159794	0.470692	0	0	1	2
GO:0043533 inositol 1,3,4,5 tetrakisphosphate binding	1	0.470692	0.066	0.5	Molecular Function	GO:0043533	inositol 1,3,4,5 tetrakisphosphate binding	0.159794	0.470692	0	0	1	2
GO:0043816 phosphoserine-tRNA(Cys) ligase activity	1	0.470692	0.066	0.5	Molecular Function	GO:0043816	phosphoserine-tRNA(Cys) ligase activity	0.159794	0.470692	0	0	1	2
GO:0043997 histone acetyltransferase activity (H4-K12 specific)	1	0.470692	0.066	0.5	Molecular Function	GO:0043997	histone acetyltransferase activity (H4-K12 specific)	0.159794	0.470692	0	0	1	2
GO:0044540 L-cystine L-cysteine-lyase (deaminating)	1	0.470692	0.066	0.5	Molecular Function	GO:0044540	L-cystine L-cysteine-lyase (deaminating)	0.159794	0.470692	0	0	1	2
GO:0047025 3-oxoacyl-[acyl-carrier-protein] reductase (NADH) activity	1	0.470692	0.066	0.5	Molecular Function	GO:0047025	3-oxoacyl-[acyl-carrier-protein] reductase (NADH) activity	0.159794	0.470692	0	0	1	2
GO:0047635 alanine-oxo-acid transaminase activity	1	0.470692	0.066	0.5	Molecular Function	GO:0047635	alanine-oxo-acid transaminase activity	0.159794	0.470692	0	0	1	2
GO:0047708 biotinidase activity	1	0.470692	0.066	0.5	Molecular Function	GO:0047708	biotinidase activity	0.159794	0.470692	0	0	1	2
GO:0047982 homocysteine desulfhydrase activity	1	0.470692	0.066	0.5	Molecular Function	GO:0047982	homocysteine desulfhydrase activity	0.159794	0.470692	0	0	1	2
GO:0050119 N-acetylglucosamine deacetylase activity	1	0.470692	0.066	0.5	Molecular Function	GO:0050119	N-acetylglucosamine deacetylase activity	0.159794	0.470692	0	0	1	2
GO:0050304 nitrous-oxide reductase activity	1	0.470692	0.066	0.5	Molecular Function	GO:0050304	nitrous-oxide reductase activity	0.159794	0.470692	0	0	1	2
GO:0051500 D-tyrosyl-tRNA(Tyr) deacylase activity	1	0.470692	0.066	0.5	Molecular Function	GO:0051500	D-tyrosyl-tRNA(Tyr) deacylase activity	0.159794	0.470692	0	0	1	2
GO:0051990 (R)-2-hydroxyglutarate dehydrogenase activity	1	0.470692	0.066	0.5	Molecular Function	GO:0051990	(R)-2-hydroxyglutarate dehydrogenase activity	0.159794	0.470692	0	0	1	2
GO:0052381 tRNA dimethylallyltransferase activity	1	0.470692	0.066	0.5	Molecular Function	GO:0052381	tRNA dimethylallyltransferase activity	0.159794	0.470692	0	0	1	2
GO:0052654 L-leucine transaminase activity	1	0.470692	0.066	0.5	Molecular Function	GO:0052654	L-leucine transaminase activity	0.159794	0.470692	0	0	1	2
GO:0052655 L-valine transaminase activity	1	0.470692	0.066	0.5	Molecular Function	GO:0052655	L-valine transaminase activity	0.159794	0.470692	0	0	1	2
GO:0052656 L-isoleucine transaminase activity	1	0.470692	0.066	0.5	Molecular Function	GO:0052656	L-isoleucine transaminase activity	0.159794	0.470692	0	0	1	2
GO:0052735 tRNA (cytosine-3-)-methyltransferase activity	1	0.470692	0.066	0.5	Molecular Function	GO:0052735	tRNA (cytosine-3-)-methyltransferase activity	0.159794	0.470692	0	0	1	2
GO:0052810 1-phosphatidylinositol-5-kinase activity	1	0.470692	0.066	0.5	Molecular Function	GO:0052810	1-phosphatidylinositol-5-kinase activity	0.159794	0.470692	0	0	1	2
GO:0052855 ADP-dependent NAD(P)H-hydrate dehydratase activity	1	0.470692	0.066	0.5	Molecular Function	GO:0052855	ADP-dependent NAD(P)H-hydrate dehydratase activity	0.159794	0.470692	0	0	1	2
GO:0061547 glycogen synthase activity, transferring glucose-1-phosphate	1	0.470692	0.066	0.5	Molecular Function	GO:0061547	glycogen synthase activity, transferring glucose-1-phosphate	0.159794	0.470692	0	0	1	2
GO:0061605 molybdopterin-synthase adenylyltransferase activity	1	0.470692	0.066	0.5	Molecular Function	GO:0061605	molybdopterin-synthase adenylyltransferase activity	0.159794	0.470692	0	0	1	2
GO:0061928 glutathione specific gamma-glutamylcyclotransferase activity	1	0.470692	0.066	0.5	Molecular Function	GO:0061928	glutathione specific gamma-glutamylcyclotransferase activity	0.159794	0.470692	0	0	1	2
GO:0070012 oligopeptidase activity	1	0.470692	0.066	0.5	Molecular Function	GO:0070012	oligopeptidase activity	0.159794	0.470692	0	0	1	2
GO:0070052 collagen V binding	1	0.470692	0.066	0.5	Molecular Function	GO:0070052	collagen V binding	0.159794	0.470692	0	0	1	2
GO:0070576 vitamin D 24-hydroxylase activity	1	0.470692	0.066	0.5	Molecular Function	GO:0070576	vitamin D 24-hydroxylase activity	0.159794	0.470692	0	0	1	2
GO:0070738 tubulin-glycine ligase activity	1	0.470692	0.066	0.5	Molecular Function	GO:0070738	tubulin-glycine ligase activity	0.159794	0.470692	0	0	1	2
GO:0071566 UFM1 activating enzyme activity	1	0.470692	0.066	0.5	Molecular Function	GO:0071566	UFM1 activating enzyme activity	0.159794	0.470692	0	0	1	2
GO:0080101 phosphatidyl-N-dimethylethanolamine N-methyltransferase activity	1	0.470692	0.066	0.5	Molecular Function	GO:0080101	phosphatidyl-N-dimethylethanolamine N-methyltransferase activity	0.159794	0.470692	0	0	1	2
GO:0080146 L-cysteine desulfhydrase activity	1	0.470692	0.066	0.5	Molecular Function	GO:0080146	L-cysteine desulfhydrase activity	0.159794	0.470692	0	0	1	2
GO:0086038 calcium:sodium antiporter activity involved in regulation of cardiac muscle cell membrane potential	1	0.470692	0.066	0.5	Molecular Function	GO:0086038	calcium:sodium antiporter activity involved in regulation of cardiac muscle cell membrane potential	0.159794	0.470692	0	0	1	2
GO:0098600 selenomethionine gamma-lyase activity	1	0.470692	0.066	0.5	Molecular Function	GO:0098600	selenomethionine gamma-lyase activity	0.159794	0.470692	0	0	1	2
GO:0098606 selenocystathionine gamma-lyase activity	1	0.470692	0.066	0.5	Molecular Function	GO:0098606	selenocystathionine gamma-lyase activity	0.159794	0.470692	0	0	1	2
GO:0098607 methylselenocysteine deselenhydrase activity	1	0.470692	0.066	0.5	Molecular Function	GO:0098607	methylselenocysteine deselenhydrase activity	0.159794	0.470692	0	0	1	2
GO:0099580 ion antiporter activity involved in regulation of postsynaptic membrane potential	1	0.470692	0.066	0.5	Molecular Function	GO:0099580	ion antiporter activity involved in regulation of postsynaptic membrane potential	0.159794	0.470692	0	0	1	2
GO:0140327 flippase activity	1	0.470692	0.066	0.5	Molecular Function	GO:0140327	flippase activity	0.159794	0.470692	0	0	1	2
GO:1904928 coreceptor activity involved in canonical Wnt signaling pathway	1	0.470692	0.066	0.5	Molecular Function	GO:1904928	coreceptor activity involved in canonical Wnt signaling pathway	0.159794	0.470692	0	0	1	2
GO:1990518 single-stranded 3'-5' DNA helicase activity	1	0.470692	0.066	0.5	Molecular Function	GO:1990518	single-stranded 3'-5' DNA helicase activity	0.159794	0.470692	0	0	1	2
GO:0005548 phospholipid transporter activity	7	0.470828	0.464	0.13	Molecular Function	GO:0005548	phospholipid transporter activity	0.160323	0.470828	0	0	7	54
GO:0019239 deaminase activity	7	0.470828	0.464	0.13	Molecular Function	GO:0019239	deaminase activity	0.160323	0.470828	0	0	7	54
GO:0033229 cysteine transmembrane transporter activity	13	0.47249	0.861	0.113	Molecular Function	GO:0033229	cysteine transmembrane transporter activity	0.161131	0.47249	0	0	13	115
GO:0015399 primary active transmembrane transporter activity	52	0.48028	3.446	0.096	Molecular Function	GO:0015399	primary active transmembrane transporter activity	0.166072	0.48028	0	0	52	544
GO:0001882 nucleoside binding	31	0.48028	2.054	0.1	Molecular Function	GO:0001882	nucleoside binding	0.166613	0.48028	0	0	31	310
GO:0032550 purine ribonucleoside binding	30	0.48028	1.988	0.1	Molecular Function	GO:0032550	purine ribonucleoside binding	0.166644	0.48028	0	0	30	299
GO:0004683 calmodulin-dependent protein kinase activity	4	0.48028	0.265	0.154	Molecular Function	GO:0004683	calmodulin-dependent protein kinase activity	0.166856	0.48028	0	0	4	26
GO:0008484 sulfuric ester hydrolase activity	4	0.48028	0.265	0.154	Molecular Function	GO:0008484	sulfuric ester hydrolase activity	0.166856	0.48028	0	0	4	26
GO:0016723 oxidoreductase activity, acting on metal ions, NAD or NADP as acceptor	4	0.48028	0.265	0.154	Molecular Function	GO:0016723	oxidoreductase activity, acting on metal ions, NAD or NADP as acceptor	0.166856	0.48028	0	0	4	26
GO:0051019 mitogen-activated protein kinase binding	4	0.48028	0.265	0.154	Molecular Function	GO:0051019	mitogen-activated protein kinase binding	0.166856	0.48028	0	0	4	26
GO:0045309 protein phosphorylated amino acid binding	6	0.48028	0.398	0.133	Molecular Function	GO:0045309	protein phosphorylated amino acid binding	0.168972	0.48028	0	0	6	45
GO:0099094 ligand-gated cation channel activity	10	0.48028	0.663	0.118	Molecular Function	GO:0099094	ligand-gated cation channel activity	0.169047	0.48028	0	0	10	85
GO:0002151 G-quadruplex RNA binding	2	0.48028	0.133	0.222	Molecular Function	GO:0002151	G-quadruplex RNA binding	0.169206	0.48028	0	0	2	9
GO:0004824 lysine-tRNA ligase activity	2	0.48028	0.133	0.222	Molecular Function	GO:0004824	lysine-tRNA ligase activity	0.169206	0.48028	0	0	2	9
GO:0008271 secondary active sulfate transmembrane transporter activity	2	0.48028	0.133	0.222	Molecular Function	GO:0008271	secondary active sulfate transmembrane transporter activity	0.169206	0.48028	0	0	2	9
GO:0015645 fatty acid ligase activity	2	0.48028	0.133	0.222	Molecular Function	GO:0015645	fatty acid ligase activity	0.169206	0.48028	0	0	2	9
GO:0016163 nitrogenase activity	2	0.48028	0.133	0.222	Molecular Function	GO:0016163	nitrogenase activity	0.169206	0.48028	0	0	2	9
GO:0016603 glutaminyl-peptide cyclotransferase activity	2	0.48028	0.133	0.222	Molecular Function	GO:0016603	glutaminyl-peptide cyclotransferase activity	0.169206	0.48028	0	0	2	9
GO:0016732 oxidoreductase activity, acting on iron-sulfur proteins as donors, dinitrogen as acceptor	2	0.48028	0.133	0.222	Molecular Function	GO:0016732	oxidoreductase activity, acting on iron-sulfur proteins as donors, dinitrogen as acceptor	0.169206	0.48028	0	0	2	9
GO:0016855 racemase and epimerase activity, acting on amino acids and derivatives	2	0.48028	0.133	0.222	Molecular Function	GO:0016855	racemase and epimerase activity, acting on amino acids and derivatives	0.169206	0.48028	0	0	2	9
GO:0030151 molybdenum ion binding	2	0.48028	0.133	0.222	Molecular Function	GO:0030151	molybdenum ion binding	0.169206	0.48028	0	0	2	9
GO:0045295 gamma-catenin binding	2	0.48028	0.133	0.222	Molecular Function	GO:0045295	gamma-catenin binding	0.169206	0.48028	0	0	2	9
GO:0051864 histone H3-methyl-lysine-36 demethylase activity	2	0.48028	0.133	0.222	Molecular Function	GO:0051864	histone H3-methyl-lysine-36 demethylase activity	0.169206	0.48028	0	0	2	9
GO:0098632 cell-cell adhesion mediator activity	2	0.48028	0.133	0.222	Molecular Function	GO:0098632	cell-cell adhesion mediator activity	0.169206	0.48028	0	0	2	9
GO:1901611 phosphatidylglycerol binding	2	0.48028	0.133	0.222	Molecular Function	GO:1901611	phosphatidylglycerol binding	0.169206	0.48028	0	0	2	9
GO:0008667 2,3-dihydro-2,3-dihydroxybenzoate dehydrogenase activity	9	0.484147	0.596	0.12	Molecular Function	GO:0008667	2,3-dihydro-2,3-dihydroxybenzoate dehydrogenase activity	0.170817	0.484147	0	0	9	75
GO:0061733 peptide-lysine-N-acetyltransferase activity	7	0.485101	0.464	0.127	Molecular Function	GO:0061733	peptide-lysine-N-acetyltransferase activity	0.171402	0.485101	0	0	7	55
GO:0019213 deacetylase activity	8	0.485104	0.53	0.123	Molecular Function	GO:0019213	deacetylase activity	0.171755	0.485104	0	0	8	65
GO:0018835 carbon phosphorus lyase activity	12	0.485104	0.795	0.113	Molecular Function	GO:0018835	carbon phosphorus lyase activity	0.171901	0.485104	0	0	12	106
GO:0016740 transferase activity	323	0.491988	21.405	0.087	Molecular Function	GO:0016740	transferase activity	0.174593	0.491988	0	0	323	3700
GO:0042995 cell projection	185	0.493847	14.026	0.097	Cellular Component	GO:0042995	cell projection	0.011268	0.493847	0	0	185	1913
GO:0043025 neuronal cell body	61	0.493847	4.625	0.111	Cellular Component	GO:0043025	neuronal cell body	0.0112853	0.493847	0	0	61	550
GO:0031072 heat shock protein binding	13	0.495517	0.861	0.111	Molecular Function	GO:0031072	heat shock protein binding	0.176099	0.495517	0	0	13	117
GO:0003727 single-stranded RNA binding	10	0.500122	0.663	0.116	Molecular Function	GO:0003727	single-stranded RNA binding	0.177992	0.500122	0	0	10	86
GO:0016651 oxidoreductase activity, acting on NAD(P)H	18	0.509008	1.193	0.105	Molecular Function	GO:0016651	oxidoreductase activity, acting on NAD(P)H	0.181416	0.509008	0	0	18	171
GO:0016741 transferase activity, transferring one-carbon groups	35	0.512121	2.319	0.098	Molecular Function	GO:0016741	transferase activity, transferring one-carbon groups	0.182954	0.512121	0	0	35	358
GO:0016423 tRNA (guanine) methyltransferase activity	4	0.512121	0.265	0.148	Molecular Function	GO:0016423	tRNA (guanine) methyltransferase activity	0.183821	0.512121	0	0	4	27
GO:0016433 rRNA (adenine) methyltransferase activity	4	0.512121	0.265	0.148	Molecular Function	GO:0016433	rRNA (adenine) methyltransferase activity	0.183821	0.512121	0	0	4	27
GO:0045505 dynein intermediate chain binding	4	0.512121	0.265	0.148	Molecular Function	GO:0045505	dynein intermediate chain binding	0.183821	0.512121	0	0	4	27
GO:0022804 active transmembrane transporter activity	77	0.512121	5.103	0.092	Molecular Function	GO:0022804	active transmembrane transporter activity	0.184784	0.512121	0	0	77	834
GO:0032549 ribonucleoside binding	30	0.512121	1.988	0.099	Molecular Function	GO:0032549	ribonucleoside binding	0.185404	0.512121	0	0	30	303
GO:0004550 nucleoside diphosphate kinase activity	3	0.512121	0.199	0.167	Molecular Function	GO:0004550	nucleoside diphosphate kinase activity	0.185462	0.512121	0	0	3	18
GO:0004856 xylulokinase activity	3	0.512121	0.199	0.167	Molecular Function	GO:0004856	xylulokinase activity	0.185462	0.512121	0	0	3	18
GO:0005003 ephrin receptor activity	3	0.512121	0.199	0.167	Molecular Function	GO:0005003	ephrin receptor activity	0.185462	0.512121	0	0	3	18
GO:0005242 inward rectifier potassium channel activity	3	0.512121	0.199	0.167	Molecular Function	GO:0005242	inward rectifier potassium channel activity	0.185462	0.512121	0	0	3	18
GO:0070006 metalloaminopeptidase activity	3	0.512121	0.199	0.167	Molecular Function	GO:0070006	metalloaminopeptidase activity	0.185462	0.512121	0	0	3	18
GO:0016887 ATP hydrolysis activity	59	0.512121	3.91	0.094	Molecular Function	GO:0016887	ATP hydrolysis activity	0.185677	0.512121	0	0	59	629
GO:0050661 NADP binding	10	0.515461	0.663	0.115	Molecular Function	GO:0050661	NADP binding	0.187152	0.515461	0	0	10	87
GO:0000118 histone deacetylase complex	13	0.523219	0.986	0.165	Cellular Component	GO:0000118	histone deacetylase complex	0.0124348	0.523219	0	0	13	79
GO:0140097 catalytic activity, acting on DNA	55	0.52394	3.645	0.094	Molecular Function	GO:0140097	catalytic activity, acting on DNA	0.190514	0.52394	0	0	55	585
GO:0004721 phosphoprotein phosphatase activity	22	0.52394	1.458	0.102	Molecular Function	GO:0004721	phosphoprotein phosphatase activity	0.191061	0.52394	0	0	22	216
GO:0030414 peptidase inhibitor activity	16	0.52394	1.06	0.106	Molecular Function	GO:0030414	peptidase inhibitor activity	0.191537	0.52394	0	0	16	151
GO:0004407 histone deacetylase activity	5	0.52394	0.331	0.135	Molecular Function	GO:0004407	histone deacetylase activity	0.191842	0.52394	0	0	5	37
GO:0008066 glutamate receptor activity	5	0.52394	0.331	0.135	Molecular Function	GO:0008066	glutamate receptor activity	0.191842	0.52394	0	0	5	37
GO:0042805 actinin binding	5	0.52394	0.331	0.135	Molecular Function	GO:0042805	actinin binding	0.191842	0.52394	0	0	5	37
GO:0097060 synaptic membrane	33	0.524294	2.502	0.123	Cellular Component	GO:0097060	synaptic membrane	0.0138324	0.524294	0	0	33	268
GO:0030666 endocytic vesicle membrane	16	0.524294	1.213	0.15	Cellular Component	GO:0030666	endocytic vesicle membrane	0.0146446	0.524294	0	0	16	107
GO:0030054 cell junction	131	0.524294	9.932	0.099	Cellular Component	GO:0030054	cell junction	0.0147591	0.524294	0	0	131	1320
GO:1903561 extracellular vesicle	12	0.524294	0.91	0.164	Cellular Component	GO:1903561	extracellular vesicle	0.0160843	0.524294	0	0	12	73
GO:0070161 anchoring junction	55	0.524294	4.17	0.11	Cellular Component	GO:0070161	anchoring junction	0.0167682	0.524294	0	0	55	498
GO:0044297 cell body	66	0.524294	5.004	0.107	Cellular Component	GO:0044297	cell body	0.0176367	0.524294	0	0	66	616
GO:0045211 postsynaptic membrane	26	0.524294	1.971	0.127	Cellular Component	GO:0045211	postsynaptic membrane	0.0190327	0.524294	0	0	26	205
GO:0009325 nitrate reductase complex	2	0.524294	0.152	0.667	Cellular Component	GO:0009325	nitrate reductase complex	0.0193941	0.524294	0	0	2	3
GO:0030934 anchoring collagen complex	2	0.524294	0.152	0.667	Cellular Component	GO:0030934	anchoring collagen complex	0.0193941	0.524294	0	0	2	3
GO:0031088 platelet dense granule membrane	2	0.524294	0.152	0.667	Cellular Component	GO:0031088	platelet dense granule membrane	0.0193941	0.524294	0	0	2	3
GO:0034993 meiotic nuclear membrane microtubule tethering complex	2	0.524294	0.152	0.667	Cellular Component	GO:0034993	meiotic nuclear membrane microtubule tethering complex	0.0193941	0.524294	0	0	2	3
GO:0098837 postsynaptic recycling endosome	2	0.524294	0.152	0.667	Cellular Component	GO:0098837	postsynaptic recycling endosome	0.0193941	0.524294	0	0	2	3
GO:0106083 nuclear membrane protein complex	2	0.524294	0.152	0.667	Cellular Component	GO:0106083	nuclear membrane protein complex	0.0193941	0.524294	0	0	2	3
GO:0106094 nuclear membrane microtubule tethering complex	2	0.524294	0.152	0.667	Cellular Component	GO:0106094	nuclear membrane microtubule tethering complex	0.0193941	0.524294	0	0	2	3
GO:0097730 non-motile cilium	17	0.524294	1.289	0.142	Cellular Component	GO:0097730	non-motile cilium	0.0199568	0.524294	0	0	17	120
GO:0030017 sarcomere	26	0.524294	1.971	0.126	Cellular Component	GO:0030017	sarcomere	0.0201283	0.524294	0	0	26	206
GO:0097440 apical dendrite	5	0.526352	0.379	0.25	Cellular Component	GO:0097440	apical dendrite	0.0208786	0.526352	0	0	5	20
GO:0042597 periplasmic space	27	0.526352	2.047	0.124	Cellular Component	GO:0042597	periplasmic space	0.02145	0.526352	0	0	27	217
GO:0005783 endoplasmic reticulum	151	0.526352	11.448	0.096	Cellular Component	GO:0005783	endoplasmic reticulum	0.0232715	0.526352	0	0	151	1566
GO:0043230 extracellular organelle	12	0.526352	0.91	0.156	Cellular Component	GO:0043230	extracellular organelle	0.023766	0.526352	0	0	12	77
GO:0065010 extracellular membrane-bounded organelle	12	0.526352	0.91	0.156	Cellular Component	GO:0065010	extracellular membrane-bounded organelle	0.023766	0.526352	0	0	12	77
GO:0031011 Ino80 complex	4	0.526352	0.303	0.286	Cellular Component	GO:0031011	Ino80 complex	0.0238297	0.526352	0	0	4	14
GO:0019867 outer membrane	38	0.526352	2.881	0.115	Cellular Component	GO:0019867	outer membrane	0.0245882	0.526352	0	0	38	331
GO:0045239 tricarboxylic acid cycle enzyme complex	6	0.526352	0.455	0.214	Cellular Component	GO:0045239	tricarboxylic acid cycle enzyme complex	0.0245993	0.526352	0	0	6	28
GO:0005911 cell-cell junction	53	0.526352	4.018	0.109	Cellular Component	GO:0005911	cell-cell junction	0.0247451	0.526352	0	0	53	488
GO:0009898 cytoplasmic side of plasma membrane	35	0.526352	2.654	0.116	Cellular Component	GO:0009898	cytoplasmic side of plasma membrane	0.026549	0.526352	0	0	35	302
GO:0070062 extracellular exosome	11	0.526352	0.834	0.157	Cellular Component	GO:0070062	extracellular exosome	0.0280542	0.526352	0	0	11	70
GO:0009380 excinuclease repair complex	12	0.526352	0.91	0.152	Cellular Component	GO:0009380	excinuclease repair complex	0.0284867	0.526352	0	0	12	79
GO:0005925 focal adhesion	19	0.526352	1.44	0.131	Cellular Component	GO:0005925	focal adhesion	0.030363	0.526352	0	0	19	145
GO:0009897 external side of plasma membrane	24	0.526352	1.82	0.123	Cellular Component	GO:0009897	external side of plasma membrane	0.0322848	0.526352	0	0	24	195
GO:0008278 cohesin complex	3	0.526352	0.227	0.333	Cellular Component	GO:0008278	cohesin complex	0.0325002	0.526352	0	0	3	9
GO:0048787 presynaptic active zone membrane	3	0.526352	0.227	0.333	Cellular Component	GO:0048787	presynaptic active zone membrane	0.0325002	0.526352	0	0	3	9
GO:0097449 astrocyte projection	3	0.526352	0.227	0.333	Cellular Component	GO:0097449	astrocyte projection	0.0325002	0.526352	0	0	3	9
GO:0098858 actin-based cell projection	21	0.526352	1.592	0.127	Cellular Component	GO:0098858	actin-based cell projection	0.0333649	0.526352	0	0	21	166
GO:0043226 organelle	883	0.526352	66.945	0.086	Cellular Component	GO:0043226	organelle	0.0336448	0.526352	0	0	883	10299
GO:0030016 myofibril	27	0.526352	2.047	0.119	Cellular Component	GO:0030016	myofibril	0.0355475	0.526352	0	0	27	227
GO:0036477 somatodendritic compartment	80	0.526352	6.065	0.101	Cellular Component	GO:0036477	somatodendritic compartment	0.0358758	0.526352	0	0	80	793
GO:0030027 lamellipodium	19	0.526352	1.44	0.128	Cellular Component	GO:0030027	lamellipodium	0.03646	0.526352	0	0	19	148
GO:0005960 glycine cleavage complex	2	0.526352	0.152	0.5	Cellular Component	GO:0005960	glycine cleavage complex	0.0366671	0.526352	0	0	2	4
GO:0031074 nucleocytoplasmic transport complex	2	0.526352	0.152	0.5	Cellular Component	GO:0031074	nucleocytoplasmic transport complex	0.0366671	0.526352	0	0	2	4
GO:0031207 Sec62/Sec63 complex	2	0.526352	0.152	0.5	Cellular Component	GO:0031207	Sec62/Sec63 complex	0.0366671	0.526352	0	0	2	4
GO:0032449 CBM complex	2	0.526352	0.152	0.5	Cellular Component	GO:0032449	CBM complex	0.0366671	0.526352	0	0	2	4
GO:0034992 microtubule organizing center attachment site	2	0.526352	0.152	0.5	Cellular Component	GO:0034992	microtubule organizing center attachment site	0.0366671	0.526352	0	0	2	4
GO:0042272 nuclear RNA export factor complex	2	0.526352	0.152	0.5	Cellular Component	GO:0042272	nuclear RNA export factor complex	0.0366671	0.526352	0	0	2	4
GO:0012505 endomembrane system	319	0.526352	24.185	0.09	Cellular Component	GO:0012505	endomembrane system	0.0368668	0.526352	0	0	319	3535
GO:0031237 intrinsic component of periplasmic side of plasma membrane	5	0.526352	0.379	0.217	Cellular Component	GO:0031237	intrinsic component of periplasmic side of plasma membrane	0.036899	0.526352	0	0	5	23
GO:0098567 periplasmic side of plasma membrane	5	0.526352	0.379	0.217	Cellular Component	GO:0098567	periplasmic side of plasma membrane	0.036899	0.526352	0	0	5	23
GO:0098562 cytoplasmic side of membrane	37	0.526352	2.805	0.112	Cellular Component	GO:0098562	cytoplasmic side of membrane	0.0373087	0.526352	0	0	37	331
GO:0045252 oxoglutarate dehydrogenase complex	4	0.526352	0.303	0.25	Cellular Component	GO:0045252	oxoglutarate dehydrogenase complex	0.0379701	0.526352	0	0	4	16
GO:0005829 cytosol	368	0.526352	27.9	0.089	Cellular Component	GO:0005829	cytosol	0.0382656	0.526352	0	0	368	4114
GO:0042383 sarcolemma	16	0.526352	1.213	0.133	Cellular Component	GO:0042383	sarcolemma	0.0386042	0.526352	0	0	16	120
GO:0009342 glutamate synthase complex (NADPH)	6	0.526352	0.455	0.194	Cellular Component	GO:0009342	glutamate synthase complex (NADPH)	0.0389569	0.526352	0	0	6	31
GO:0031026 glutamate synthase complex	6	0.526352	0.455	0.194	Cellular Component	GO:0031026	glutamate synthase complex	0.0389569	0.526352	0	0	6	31
GO:0044423 virion component	21	0.526352	1.592	0.124	Cellular Component	GO:0044423	virion component	0.0394414	0.526352	0	0	21	169
GO:0030055 cell-substrate junction	20	0.526352	1.516	0.125	Cellular Component	GO:0030055	cell-substrate junction	0.0413933	0.526352	0	0	20	160
GO:0099512 supramolecular fiber	71	0.526352	5.383	0.101	Cellular Component	GO:0099512	supramolecular fiber	0.04169	0.526352	0	0	71	700
GO:0099081 supramolecular polymer	71	0.526352	5.383	0.101	Cellular Component	GO:0099081	supramolecular polymer	0.0427768	0.526352	0	0	71	701
GO:1905347 endodeoxyribonuclease complex	12	0.526352	0.91	0.143	Cellular Component	GO:1905347	endodeoxyribonuclease complex	0.0431904	0.526352	0	0	12	84
GO:0031230 intrinsic component of cell outer membrane	9	0.526352	0.682	0.158	Cellular Component	GO:0031230	intrinsic component of cell outer membrane	0.0432687	0.526352	0	0	9	57
GO:0045203 integral component of cell outer membrane	9	0.526352	0.682	0.158	Cellular Component	GO:0045203	integral component of cell outer membrane	0.0432687	0.526352	0	0	9	57
GO:0043194 axon initial segment	3	0.526352	0.227	0.3	Cellular Component	GO:0043194	axon initial segment	0.0436314	0.526352	0	0	3	10
GO:0005938 cell cortex	37	0.526352	2.805	0.11	Cellular Component	GO:0005938	cell cortex	0.0467571	0.526352	0	0	37	337
GO:0098590 plasma membrane region	89	0.526352	6.748	0.098	Cellular Component	GO:0098590	plasma membrane region	0.0489285	0.526352	0	0	89	906
GO:0005640 nuclear outer membrane	5	0.526352	0.379	0.2	Cellular Component	GO:0005640	nuclear outer membrane	0.0508539	0.526352	0	0	5	25
GO:0045334 clathrin-coated endocytic vesicle	6	0.526352	0.455	0.182	Cellular Component	GO:0045334	clathrin-coated endocytic vesicle	0.0509763	0.526352	0	0	6	33
GO:0043204 perikaryon	18	0.526352	1.365	0.125	Cellular Component	GO:0043204	perikaryon	0.0510025	0.526352	0	0	18	144
GO:0043229 intracellular organelle	864	0.526352	65.504	0.085	Cellular Component	GO:0043229	intracellular organelle	0.0517149	0.526352	0	0	864	10107
GO:0030659 cytoplasmic vesicle membrane	84	0.526352	6.368	0.098	Cellular Component	GO:0030659	cytoplasmic vesicle membrane	0.0531705	0.526352	0	0	84	854
GO:0005912 adherens junction	27	0.526352	2.047	0.114	Cellular Component	GO:0005912	adherens junction	0.0533777	0.526352	0	0	27	236
GO:0031362 anchored component of external side of plasma membrane	4	0.526352	0.303	0.222	Cellular Component	GO:0031362	anchored component of external side of plasma membrane	0.0560006	0.526352	0	0	4	18
GO:0045240 dihydrolipoyl dehydrogenase complex	4	0.526352	0.303	0.222	Cellular Component	GO:0045240	dihydrolipoyl dehydrogenase complex	0.0560006	0.526352	0	0	4	18
GO:0034399 nuclear periphery	21	0.526352	1.592	0.119	Cellular Component	GO:0034399	nuclear periphery	0.0567137	0.526352	0	0	21	176
GO:0002116 semaphorin receptor complex	2	0.526352	0.152	0.4	Cellular Component	GO:0002116	semaphorin receptor complex	0.0577945	0.526352	0	0	2	5
GO:0005593 FACIT collagen trimer	2	0.526352	0.152	0.4	Cellular Component	GO:0005593	FACIT collagen trimer	0.0577945	0.526352	0	0	2	5
GO:0005827 polar microtubule	2	0.526352	0.152	0.4	Cellular Component	GO:0005827	polar microtubule	0.0577945	0.526352	0	0	2	5
GO:0005964 phosphorylase kinase complex	2	0.526352	0.152	0.4	Cellular Component	GO:0005964	phosphorylase kinase complex	0.0577945	0.526352	0	0	2	5
GO:0012511 monolayer-surrounded lipid storage body	2	0.526352	0.152	0.4	Cellular Component	GO:0012511	monolayer-surrounded lipid storage body	0.0577945	0.526352	0	0	2	5
GO:0016013 syntrophin complex	2	0.526352	0.152	0.4	Cellular Component	GO:0016013	syntrophin complex	0.0577945	0.526352	0	0	2	5
GO:1990879 CST complex	2	0.526352	0.152	0.4	Cellular Component	GO:1990879	CST complex	0.0577945	0.526352	0	0	2	5
GO:0097038 perinuclear endoplasmic reticulum	5	0.526352	0.379	0.192	Cellular Component	GO:0097038	perinuclear endoplasmic reticulum	0.0588407	0.526352	0	0	5	26
GO:0012506 vesicle membrane	85	0.526352	6.444	0.098	Cellular Component	GO:0012506	vesicle membrane	0.0603844	0.526352	0	0	85	871
GO:0005905 clathrin-coated pit	9	0.526352	0.682	0.148	Cellular Component	GO:0005905	clathrin-coated pit	0.0623436	0.526352	0	0	9	61
GO:0098862 cluster of actin-based cell projections	17	0.526352	1.289	0.123	Cellular Component	GO:0098862	cluster of actin-based cell projections	0.0633543	0.526352	0	0	17	138
GO:0005615 extracellular space	81	0.526352	6.141	0.098	Cellular Component	GO:0005615	extracellular space	0.0654597	0.526352	0	0	81	830
GO:0005794 Golgi apparatus	120	0.526352	9.098	0.094	Cellular Component	GO:0005794	Golgi apparatus	0.068335	0.526352	0	0	120	1273
GO:0043292 contractile fiber	27	0.526352	2.047	0.112	Cellular Component	GO:0043292	contractile fiber	0.0683878	0.526352	0	0	27	242
GO:0016442 RISC complex	3	0.526352	0.227	0.25	Cellular Component	GO:0016442	RISC complex	0.0707084	0.526352	0	0	3	12
GO:0036020 endolysosome membrane	3	0.526352	0.227	0.25	Cellular Component	GO:0036020	endolysosome membrane	0.0707084	0.526352	0	0	3	12
GO:0090576 RNA polymerase III transcription regulator complex	3	0.526352	0.227	0.25	Cellular Component	GO:0090576	RNA polymerase III transcription regulator complex	0.0707084	0.526352	0	0	3	12
GO:0043190 ATP-binding cassette (ABC) transporter complex	22	0.526352	1.668	0.115	Cellular Component	GO:0043190	ATP-binding cassette (ABC) transporter complex	0.0710326	0.526352	0	0	22	191
GO:0034707 chloride channel complex	6	0.526352	0.455	0.167	Cellular Component	GO:0034707	chloride channel complex	0.0728238	0.526352	0	0	6	36
GO:0005875 microtubule associated complex	19	0.526352	1.44	0.118	Cellular Component	GO:0005875	microtubule associated complex	0.0734179	0.526352	0	0	19	161
GO:0009279 cell outer membrane	11	0.526352	0.834	0.134	Cellular Component	GO:0009279	cell outer membrane	0.0745145	0.526352	0	0	11	82
GO:0005874 microtubule	36	0.526352	2.729	0.106	Cellular Component	GO:0005874	microtubule	0.0749317	0.526352	0	0	36	340
GO:1990204 oxidoreductase complex	22	0.526352	1.668	0.114	Cellular Component	GO:1990204	oxidoreductase complex	0.0775741	0.526352	0	0	22	193
GO:0005622 intracellular anatomical structure	1001	0.526352	75.891	0.085	Cellular Component	GO:0005622	intracellular anatomical structure	0.0798217	0.526352	0	0	1001	11834
GO:0032420 stereocilium	6	0.526352	0.455	0.162	Cellular Component	GO:0032420	stereocilium	0.0811286	0.526352	0	0	6	37
GO:0099513 polymeric cytoskeletal fiber	48	0.526352	3.639	0.101	Cellular Component	GO:0099513	polymeric cytoskeletal fiber	0.0811459	0.526352	0	0	48	473
GO:0000798 nuclear cohesin complex	2	0.526352	0.152	0.333	Cellular Component	GO:0000798	nuclear cohesin complex	0.0820212	0.526352	0	0	2	6
GO:0005962 mitochondrial isocitrate dehydrogenase complex (NAD+)	2	0.526352	0.152	0.333	Cellular Component	GO:0005962	mitochondrial isocitrate dehydrogenase complex (NAD+)	0.0820212	0.526352	0	0	2	6
GO:0009345 glycine-tRNA ligase complex	2	0.526352	0.152	0.333	Cellular Component	GO:0009345	glycine-tRNA ligase complex	0.0820212	0.526352	0	0	2	6
GO:0016589 NURF complex	2	0.526352	0.152	0.333	Cellular Component	GO:0016589	NURF complex	0.0820212	0.526352	0	0	2	6
GO:0033256 I-kappaB/NF-kappaB complex	2	0.526352	0.152	0.333	Cellular Component	GO:0033256	I-kappaB/NF-kappaB complex	0.0820212	0.526352	0	0	2	6
GO:0045242 isocitrate dehydrogenase complex (NAD+)	2	0.526352	0.152	0.333	Cellular Component	GO:0045242	isocitrate dehydrogenase complex (NAD+)	0.0820212	0.526352	0	0	2	6
GO:0045243 cytosolic isocitrate dehydrogenase complex (NAD+)	2	0.526352	0.152	0.333	Cellular Component	GO:0045243	cytosolic isocitrate dehydrogenase complex (NAD+)	0.0820212	0.526352	0	0	2	6
GO:0045246 cytosolic tricarboxylic acid cycle enzyme complex	2	0.526352	0.152	0.333	Cellular Component	GO:0045246	cytosolic tricarboxylic acid cycle enzyme complex	0.0820212	0.526352	0	0	2	6
GO:0098845 postsynaptic endosome	2	0.526352	0.152	0.333	Cellular Component	GO:0098845	postsynaptic endosome	0.0820212	0.526352	0	0	2	6
GO:0005595 collagen type XII trimer	1	0.526352	0.076	1	Cellular Component	GO:0005595	collagen type XII trimer	0.0827426	0.526352	0	0	1	1
GO:0005596 collagen type XIV trimer	1	0.526352	0.076	1	Cellular Component	GO:0005596	collagen type XIV trimer	0.0827426	0.526352	0	0	1	1
GO:0005600 collagen type XIII trimer	1	0.526352	0.076	1	Cellular Component	GO:0005600	collagen type XIII trimer	0.0827426	0.526352	0	0	1	1
GO:0005943 phosphatidylinositol 3-kinase complex, class IA	1	0.526352	0.076	1	Cellular Component	GO:0005943	phosphatidylinositol 3-kinase complex, class IA	0.0827426	0.526352	0	0	1	1
GO:0009504 cell plate	1	0.526352	0.076	1	Cellular Component	GO:0009504	cell plate	0.0827426	0.526352	0	0	1	1
GO:0016027 inaD signaling complex	1	0.526352	0.076	1	Cellular Component	GO:0016027	inaD signaling complex	0.0827426	0.526352	0	0	1	1
GO:0019034 viral replication complex	1	0.526352	0.076	1	Cellular Component	GO:0019034	viral replication complex	0.0827426	0.526352	0	0	1	1
GO:0019812 type I site-specific deoxyribonuclease complex	1	0.526352	0.076	1	Cellular Component	GO:0019812	type I site-specific deoxyribonuclease complex	0.0827426	0.526352	0	0	1	1
GO:0020002 host cell plasma membrane	1	0.526352	0.076	1	Cellular Component	GO:0020002	host cell plasma membrane	0.0827426	0.526352	0	0	1	1
GO:0030936 transmembrane collagen trimer	1	0.526352	0.076	1	Cellular Component	GO:0030936	transmembrane collagen trimer	0.0827426	0.526352	0	0	1	1
GO:0032144 4-aminobutyrate transaminase complex	1	0.526352	0.076	1	Cellular Component	GO:0032144	4-aminobutyrate transaminase complex	0.0827426	0.526352	0	0	1	1
GO:0033100 NuA3 histone acetyltransferase complex	1	0.526352	0.076	1	Cellular Component	GO:0033100	NuA3 histone acetyltransferase complex	0.0827426	0.526352	0	0	1	1
GO:0033193 Lsd1/2 complex	1	0.526352	0.076	1	Cellular Component	GO:0033193	Lsd1/2 complex	0.0827426	0.526352	0	0	1	1
GO:0034245 mitochondrial DNA-directed RNA polymerase complex	1	0.526352	0.076	1	Cellular Component	GO:0034245	mitochondrial DNA-directed RNA polymerase complex	0.0827426	0.526352	0	0	1	1
GO:0034365 discoidal high-density lipoprotein particle	1	0.526352	0.076	1	Cellular Component	GO:0034365	discoidal high-density lipoprotein particle	0.0827426	0.526352	0	0	1	1
GO:0034669 integrin alpha4-beta7 complex	1	0.526352	0.076	1	Cellular Component	GO:0034669	integrin alpha4-beta7 complex	0.0827426	0.526352	0	0	1	1
GO:0036409 histone H3-K14 acetyltransferase complex	1	0.526352	0.076	1	Cellular Component	GO:0036409	histone H3-K14 acetyltransferase complex	0.0827426	0.526352	0	0	1	1
GO:0036410 Mst2 histone acetyltransferase complex	1	0.526352	0.076	1	Cellular Component	GO:0036410	Mst2 histone acetyltransferase complex	0.0827426	0.526352	0	0	1	1
GO:0042612 MHC class I protein complex	1	0.526352	0.076	1	Cellular Component	GO:0042612	MHC class I protein complex	0.0827426	0.526352	0	0	1	1
GO:0043159 acrosomal matrix	1	0.526352	0.076	1	Cellular Component	GO:0043159	acrosomal matrix	0.0827426	0.526352	0	0	1	1
[truncated: 10,769 more rows]

## Sheet: antisense_KEGG pathways
id	num	qvalue	per	ratio	class	ID	Descrption	Pvalue	Qvalue	Up	Down	fg_num	bg_num
[truncated: 334 more rows]

## Sheet: cis_GO term
id	num	qvalue	per	ratio	class	ID	Descrption	Pvalue	Qvalue	Up	Down	fg_num	bg_num
[truncated: 16,801 more rows]

[truncated: 3 more sheets: cis_KEGG pathways, trans_GO term, trans_KEGG pathways]
