# Supplementary material for: Integrated Transcriptome Landscape of mRNAs, lncRNAs, circRNAs, and miRNAs Reveals Molecular Regulatory Networks of Sex Differentiation in the Zig-Zag Eel (Mastacembelus armatus)
Source: Int J Mol Sci. 2026 Jun 5;27(11):5111. doi: 10.3390/ijms27115111 (PMC13256884; doi:10.3390/ijms27115111)
Supplement: Supplementary file 1 [file ijms-27-05111-s001.zip › Table S4. Identified differentially expressed circRNAs and functional enrichment analysis of DE-circRNAs-encoding genes.xlsx]

## Sheet: DEcircRNAs
id	Male-1_count	Male-2_count	Male-3_count	Female-1_count	Female-2_count	Female-3_count	Male-1_rpm	Male-2_rpm	Male-3_rpm	Female-1_rpm	Female-2_rpm	Female-3_rpm	Male_mean	Female_mean	log2(fc)	PValue	FDR	source_gene	chr	strand	genomic_start	genomic_end	spliced_length	annot_type	Symbol	Description	KEGG_A_class	KEGG_B_class	Pathway	K_ID	GO Component	GO Function	GO Process	TF_family
novel_circ_000013	8	2	6	0	0	0	429.162	133.041	349.345	0	0	0	303.849	0.001	-18.213	0.0272425	0.768215	ncbi_113127936	NC_046633.1	-	10326603	10328414	449	annot_exons	APBB2	XP_026158658.1 amyloid-beta A4 precursor protein-binding family B member 2 isoform X1 [Mastacembelus armatus]	-	-	-	-	GO:0005575//cellular_component;GO:0005622//intracellular anatomical structure;GO:0005634//nucleus;GO:0005737//cytoplasm;GO:0016020//membrane;GO:0030027//lamellipodium;GO:0030424//axon;GO:0030426//growth cone;GO:0030427//site of polarized growth;GO:0031252//cell leading edge;GO:0042995//cell projection;GO:0043005//neuron projection;GO:0043226//organelle;GO:0043227//membrane-bounded organelle;GO:00…	GO:0001540//amyloid-beta binding;GO:0003674//molecular_function;GO:0005488//binding;GO:0005515//protein binding;GO:0008134//transcription factor binding;GO:0019899//enzyme binding;GO:0033218//amide binding;GO:0035035//histone acetyltransferase binding;GO:0042277//peptide binding	GO:0000902//cell morphogenesis;GO:0000904//cell morphogenesis involved in differentiation;GO:0001558//regulation of cell growth;GO:0001764//neuron migration;GO:0006355//regulation of transcription, DNA-templated;GO:0006928//movement of cell or subcellular component;GO:0006935//chemotaxis;GO:0007049//cell cycle;GO:0007154//cell communication;GO:0007165//signal transduction;GO:0007275//multicellula…	--
novel_circ_000015	32	20	11	0	0	2	1716.65	1330.41	640.466	0	0	270.746	1229.17	90.2486	-3.76764	0.0178134	0.635807	ncbi_113127936	NC_046633.1	-	10333675	10336332	1269	annot_exons	APBB2	XP_026158658.1 amyloid-beta A4 precursor protein-binding family B member 2 isoform X1 [Mastacembelus armatus]	-	-	-	-	GO:0005575//cellular_component;GO:0005622//intracellular anatomical structure;GO:0005634//nucleus;GO:0005737//cytoplasm;GO:0016020//membrane;GO:0030027//lamellipodium;GO:0030424//axon;GO:0030426//growth cone;GO:0030427//site of polarized growth;GO:0031252//cell leading edge;GO:0042995//cell projection;GO:0043005//neuron projection;GO:0043226//organelle;GO:0043227//membrane-bounded organelle;GO:00…	GO:0001540//amyloid-beta binding;GO:0003674//molecular_function;GO:0005488//binding;GO:0005515//protein binding;GO:0008134//transcription factor binding;GO:0019899//enzyme binding;GO:0033218//amide binding;GO:0035035//histone acetyltransferase binding;GO:0042277//peptide binding	GO:0000902//cell morphogenesis;GO:0000904//cell morphogenesis involved in differentiation;GO:0001558//regulation of cell growth;GO:0001764//neuron migration;GO:0006355//regulation of transcription, DNA-templated;GO:0006928//movement of cell or subcellular component;GO:0006935//chemotaxis;GO:0007049//cell cycle;GO:0007154//cell communication;GO:0007165//signal transduction;GO:0007275//multicellula…	--
novel_circ_000036	3	5	5	14	13	5	160.936	332.602	291.121	1734.82	1517.1	676.865	261.553	1309.59	2.32395	0.0255556	0.743459	ncbi_113128511	NC_046633.1	+	11811572	11821857	408	annot_exons	GLRB	XP_026159678.1 glycine receptor subunit beta-like [Mastacembelus armatus]	Environmental Information Processing	Signaling molecules and interaction	ko04080//Neuroactive ligand-receptor interaction	K05196	GO:0016021//integral component of membrane	GO:0005230//extracellular ligand-gated ion channel activity	GO:0006811//ion transport	--
novel_circ_000044	8	5	5	0	0	0	429.162	332.602	291.121	0	0	0	350.961	0.001	-18.421	0.012253	0.525674	NA	NC_046633.1	+	12723621	12731639	8019	intergenic	-	-	-	-	-	-	-	-	-	-
novel_circ_000067	6	2	7	0	0	0	321.871	133.041	407.569	0	0	0	287.494	0.001	-18.1332	0.0342457	0.837768	ncbi_113128637	NC_046633.1	-	14376936	14396897	326	annot_exons	sh3pxd2a	XP_026159888.1 SH3 and PX domain-containing protein 2A-like isoform X1 [Mastacembelus armatus]	-	-	-	-	GO:0000131//incipient cellular bud site;GO:0002102//podosome;GO:0005575//cellular_component;GO:0005622//intracellular anatomical structure;GO:0005737//cytoplasm;GO:0005739//mitochondrion;GO:0005856//cytoskeleton;GO:0005933//cellular bud;GO:0005934//cellular bud tip;GO:0005935//cellular bud neck;GO:0005937//mating projection;GO:0005938//cell cortex;GO:0015629//actin cytoskeleton;GO:0030054//cell j…	GO:0003674//molecular_function;GO:0005198//structural molecule activity;GO:0005488//binding;GO:0005515//protein binding;GO:0005543//phospholipid binding;GO:0008047//enzyme activator activity;GO:0008289//lipid binding;GO:0016176//superoxide-generating NADPH oxidase activator activity;GO:0030234//enzyme regulator activity;GO:0030674//protein-macromolecule adaptor activity;GO:0032266//phosphatidylin…	GO:0000003//reproduction;GO:0000746//conjugation;GO:0000747//conjugation with cellular fusion;GO:0000753//cell morphogenesis involved in conjugation with cellular fusion;GO:0000767//cell morphogenesis involved in conjugation;GO:0000902//cell morphogenesis;GO:0001667//ameboidal-type cell migration;GO:0001755//neural crest cell migration;GO:0003006//developmental process involved in reproduction;GO…	--
novel_circ_000088	0	0	0	0	41	38	0	0	0	0	4784.69	5144.17	0.001	3309.62	21.6582	0.00228199	0.241447	ncbi_113128747	NC_046633.1	+	15339906	15349533	5673	exon_intron	Trim25	XP_026160066.1 E3 ubiquitin/ISG15 ligase TRIM25 isoform X1 [Mastacembelus armatus]	Human Diseases;Environmental Information Processing;Organismal Systems	Infectious disease: viral;Signal transduction;Immune system	ko05164//Influenza A;ko04064//NF-kappa B signaling pathway;ko04622//RIG-I-like receptor signaling pathway	K10652;K10652;K10652	GO:0000109//nucleotide-excision repair complex	GO:0005515//protein binding;GO:0008270//zinc ion binding;GO:0008855//exodeoxyribonuclease VII activity;GO:0046872//metal ion binding	GO:0006289//nucleotide-excision repair	--
novel_circ_000170	17	20	36	2	0	3	911.968	1330.41	2096.07	247.831	0	406.119	1446.15	217.983	-2.72992	0.0291522	0.772372	ncbi_113128005	NC_046633.1	-	22686484	22689361	434	annot_exons	UBN2	XP_026158795.1 ubinuclein-2-like isoform X1 [Mastacembelus armatus]	-	-	-	-	-	-	-	--
novel_circ_000173	0	0	0	1	3	4	0	0	0	123.916	350.099	541.492	0.001	338.502	18.3688	0.0292218	0.772372	ncbi_113127687	NC_046633.1	-	22825475	22826364	759	annot_exons	--	XP_026158160.1 microtubule-associated protein futsch-like [Mastacembelus armatus]	-	-	-	-	-	-	-	--
novel_circ_000244	0	0	0	0	7	4	0	0	0	0	816.898	541.492	0.001	452.797	18.7885	0.0364932	0.862667	ncbi_113127823	NC_046633.1	+	4093887	4113295	591	annot_exons	grin2a	XP_026158450.1 glutamate receptor ionotropic, NMDA 2A-like [Mastacembelus armatus]	-	-	-	-	GO:0016020//membrane	GO:0004970//ionotropic glutamate receptor activity;GO:0015276//ligand-gated ion channel activity	-	--
novel_circ_000260	9	4	4	0	0	0	482.807	266.081	232.897	0	0	0	327.262	0.001	-18.3201	0.0182618	0.638651	ncbi_113128247	NC_046633.1	-	4967677	4968169	493	antisense	FAM193A	XP_026159221.1 protein FAM193A isoform X1 [Mastacembelus armatus]	-	-	-	-	-	-	-	--
novel_circ_000262	5	2	6	0	0	0	268.226	133.041	349.345	0	0	0	250.204	0.001	-17.9327	0.0421154	0.938063	ncbi_113128890	NC_046633.1	-	5084566	5104471	2234	annot_exons	SORBS1	XP_026160298.1 sorbin and SH3 domain-containing protein 2 isoform X1 [Mastacembelus armatus]	-	-	-	-	GO:0005575//cellular_component;GO:0005622//intracellular anatomical structure;GO:0005634//nucleus;GO:0005654//nucleoplasm;GO:0005737//cytoplasm;GO:0005856//cytoskeleton;GO:0005886//plasma membrane;GO:0005912//adherens junction;GO:0005925//focal adhesion;GO:0014069//postsynaptic density;GO:0015629//actin cytoskeleton;GO:0016020//membrane;GO:0016324//apical plasma membrane;GO:0030016//myofibril;GO:…	GO:0003674//molecular_function;GO:0003676//nucleic acid binding;GO:0005198//structural molecule activity;GO:0005200//structural constituent of cytoskeleton;GO:0005488//binding;GO:0005515//protein binding;GO:0008092//cytoskeletal protein binding;GO:0008093//cytoskeletal anchor activity;GO:0008307//structural constituent of muscle;GO:0019904//protein domain specific binding;GO:0030674//protein-macr…	GO:0003008//system process;GO:0003012//muscle system process;GO:0003298//physiological muscle hypertrophy;GO:0003300//cardiac muscle hypertrophy;GO:0003301//physiological cardiac muscle hypertrophy;GO:0006996//organelle organization;GO:0007010//cytoskeleton organization;GO:0007015//actin filament organization;GO:0007154//cell communication;GO:0007165//signal transduction;GO:0007166//cell surface …	--
novel_circ_000296	17	13	22	0	0	0	911.968	864.764	1280.93	0	0	0	1019.22	0.001	-19.959	0.000190888	0.0488954	ncbi_113127727	NC_046633.1	+	6725543	6729002	399	annot_exons	ZNF827	XP_026158241.1 zinc finger protein 827 isoform X2 [Mastacembelus armatus]	-	-	-	-	GO:0005575//cellular_component;GO:0005622//intracellular anatomical structure;GO:0005634//nucleus;GO:0043226//organelle;GO:0043227//membrane-bounded organelle;GO:0043229//intracellular organelle;GO:0043231//intracellular membrane-bounded organelle	GO:0003674//molecular_function;GO:0003676//nucleic acid binding;GO:0003677//DNA binding;GO:0005488//binding;GO:0005525//GTP binding;GO:0043167//ion binding;GO:0043169//cation binding;GO:0046872//metal ion binding;GO:0097159//organic cyclic compound binding;GO:1901363//heterocyclic compound binding	GO:0006139//nucleobase-containing compound metabolic process;GO:0006351//transcription, DNA-templated;GO:0006355//regulation of transcription, DNA-templated;GO:0006614//SRP-dependent cotranslational protein targeting to membrane;GO:0006725//cellular aromatic compound metabolic process;GO:0006807//nitrogen compound metabolic process;GO:0008150//biological_process;GO:0008152//metabolic process;GO:0…	zf-C2H2
novel_circ_000301	2	6	12	0	0	0	107.29	399.122	698.69	0	0	0	401.701	0.001	-18.6158	0.0193959	0.662428	ncbi_113127698	NC_046633.1	-	6838476	6848329	537	annot_exons	Hhip	XP_026158179.1 hedgehog-interacting protein isoform X1 [Mastacembelus armatus]	Human Diseases;Environmental Information Processing;Human Diseases;Environmental Information Processing	Cancer: overview;Signal transduction;Cancer: specific types;Signal transduction	ko05200//Pathways in cancer;ko04024//cAMP signaling pathway;ko05217//Basal cell carcinoma;ko04340//Hedgehog signaling pathway	K06231;K06231;K06231;K06231	GO:0005575//cellular_component;GO:0005576//extracellular region;GO:0005622//intracellular anatomical structure;GO:0005634//nucleus;GO:0005737//cytoplasm;GO:0005886//plasma membrane;GO:0005887//integral component of plasma membrane;GO:0005929//cilium;GO:0009986//cell surface;GO:0016020//membrane;GO:0016021//integral component of membrane;GO:0031090//organelle membrane;GO:0031224//intrinsic compone…	GO:0003674//molecular_function;GO:0003824//catalytic activity;GO:0005488//binding;GO:0005515//protein binding;GO:0008270//zinc ion binding;GO:0043167//ion binding;GO:0043169//cation binding;GO:0046872//metal ion binding;GO:0046914//transition metal ion binding;GO:0097108//hedgehog family protein binding	GO:0001501//skeletal system development;GO:0001763//morphogenesis of a branching structure;GO:0002009//morphogenesis of an epithelium;GO:0003002//regionalization;GO:0007154//cell communication;GO:0007165//signal transduction;GO:0007166//cell surface receptor signaling pathway;GO:0007224//smoothened signaling pathway;GO:0007275//multicellular organism development;GO:0007389//pattern specification …	--
novel_circ_000315	0	0	0	4	2	3	0	0	0	495.663	233.399	406.119	0.001	378.394	18.5295	0.0134444	0.564418	ncbi_113128455	NC_046633.1	+	7145021	7161587	529	annot_exons	INPP4B	XP_026159584.1 inositol polyphosphate 4-phosphatase type II isoform X1 [Mastacembelus armatus]	Metabolism;Environmental Information Processing;Metabolism	Global and overview maps;Signal transduction;Carbohydrate metabolism	ko01100//Metabolic pathways;ko04070//Phosphatidylinositol signaling system;ko00562//Inositol phosphate metabolism	K01109;K01109;K01109	GO:0005737//cytoplasm	-	GO:0045765//regulation of angiogenesis	--
novel_circ_000359	0	0	0	6	0	7	0	0	0	743.494	0	947.611	0.001	563.702	19.1046	0.0246914	0.734752	ncbi_113128738	NC_046633.1	-	9586380	9637213	1061	annot_exons	CTNNA2	XP_026160052.1 catenin alpha-2 [Mastacembelus armatus]	Human Diseases;Human Diseases;Environmental Information Processing;Organismal Systems;Cellular Processes;Human Diseases;Human Diseases;Human Diseases	Cancer: overview;Cancer: specific types;Signal transduction;Immune system;Cellular community - eukaryotes;Infectious disease: bacterial;Cardiovascular disease;Cancer: specific types	ko05200//Pathways in cancer;ko05226//Gastric cancer;ko04390//Hippo signaling pathway;ko04670//Leukocyte transendothelial migration;ko04520//Adherens junction;ko05100//Bacterial invasion of epithelial cells;ko05412//Arrhythmogenic right ventricular cardiomyopathy;ko05213//Endometrial cancer	K05691;K05691;K05691;K05691;K05691;K05691;K05691;K05691	GO:0005575//cellular_component;GO:0005622//intracellular anatomical structure;GO:0005634//nucleus;GO:0005737//cytoplasm;GO:0005856//cytoskeleton;GO:0005886//plasma membrane;GO:0005911//cell-cell junction;GO:0005912//adherens junction;GO:0015629//actin cytoskeleton;GO:0016020//membrane;GO:0030054//cell junction;GO:0030424//axon;GO:0042995//cell projection;GO:0043005//neuron projection;GO:0043226//…	GO:0003674//molecular_function;GO:0003779//actin binding;GO:0005198//structural molecule activity;GO:0005488//binding;GO:0005515//protein binding;GO:0008092//cytoskeletal protein binding;GO:0044877//protein-containing complex binding;GO:0045296//cadherin binding;GO:0050839//cell adhesion molecule binding;GO:0051015//actin filament binding	GO:0000902//cell morphogenesis;GO:0000904//cell morphogenesis involved in differentiation;GO:0007155//cell adhesion;GO:0007275//multicellular organism development;GO:0007399//nervous system development;GO:0007409//axonogenesis;GO:0007417//central nervous system development;GO:0007420//brain development;GO:0008150//biological_process;GO:0009653//anatomical structure morphogenesis;GO:0009887//anima…	--
novel_circ_000410	7	8	11	0	0	0	375.516	532.163	640.466	0	0	0	516.048	0.001	-18.9771	0.00387068	0.31498	ncbi_113127252	NC_046634.1	+	2311026	2324631	418	annot_exons	MGAT5	XP_026157444.1 alpha-1,6-mannosylglycoprotein 6-beta-N-acetylglucosaminyltransferase A [Mastacembelus armatus]	Metabolism;Metabolism	Global and overview maps;Glycan biosynthesis and metabolism	ko01100//Metabolic pathways;ko00510//N-Glycan biosynthesis	K00744;K00744	GO:0000139//Golgi membrane;GO:0005575//cellular_component;GO:0005622//intracellular anatomical structure;GO:0005737//cytoplasm;GO:0005794//Golgi apparatus;GO:0012505//endomembrane system;GO:0016020//membrane;GO:0016021//integral component of membrane;GO:0031090//organelle membrane;GO:0031224//intrinsic component of membrane;GO:0031984//organelle subcompartment;GO:0043226//organelle;GO:0043227//me…	GO:0003674//molecular_function;GO:0003824//catalytic activity;GO:0008194//UDP-glycosyltransferase activity;GO:0008375//acetylglucosaminyltransferase activity;GO:0016740//transferase activity;GO:0016757//glycosyltransferase activity;GO:0016758//hexosyltransferase activity;GO:0030144//alpha-1,6-mannosylglycoprotein 6-beta-N-acetylglucosaminyltransferase activity;GO:0140096//catalytic activity, acti…	GO:0006464//cellular protein modification process;GO:0006486//protein glycosylation;GO:0006487//protein N-linked glycosylation;GO:0006807//nitrogen compound metabolic process;GO:0008150//biological_process;GO:0008152//metabolic process;GO:0009058//biosynthetic process;GO:0009059//macromolecule biosynthetic process;GO:0009100//glycoprotein metabolic process;GO:0009101//glycoprotein biosynthetic pr…	--
novel_circ_000420	25	13	20	0	0	0	1341.13	864.764	1164.48	0	0	0	1123.46	0.001	-20.0995	0.000121501	0.0364879	ncbi_113127233	NC_046634.1	+	2656203	2664612	541	annot_exons	GABRB3	XP_026157414.1 gamma-aminobutyric acid receptor subunit beta-3-like isoform X1 [Mastacembelus armatus]	Environmental Information Processing;Organismal Systems;Organismal Systems;Organismal Systems;Human Diseases;Human Diseases	Signaling molecules and interaction;Nervous system;Nervous system;Nervous system;Substance dependence;Substance dependence	ko04080//Neuroactive ligand-receptor interaction;ko04723//Retrograde endocannabinoid signaling;ko04726//Serotonergic synapse;ko04727//GABAergic synapse;ko05032//Morphine addiction;ko05033//Nicotine addiction	K05181;K05181;K05181;K05181;K05181;K05181	GO:0016021//integral component of membrane	GO:0005230//extracellular ligand-gated ion channel activity	GO:0006811//ion transport	--
novel_circ_000455	0	0	0	100	82	0	0	0	0	12391.6	9569.38	0	0.001	7320.32	22.8035	0.00105575	0.143758	ncbi_113127495	NC_046634.1	+	5102656	5153548	33726	exon_intron	atp1a1	XP_026157941.1 sodium/potassium-transporting ATPase subunit alpha-1 isoform X1 [Mastacembelus armatus]	Environmental Information Processing;Environmental Information Processing;Organismal Systems;Organismal Systems;Organismal Systems;Organismal Systems;Organismal Systems;Organismal Systems;Organismal Systems;Organismal Systems;Organismal Systems;Organismal Systems;Organismal Systems;Organismal Systems;Organismal Systems;Organismal Systems;Organismal Systems;Organismal Systems	Signal transduction;Signal transduction;Circulatory system;Endocrine system;Digestive system;Digestive system;Endocrine system;Circulatory system;Endocrine system;Digestive system;Digestive system;Digestive system;Endocrine system;Excretory system;Digestive system;Digestive system;Excretory system;Excretory system	ko04024//cAMP signaling pathway;ko04022//cGMP-PKG signaling pathway;ko04261//Adrenergic signaling in cardiomyocytes;ko04919//Thyroid hormone signaling pathway;ko04972//Pancreatic secretion;ko04974//Protein digestion and absorption;ko04925//Aldosterone synthesis and secretion;ko04260//Cardiac muscle contraction;ko04911//Insulin secretion;ko04976//Bile secretion;ko04971//Gastric acid secretion;ko04…	K01539;K01539;K01539;K01539;K01539;K01539;K01539;K01539;K01539;K01539;K01539;K01539;K01539;K01539;K01539;K01539;K01539;K01539	GO:0005575//cellular_component;GO:0005622//intracellular anatomical structure;GO:0005737//cytoplasm;GO:0005768//endosome;GO:0005783//endoplasmic reticulum;GO:0005794//Golgi apparatus;GO:0005886//plasma membrane;GO:0005887//integral component of plasma membrane;GO:0005890//sodium:potassium-exchanging ATPase complex;GO:0005901//caveola;GO:0005911//cell-cell junction;GO:0012505//endomembrane system;…	GO:0000166//nucleotide binding;GO:0003674//molecular_function;GO:0003824//catalytic activity;GO:0005215//transporter activity;GO:0005375//copper ion transmembrane transporter activity;GO:0005388//P-type calcium transporter activity;GO:0005391//P-type sodium:potassium-exchanging transporter activity;GO:0005488//binding;GO:0005496//steroid binding;GO:0005515//protein binding;GO:0005524//ATP binding…	GO:0001508//action potential;GO:0002026//regulation of the force of heart contraction;GO:0002028//regulation of sodium ion transport;GO:0003008//system process;GO:0003012//muscle system process;GO:0003013//circulatory system process;GO:0003015//heart process;GO:0006545//glycine biosynthetic process;GO:0006564//L-serine biosynthetic process;GO:0006793//phosphorus metabolic process;GO:0006796//phos…	--
novel_circ_000539	6	5	5	0	0	0	321.871	332.602	291.121	0	0	0	315.198	0.001	-18.2659	0.0201549	0.672188	NA	NC_046634.1	+	9426919	9435199	8281	intergenic	-	-	-	-	-	-	-	-	-	-
novel_circ_000560	4	7	7	0	0	0	214.581	465.642	407.569	0	0	0	362.597	0.001	-18.468	0.0139247	0.566682	ncbi_113137897	NC_046635.1	-	10197097	10199534	498	annot_exons	scube2	XP_026175639.1 signal peptide, CUB and EGF-like domain-containing protein 2 isoform X1 [Mastacembelus armatus]	Environmental Information Processing	Signal transduction	ko04340//Hedgehog signaling pathway	K24706	GO:0005575//cellular_component;GO:0005576//extracellular region;GO:0005615//extracellular space;GO:0005622//intracellular anatomical structure;GO:0005737//cytoplasm;GO:0005886//plasma membrane;GO:0009897//external side of plasma membrane;GO:0009986//cell surface;GO:0012505//endomembrane system;GO:0016020//membrane;GO:0019897//extrinsic component of plasma membrane;GO:0019898//extrinsic component …	GO:0003674//molecular_function;GO:0005488//binding;GO:0005509//calcium ion binding;GO:0005515//protein binding;GO:0008289//lipid binding;GO:0042802//identical protein binding;GO:0043167//ion binding;GO:0043169//cation binding;GO:0046872//metal ion binding;GO:0097108//hedgehog family protein binding	GO:0001501//skeletal system development;GO:0001708//cell fate specification;GO:0001756//somitogenesis;GO:0002062//chondrocyte differentiation;GO:0003002//regionalization;GO:0003008//system process;GO:0003013//circulatory system process;GO:0003413//chondrocyte differentiation involved in endochondral bone morphogenesis;GO:0007154//cell communication;GO:0007165//signal transduction;GO:0007166//cell…	--
novel_circ_000574	7	3	5	0	0	0	375.516	199.561	291.121	0	0	0	288.733	0.001	-18.1394	0.0294397	0.772372	NA	NC_046635.1	-	10999451	11008104	8654	intergenic	-	-	-	-	-	-	-	-	-	-
novel_circ_000621	0	0	0	6	3	3	0	0	0	743.494	350.099	406.119	0.001	499.904	18.9313	0.00582053	0.385742	ncbi_113138299	NC_046635.1	+	1396463	1407917	322	annot_exons	Nell1	XP_026176402.1 protein kinase C-binding protein NELL1 isoform X2 [Mastacembelus armatus]	-	-	-	-	GO:0005575//cellular_component;GO:0005576//extracellular region;GO:0005615//extracellular space;GO:0005622//intracellular anatomical structure;GO:0005634//nucleus;GO:0005635//nuclear envelope;GO:0005737//cytoplasm;GO:0009986//cell surface;GO:0012505//endomembrane system;GO:0016020//membrane;GO:0031967//organelle envelope;GO:0031975//envelope;GO:0043226//organelle;GO:0043227//membrane-bounded orga…	GO:0003674//molecular_function;GO:0005080//protein kinase C binding;GO:0005488//binding;GO:0005509//calcium ion binding;GO:0005515//protein binding;GO:0005539//glycosaminoglycan binding;GO:0008201//heparin binding;GO:0019899//enzyme binding;GO:0019900//kinase binding;GO:0019901//protein kinase binding;GO:0042802//identical protein binding;GO:0043167//ion binding;GO:0043168//anion binding;GO:00431…	GO:0007275//multicellular organism development;GO:0007399//nervous system development;GO:0008150//biological_process;GO:0008285//negative regulation of cell population proliferation;GO:0009892//negative regulation of metabolic process;GO:0009894//regulation of catabolic process;GO:0009895//negative regulation of catabolic process;GO:0009987//cellular process;GO:0010468//regulation of gene express…	--
novel_circ_000639	5	5	0	67	81	88	268.226	332.602	0	8302.35	9452.68	11912.8	200.276	9889.28	5.62581	3.9319e-06	0.00380477	ncbi_113138299	NC_046635.1	+	1441167	1453048	541	annot_exons	Nell1	XP_026176402.1 protein kinase C-binding protein NELL1 isoform X2 [Mastacembelus armatus]	-	-	-	-	GO:0005575//cellular_component;GO:0005576//extracellular region;GO:0005615//extracellular space;GO:0005622//intracellular anatomical structure;GO:0005634//nucleus;GO:0005635//nuclear envelope;GO:0005737//cytoplasm;GO:0009986//cell surface;GO:0012505//endomembrane system;GO:0016020//membrane;GO:0031967//organelle envelope;GO:0031975//envelope;GO:0043226//organelle;GO:0043227//membrane-bounded orga…	GO:0003674//molecular_function;GO:0005080//protein kinase C binding;GO:0005488//binding;GO:0005509//calcium ion binding;GO:0005515//protein binding;GO:0005539//glycosaminoglycan binding;GO:0008201//heparin binding;GO:0019899//enzyme binding;GO:0019900//kinase binding;GO:0019901//protein kinase binding;GO:0042802//identical protein binding;GO:0043167//ion binding;GO:0043168//anion binding;GO:00431…	GO:0007275//multicellular organism development;GO:0007399//nervous system development;GO:0008150//biological_process;GO:0008285//negative regulation of cell population proliferation;GO:0009892//negative regulation of metabolic process;GO:0009894//regulation of catabolic process;GO:0009895//negative regulation of catabolic process;GO:0009987//cellular process;GO:0010468//regulation of gene express…	--
novel_circ_000652	0	1	0	12	3	8	0	66.5203	0	1486.99	350.099	1082.98	22.1734	973.357	5.45606	0.00359414	0.313013	ncbi_113138270	NC_046635.1	-	14808850	14843937	1061	annot_exons	CSMD1	XP_033180999.1 CUB and sushi domain-containing protein 1 [Mastacembelus armatus]	-	-	-	-	GO:0005575//cellular_component;GO:0016020//membrane;GO:0016021//integral component of membrane;GO:0031224//intrinsic component of membrane	GO:0004930//G protein-coupled receptor activity	GO:0001964//startle response;GO:0003008//system process;GO:0008150//biological_process;GO:0009605//response to external stimulus;GO:0032501//multicellular organismal process;GO:0033500//carbohydrate homeostasis;GO:0042592//homeostatic process;GO:0042593//glucose homeostasis;GO:0048878//chemical homeostasis;GO:0050877//nervous system process;GO:0050896//response to stimulus;GO:0050905//neuromuscul…	--
novel_circ_000687	6	5	0	7	24	7	321.871	332.602	0	867.41	2800.79	947.611	218.158	1538.6	2.81818	0.0282198	0.771941	ncbi_113122632	NC_046635.1	-	16632120	16634420	595	annot_exons	CTSB	XP_026149893.1 cathepsin B-like [Mastacembelus armatus]	Cellular Processes;Cellular Processes;Organismal Systems;Cellular Processes;Organismal Systems;Organismal Systems	Transport and catabolism;Cell growth and death;Immune system;Transport and catabolism;Endocrine system;Immune system	ko04140//Autophagy - animal;ko04210//Apoptosis;ko04621//NOD-like receptor signaling pathway;ko04142//Lysosome;ko04924//Renin secretion;ko04612//Antigen processing and presentation	K01363;K01363;K01363;K01363;K01363;K01363	GO:0000323//lytic vacuole;GO:0005575//cellular_component;GO:0005576//extracellular region;GO:0005615//extracellular space;GO:0005622//intracellular anatomical structure;GO:0005634//nucleus;GO:0005730//nucleolus;GO:0005737//cytoplasm;GO:0005739//mitochondrion;GO:0005764//lysosome;GO:0005768//endosome;GO:0005773//vacuole;GO:0005775//vacuolar lumen;GO:0005886//plasma membrane;GO:0009897//external si…	GO:0003674//molecular_function;GO:0003824//catalytic activity;GO:0004175//endopeptidase activity;GO:0004197//cysteine-type endopeptidase activity;GO:0004252//serine-type endopeptidase activity;GO:0005488//binding;GO:0005515//protein binding;GO:0005518//collagen binding;GO:0008233//peptidase activity;GO:0008234//cysteine-type peptidase activity;GO:0008236//serine-type peptidase activity;GO:0016787…	GO:0000003//reproduction;GO:0001775//cell activation;GO:0001890//placenta development;GO:0001893//maternal placenta development;GO:0002252//immune effector process;GO:0002263//cell activation involved in immune response;GO:0002274//myeloid leukocyte activation;GO:0002275//myeloid cell activation involved in immune response;GO:0002283//neutrophil activation involved in immune response;GO:0002366//…	--
novel_circ_000738	7	8	3	0	0	0	375.516	532.163	174.672	0	0	0	360.784	0.001	-18.4608	0.0161384	0.615318	ncbi_113122148	NC_046635.1	-	21604431	21621180	245	annot_exons	fto	XP_026149000.1 alpha-ketoglutarate-dependent dioxygenase FTO isoform X1 [Mastacembelus armatus]	-	-	-	-	GO:0005575//cellular_component;GO:0005622//intracellular anatomical structure;GO:0005634//nucleus;GO:0005654//nucleoplasm;GO:0016604//nuclear body;GO:0016607//nuclear speck;GO:0031974//membrane-enclosed lumen;GO:0031981//nuclear lumen;GO:0043226//organelle;GO:0043227//membrane-bounded organelle;GO:0043229//intracellular organelle;GO:0043231//intracellular membrane-bounded organelle;GO:0043233//or…	GO:0003674//molecular_function;GO:0003824//catalytic activity;GO:0005488//binding;GO:0005506//iron ion binding;GO:0008198//ferrous iron binding;GO:0016491//oxidoreductase activity;GO:0016705//oxidoreductase activity, acting on paired donors, with incorporation or reduction of molecular oxygen;GO:0016706//2-oxoglutarate-dependent dioxygenase activity;GO:0032451//demethylase activity;GO:0035514//DN…	GO:0001659//temperature homeostasis;GO:0006139//nucleobase-containing compound metabolic process;GO:0006259//DNA metabolic process;GO:0006281//DNA repair;GO:0006304//DNA modification;GO:0006307//DNA dealkylation involved in DNA repair;GO:0006725//cellular aromatic compound metabolic process;GO:0006807//nitrogen compound metabolic process;GO:0006950//response to stress;GO:0006974//cellular respons…	--
novel_circ_000749	7	9	4	0	0	0	375.516	598.683	232.897	0	0	0	402.365	0.001	-18.6181	0.0117089	0.516455	ncbi_113122399	NC_046635.1	-	22876547	22888050	1097	annot_exons	LRRC49	XP_026149506.1 leucine-rich repeat-containing protein 49 isoform X5 [Mastacembelus armatus]	-	-	-	-	GO:0005575//cellular_component;GO:0005622//intracellular anatomical structure;GO:0005737//cytoplasm;GO:0005856//cytoskeleton;GO:0005874//microtubule;GO:0015630//microtubule cytoskeleton;GO:0031966//mitochondrial membrane;GO:0043226//organelle;GO:0043228//non-membrane-bounded organelle;GO:0043229//intracellular organelle;GO:0043232//intracellular non-membrane-bounded organelle;GO:0099080//supramol…	GO:0005515//protein binding	GO:0000902//cell morphogenesis;GO:0000904//cell morphogenesis involved in differentiation;GO:0006928//movement of cell or subcellular component;GO:0006935//chemotaxis;GO:0007275//multicellular organism development;GO:0007399//nervous system development;GO:0007409//axonogenesis;GO:0007411//axon guidance;GO:0008150//biological_process;GO:0009605//response to external stimulus;GO:0009653//anatomical…	--
novel_circ_000760	0	4	3	6	7	16	0	266.081	174.672	743.494	816.898	2165.97	146.918	1242.12	3.07972	0.0197276	0.66592	ncbi_113122697	NC_046635.1	-	23749178	23750009	330	annot_exons	AKAP13	XP_026149977.1 A-kinase anchor protein 13 isoform X1 [Mastacembelus armatus]	Human Diseases;Organismal Systems	Infectious disease: viral;Endocrine system	ko05163//Human cytomegalovirus infection;ko04928//Parathyroid hormone synthesis, secretion and action	K16529;K16529	-	GO:0005085//guanyl-nucleotide exchange factor activity;GO:0046872//metal ion binding	GO:0035556//intracellular signal transduction	--
novel_circ_000761	0	0	0	2	2	3	0	0	0	247.831	233.399	406.119	0.001	295.783	18.1742	0.02826	0.771941	ncbi_113122697	NC_046635.1	-	23749178	23753527	484	annot_exons	AKAP13	XP_026149977.1 A-kinase anchor protein 13 isoform X1 [Mastacembelus armatus]	Human Diseases;Organismal Systems	Infectious disease: viral;Endocrine system	ko05163//Human cytomegalovirus infection;ko04928//Parathyroid hormone synthesis, secretion and action	K16529;K16529	-	GO:0005085//guanyl-nucleotide exchange factor activity;GO:0046872//metal ion binding	GO:0035556//intracellular signal transduction	--
novel_circ_000788	79	0	69	0	0	0	4237.97	0	4017.47	0	0	0	2751.81	0.001	-21.392	0.00354742	0.313013	ncbi_113122715	NC_046635.1	+	25423173	25424572	1400	intronic	CadN	XP_026150022.1 neural-cadherin-like [Mastacembelus armatus]	-	-	-	-	GO:0016020//membrane	GO:0005509//calcium ion binding	GO:0007156//homophilic cell adhesion via plasma membrane adhesion molecules	--
novel_circ_000805	11	6	6	0	0	0	590.097	399.122	349.345	0	0	0	446.188	0.001	-18.7673	0.00642887	0.397086	ncbi_113122665	NC_046635.1	-	26191290	26193068	1779	one_exon	ZNF536	XP_026149940.1 zinc finger protein 536 isoform X1 [Mastacembelus armatus]	-	-	-	-	GO:0005575//cellular_component;GO:0005622//intracellular anatomical structure;GO:0005634//nucleus;GO:0043226//organelle;GO:0043227//membrane-bounded organelle;GO:0043229//intracellular organelle;GO:0043231//intracellular membrane-bounded organelle	GO:0000976//transcription cis-regulatory region binding;GO:0000977//RNA polymerase II transcription regulatory region sequence-specific DNA binding;GO:0000978//RNA polymerase II cis-regulatory region sequence-specific DNA binding;GO:0000981//DNA-binding transcription factor activity, RNA polymerase II-specific;GO:0000987//cis-regulatory region sequence-specific DNA binding;GO:0001067//transcripti…	GO:0000122//negative regulation of transcription by RNA polymerase II;GO:0006139//nucleobase-containing compound metabolic process;GO:0006351//transcription, DNA-templated;GO:0006355//regulation of transcription, DNA-templated;GO:0006357//regulation of transcription by RNA polymerase II;GO:0006366//transcription by RNA polymerase II;GO:0006725//cellular aromatic compound metabolic process;GO:0006…	zf-C2H2
novel_circ_000807	10	7	10	0	0	0	536.452	465.642	582.242	0	0	0	528.112	0.001	-19.0105	0.0027871	0.278998	ncbi_113122665	NC_046635.1	-	26233517	26235807	2291	one_exon	ZNF536	XP_026149940.1 zinc finger protein 536 isoform X1 [Mastacembelus armatus]	-	-	-	-	GO:0005575//cellular_component;GO:0005622//intracellular anatomical structure;GO:0005634//nucleus;GO:0043226//organelle;GO:0043227//membrane-bounded organelle;GO:0043229//intracellular organelle;GO:0043231//intracellular membrane-bounded organelle	GO:0000976//transcription cis-regulatory region binding;GO:0000977//RNA polymerase II transcription regulatory region sequence-specific DNA binding;GO:0000978//RNA polymerase II cis-regulatory region sequence-specific DNA binding;GO:0000981//DNA-binding transcription factor activity, RNA polymerase II-specific;GO:0000987//cis-regulatory region sequence-specific DNA binding;GO:0001067//transcripti…	GO:0000122//negative regulation of transcription by RNA polymerase II;GO:0006139//nucleobase-containing compound metabolic process;GO:0006351//transcription, DNA-templated;GO:0006355//regulation of transcription, DNA-templated;GO:0006357//regulation of transcription by RNA polymerase II;GO:0006366//transcription by RNA polymerase II;GO:0006725//cellular aromatic compound metabolic process;GO:0006…	zf-C2H2
novel_circ_000865	0	0	0	16	7	11	0	0	0	1982.65	816.898	1489.1	0.001	1429.55	20.4471	9.04028e-05	0.0314927	ncbi_113137971	NC_046635.1	-	450620	466290	499	annot_exons	MEGF11	XP_026175808.1 multiple epidermal growth factor-like domains protein 11 [Mastacembelus armatus]	-	-	-	-	-	-	-	--
novel_circ_000868	0	0	0	6	2	2	0	0	0	743.494	233.399	270.746	0.001	415.88	18.6658	0.0143066	0.576833	ncbi_113137971	NC_046635.1	-	460626	466290	406	annot_exons	MEGF11	XP_026175808.1 multiple epidermal growth factor-like domains protein 11 [Mastacembelus armatus]	-	-	-	-	-	-	-	--
novel_circ_000891	27	5	0	0	0	0	1448.42	332.602	0	0	0	0	593.674	0.001	-19.1793	0.0307167	0.786925	ncbi_113138094	NC_046635.1	+	6789091	6792511	290	annot_exons	Diaph3	XP_026176022.1 protein diaphanous homolog 3 isoform X1 [Mastacembelus armatus]	Cellular Processes	Cell motility	ko04810//Regulation of actin cytoskeleton	K05745	GO:0005575//cellular_component;GO:0005622//intracellular anatomical structure;GO:0005634//nucleus;GO:0005737//cytoplasm;GO:0005829//cytosol;GO:0043226//organelle;GO:0043227//membrane-bounded organelle;GO:0043229//intracellular organelle;GO:0043231//intracellular membrane-bounded organelle	GO:0003674//molecular_function;GO:0003779//actin binding;GO:0005488//binding;GO:0005515//protein binding;GO:0008092//cytoskeletal protein binding;GO:0016817//hydrolase activity, acting on acid anhydrides;GO:0019899//enzyme binding;GO:0031267//small GTPase binding;GO:0051020//GTPase binding	GO:0000003//reproduction;GO:0006996//organelle organization;GO:0007010//cytoskeleton organization;GO:0007276//gamete generation;GO:0007283//spermatogenesis;GO:0008150//biological_process;GO:0009987//cellular process;GO:0016043//cellular component organization;GO:0019953//sexual reproduction;GO:0022414//reproductive process;GO:0030029//actin filament-based process;GO:0030036//actin cytoskeleton or…	--
novel_circ_000893	12	6	7	22	14	10	643.742	399.122	407.569	2726.15	1633.8	1353.73	483.478	1904.56	1.97793	0.0237998	0.724727	ncbi_113138094	NC_046635.1	+	6789091	6811651	522	annot_exons	Diaph3	XP_026176022.1 protein diaphanous homolog 3 isoform X1 [Mastacembelus armatus]	Cellular Processes	Cell motility	ko04810//Regulation of actin cytoskeleton	K05745	GO:0005575//cellular_component;GO:0005622//intracellular anatomical structure;GO:0005634//nucleus;GO:0005737//cytoplasm;GO:0005829//cytosol;GO:0043226//organelle;GO:0043227//membrane-bounded organelle;GO:0043229//intracellular organelle;GO:0043231//intracellular membrane-bounded organelle	GO:0003674//molecular_function;GO:0003779//actin binding;GO:0005488//binding;GO:0005515//protein binding;GO:0008092//cytoskeletal protein binding;GO:0016817//hydrolase activity, acting on acid anhydrides;GO:0019899//enzyme binding;GO:0031267//small GTPase binding;GO:0051020//GTPase binding	GO:0000003//reproduction;GO:0006996//organelle organization;GO:0007010//cytoskeleton organization;GO:0007276//gamete generation;GO:0007283//spermatogenesis;GO:0008150//biological_process;GO:0009987//cellular process;GO:0016043//cellular component organization;GO:0019953//sexual reproduction;GO:0022414//reproductive process;GO:0030029//actin filament-based process;GO:0030036//actin cytoskeleton or…	--
novel_circ_000898	5	7	2	0	0	0	268.226	465.642	116.448	0	0	0	283.439	0.001	-18.1127	0.0377166	0.869108	ncbi_113138094	NC_046635.1	+	6798519	6812251	295	annot_exons	Diaph3	XP_026176022.1 protein diaphanous homolog 3 isoform X1 [Mastacembelus armatus]	Cellular Processes	Cell motility	ko04810//Regulation of actin cytoskeleton	K05745	GO:0005575//cellular_component;GO:0005622//intracellular anatomical structure;GO:0005634//nucleus;GO:0005737//cytoplasm;GO:0005829//cytosol;GO:0043226//organelle;GO:0043227//membrane-bounded organelle;GO:0043229//intracellular organelle;GO:0043231//intracellular membrane-bounded organelle	GO:0003674//molecular_function;GO:0003779//actin binding;GO:0005488//binding;GO:0005515//protein binding;GO:0008092//cytoskeletal protein binding;GO:0016817//hydrolase activity, acting on acid anhydrides;GO:0019899//enzyme binding;GO:0031267//small GTPase binding;GO:0051020//GTPase binding	GO:0000003//reproduction;GO:0006996//organelle organization;GO:0007010//cytoskeleton organization;GO:0007276//gamete generation;GO:0007283//spermatogenesis;GO:0008150//biological_process;GO:0009987//cellular process;GO:0016043//cellular component organization;GO:0019953//sexual reproduction;GO:0022414//reproductive process;GO:0030029//actin filament-based process;GO:0030036//actin cytoskeleton or…	--
novel_circ_000901	6	15	5	0	0	0	321.871	997.805	291.121	0	0	0	536.932	0.001	-19.0344	0.00635302	0.397086	ncbi_113138239	NC_046635.1	-	6999733	7028408	955	annot_exons	PCDH17	XP_026176318.1 protocadherin-17 isoform X1 [Mastacembelus armatus]	-	-	-	-	GO:0005575//cellular_component;GO:0005886//plasma membrane;GO:0005887//integral component of plasma membrane;GO:0016020//membrane;GO:0016021//integral component of membrane;GO:0031224//intrinsic component of membrane;GO:0031226//intrinsic component of plasma membrane;GO:0071944//cell periphery	GO:0003674//molecular_function;GO:0005488//binding;GO:0005509//calcium ion binding;GO:0043167//ion binding;GO:0043169//cation binding;GO:0046872//metal ion binding	GO:0007154//cell communication;GO:0007155//cell adhesion;GO:0007156//homophilic cell adhesion via plasma membrane adhesion molecules;GO:0007267//cell-cell signaling;GO:0007275//multicellular organism development;GO:0007399//nervous system development;GO:0007416//synapse assembly;GO:0007610//behavior;GO:0008150//biological_process;GO:0009987//cellular process;GO:0010646//regulation of cell communi…	--
novel_circ_000961	5	5	7	0	0	0	268.226	332.602	407.569	0	0	0	336.132	0.001	-18.3587	0.0156849	0.615315	ncbi_113139786	NC_046636.1	-	10863332	10901372	38041	exon_intron	Xxylt1	XP_026179094.1 xyloside xylosyltransferase 1 [Mastacembelus armatus]	Metabolism	Glycan biosynthesis and metabolism	ko00514//Other types of O-glycan biosynthesis	K23800	GO:0005575//cellular_component;GO:0005622//intracellular anatomical structure;GO:0005737//cytoplasm;GO:0005783//endoplasmic reticulum;GO:0005789//endoplasmic reticulum membrane;GO:0012505//endomembrane system;GO:0016020//membrane;GO:0016021//integral component of membrane;GO:0030176//integral component of endoplasmic reticulum membrane;GO:0031224//intrinsic component of membrane;GO:0031227//intri…	GO:0000287//magnesium ion binding;GO:0003674//molecular_function;GO:0003824//catalytic activity;GO:0005488//binding;GO:0008194//UDP-glycosyltransferase activity;GO:0016740//transferase activity;GO:0016757//glycosyltransferase activity;GO:0016763//pentosyltransferase activity;GO:0030145//manganese ion binding;GO:0035252//UDP-xylosyltransferase activity;GO:0042285//xylosyltransferase activity;GO:00…	GO:0006464//cellular protein modification process;GO:0006486//protein glycosylation;GO:0006493//protein O-linked glycosylation;GO:0006807//nitrogen compound metabolic process;GO:0008150//biological_process;GO:0008152//metabolic process;GO:0009058//biosynthetic process;GO:0009059//macromolecule biosynthetic process;GO:0009100//glycoprotein metabolic process;GO:0009101//glycoprotein biosynthetic pr…	--
novel_circ_000965	0	0	0	5	5	2	0	0	0	619.579	583.499	270.746	0.001	491.274	18.9062	0.00590488	0.385742	ncbi_113139666	NC_046636.1	+	1101169	1105466	1112	annot_exons	Niban1	XP_026178801.1 protein Niban 1 [Mastacembelus armatus]	-	-	-	-	-	GO:0008770//[acyl-carrier-protein] phosphodiesterase activity	GO:0006633//fatty acid biosynthetic process	--
novel_circ_000973	9	4	5	0	0	0	482.807	266.081	291.121	0	0	0	346.67	0.001	-18.4032	0.0167448	0.615318	NA	NC_046636.1	+	11414204	11415428	1225	intergenic	-	-	-	-	-	-	-	-	-	-
novel_circ_001012	19	16	12	0	0	0	1019.26	1064.33	698.69	0	0	0	927.425	0.001	-19.8229	0.000288903	0.0664242	ncbi_113139970	NC_046636.1	-	12779970	12788828	1061	annot_exons	EPS15L1	XP_026179411.1 epidermal growth factor receptor substrate 15-like 1 isoform X1 [Mastacembelus armatus]	Cellular Processes	Transport and catabolism	ko04144//Endocytosis	K12472	GO:0005575//cellular_component;GO:0005622//intracellular anatomical structure;GO:0005634//nucleus;GO:0005737//cytoplasm;GO:0005829//cytosol;GO:0005886//plasma membrane;GO:0005905//clathrin-coated pit;GO:0005940//septin ring;GO:0012505//endomembrane system;GO:0016020//membrane;GO:0016021//integral component of membrane;GO:0030117//membrane coat;GO:0030118//clathrin coat;GO:0030132//clathrin coat o…	GO:0003674//molecular_function;GO:0005488//binding;GO:0005509//calcium ion binding;GO:0005515//protein binding;GO:0005524//ATP binding;GO:0043167//ion binding;GO:0043169//cation binding;GO:0046872//metal ion binding	GO:0000921//septin ring assembly;GO:0006810//transport;GO:0006897//endocytosis;GO:0007059//chromosome segregation;GO:0008150//biological_process;GO:0009966//regulation of signal transduction;GO:0009968//negative regulation of signal transduction;GO:0009987//cellular process;GO:0010646//regulation of cell communication;GO:0010648//negative regulation of cell communication;GO:0016043//cellular comp…	--
novel_circ_001042	3	0	0	14	4	5	160.936	0	0	1734.82	466.799	676.865	53.6452	959.495	4.16075	0.0131178	0.554578	ncbi_113139823	NC_046636.1	-	13886757	13891609	487	annot_exons	Szt2	XP_026179159.1 KICSTOR complex protein SZT2 isoform X1 [Mastacembelus armatus]	-	-	-	-	GO:0016021//integral component of membrane	-	GO:0000271//polysaccharide biosynthetic process	--
novel_circ_001044	5	3	5	0	0	0	268.226	199.561	291.121	0	0	0	252.969	0.001	-17.9486	0.0369806	0.86479	ncbi_113139823	NC_046636.1	-	13947105	13972765	4016	annot_exons	Szt2	XP_026179159.1 KICSTOR complex protein SZT2 isoform X1 [Mastacembelus armatus]	-	-	-	-	GO:0016021//integral component of membrane	-	GO:0000271//polysaccharide biosynthetic process	--
novel_circ_001046	18	16	33	0	0	0	965.613	1064.33	1921.4	0	0	0	1317.11	0.001	-20.3289	0.00010227	0.0342565	ncbi_113139823	NC_046636.1	-	13964557	13972765	1617	annot_exons	Szt2	XP_026179159.1 KICSTOR complex protein SZT2 isoform X1 [Mastacembelus armatus]	-	-	-	-	GO:0016021//integral component of membrane	-	GO:0000271//polysaccharide biosynthetic process	--
novel_circ_001056	23	15	36	35	34	44	1233.84	997.805	2096.07	4337.05	3967.79	5956.41	1442.57	4753.75	1.72042	0.0280781	0.771941	ncbi_113129074	NC_046636.1	+	15316356	15326394	562	annot_exons	Mcf2l	XP_026160584.1 guanine nucleotide exchange factor DBS-like isoform X1 [Mastacembelus armatus]	-	-	-	-	-	GO:0003674//molecular_function;GO:0005085//guanyl-nucleotide exchange factor activity;GO:0005488//binding;GO:0005515//protein binding;GO:0019899//enzyme binding;GO:0031267//small GTPase binding;GO:0051020//GTPase binding;GO:0098772//molecular function regulator	GO:0008150//biological_process;GO:0009966//regulation of signal transduction;GO:0010646//regulation of cell communication;GO:0023051//regulation of signaling;GO:0035023//regulation of Rho protein signal transduction;GO:0044780//bacterial-type flagellum assembly;GO:0046578//regulation of Ras protein signal transduction;GO:0048583//regulation of response to stimulus;GO:0050789//regulation of biolog…	--
novel_circ_001064	7	2	5	0	0	0	375.516	133.041	291.121	0	0	0	266.559	0.001	-18.0241	0.0330988	0.820802	ncbi_113129551	NC_046636.1	+	16922746	16926701	517	annot_exons	NAALADL2	XP_026161392.1 inactive N-acetylated-alpha-linked acidic dipeptidase-like protein 2 [Mastacembelus armatus]	-	-	-	-	GO:0005575//cellular_component;GO:0005622//intracellular anatomical structure;GO:0005634//nucleus;GO:0005654//nucleoplasm;GO:0016020//membrane;GO:0016021//integral component of membrane;GO:0031224//intrinsic component of membrane;GO:0031974//membrane-enclosed lumen;GO:0031981//nuclear lumen;GO:0043226//organelle;GO:0043227//membrane-bounded organelle;GO:0043229//intracellular organelle;GO:0043231…	-	-	--
novel_circ_001068	9	11	9	0	0	0	482.807	731.724	524.017	0	0	0	579.516	0.001	-19.1445	0.00208683	0.239134	NA	NC_046636.1	+	17308686	17319541	10856	intergenic	-	-	-	-	-	-	-	-	-	-
novel_circ_001157	5	6	6	11	16	9	268.226	399.122	349.345	1363.07	1867.2	1218.36	338.898	1482.88	2.12948	0.015496	0.613432	ncbi_113139766	NC_046636.1	+	2222865	2225237	371	annot_exons	IGFBP3	XP_026179063.1 insulin-like growth factor-binding protein 3 [Mastacembelus armatus]	Human Diseases;Cellular Processes;Organismal Systems;Cellular Processes	Cancer: overview;Cell growth and death;Endocrine system;Cell growth and death	ko05202//Transcriptional misregulation in cancer;ko04218//Cellular senescence;ko04935//Growth hormone synthesis, secretion and action;ko04115//p53 signaling pathway	K10138;K10138;K10138;K10138	GO:0005576//extracellular region	GO:0005520//insulin-like growth factor binding	-	--
novel_circ_001187	0	2	0	7	11	6	0	133.041	0	867.41	1283.7	812.238	44.3469	987.782	4.47729	0.00169891	0.202682	ncbi_113129381	NC_046636.1	-	24437268	24442501	415	annot_exons	GLIS1	XP_026161124.1 zinc finger protein GLIS1-like [Mastacembelus armatus]	-	-	-	-	GO:0005575//cellular_component;GO:0005622//intracellular anatomical structure;GO:0005634//nucleus;GO:0005737//cytoplasm;GO:0043226//organelle;GO:0043227//membrane-bounded organelle;GO:0043229//intracellular organelle;GO:0043231//intracellular membrane-bounded organelle	GO:0000976//transcription cis-regulatory region binding;GO:0000977//RNA polymerase II transcription regulatory region sequence-specific DNA binding;GO:0000981//DNA-binding transcription factor activity, RNA polymerase II-specific;GO:0001067//transcription regulatory region nucleic acid binding;GO:0001227//DNA-binding transcription repressor activity, RNA polymerase II-specific;GO:0001228//DNA-bin…	GO:0000122//negative regulation of transcription by RNA polymerase II;GO:0000768//syncytium formation by plasma membrane fusion;GO:0006139//nucleobase-containing compound metabolic process;GO:0006351//transcription, DNA-templated;GO:0006355//regulation of transcription, DNA-templated;GO:0006357//regulation of transcription by RNA polymerase II;GO:0006366//transcription by RNA polymerase II;GO:000…	zf-C2H2
novel_circ_001188	0	0	0	28	32	22	0	0	0	3469.64	3734.39	2978.2	0.001	3394.08	21.6946	3.81427e-07	0.000664369	ncbi_113129381	NC_046636.1	-	24459675	24462661	1718	annot_exons	GLIS1	XP_026161124.1 zinc finger protein GLIS1-like [Mastacembelus armatus]	-	-	-	-	GO:0005575//cellular_component;GO:0005622//intracellular anatomical structure;GO:0005634//nucleus;GO:0005737//cytoplasm;GO:0043226//organelle;GO:0043227//membrane-bounded organelle;GO:0043229//intracellular organelle;GO:0043231//intracellular membrane-bounded organelle	GO:0000976//transcription cis-regulatory region binding;GO:0000977//RNA polymerase II transcription regulatory region sequence-specific DNA binding;GO:0000981//DNA-binding transcription factor activity, RNA polymerase II-specific;GO:0001067//transcription regulatory region nucleic acid binding;GO:0001227//DNA-binding transcription repressor activity, RNA polymerase II-specific;GO:0001228//DNA-bin…	GO:0000122//negative regulation of transcription by RNA polymerase II;GO:0000768//syncytium formation by plasma membrane fusion;GO:0006139//nucleobase-containing compound metabolic process;GO:0006351//transcription, DNA-templated;GO:0006355//regulation of transcription, DNA-templated;GO:0006357//regulation of transcription by RNA polymerase II;GO:0006366//transcription by RNA polymerase II;GO:000…	zf-C2H2
novel_circ_001245	6	5	5	0	0	0	321.871	332.602	291.121	0	0	0	315.198	0.001	-18.2659	0.0201394	0.672188	ncbi_113129005	NC_046636.1	+	27581066	27586229	2639	annot_exons	CCDC50	XP_026160452.1 coiled-coil domain-containing protein 50 isoform X1 [Mastacembelus armatus]	-	-	-	-	GO:0005575//cellular_component;GO:0005622//intracellular anatomical structure;GO:0005737//cytoplasm;GO:0005829//cytosol;GO:0005856//cytoskeleton;GO:0005874//microtubule;GO:0015630//microtubule cytoskeleton;GO:0043226//organelle;GO:0043228//non-membrane-bounded organelle;GO:0043229//intracellular organelle;GO:0043232//intracellular non-membrane-bounded organelle;GO:0099080//supramolecular complex;…	GO:0003674//molecular_function;GO:0005488//binding;GO:0005515//protein binding;GO:0019899//enzyme binding;GO:0031625//ubiquitin protein ligase binding;GO:0044389//ubiquitin-like protein ligase binding	GO:0003008//system process;GO:0007600//sensory perception;GO:0007605//sensory perception of sound;GO:0008150//biological_process;GO:0032501//multicellular organismal process;GO:0050877//nervous system process;GO:0050954//sensory perception of mechanical stimulus	--
novel_circ_001257	5	8	6	0	0	0	268.226	532.163	349.345	0	0	0	383.245	0.001	-18.5479	0.0108728	0.503244	NA	NC_046636.1	+	3655347	3661995	6649	intergenic	-	-	-	-	-	-	-	-	-	-
novel_circ_001261	9	3	3	14	7	10	482.807	199.561	174.672	1734.82	816.898	1353.73	285.68	1301.82	2.18805	0.0365512	0.862667	NA	NC_046636.1	+	3945172	3945816	645	intergenic	-	-	-	-	-	-	-	-	-	-
novel_circ_001313	12	2	6	21	26	11	643.742	133.041	349.345	2602.23	3034.19	1489.1	375.376	2375.18	2.66163	0.0100532	0.486407	ncbi_113139861	NC_046636.1	+	6118838	6130697	368	exon_intron	RAVER2	XP_026179249.1 ribonucleoprotein PTB-binding 2 isoform X1 [Mastacembelus armatus]	-	-	-	-	-	GO:0003676//nucleic acid binding	GO:0008380//RNA splicing	--
novel_circ_001319	2	5	6	0	0	0	107.29	332.602	349.345	0	0	0	263.079	0.001	-18.0051	0.0462753	0.992902	ncbi_113140077	NC_046636.1	-	6212869	6214990	336	annot_exons	jak1	XP_026179595.1 tyrosine-protein kinase JAK1 [Mastacembelus armatus]	Human Diseases;Environmental Information Processing;Human Diseases;Human Diseases;Human Diseases;Human Diseases;Human Diseases;Human Diseases;Human Diseases;Human Diseases;Human Diseases;Human Diseases;Human Diseases;Cellular Processes;Human Diseases;Cellular Processes;Organismal Systems;Human Diseases;Environmental Information Processing;Human Diseases;Organismal Systems;Human Diseases;Organisma…	Cancer: overview;Signal transduction;Infectious disease: viral;Infectious disease: viral;Infectious disease: viral;Infectious disease: viral;Infectious disease: viral;Cancer: overview;Infectious disease: viral;Infectious disease: viral;Infectious disease: viral;Infectious disease: viral;Infectious disease: bacterial;Cellular community - eukaryotes;Infectious disease: viral;Cell growth and death;I…	ko05200//Pathways in cancer;ko04151//PI3K-Akt signaling pathway;ko05165//Human papillomavirus infection;ko05163//Human cytomegalovirus infection;ko05166//Human T-cell leukemia virus 1 infection;ko05168//Herpes simplex virus 1 infection;ko05167//Kaposi sarcoma-associated herpesvirus infection;ko05203//Viral carcinogenesis;ko05169//Epstein-Barr virus infection;ko05171//Coronavirus disease - COVID-1…	K11217;K11217;K11217;K11217;K11217;K11217;K11217;K11217;K11217;K11217;K11217;K11217;K11217;K11217;K11217;K11217;K11217;K11217;K11217;K11217;K11217;K11217;K11217;K11217;K11217;K11217;K11217	GO:0005575//cellular_component;GO:0005622//intracellular anatomical structure;GO:0005634//nucleus;GO:0005737//cytoplasm;GO:0005768//endosome;GO:0005829//cytosol;GO:0005856//cytoskeleton;GO:0005886//plasma membrane;GO:0009898//cytoplasmic side of plasma membrane;GO:0012505//endomembrane system;GO:0016020//membrane;GO:0019897//extrinsic component of plasma membrane;GO:0019898//extrinsic component o…	GO:0000166//nucleotide binding;GO:0001664//G protein-coupled receptor binding;GO:0003674//molecular_function;GO:0003824//catalytic activity;GO:0004672//protein kinase activity;GO:0004713//protein tyrosine kinase activity;GO:0004715//non-membrane spanning protein tyrosine kinase activity;GO:0005085//guanyl-nucleotide exchange factor activity;GO:0005102//signaling receptor binding;GO:0005126//cytok…	GO:0000165//MAPK cascade;GO:0001775//cell activation;GO:0001959//regulation of cytokine-mediated signaling pathway;GO:0002376//immune system process;GO:0002520//immune system development;GO:0002521//leukocyte differentiation;GO:0002682//regulation of immune system process;GO:0006464//cellular protein modification process;GO:0006468//protein phosphorylation;GO:0006793//phosphorus metabolic process…	--
novel_circ_001333	0	0	0	3	3	2	0	0	0	371.747	350.099	270.746	0.001	330.864	18.3359	0.0205631	0.675788	ncbi_113139712	NC_046636.1	+	6701703	6705119	632	annot_exons	HMCN1	XP_026178915.1 hemicentin-1 [Mastacembelus armatus]	-	-	-	-	GO:0005575//cellular_component;GO:0005576//extracellular region;GO:0005604//basement membrane;GO:0005622//intracellular anatomical structure;GO:0005737//cytoplasm;GO:0005886//plasma membrane;GO:0005938//cell cortex;GO:0016020//membrane;GO:0019028//viral capsid;GO:0030054//cell junction;GO:0031012//extracellular matrix;GO:0032153//cell division site;GO:0032154//cleavage furrow;GO:0043657//host cel…	GO:0003674//molecular_function;GO:0005198//structural molecule activity;GO:0005201//extracellular matrix structural constituent;GO:0005488//binding;GO:0005509//calcium ion binding;GO:0043167//ion binding;GO:0043169//cation binding;GO:0046872//metal ion binding	GO:0003008//system process;GO:0007049//cell cycle;GO:0007165//signal transduction;GO:0007600//sensory perception;GO:0007601//visual perception;GO:0008150//biological_process;GO:0009605//response to external stimulus;GO:0009607//response to biotic stimulus;GO:0009617//response to bacterium;GO:0009987//cellular process;GO:0016043//cellular component organization;GO:0022411//cellular component disas…	--
novel_circ_001337	8	19	3	0	0	0	429.162	1263.89	174.672	0	0	0	622.573	0.001	-19.2479	0.00685556	0.406157	ncbi_113139642	NC_046636.1	-	6895080	6908291	2208	annot_exons	rfx2	XP_026178747.1 DNA-binding protein RFX2 isoform X1 [Mastacembelus armatus]	-	-	-	-	GO:0005575//cellular_component;GO:0005622//intracellular anatomical structure;GO:0005634//nucleus;GO:0005737//cytoplasm;GO:0043226//organelle;GO:0043227//membrane-bounded organelle;GO:0043229//intracellular organelle;GO:0043231//intracellular membrane-bounded organelle	GO:0000155//phosphorelay sensor kinase activity;GO:0000976//transcription cis-regulatory region binding;GO:0000977//RNA polymerase II transcription regulatory region sequence-specific DNA binding;GO:0000978//RNA polymerase II cis-regulatory region sequence-specific DNA binding;GO:0000981//DNA-binding transcription factor activity, RNA polymerase II-specific;GO:0000987//cis-regulatory region seque…	GO:0000003//reproduction;GO:0001675//acrosome assembly;GO:0001838//embryonic epithelial tube formation;GO:0001841//neural tube formation;GO:0001843//neural tube closure;GO:0002009//morphogenesis of an epithelium;GO:0003006//developmental process involved in reproduction;GO:0006139//nucleobase-containing compound metabolic process;GO:0006351//transcription, DNA-templated;GO:0006355//regulation of …	RFX
novel_circ_001371	7	4	2	0	0	0	375.516	266.081	116.448	0	0	0	252.682	0.001	-17.947	0.0447929	0.985105	ncbi_113139812	NC_046636.1	-	7700075	7733569	24926	exon_intron	IFI44L	XP_026179147.1 interferon-induced protein 44-like isoform X1 [Mastacembelus armatus]	-	-	-	-	GO:0005575//cellular_component;GO:0005622//intracellular anatomical structure;GO:0005737//cytoplasm	GO:0000166//nucleotide binding;GO:0001882//nucleoside binding;GO:0001883//purine nucleoside binding;GO:0003674//molecular_function;GO:0003677//DNA binding;GO:0003678//DNA helicase activity;GO:0003924//GTPase activity;GO:0005488//binding;GO:0005524//ATP binding;GO:0005525//GTP binding;GO:0017076//purine nucleotide binding;GO:0019001//guanyl nucleotide binding;GO:0031683//G-protein beta/gamma-subun…	GO:0002252//immune effector process;GO:0002376//immune system process;GO:0006260//DNA replication;GO:0006412//translation;GO:0006950//response to stress;GO:0006952//defense response;GO:0007186//G protein-coupled receptor signaling pathway;GO:0008150//biological_process;GO:0009605//response to external stimulus;GO:0009607//response to biotic stimulus;GO:0009615//response to virus;GO:0032508//DNA d…	--
novel_circ_001381	21	10	14	1	0	0	1126.55	665.203	815.138	123.916	0	0	868.964	41.3052	-4.3949	0.00593583	0.385742	ncbi_113139868	NC_046636.1	-	7827926	7830300	397	annot_exons	HOMER3	XP_026179260.1 homer protein homolog 3 isoform X1 [Mastacembelus armatus]	Environmental Information Processing;Organismal Systems	Signal transduction;Nervous system	ko04068//FoxO signaling pathway;ko04724//Glutamatergic synapse	K15010;K15010	GO:0016020//membrane	GO:0005524//ATP binding;GO:0008017//microtubule binding;GO:0008134//transcription factor binding;GO:0042803//protein homodimerization activity;GO:0070840//dynein complex binding	GO:0006886//intracellular protein transport;GO:0007030//Golgi organization;GO:0007059//chromosome segregation;GO:0016192//vesicle-mediated transport;GO:0019069//viral capsid assembly;GO:0030261//chromosome condensation;GO:0048193//Golgi vesicle transport	--
novel_circ_001388	7	8	7	0	0	0	375.516	532.163	407.569	0	0	0	438.416	0.001	-18.7419	0.00597947	0.385742	ncbi_113139983	NC_046636.1	+	8320927	8322883	862	annot_exons	thbs4	XP_026179447.1 cartilage oligomeric matrix protein isoform X1 [Mastacembelus armatus]	Environmental Information Processing;Human Diseases;Cellular Processes;Cellular Processes;Environmental Information Processing;Human Diseases	Signal transduction;Infectious disease: viral;Cellular community - eukaryotes;Transport and catabolism;Signaling molecules and interaction;Infectious disease: parasitic	ko04151//PI3K-Akt signaling pathway;ko05165//Human papillomavirus infection;ko04510//Focal adhesion;ko04145//Phagosome;ko04512//ECM-receptor interaction;ko05144//Malaria	K04659;K04659;K04659;K04659;K04659;K04659	GO:0005575//cellular_component;GO:0005576//extracellular region;GO:0031012//extracellular matrix	GO:0001968//fibronectin binding;GO:0002020//protease binding;GO:0003674//molecular_function;GO:0005198//structural molecule activity;GO:0005201//extracellular matrix structural constituent;GO:0005488//binding;GO:0005496//steroid binding;GO:0005499//vitamin D binding;GO:0005509//calcium ion binding;GO:0005515//protein binding;GO:0005518//collagen binding;GO:0005539//glycosaminoglycan binding;GO:00…	GO:0001501//skeletal system development;GO:0003416//endochondral bone growth;GO:0003417//growth plate cartilage development;GO:0006915//apoptotic process;GO:0007155//cell adhesion;GO:0007275//multicellular organism development;GO:0008150//biological_process;GO:0008219//cell death;GO:0009653//anatomical structure morphogenesis;GO:0009887//animal organ morphogenesis;GO:0009888//tissue development;G…	--
novel_circ_001414	51	31	41	0	0	0	2735.9	2062.13	2387.19	0	0	0	2395.08	0.001	-21.1916	1.40085e-05	0.00871431	ncbi_113130898	NC_046637.1	+	10059711	10060456	746	exon_intron	atp2b2	XP_026163656.1 plasma membrane calcium-transporting ATPase 2 isoform X4 [Mastacembelus armatus]	Environmental Information Processing;Environmental Information Processing;Environmental Information Processing;Organismal Systems;Organismal Systems;Organismal Systems;Organismal Systems;Organismal Systems;Organismal Systems	Signal transduction;Signal transduction;Signal transduction;Circulatory system;Digestive system;Endocrine system;Digestive system;Excretory system;Digestive system	ko04020//Calcium signaling pathway;ko04024//cAMP signaling pathway;ko04022//cGMP-PKG signaling pathway;ko04261//Adrenergic signaling in cardiomyocytes;ko04972//Pancreatic secretion;ko04925//Aldosterone synthesis and secretion;ko04970//Salivary secretion;ko04961//Endocrine and other factor-regulated calcium reabsorption;ko04978//Mineral absorption	K05850;K05850;K05850;K05850;K05850;K05850;K05850;K05850;K05850	GO:0005575//cellular_component;GO:0005622//intracellular anatomical structure;GO:0005737//cytoplasm;GO:0005783//endoplasmic reticulum;GO:0005886//plasma membrane;GO:0005887//integral component of plasma membrane;GO:0005929//cilium;GO:0012505//endomembrane system;GO:0014069//postsynaptic density;GO:0016020//membrane;GO:0016021//integral component of membrane;GO:0016324//apical plasma membrane;GO:0…	GO:0000166//nucleotide binding;GO:0003674//molecular_function;GO:0003824//catalytic activity;GO:0005102//signaling receptor binding;GO:0005215//transporter activity;GO:0005375//copper ion transmembrane transporter activity;GO:0005388//P-type calcium transporter activity;GO:0005488//binding;GO:0005509//calcium ion binding;GO:0005515//protein binding;GO:0005516//calmodulin binding;GO:0005524//ATP b…	GO:0000902//cell morphogenesis;GO:0000904//cell morphogenesis involved in differentiation;GO:0001505//regulation of neurotransmitter levels;GO:0001654//eye development;GO:0002064//epithelial cell development;GO:0002065//columnar/cuboidal epithelial cell differentiation;GO:0002066//columnar/cuboidal epithelial cell development;GO:0002093//auditory receptor cell morphogenesis;GO:0003008//system pro…	--
novel_circ_001418	18	4	9	0	0	0	965.613	266.081	524.017	0	0	0	585.237	0.001	-19.1587	0.00400281	0.31498	ncbi_113130898	NC_046637.1	+	10059714	10060456	743	exon_intron	atp2b2	XP_026163656.1 plasma membrane calcium-transporting ATPase 2 isoform X4 [Mastacembelus armatus]	Environmental Information Processing;Environmental Information Processing;Environmental Information Processing;Organismal Systems;Organismal Systems;Organismal Systems;Organismal Systems;Organismal Systems;Organismal Systems	Signal transduction;Signal transduction;Signal transduction;Circulatory system;Digestive system;Endocrine system;Digestive system;Excretory system;Digestive system	ko04020//Calcium signaling pathway;ko04024//cAMP signaling pathway;ko04022//cGMP-PKG signaling pathway;ko04261//Adrenergic signaling in cardiomyocytes;ko04972//Pancreatic secretion;ko04925//Aldosterone synthesis and secretion;ko04970//Salivary secretion;ko04961//Endocrine and other factor-regulated calcium reabsorption;ko04978//Mineral absorption	K05850;K05850;K05850;K05850;K05850;K05850;K05850;K05850;K05850	GO:0005575//cellular_component;GO:0005622//intracellular anatomical structure;GO:0005737//cytoplasm;GO:0005783//endoplasmic reticulum;GO:0005886//plasma membrane;GO:0005887//integral component of plasma membrane;GO:0005929//cilium;GO:0012505//endomembrane system;GO:0014069//postsynaptic density;GO:0016020//membrane;GO:0016021//integral component of membrane;GO:0016324//apical plasma membrane;GO:0…	GO:0000166//nucleotide binding;GO:0003674//molecular_function;GO:0003824//catalytic activity;GO:0005102//signaling receptor binding;GO:0005215//transporter activity;GO:0005375//copper ion transmembrane transporter activity;GO:0005388//P-type calcium transporter activity;GO:0005488//binding;GO:0005509//calcium ion binding;GO:0005515//protein binding;GO:0005516//calmodulin binding;GO:0005524//ATP b…	GO:0000902//cell morphogenesis;GO:0000904//cell morphogenesis involved in differentiation;GO:0001505//regulation of neurotransmitter levels;GO:0001654//eye development;GO:0002064//epithelial cell development;GO:0002065//columnar/cuboidal epithelial cell differentiation;GO:0002066//columnar/cuboidal epithelial cell development;GO:0002093//auditory receptor cell morphogenesis;GO:0003008//system pro…	--
novel_circ_001422	12	16	0	0	0	0	643.742	1064.33	0	0	0	0	569.356	0.001	-19.119	0.02561	0.743459	ncbi_113130898	NC_046637.1	+	10093557	10096156	623	annot_exons	atp2b2	XP_026163656.1 plasma membrane calcium-transporting ATPase 2 isoform X4 [Mastacembelus armatus]	Environmental Information Processing;Environmental Information Processing;Environmental Information Processing;Organismal Systems;Organismal Systems;Organismal Systems;Organismal Systems;Organismal Systems;Organismal Systems	Signal transduction;Signal transduction;Signal transduction;Circulatory system;Digestive system;Endocrine system;Digestive system;Excretory system;Digestive system	ko04020//Calcium signaling pathway;ko04024//cAMP signaling pathway;ko04022//cGMP-PKG signaling pathway;ko04261//Adrenergic signaling in cardiomyocytes;ko04972//Pancreatic secretion;ko04925//Aldosterone synthesis and secretion;ko04970//Salivary secretion;ko04961//Endocrine and other factor-regulated calcium reabsorption;ko04978//Mineral absorption	K05850;K05850;K05850;K05850;K05850;K05850;K05850;K05850;K05850	GO:0005575//cellular_component;GO:0005622//intracellular anatomical structure;GO:0005737//cytoplasm;GO:0005783//endoplasmic reticulum;GO:0005886//plasma membrane;GO:0005887//integral component of plasma membrane;GO:0005929//cilium;GO:0012505//endomembrane system;GO:0014069//postsynaptic density;GO:0016020//membrane;GO:0016021//integral component of membrane;GO:0016324//apical plasma membrane;GO:0…	GO:0000166//nucleotide binding;GO:0003674//molecular_function;GO:0003824//catalytic activity;GO:0005102//signaling receptor binding;GO:0005215//transporter activity;GO:0005375//copper ion transmembrane transporter activity;GO:0005388//P-type calcium transporter activity;GO:0005488//binding;GO:0005509//calcium ion binding;GO:0005515//protein binding;GO:0005516//calmodulin binding;GO:0005524//ATP b…	GO:0000902//cell morphogenesis;GO:0000904//cell morphogenesis involved in differentiation;GO:0001505//regulation of neurotransmitter levels;GO:0001654//eye development;GO:0002064//epithelial cell development;GO:0002065//columnar/cuboidal epithelial cell differentiation;GO:0002066//columnar/cuboidal epithelial cell development;GO:0002093//auditory receptor cell morphogenesis;GO:0003008//system pro…	--
novel_circ_001471	3	0	0	18	8	20	160.936	0	0	2230.48	933.598	2707.46	53.6452	1957.18	5.18918	0.000877969	0.127437	ncbi_113130899	NC_046637.1	-	12544674	12545873	588	annot_exons	EIF4ENIF1	XP_026163657.1 eukaryotic translation initiation factor 4E transporter [Mastacembelus armatus]	-	-	-	-	GO:0000932//P-body;GO:0005575//cellular_component;GO:0005622//intracellular anatomical structure;GO:0005634//nucleus;GO:0005654//nucleoplasm;GO:0005737//cytoplasm;GO:0005829//cytosol;GO:0016604//nuclear body;GO:0016605//PML body;GO:0016607//nuclear speck;GO:0031974//membrane-enclosed lumen;GO:0031981//nuclear lumen;GO:0032991//protein-containing complex;GO:0035770//ribonucleoprotein granule;GO:00…	GO:0003674//molecular_function;GO:0003676//nucleic acid binding;GO:0003723//RNA binding;GO:0003729//mRNA binding;GO:0005215//transporter activity;GO:0005488//binding;GO:0005515//protein binding;GO:0097159//organic cyclic compound binding;GO:1901363//heterocyclic compound binding	GO:0006417//regulation of translation;GO:0006810//transport;GO:0007275//multicellular organism development;GO:0007399//nervous system development;GO:0008104//protein localization;GO:0008150//biological_process;GO:0009889//regulation of biosynthetic process;GO:0009890//negative regulation of biosynthetic process;GO:0009892//negative regulation of metabolic process;GO:0009987//cellular process;GO:0…	--
novel_circ_001501	13	20	11	0	0	2	697.387	1330.41	640.466	0	0	270.746	889.42	90.2486	-3.30089	0.024923	0.734752	ncbi_113130065	NC_046637.1	-	15768460	15772454	2288	annot_exons	ZC3H11B	XP_026162138.1 zinc finger CCCH domain-containing protein 11A-like isoform X1 [Mastacembelus armatus]	-	-	-	-	GO:0005575//cellular_component;GO:0005622//intracellular anatomical structure;GO:0005634//nucleus;GO:0005654//nucleoplasm;GO:0031974//membrane-enclosed lumen;GO:0031981//nuclear lumen;GO:0043226//organelle;GO:0043227//membrane-bounded organelle;GO:0043229//intracellular organelle;GO:0043231//intracellular membrane-bounded organelle;GO:0043233//organelle lumen;GO:0070013//intracellular organelle l…	GO:0000981//DNA-binding transcription factor activity, RNA polymerase II-specific;GO:0003674//molecular_function;GO:0003700//DNA-binding transcription factor activity;GO:0005488//binding;GO:0043167//ion binding;GO:0043169//cation binding;GO:0046872//metal ion binding;GO:0140110//transcription regulator activity	GO:0006139//nucleobase-containing compound metabolic process;GO:0006355//regulation of transcription, DNA-templated;GO:0006357//regulation of transcription by RNA polymerase II;GO:0006396//RNA processing;GO:0006397//mRNA processing;GO:0006403//RNA localization;GO:0006405//RNA export from nucleus;GO:0006406//mRNA export from nucleus;GO:0006611//protein export from nucleus;GO:0006725//cellular arom…	--
novel_circ_001511	0	0	3	7	6	7	0	0	174.672	867.41	700.198	947.611	58.2242	838.406	3.84796	0.0105403	0.500334	ncbi_113129966	NC_046637.1	+	1620745	1627090	431	annot_exons	DOCK3	XP_026162027.1 dedicator of cytokinesis protein 3-like isoform X1 [Mastacembelus armatus]	-	-	-	-	GO:0005575//cellular_component;GO:0005622//intracellular anatomical structure;GO:0005737//cytoplasm;GO:0005829//cytosol	GO:0003674//molecular_function;GO:0005085//guanyl-nucleotide exchange factor activity;GO:0005488//binding;GO:0005515//protein binding;GO:0017124//SH3 domain binding;GO:0019899//enzyme binding;GO:0019904//protein domain specific binding;GO:0031267//small GTPase binding;GO:0051020//GTPase binding;GO:0098772//molecular function regulator	GO:0001932//regulation of protein phosphorylation;GO:0001934//positive regulation of protein phosphorylation;GO:0007154//cell communication;GO:0007165//signal transduction;GO:0007264//small GTPase mediated signal transduction;GO:0008150//biological_process;GO:0009893//positive regulation of metabolic process;GO:0009987//cellular process;GO:0010562//positive regulation of phosphorus metabolic proc…	--
novel_circ_001555	5	3	6	11	8	10	268.226	199.561	349.345	1363.07	933.598	1353.73	272.377	1216.8	2.15941	0.0210318	0.681656	ncbi_113130596	NC_046637.1	-	19126256	19161315	446	annot_exons	Cntn4	XP_026163144.1 contactin-4-like isoform X1 [Mastacembelus armatus]	-	-	-	-	GO:0005575//cellular_component;GO:0005576//extracellular region;GO:0005886//plasma membrane;GO:0016020//membrane;GO:0016021//integral component of membrane;GO:0030424//axon;GO:0031224//intrinsic component of membrane;GO:0031225//anchored component of membrane;GO:0042995//cell projection;GO:0043005//neuron projection;GO:0071944//cell periphery;GO:0120025//plasma membrane bounded cell projection	GO:0003993//acid phosphatase activity;GO:0005515//protein binding;GO:0046872//metal ion binding	GO:0000902//cell morphogenesis;GO:0000904//cell morphogenesis involved in differentiation;GO:0006928//movement of cell or subcellular component;GO:0006935//chemotaxis;GO:0007155//cell adhesion;GO:0007158//neuron cell-cell adhesion;GO:0007275//multicellular organism development;GO:0007399//nervous system development;GO:0007409//axonogenesis;GO:0007411//axon guidance;GO:0007413//axonal fasciculatio…	--
novel_circ_001560	0	0	0	5	5	0	0	0	0	619.579	583.499	0	0.001	401.026	18.6133	0.0384766	0.872636	NA	NC_046637.1	-	1962427	1962965	539	intergenic	-	-	-	-	-	-	-	-	-	-
novel_circ_001578	10	8	7	0	0	0	536.452	532.163	407.569	0	0	0	492.061	0.001	-18.9085	0.00433901	0.325763	ncbi_113129870	NC_046637.1	-	21003627	21004136	510	one_exon	Arhgap39	XP_026161828.1 rho GTPase-activating protein 39-like isoform X1 [Mastacembelus armatus]	-	-	-	-	GO:0005856//cytoskeleton	GO:0005515//protein binding	GO:0007165//signal transduction	--
novel_circ_001599	13	5	7	0	0	0	697.387	332.602	407.569	0	0	0	479.186	0.001	-18.8702	0.00564234	0.385742	ncbi_113130353	NC_046637.1	+	22538870	22552864	1132	annot_exons	MAGI1	XP_026162692.1 membrane-associated guanylate kinase, WW and PDZ domain-containing protein 1 isoform X1 [Mastacembelus armatus]	Environmental Information Processing;Human Diseases;Environmental Information Processing;Cellular Processes	Signal transduction;Infectious disease: viral;Signal transduction;Cellular community - eukaryotes	ko04151//PI3K-Akt signaling pathway;ko05165//Human papillomavirus infection;ko04015//Rap1 signaling pathway;ko04530//Tight junction	K05631;K05631;K05631;K05631	GO:0015627//type II protein secretion system complex;GO:0030288//outer membrane-bounded periplasmic space	GO:0004222//metalloendopeptidase activity;GO:0004252//serine-type endopeptidase activity;GO:0004385//guanylate kinase activity;GO:0005515//protein binding;GO:0008236//serine-type peptidase activity	GO:0006508//proteolysis;GO:0006950//response to stress;GO:0015628//protein secretion by the type II secretion system;GO:0015949//nucleobase-containing small molecule interconversion;GO:0030436//asexual sporulation	--
novel_circ_001605	0	0	0	3	2	3	0	0	0	371.747	233.399	406.119	0.001	337.089	18.3628	0.0217536	0.691432	ncbi_113130433	NC_046637.1	-	22952946	22966252	587	annot_exons	Slc2a9	XP_026162853.1 solute carrier family 2, facilitated glucose transporter member 9 isoform X1 [Mastacembelus armatus]	-	-	-	-	GO:0005575//cellular_component;GO:0005622//intracellular anatomical structure;GO:0005634//nucleus;GO:0005635//nuclear envelope;GO:0005886//plasma membrane;GO:0005887//integral component of plasma membrane;GO:0012505//endomembrane system;GO:0016020//membrane;GO:0016021//integral component of membrane;GO:0016323//basolateral plasma membrane;GO:0016324//apical plasma membrane;GO:0031224//intrinsic c…	GO:0003674//molecular_function;GO:0005215//transporter activity;GO:0005351//carbohydrate:proton symporter activity;GO:0005355//glucose transmembrane transporter activity;GO:0005402//carbohydrate:cation symporter activity;GO:0008324//cation transmembrane transporter activity;GO:0008509//anion transmembrane transporter activity;GO:0008514//organic anion transmembrane transporter activity;GO:0015075…	GO:0006082//organic acid metabolic process;GO:0006725//cellular aromatic compound metabolic process;GO:0006807//nitrogen compound metabolic process;GO:0006810//transport;GO:0006811//ion transport;GO:0006812//cation transport;GO:0006817//phosphate ion transport;GO:0006820//anion transport;GO:0006855//xenobiotic transmembrane transport;GO:0008150//biological_process;GO:0008152//metabolic process;GO…	--
novel_circ_001606	0	0	0	13	13	0	0	0	0	1610.9	1517.1	0	0.001	1042.67	19.9918	0.0085924	0.458254	ncbi_113130820	NC_046637.1	-	23046313	23049741	1050	annot_exons	Cast	XP_026163481.1 calpastatin isoform X1 [Mastacembelus armatus]	Human Diseases	Infectious disease: bacterial	ko05131//Shigellosis	K04281	GO:0005575//cellular_component;GO:0005622//intracellular anatomical structure;GO:0005634//nucleus;GO:0005737//cytoplasm;GO:0005783//endoplasmic reticulum;GO:0005829//cytosol;GO:0012505//endomembrane system;GO:0014069//postsynaptic density;GO:0016020//membrane;GO:0032279//asymmetric synapse;GO:0043226//organelle;GO:0043227//membrane-bounded organelle;GO:0043229//intracellular organelle;GO:0043231/…	GO:0002020//protease binding;GO:0003674//molecular_function;GO:0004857//enzyme inhibitor activity;GO:0004866//endopeptidase inhibitor activity;GO:0004869//cysteine-type endopeptidase inhibitor activity;GO:0005488//binding;GO:0005515//protein binding;GO:0010859//calcium-dependent cysteine-type endopeptidase inhibitor activity;GO:0019899//enzyme binding;GO:0030234//enzyme regulator activity;GO:0030…	GO:0000003//reproduction;GO:0000768//syncytium formation by plasma membrane fusion;GO:0001775//cell activation;GO:0001889//liver development;GO:0006807//nitrogen compound metabolic process;GO:0006949//syncytium formation;GO:0007275//multicellular organism development;GO:0007338//single fertilization;GO:0007343//egg activation;GO:0007399//nervous system development;GO:0007417//central nervous syst…	--
novel_circ_001624	4	2	8	0	0	0	214.581	133.041	465.793	0	0	0	271.138	0.001	-18.0487	0.0368052	0.863979	ncbi_113129998	NC_046637.1	-	24276632	24285982	3360	exon_intron	chchd6-a	XP_026162069.1 MICOS complex subunit mic25a-like [Mastacembelus armatus]	-	-	-	-	-	GO:0008788//alpha,alpha-phosphotrehalase activity	GO:0005991//trehalose metabolic process	--
novel_circ_001627	687	581	591	0	0	0	36854.2	38648.3	34410.5	0	0	0	36637.7	0.001	-25.1268	2.24905e-12	1.95869e-08	ncbi_113129998	NC_046637.1	-	24297616	24300089	291	annot_exons	chchd6-a	XP_026162069.1 MICOS complex subunit mic25a-like [Mastacembelus armatus]	-	-	-	-	-	GO:0008788//alpha,alpha-phosphotrehalase activity	GO:0005991//trehalose metabolic process	--
novel_circ_001629	25	27	24	0	0	1	1341.13	1796.05	1397.38	0	0	135.373	1511.52	45.1243	-5.06595	0.000547949	0.0958654	ncbi_113129998	NC_046637.1	-	24297616	24300910	400	annot_exons	chchd6-a	XP_026162069.1 MICOS complex subunit mic25a-like [Mastacembelus armatus]	-	-	-	-	-	GO:0008788//alpha,alpha-phosphotrehalase activity	GO:0005991//trehalose metabolic process	--
novel_circ_001763	8	13	7	0	0	0	429.162	864.764	407.569	0	0	0	567.165	0.001	-19.1134	0.00327751	0.308403	ncbi_113130368	NC_046637.1	+	5081585	5092118	1688	exon_intron	ARHGEF10L	XP_026162720.1 rho guanine nucleotide exchange factor 10-like protein isoform X1 [Mastacembelus armatus]	-	-	-	-	-	GO:0005085//guanyl-nucleotide exchange factor activity	-	--
novel_circ_001783	46	31	24	3	2	2	2467.68	2062.13	1397.38	371.747	233.399	270.746	1975.73	291.964	-2.75852	0.00405005	0.31498	ncbi_113130368	NC_046637.1	+	5106410	5110500	381	annot_exons	ARHGEF10L	XP_026162720.1 rho guanine nucleotide exchange factor 10-like protein isoform X1 [Mastacembelus armatus]	-	-	-	-	-	GO:0005085//guanyl-nucleotide exchange factor activity	-	--
novel_circ_001828	19	15	17	0	0	0	1019.26	997.805	989.811	0	0	0	1002.29	0.001	-19.9349	0.000172668	0.0464973	ncbi_113130237	NC_046637.1	-	8538327	8566631	441	annot_exons	Tox2	XP_026162475.1 TOX high mobility group box family member 2 isoform X1 [Mastacembelus armatus]	-	-	-	-	-	-	GO:0007275//multicellular organism development	HMG
novel_circ_001880	43	35	40	0	0	0	2306.74	2328.21	2328.97	0	0	0	2321.31	0.001	-21.1465	1.35517e-05	0.00871431	ncbi_113132427	NC_046638.1	+	11395697	11398449	716	annot_exons	NR2F1	XP_010732606.1 COUP transcription factor 2 isoform X1 [Larimichthys crocea]	-	-	-	-	GO:0005575//cellular_component;GO:0005622//intracellular anatomical structure;GO:0005634//nucleus;GO:0005654//nucleoplasm;GO:0005737//cytoplasm;GO:0005829//cytosol;GO:0031974//membrane-enclosed lumen;GO:0031981//nuclear lumen;GO:0043226//organelle;GO:0043227//membrane-bounded organelle;GO:0043229//intracellular organelle;GO:0043231//intracellular membrane-bounded organelle;GO:0043233//organelle l…	GO:0000981//DNA-binding transcription factor activity, RNA polymerase II-specific;GO:0001972//retinoic acid binding;GO:0003674//molecular_function;GO:0003676//nucleic acid binding;GO:0003677//DNA binding;GO:0003700//DNA-binding transcription factor activity;GO:0003707//steroid hormone receptor activity;GO:0003712//transcription coregulator activity;GO:0003714//transcription corepressor activity;G…	GO:0000003//reproduction;GO:0000079//regulation of cyclin-dependent protein serine/threonine kinase activity;GO:0000122//negative regulation of transcription by RNA polymerase II;GO:0001568//blood vessel development;GO:0001701//in utero embryonic development;GO:0001764//neuron migration;GO:0001890//placenta development;GO:0001892//embryonic placenta development;GO:0001893//maternal placenta devel…	RXR-like
novel_circ_001911	1	4	10	0	0	0	53.6452	266.081	582.242	0	0	0	300.656	0.001	-18.1978	0.0444317	0.979635	ncbi_113132561	NC_046638.1	-	12798348	12810587	1832	exon_intron	CARMIL3	XP_026166545.1 capping protein, Arp2/3 and myosin-I linker protein 3-like [Mastacembelus armatus]	-	-	-	-	GO:0001726//ruffle;GO:0001772//immunological synapse;GO:0005575//cellular_component;GO:0005622//intracellular anatomical structure;GO:0005737//cytoplasm;GO:0005768//endosome;GO:0005856//cytoskeleton;GO:0005886//plasma membrane;GO:0005911//cell-cell junction;GO:0008290//F-actin capping protein complex;GO:0009898//cytoplasmic side of plasma membrane;GO:0012505//endomembrane system;GO:0015629//actin…	GO:0003674//molecular_function;GO:0005488//binding;GO:0005515//protein binding;GO:0005543//phospholipid binding;GO:0008289//lipid binding;GO:0043167//ion binding;GO:0043168//anion binding;GO:0044877//protein-containing complex binding	GO:0001817//regulation of cytokine production;GO:0001819//positive regulation of cytokine production;GO:0002009//morphogenesis of an epithelium;GO:0002011//morphogenesis of an epithelial sheet;GO:0002253//activation of immune response;GO:0002376//immune system process;GO:0002429//immune response-activating cell surface receptor signaling pathway;GO:0002520//immune system development;GO:0002682//r…	--
novel_circ_001912	37	14	24	0	0	0	1984.87	931.285	1397.38	0	0	0	1437.85	0.001	-20.4555	5.91438e-05	0.0257542	ncbi_113132561	NC_046638.1	-	12799116	12810587	1064	annot_exons	CARMIL3	XP_026166545.1 capping protein, Arp2/3 and myosin-I linker protein 3-like [Mastacembelus armatus]	-	-	-	-	GO:0001726//ruffle;GO:0001772//immunological synapse;GO:0005575//cellular_component;GO:0005622//intracellular anatomical structure;GO:0005737//cytoplasm;GO:0005768//endosome;GO:0005856//cytoskeleton;GO:0005886//plasma membrane;GO:0005911//cell-cell junction;GO:0008290//F-actin capping protein complex;GO:0009898//cytoplasmic side of plasma membrane;GO:0012505//endomembrane system;GO:0015629//actin…	GO:0003674//molecular_function;GO:0005488//binding;GO:0005515//protein binding;GO:0005543//phospholipid binding;GO:0008289//lipid binding;GO:0043167//ion binding;GO:0043168//anion binding;GO:0044877//protein-containing complex binding	GO:0001817//regulation of cytokine production;GO:0001819//positive regulation of cytokine production;GO:0002009//morphogenesis of an epithelium;GO:0002011//morphogenesis of an epithelial sheet;GO:0002253//activation of immune response;GO:0002376//immune system process;GO:0002429//immune response-activating cell surface receptor signaling pathway;GO:0002520//immune system development;GO:0002682//r…	--
novel_circ_001917	7	8	4	0	0	0	375.516	532.163	232.897	0	0	0	380.192	0.001	-18.5364	0.0142396	0.576803	ncbi_113132561	NC_046638.1	-	12812945	12820462	724	annot_exons	CARMIL3	XP_026166545.1 capping protein, Arp2/3 and myosin-I linker protein 3-like [Mastacembelus armatus]	-	-	-	-	GO:0001726//ruffle;GO:0001772//immunological synapse;GO:0005575//cellular_component;GO:0005622//intracellular anatomical structure;GO:0005737//cytoplasm;GO:0005768//endosome;GO:0005856//cytoskeleton;GO:0005886//plasma membrane;GO:0005911//cell-cell junction;GO:0008290//F-actin capping protein complex;GO:0009898//cytoplasmic side of plasma membrane;GO:0012505//endomembrane system;GO:0015629//actin…	GO:0003674//molecular_function;GO:0005488//binding;GO:0005515//protein binding;GO:0005543//phospholipid binding;GO:0008289//lipid binding;GO:0043167//ion binding;GO:0043168//anion binding;GO:0044877//protein-containing complex binding	GO:0001817//regulation of cytokine production;GO:0001819//positive regulation of cytokine production;GO:0002009//morphogenesis of an epithelium;GO:0002011//morphogenesis of an epithelial sheet;GO:0002253//activation of immune response;GO:0002376//immune system process;GO:0002429//immune response-activating cell surface receptor signaling pathway;GO:0002520//immune system development;GO:0002682//r…	--
novel_circ_001932	3	2	0	7	7	11	160.936	133.041	0	867.41	816.898	1489.1	97.9921	1057.8	3.43226	0.0059688	0.385742	ncbi_113132792	NC_046638.1	+	13787949	13789602	496	exon_intron	--	XP_026166918.1 uncharacterized protein LOC113132792 isoform X1 [Mastacembelus armatus]	-	-	-	-	GO:0005737//cytoplasm;GO:0016507//mitochondrial fatty acid beta-oxidation multienzyme complex	GO:0003824//catalytic activity;GO:0003857//3-hydroxyacyl-CoA dehydrogenase activity;GO:0003978//UDP-glucose 4-epimerase activity;GO:0004300//enoyl-CoA hydratase activity;GO:0004316//3-oxoacyl-[acyl-carrier-protein] reductase (NADPH) activity;GO:0008667//2,3-dihydro-2,3-dihydroxybenzoate dehydrogenase activity;GO:0008677//2-dehydropantoate 2-reductase activity;GO:0016491//oxidoreductase activity;G…	GO:0005975//carbohydrate metabolic process;GO:0006012//galactose metabolic process;GO:0006631//fatty acid metabolic process;GO:0006633//fatty acid biosynthetic process;GO:0006635//fatty acid beta-oxidation;GO:0006813//potassium ion transport;GO:0008652//cellular amino acid biosynthetic process;GO:0009115//xanthine catabolic process;GO:0015940//pantothenate biosynthetic process	--
novel_circ_001933	25	16	14	55	72	62	1341.13	1064.33	815.138	6815.37	8402.38	8393.12	1073.53	7870.29	2.87405	0.000109734	0.0351487	ncbi_113132792	NC_046638.1	+	13787975	13789602	470	annot_exons	--	XP_026166918.1 uncharacterized protein LOC113132792 isoform X1 [Mastacembelus armatus]	-	-	-	-	GO:0005737//cytoplasm;GO:0016507//mitochondrial fatty acid beta-oxidation multienzyme complex	GO:0003824//catalytic activity;GO:0003857//3-hydroxyacyl-CoA dehydrogenase activity;GO:0003978//UDP-glucose 4-epimerase activity;GO:0004300//enoyl-CoA hydratase activity;GO:0004316//3-oxoacyl-[acyl-carrier-protein] reductase (NADPH) activity;GO:0008667//2,3-dihydro-2,3-dihydroxybenzoate dehydrogenase activity;GO:0008677//2-dehydropantoate 2-reductase activity;GO:0016491//oxidoreductase activity;G…	GO:0005975//carbohydrate metabolic process;GO:0006012//galactose metabolic process;GO:0006631//fatty acid metabolic process;GO:0006633//fatty acid biosynthetic process;GO:0006635//fatty acid beta-oxidation;GO:0006813//potassium ion transport;GO:0008652//cellular amino acid biosynthetic process;GO:0009115//xanthine catabolic process;GO:0015940//pantothenate biosynthetic process	--
novel_circ_001960	9	6	5	0	0	0	482.807	399.122	291.121	0	0	0	391.016	0.001	-18.5769	0.00986975	0.482897	ncbi_113133121	NC_046638.1	-	14999973	15001799	731	annot_exons	OVCH2	XP_026167488.1 ovochymase-2-like [Mastacembelus armatus]	-	-	-	-	GO:0005575//cellular_component;GO:0005576//extracellular region	GO:0003674//molecular_function;GO:0003824//catalytic activity;GO:0004175//endopeptidase activity;GO:0004252//serine-type endopeptidase activity;GO:0005488//binding;GO:0008233//peptidase activity;GO:0008236//serine-type peptidase activity;GO:0016787//hydrolase activity;GO:0017171//serine hydrolase activity;GO:0043167//ion binding;GO:0043169//cation binding;GO:0046872//metal ion binding;GO:0140096/…	GO:0006508//proteolysis;GO:0006807//nitrogen compound metabolic process;GO:0008150//biological_process;GO:0008152//metabolic process;GO:0019538//protein metabolic process;GO:0043170//macromolecule metabolic process;GO:0044238//primary metabolic process;GO:0071704//organic substance metabolic process;GO:1901564//organonitrogen compound metabolic process	--
novel_circ_001963	9	10	7	0	0	0	482.807	665.203	407.569	0	0	0	518.526	0.001	-18.9841	0.00381789	0.31498	ncbi_113133136	NC_046638.1	+	15094729	15096630	405	annot_exons	PARVA	XP_026167514.1 alpha-parvin [Mastacembelus armatus]	Cellular Processes	Cellular community - eukaryotes	ko04510//Focal adhesion	K06275	GO:0005575//cellular_component;GO:0005622//intracellular anatomical structure;GO:0005634//nucleus;GO:0005737//cytoplasm;GO:0005829//cytosol;GO:0005856//cytoskeleton;GO:0005886//plasma membrane;GO:0005912//adherens junction;GO:0005925//focal adhesion;GO:0015629//actin cytoskeleton;GO:0016020//membrane;GO:0030016//myofibril;GO:0030017//sarcomere;GO:0030018//Z disc;GO:0030027//lamellipodium;GO:00300…	GO:0003674//molecular_function;GO:0003779//actin binding;GO:0005488//binding;GO:0005515//protein binding;GO:0008092//cytoskeletal protein binding;GO:0019904//protein domain specific binding	GO:0000902//cell morphogenesis;GO:0000904//cell morphogenesis involved in differentiation;GO:0001525//angiogenesis;GO:0001568//blood vessel development;GO:0001944//vasculature development;GO:0002040//sprouting angiogenesis;GO:0003007//heart morphogenesis;GO:0003148//outflow tract septum morphogenesis;GO:0003151//outflow tract morphogenesis;GO:0003205//cardiac chamber development;GO:0003206//cardi…	--
novel_circ_002025	8	2	10	0	0	0	429.162	133.041	582.242	0	0	0	381.481	0.001	-18.5413	0.0159817	0.615318	ncbi_113132502	NC_046638.1	-	17828248	17831477	376	annot_exons	CCND2	XP_026166400.1 G1/S-specific cyclin-D2-like [Mastacembelus armatus]	Human Diseases;Environmental Information Processing;Human Diseases;Human Diseases;Cellular Processes;Human Diseases;Human Diseases;Human Diseases;Cellular Processes;Human Diseases;Environmental Information Processing;Environmental Information Processing;Environmental Information Processing;Human Diseases;Environmental Information Processing;Cellular Processes;Organismal Systems;Cellular Processes…	Cancer: overview;Signal transduction;Infectious disease: viral;Infectious disease: viral;Cellular community - eukaryotes;Cancer: overview;Infectious disease: viral;Cancer: overview;Cell growth and death;Cancer: overview;Signal transduction;Signal transduction;Signal transduction;Infectious disease: viral;Signal transduction;Cell growth and death;Endocrine system;Cell growth and death;Signal trans…	ko05200//Pathways in cancer;ko04151//PI3K-Akt signaling pathway;ko05165//Human papillomavirus infection;ko05166//Human T-cell leukemia virus 1 infection;ko04510//Focal adhesion;ko05203//Viral carcinogenesis;ko05169//Epstein-Barr virus infection;ko05202//Transcriptional misregulation in cancer;ko04218//Cellular senescence;ko05206//MicroRNAs in cancer;ko04310//Wnt signaling pathway;ko04068//FoxO si…	K10151;K10151;K10151;K10151;K10151;K10151;K10151;K10151;K10151;K10151;K10151;K10151;K10151;K10151;K10151;K10151;K10151;K10151;K10151	GO:0000307//cyclin-dependent protein kinase holoenzyme complex;GO:0000785//chromatin;GO:0005575//cellular_component;GO:0005622//intracellular anatomical structure;GO:0005634//nucleus;GO:0005635//nuclear envelope;GO:0005654//nucleoplasm;GO:0005694//chromosome;GO:0005730//nucleolus;GO:0005737//cytoplasm;GO:0005829//cytosol;GO:0012505//endomembrane system;GO:0016020//membrane;GO:0031090//organelle m…	GO:0003674//molecular_function;GO:0005488//binding;GO:0005515//protein binding;GO:0016538//cyclin-dependent protein serine/threonine kinase regulator activity;GO:0019207//kinase regulator activity;GO:0019887//protein kinase regulator activity;GO:0019899//enzyme binding;GO:0019900//kinase binding;GO:0019901//protein kinase binding;GO:0030234//enzyme regulator activity;GO:0098772//molecular functio…	GO:0000003//reproduction;GO:0000079//regulation of cyclin-dependent protein serine/threonine kinase activity;GO:0000082//G1/S transition of mitotic cell cycle;GO:0000278//mitotic cell cycle;GO:0001541//ovarian follicle development;GO:0001558//regulation of cell growth;GO:0001889//liver development;GO:0001932//regulation of protein phosphorylation;GO:0001934//positive regulation of protein phospho…	--
novel_circ_002041	3	4	5	0	0	0	160.936	266.081	291.121	0	0	0	239.379	0.001	-17.8689	0.0396707	0.892745	ncbi_113132547	NC_046638.1	+	18495985	18497513	1392	exon_intron	KCNG4	XP_026166521.1 potassium voltage-gated channel subfamily G member 4 [Mastacembelus armatus]	-	-	-	-	GO:0005575//cellular_component;GO:0005886//plasma membrane;GO:0005887//integral component of plasma membrane;GO:0008076//voltage-gated potassium channel complex;GO:0016020//membrane;GO:0016021//integral component of membrane;GO:0031224//intrinsic component of membrane;GO:0031226//intrinsic component of plasma membrane;GO:0032991//protein-containing complex;GO:0034702//ion channel complex;GO:00347…	GO:0003674//molecular_function;GO:0005215//transporter activity;GO:0005216//ion channel activity;GO:0005244//voltage-gated ion channel activity;GO:0005249//voltage-gated potassium channel activity;GO:0005251//delayed rectifier potassium channel activity;GO:0005261//cation channel activity;GO:0005267//potassium channel activity;GO:0005488//binding;GO:0005515//protein binding;GO:0008324//cation tra…	GO:0006810//transport;GO:0006811//ion transport;GO:0006812//cation transport;GO:0006813//potassium ion transport;GO:0008150//biological_process;GO:0009987//cellular process;GO:0016043//cellular component organization;GO:0022607//cellular component assembly;GO:0030001//metal ion transport;GO:0032879//regulation of localization;GO:0034220//ion transmembrane transport;GO:0034762//regulation of trans…	--
novel_circ_002051	4	6	7	0	0	0	214.581	399.122	407.569	0	0	0	340.424	0.001	-18.377	0.0170143	0.619991	ncbi_113132883	NC_046638.1	-	19335411	19339530	355	annot_exons	mical3a	XP_026167088.1 protein-methionine sulfoxide oxidase mical3a-like isoform X25 [Mastacembelus armatus]	-	-	-	-	GO:0005575//cellular_component;GO:0005622//intracellular anatomical structure;GO:0005634//nucleus;GO:0005654//nucleoplasm;GO:0005737//cytoplasm;GO:0005819//spindle;GO:0005829//cytosol;GO:0005856//cytoskeleton;GO:0005886//plasma membrane;GO:0005938//cell cortex;GO:0015630//microtubule cytoskeleton;GO:0016020//membrane;GO:0030496//midbody;GO:0031974//membrane-enclosed lumen;GO:0031981//nuclear lume…	GO:0000166//nucleotide binding;GO:0003674//molecular_function;GO:0003779//actin binding;GO:0003824//catalytic activity;GO:0004148//dihydrolipoyl dehydrogenase activity;GO:0004497//monooxygenase activity;GO:0005488//binding;GO:0005515//protein binding;GO:0008092//cytoskeletal protein binding;GO:0015036//disulfide oxidoreductase activity;GO:0016166//phytoene dehydrogenase activity;GO:0016491//oxido…	GO:0006096//glycolytic process;GO:0006744//ubiquinone biosynthetic process;GO:0006790//sulfur compound metabolic process;GO:0006810//transport;GO:0006887//exocytosis;GO:0006996//organelle organization;GO:0007010//cytoskeleton organization;GO:0007015//actin filament organization;GO:0007049//cell cycle;GO:0008150//biological_process;GO:0008152//metabolic process;GO:0008154//actin polymerization or …	--
novel_circ_002061	8	4	2	0	0	0	429.162	266.081	116.448	0	0	0	270.564	0.001	-18.0456	0.0363138	0.861736	ncbi_113132688	NC_046638.1	-	19621479	19628186	359	annot_exons	SRGAP1	XP_026166768.1 SLIT-ROBO Rho GTPase-activating protein 1-like isoform X1 [Mastacembelus armatus]	Organismal Systems	Development and regeneration	ko04360//Axon guidance	K07526	GO:0005575//cellular_component;GO:0005622//intracellular anatomical structure;GO:0005737//cytoplasm;GO:0005829//cytosol	GO:0003674//molecular_function;GO:0005096//GTPase activator activity;GO:0005488//binding;GO:0005515//protein binding;GO:0008047//enzyme activator activity;GO:0019899//enzyme binding;GO:0030234//enzyme regulator activity;GO:0030695//GTPase regulator activity;GO:0031267//small GTPase binding;GO:0051020//GTPase binding;GO:0060589//nucleoside-triphosphatase regulator activity;GO:0098772//molecular fu…	GO:0006928//movement of cell or subcellular component;GO:0007154//cell communication;GO:0007165//signal transduction;GO:0007264//small GTPase mediated signal transduction;GO:0007265//Ras protein signal transduction;GO:0007266//Rho protein signal transduction;GO:0008150//biological_process;GO:0009966//regulation of signal transduction;GO:0009987//cellular process;GO:0010646//regulation of cell com…	--
novel_circ_002079	21	17	43	0	0	0	1126.55	1130.85	2503.64	0	0	0	1587.01	0.001	-20.5979	5.88913e-05	0.0257542	ncbi_113132574	NC_046638.1	+	21007467	21010857	361	annot_exons	Abtb2	XP_026166570.1 ankyrin repeat and BTB/POZ domain-containing protein 2 [Mastacembelus armatus]	-	-	-	-	GO:0000151//ubiquitin ligase complex;GO:0005575//cellular_component;GO:0005622//intracellular anatomical structure;GO:0005634//nucleus;GO:0005654//nucleoplasm;GO:0005737//cytoplasm;GO:0019005//SCF ubiquitin ligase complex;GO:0031461//cullin-RING ubiquitin ligase complex;GO:0031974//membrane-enclosed lumen;GO:0031981//nuclear lumen;GO:0032991//protein-containing complex;GO:0043226//organelle;GO:00…	GO:0003674//molecular_function;GO:0005488//binding;GO:0005515//protein binding;GO:0019899//enzyme binding;GO:0031625//ubiquitin protein ligase binding;GO:0044389//ubiquitin-like protein ligase binding;GO:0046982//protein heterodimerization activity;GO:0046983//protein dimerization activity	GO:0006508//proteolysis;GO:0006511//ubiquitin-dependent protein catabolic process;GO:0006807//nitrogen compound metabolic process;GO:0008150//biological_process;GO:0008152//metabolic process;GO:0009056//catabolic process;GO:0009057//macromolecule catabolic process;GO:0009636//response to toxic substance;GO:0009987//cellular process;GO:0010498//proteasomal protein catabolic process;GO:0019222//reg…	--
novel_circ_002091	19	15	18	0	0	0	1019.26	997.805	1048.03	0	0	0	1021.7	0.001	-19.9625	0.000154565	0.0434228	ncbi_113132450	NC_046638.1	+	22257402	22265737	401	annot_exons	FURIN	XP_026166295.1 furin isoform X1 [Mastacembelus armatus]	-	-	-	-	-	GO:0004252//serine-type endopeptidase activity;GO:0008236//serine-type peptidase activity	GO:0006508//proteolysis;GO:0009306//protein secretion	--
novel_circ_002139	0	0	0	3	6	11	0	0	0	371.747	700.198	1489.1	0.001	853.683	19.7033	0.00147956	0.186746	ncbi_113133257	NC_046638.1	-	24490204	24492686	226	annot_exons	CACNA2D1	XP_026167725.1 voltage-dependent calcium channel subunit alpha-2/delta-1-like isoform X1 [Mastacembelus armatus]	Environmental Information Processing;Organismal Systems;Organismal Systems;Human Diseases;Organismal Systems;Human Diseases;Human Diseases	Signal transduction;Endocrine system;Circulatory system;Cardiovascular disease;Circulatory system;Cardiovascular disease;Cardiovascular disease	ko04010//MAPK signaling pathway;ko04921//Oxytocin signaling pathway;ko04261//Adrenergic signaling in cardiomyocytes;ko05414//Dilated cardiomyopathy;ko04260//Cardiac muscle contraction;ko05410//Hypertrophic cardiomyopathy;ko05412//Arrhythmogenic right ventricular cardiomyopathy	K04858;K04858;K04858;K04858;K04858;K04858;K04858	-	-	-	--
novel_circ_002142	0	0	0	3	4	4	0	0	0	371.747	466.799	541.492	0.001	460.013	18.8113	0.00703427	0.413929	ncbi_113132477	NC_046638.1	-	24743070	24746318	363	annot_exons	sema3d	XP_026166353.1 semaphorin-3D [Mastacembelus armatus]	-	-	-	-	GO:0005575//cellular_component;GO:0005576//extracellular region;GO:0005615//extracellular space	GO:0003674//molecular_function;GO:0005102//signaling receptor binding;GO:0005488//binding;GO:0005515//protein binding;GO:0038191//neuropilin binding	GO:0000902//cell morphogenesis;GO:0000904//cell morphogenesis involved in differentiation;GO:0001501//skeletal system development;GO:0001558//regulation of cell growth;GO:0001667//ameboidal-type cell migration;GO:0001755//neural crest cell migration;GO:0002164//larval development;GO:0002376//immune system process;GO:0002520//immune system development;GO:0006928//movement of cell or subcellular co…	--
novel_circ_002146	10	22	0	416	437	83	536.452	1463.45	0	51548.9	50997.8	11236	666.633	37927.6	5.83021	0.00040027	0.0829989	ncbi_113132477	NC_046638.1	-	24747293	24749822	569	annot_exons	sema3d	XP_026166353.1 semaphorin-3D [Mastacembelus armatus]	-	-	-	-	GO:0005575//cellular_component;GO:0005576//extracellular region;GO:0005615//extracellular space	GO:0003674//molecular_function;GO:0005102//signaling receptor binding;GO:0005488//binding;GO:0005515//protein binding;GO:0038191//neuropilin binding	GO:0000902//cell morphogenesis;GO:0000904//cell morphogenesis involved in differentiation;GO:0001501//skeletal system development;GO:0001558//regulation of cell growth;GO:0001667//ameboidal-type cell migration;GO:0001755//neural crest cell migration;GO:0002164//larval development;GO:0002376//immune system process;GO:0002520//immune system development;GO:0006928//movement of cell or subcellular co…	--
novel_circ_002147	0	0	0	4	0	6	0	0	0	495.663	0	812.238	0.001	435.967	18.7339	0.0381418	0.871883	ncbi_113132477	NC_046638.1	-	24747641	24749822	527	annot_exons	sema3d	XP_026166353.1 semaphorin-3D [Mastacembelus armatus]	-	-	-	-	GO:0005575//cellular_component;GO:0005576//extracellular region;GO:0005615//extracellular space	GO:0003674//molecular_function;GO:0005102//signaling receptor binding;GO:0005488//binding;GO:0005515//protein binding;GO:0038191//neuropilin binding	GO:0000902//cell morphogenesis;GO:0000904//cell morphogenesis involved in differentiation;GO:0001501//skeletal system development;GO:0001558//regulation of cell growth;GO:0001667//ameboidal-type cell migration;GO:0001755//neural crest cell migration;GO:0002164//larval development;GO:0002376//immune system process;GO:0002520//immune system development;GO:0006928//movement of cell or subcellular co…	--
novel_circ_002152	10	2	5	0	0	0	536.452	133.041	291.121	0	0	0	320.204	0.001	-18.2886	0.0293957	0.772372	ncbi_113133209	NC_046638.1	+	2698552	2700406	508	annot_exons	--	XP_026167637.1 kit ligand isoform X1 [Mastacembelus armatus]	Human Diseases;Environmental Information Processing;Environmental Information Processing;Environmental Information Processing;Environmental Information Processing;Environmental Information Processing;Organismal Systems;Organismal Systems	Cancer: overview;Signal transduction;Signal transduction;Signal transduction;Signal transduction;Signal transduction;Endocrine system;Immune system	ko05200//Pathways in cancer;ko04151//PI3K-Akt signaling pathway;ko04010//MAPK signaling pathway;ko04014//Ras signaling pathway;ko04015//Rap1 signaling pathway;ko04072//Phospholipase D signaling pathway;ko04916//Melanogenesis;ko04640//Hematopoietic cell lineage	K05461;K05461;K05461;K05461;K05461;K05461;K05461;K05461	GO:0005575//cellular_component;GO:0005576//extracellular region;GO:0005615//extracellular space;GO:0005622//intracellular anatomical structure;GO:0005737//cytoplasm;GO:0005856//cytoskeleton;GO:0005886//plasma membrane;GO:0016020//membrane;GO:0016021//integral component of membrane;GO:0030027//lamellipodium;GO:0030175//filopodium;GO:0031224//intrinsic component of membrane;GO:0031252//cell leading…	GO:0003674//molecular_function;GO:0003824//catalytic activity;GO:0005085//guanyl-nucleotide exchange factor activity;GO:0005102//signaling receptor binding;GO:0005125//cytokine activity;GO:0005126//cytokine receptor binding;GO:0005173//stem cell factor receptor binding;GO:0005488//binding;GO:0005515//protein binding;GO:0008083//growth factor activity;GO:0016301//kinase activity;GO:0016740//transf…	GO:0000003//reproduction;GO:0000165//MAPK cascade;GO:0001541//ovarian follicle development;GO:0001667//ameboidal-type cell migration;GO:0001755//neural crest cell migration;GO:0001932//regulation of protein phosphorylation;GO:0001934//positive regulation of protein phosphorylation;GO:0002376//immune system process;GO:0002520//immune system development;GO:0002682//regulation of immune system proce…	--
novel_circ_002174	0	19	18	0	0	0	0	1263.89	1048.03	0	0	0	770.64	0.001	-19.5557	0.016522	0.615318	ncbi_113132415	NC_046638.1	+	3960883	3962720	553	annot_exons	hsd17b12a	XP_026166227.1 very-long-chain 3-oxoacyl-CoA reductase-A-like [Mastacembelus armatus]	Metabolism;Metabolism;Metabolism;Metabolism;Metabolism	Global and overview maps;Global and overview maps;Lipid metabolism;Lipid metabolism;Lipid metabolism	ko01100//Metabolic pathways;ko01212//Fatty acid metabolism;ko00062//Fatty acid elongation;ko00140//Steroid hormone biosynthesis;ko01040//Biosynthesis of unsaturated fatty acids	K10251;K10251;K10251;K10251;K10251	GO:0005575//cellular_component;GO:0005622//intracellular anatomical structure;GO:0005737//cytoplasm;GO:0005783//endoplasmic reticulum;GO:0005789//endoplasmic reticulum membrane;GO:0012505//endomembrane system;GO:0016020//membrane;GO:0016021//integral component of membrane;GO:0031224//intrinsic component of membrane;GO:0031984//organelle subcompartment;GO:0042175//nuclear outer membrane-endoplasmi…	GO:0003674//molecular_function;GO:0003824//catalytic activity;GO:0004303//estradiol 17-beta-dehydrogenase activity;GO:0004316//3-oxoacyl-[acyl-carrier-protein] reductase (NADPH) activity;GO:0004757//sepiapterin reductase activity;GO:0008667//2,3-dihydro-2,3-dihydroxybenzoate dehydrogenase activity;GO:0008678//2-deoxy-D-gluconate 3-dehydrogenase activity;GO:0016229//steroid dehydrogenase activity;…	GO:0000272//polysaccharide catabolic process;GO:0006082//organic acid metabolic process;GO:0006629//lipid metabolic process;GO:0006631//fatty acid metabolic process;GO:0006633//fatty acid biosynthetic process;GO:0006694//steroid biosynthetic process;GO:0006703//estrogen biosynthetic process;GO:0006729//tetrahydrobiopterin biosynthetic process;GO:0008150//biological_process;GO:0008152//metabolic p…	--
novel_circ_002192	7	7	3	0	0	0	375.516	465.642	174.672	0	0	0	338.61	0.001	-18.3693	0.0190239	0.652279	ncbi_113132512	NC_046638.1	-	4291296	4306334	630	annot_exons	myo9aa	XP_026166422.1 unconventional myosin-IXAa-like isoform X1 [Mastacembelus armatus]	-	-	-	-	GO:0016459//myosin complex	GO:0003774//cytoskeletal motor activity;GO:0005515//protein binding;GO:0005524//ATP binding	GO:0007165//signal transduction;GO:0035556//intracellular signal transduction	--
novel_circ_002206	0	10	15	0	0	0	0	665.203	873.362	0	0	0	512.855	0.001	-18.9682	0.0293848	0.772372	ncbi_113133391	NC_046638.1	+	5081371	5087239	1709	exon_intron	Hmg20a	XP_026167968.1 high mobility group protein 20A isoform X1 [Mastacembelus armatus]	-	-	-	-	GO:0005575//cellular_component;GO:0005622//intracellular anatomical structure;GO:0005634//nucleus;GO:0005815//microtubule organizing center;GO:0017119//Golgi transport complex;GO:0043226//organelle;GO:0043227//membrane-bounded organelle;GO:0043229//intracellular organelle;GO:0043231//intracellular membrane-bounded organelle	GO:0000981//DNA-binding transcription factor activity, RNA polymerase II-specific;GO:0003674//molecular_function;GO:0003676//nucleic acid binding;GO:0003677//DNA binding;GO:0003700//DNA-binding transcription factor activity;GO:0005488//binding;GO:0005515//protein binding;GO:0042802//identical protein binding;GO:0046982//protein heterodimerization activity;GO:0046983//protein dimerization activity…	GO:0000122//negative regulation of transcription by RNA polymerase II;GO:0006139//nucleobase-containing compound metabolic process;GO:0006325//chromatin organization;GO:0006351//transcription, DNA-templated;GO:0006355//regulation of transcription, DNA-templated;GO:0006357//regulation of transcription by RNA polymerase II;GO:0006725//cellular aromatic compound metabolic process;GO:0006807//nitroge…	HMG
novel_circ_002215	7	4	3	0	0	0	375.516	266.081	174.672	0	0	0	272.09	0.001	-18.0537	0.0304965	0.786925	ncbi_113132675	NC_046638.1	-	6133807	6136281	2475	exon_intron	shisal1a	XP_026166749.1 protein shisa-like-1 isoform X1 [Mastacembelus armatus]	-	-	-	-	GO:0005575//cellular_component;GO:0016020//membrane;GO:0016021//integral component of membrane;GO:0031224//intrinsic component of membrane	GO:0004576//oligosaccharyl transferase activity	GO:0006487//protein N-linked glycosylation	--
novel_circ_002230	0	0	0	2	2	3	0	0	0	247.831	233.399	406.119	0.001	295.783	18.1742	0.0282638	0.771941	ncbi_113133146	NC_046638.1	-	6829301	6839911	519	annot_exons	PDZRN4	XP_026167527.1 PDZ domain-containing RING finger protein 4-like [Mastacembelus armatus]	-	-	-	-	GO:0030288//outer membrane-bounded periplasmic space	GO:0003674//molecular_function;GO:0004222//metalloendopeptidase activity;GO:0004252//serine-type endopeptidase activity;GO:0005488//binding;GO:0005515//protein binding;GO:0008236//serine-type peptidase activity;GO:0043167//ion binding;GO:0043169//cation binding;GO:0045152//antisigma factor binding;GO:0046872//metal ion binding	GO:0006508//proteolysis;GO:0006950//response to stress;GO:0030436//asexual sporulation	--
novel_circ_002298	0	0	0	3	4	6	0	0	0	371.747	466.799	812.238	0.001	550.261	19.0698	0.00444047	0.327729	ncbi_113145112	NC_046639.1	+	10443318	10453125	570	annot_exons	ada	XP_026187283.1 adenosine deaminase [Mastacembelus armatus]	Metabolism;Metabolism;Human Diseases	Global and overview maps;Nucleotide metabolism;Immune disease	ko01100//Metabolic pathways;ko00230//Purine metabolism;ko05340//Primary immunodeficiency	K01488;K01488;K01488	GO:0000323//lytic vacuole;GO:0005575//cellular_component;GO:0005576//extracellular region;GO:0005615//extracellular space;GO:0005622//intracellular anatomical structure;GO:0005737//cytoplasm;GO:0005764//lysosome;GO:0005773//vacuole;GO:0005829//cytosol;GO:0005886//plasma membrane;GO:0009897//external side of plasma membrane;GO:0009986//cell surface;GO:0016020//membrane;GO:0030054//cell junction;GO…	GO:0001882//nucleoside binding;GO:0001883//purine nucleoside binding;GO:0003674//molecular_function;GO:0003824//catalytic activity;GO:0003876//AMP deaminase activity;GO:0004000//adenosine deaminase activity;GO:0005488//binding;GO:0008270//zinc ion binding;GO:0016787//hydrolase activity;GO:0016810//hydrolase activity, acting on carbon-nitrogen (but not peptide) bonds;GO:0016814//hydrolase activity…	GO:0000003//reproduction;GO:0000302//response to reactive oxygen species;GO:0001666//response to hypoxia;GO:0001701//in utero embryonic development;GO:0001775//cell activation;GO:0001821//histamine secretion;GO:0001824//blastocyst development;GO:0001825//blastocyst formation;GO:0001829//trophectodermal cell differentiation;GO:0001889//liver development;GO:0001890//placenta development;GO:0002027/…	--
novel_circ_002307	0	0	0	3	2	3	0	0	0	371.747	233.399	406.119	0.001	337.089	18.3628	0.0217471	0.691432	ncbi_113145115	NC_046639.1	+	11086646	11091521	581	annot_exons	Fam120c	XP_026187288.1 constitutive coactivator of PPAR-gamma-like protein 2 [Mastacembelus armatus]	-	-	-	-	-	-	-	--
novel_circ_002315	7	12	0	0	0	0	375.516	798.244	0	0	0	0	391.253	0.001	-18.5777	0.0472444	1	ncbi_113145915	NC_046639.1	-	13010152	13019238	7198	exon_intron	OPRL1	XP_026188851.1 LOW QUALITY PROTEIN: nociceptin receptor-like [Mastacembelus armatus]	Environmental Information Processing	Signaling molecules and interaction	ko04080//Neuroactive ligand-receptor interaction	K04216	GO:0005575//cellular_component;GO:0005622//intracellular anatomical structure;GO:0005737//cytoplasm;GO:0005886//plasma membrane;GO:0005887//integral component of plasma membrane;GO:0016020//membrane;GO:0016021//integral component of membrane;GO:0031224//intrinsic component of membrane;GO:0031226//intrinsic component of plasma membrane;GO:0031410//cytoplasmic vesicle;GO:0031982//vesicle;GO:0042995…	GO:0001626//nociceptin receptor activity;GO:0001653//peptide receptor activity;GO:0003674//molecular_function;GO:0004888//transmembrane signaling receptor activity;GO:0004930//G protein-coupled receptor activity;GO:0004984//olfactory receptor activity;GO:0004985//G protein-coupled opioid receptor activity;GO:0005488//binding;GO:0005515//protein binding;GO:0008022//protein C-terminus binding;GO:00…	GO:0000003//reproduction;GO:0003008//system process;GO:0003013//circulatory system process;GO:0003014//renal system process;GO:0006873//cellular ion homeostasis;GO:0006874//cellular calcium ion homeostasis;GO:0006875//cellular metal ion homeostasis;GO:0007154//cell communication;GO:0007165//signal transduction;GO:0007186//G protein-coupled receptor signaling pathway;GO:0007187//G protein-coupled …	--
novel_circ_002350	4	4	6	0	0	0	214.581	266.081	349.345	0	0	0	276.669	0.001	-18.0778	0.0284491	0.771941	ncbi_113145932	NC_046639.1	-	15995916	16013735	547	annot_exons	SAMD11	XP_026188875.1 sterile alpha motif domain-containing protein 11 isoform X1 [Mastacembelus armatus]	-	-	-	-	GO:0005575//cellular_component;GO:0005622//intracellular anatomical structure;GO:0005634//nucleus;GO:0043226//organelle;GO:0043227//membrane-bounded organelle;GO:0043229//intracellular organelle;GO:0043231//intracellular membrane-bounded organelle	GO:0003674//molecular_function;GO:0003677//DNA binding;GO:0005488//binding;GO:0005515//protein binding;GO:0019904//protein domain specific binding;GO:0032093//SAM domain binding;GO:0042731//PH domain binding;GO:0043565//sequence-specific DNA binding;GO:0043621//protein self-association	GO:0000122//negative regulation of transcription by RNA polymerase II;GO:0006355//regulation of transcription, DNA-templated;GO:0006357//regulation of transcription by RNA polymerase II;GO:0008150//biological_process;GO:0009889//regulation of biosynthetic process;GO:0009890//negative regulation of biosynthetic process;GO:0009892//negative regulation of metabolic process;GO:0010468//regulation of …	SAND
novel_circ_002403	0	0	0	0	24	10	0	0	0	0	2800.79	1353.73	0.001	1384.84	20.4013	0.00680509	0.405928	ncbi_113145333	NC_046639.1	-	19330207	19341035	3262	exon_intron	--	XP_026187711.1 tumor necrosis factor receptor superfamily member 14-like isoform X3 [Mastacembelus armatus]	Human Diseases;Environmental Information Processing;Environmental Information Processing	Infectious disease: viral;Signaling molecules and interaction;Signaling molecules and interaction	ko05168//Herpes simplex virus 1 infection;ko04060//Cytokine-cytokine receptor interaction;ko04061//Viral protein interaction with cytokine and cytokine receptor	K05152;K05152;K05152	GO:0005840//ribosome;GO:0016021//integral component of membrane	GO:0003735//structural constituent of ribosome;GO:0005515//protein binding;GO:0008324//cation transmembrane transporter activity	GO:0006412//translation;GO:0006812//cation transport;GO:0055085//transmembrane transport	--
novel_circ_002405	0	0	0	6	0	5	0	0	0	743.494	0	676.865	0.001	473.453	18.8529	0.0330281	0.820802	ncbi_113146006	NC_046639.1	+	19772324	19772796	254	annot_exons	FLNA	XP_026188978.1 filamin-A-like isoform X1 [Mastacembelus armatus]	Environmental Information Processing;Human Diseases;Human Diseases;Cellular Processes	Signal transduction;Infectious disease: bacterial;Cancer: overview;Cellular community - eukaryotes	ko04010//MAPK signaling pathway;ko05132//Salmonella infection;ko05205//Proteoglycans in cancer;ko04510//Focal adhesion	K04437;K04437;K04437;K04437	GO:0005575//cellular_component;GO:0005576//extracellular region;GO:0005622//intracellular anatomical structure;GO:0005634//nucleus;GO:0005694//chromosome;GO:0005730//nucleolus;GO:0005737//cytoplasm;GO:0005794//Golgi apparatus;GO:0005802//trans-Golgi network;GO:0005829//cytosol;GO:0005856//cytoskeleton;GO:0005884//actin filament;GO:0005886//plasma membrane;GO:0005903//brush border;GO:0005911//cell…	GO:0001664//G protein-coupled receptor binding;GO:0003674//molecular_function;GO:0003779//actin binding;GO:0005080//protein kinase C binding;GO:0005102//signaling receptor binding;GO:0005488//binding;GO:0005515//protein binding;GO:0008092//cytoskeletal protein binding;GO:0008134//transcription factor binding;GO:0015459//potassium channel regulator activity;GO:0016247//channel regulator activity;G…	GO:0000003//reproduction;GO:0000226//microtubule cytoskeleton organization;GO:0000278//mitotic cell cycle;GO:0000280//nuclear division;GO:0000902//cell morphogenesis;GO:0000904//cell morphogenesis involved in differentiation;GO:0001525//angiogenesis;GO:0001568//blood vessel development;GO:0001775//cell activation;GO:0001837//epithelial to mesenchymal transition;GO:0001944//vasculature development…	--
novel_circ_002420	17	13	9	26	28	26	911.968	864.764	524.017	3221.81	3267.59	3519.7	766.917	3336.37	2.12114	0.00582547	0.385742	ncbi_113146247	NC_046639.1	+	20863184	20868249	390	annot_exons	KLHDC8B	XP_026189406.1 kelch domain-containing protein 8B [Mastacembelus armatus]	-	-	-	-	GO:0000151//ubiquitin ligase complex;GO:0005575//cellular_component;GO:0005622//intracellular anatomical structure;GO:0005737//cytoplasm;GO:0005829//cytosol;GO:0030496//midbody;GO:0031461//cullin-RING ubiquitin ligase complex;GO:0031463//Cul3-RING ubiquitin ligase complex;GO:0032991//protein-containing complex;GO:1902494//catalytic complex;GO:1990234//transferase complex	GO:0005515//protein binding	GO:0006464//cellular protein modification process;GO:0006807//nitrogen compound metabolic process;GO:0007049//cell cycle;GO:0008150//biological_process;GO:0008152//metabolic process;GO:0009987//cellular process;GO:0016567//protein ubiquitination;GO:0019538//protein metabolic process;GO:0032446//protein modification by small protein conjugation;GO:0036211//protein modification process;GO:0043170//…	--
novel_circ_002427	0	0	0	4	4	2	0	0	0	495.663	466.799	270.746	0.001	411.069	18.649	0.0100007	0.486407	ncbi_113145582	NC_046639.1	+	21394450	21400486	292	annot_exons	CPNE9	XP_026188245.1 copine-9-like isoform X1 [Mastacembelus armatus]	-	-	-	-	-	-	-	--
novel_circ_002434	10	6	7	0	0	0	536.452	399.122	407.569	0	0	0	447.714	0.001	-18.7722	0.00592073	0.385742	ncbi_113145505	NC_046639.1	-	21832152	21834646	479	annot_exons	PLXNA1	XP_026188104.1 plexin-A1-like isoform X1 [Mastacembelus armatus]	-	-	-	-	-	GO:0005515//protein binding	-	--
novel_circ_002445	3	5	8	18	12	12	160.936	332.602	465.793	2230.48	1400.4	1624.48	319.777	1751.79	2.45369	0.0114138	0.515043	ncbi_113146231	NC_046639.1	+	22606061	22609404	1845	exon_intron	AMPD1	XP_026189383.1 AMP deaminase 1 isoform X1 [Mastacembelus armatus]	Metabolism;Metabolism	Global and overview maps;Nucleotide metabolism	ko01100//Metabolic pathways;ko00230//Purine metabolism	K01490;K01490	-	GO:0003876//AMP deaminase activity;GO:0004000//adenosine deaminase activity;GO:0019239//deaminase activity	GO:0006091//generation of precursor metabolites and energy;GO:0043101//purine-containing compound salvage;GO:0046033//AMP metabolic process	--
novel_circ_002450	19	0	8	0	0	0	1019.26	0	465.793	0	0	0	495.017	0.001	-18.9171	0.0313345	0.790991	ncbi_113146209	NC_046639.1	-	2279278	2310328	537	annot_exons	ERC2	XP_026189336.1 ELKS/Rab6-interacting/CAST family member 1-like [Mastacembelus armatus]	-	-	-	-	GO:0031514//motile cilium	GO:0005524//ATP binding	GO:0007059//chromosome segregation;GO:0030261//chromosome condensation;GO:0048870//cell motility	--
novel_circ_002469	3	8	5	0	0	0	160.936	532.163	291.121	0	0	0	328.073	0.001	-18.3237	0.0218779	0.692855	ncbi_113145382	NC_046639.1	+	23214109	23221661	678	annot_exons	MIB2	XP_026187832.1 E3 ubiquitin-protein ligase MIB2 isoform X1 [Mastacembelus armatus]	Human Diseases	Cardiovascular disease	ko05417//Lipid and atherosclerosis	K10645	GO:0000151//ubiquitin ligase complex;GO:0005575//cellular_component;GO:0005622//intracellular anatomical structure;GO:0005737//cytoplasm;GO:0005768//endosome;GO:0005769//early endosome;GO:0005829//cytosol;GO:0012505//endomembrane system;GO:0030016//myofibril;GO:0030017//sarcomere;GO:0030018//Z disc;GO:0031410//cytoplasmic vesicle;GO:0031430//M band;GO:0031672//A band;GO:0031674//I band;GO:0031982…	GO:0003674//molecular_function;GO:0003779//actin binding;GO:0003824//catalytic activity;GO:0004842//ubiquitin-protein transferase activity;GO:0005488//binding;GO:0005515//protein binding;GO:0008092//cytoskeletal protein binding;GO:0008270//zinc ion binding;GO:0016740//transferase activity;GO:0017022//myosin binding;GO:0019787//ubiquitin-like protein transferase activity;GO:0032027//myosin light c…	GO:0000209//protein polyubiquitination;GO:0000768//syncytium formation by plasma membrane fusion;GO:0006464//cellular protein modification process;GO:0006807//nitrogen compound metabolic process;GO:0006949//syncytium formation;GO:0007154//cell communication;GO:0007165//signal transduction;GO:0007166//cell surface receptor signaling pathway;GO:0007219//Notch signaling pathway;GO:0007520//myoblast …	--
novel_circ_002476	5	6	2	0	0	0	268.226	399.122	116.448	0	0	0	261.265	0.001	-17.9952	0.0457828	0.99217	ncbi_113145370	NC_046639.1	+	23281693	23290968	1602	exon_intron	ARHGEF6	XP_033181190.1 pleckstrin homology domain-containing family N member 1-like [Mastacembelus armatus]	-	-	-	-	-	GO:0005515//protein binding	-	--
novel_circ_002522	0	0	0	3	6	2	0	0	0	371.747	700.198	270.746	0.001	447.564	18.7717	0.00942798	0.471887	ncbi_113145645	NC_046639.1	+	2487241	2488420	1180	one_exon	KCND3	XP_026188397.1 potassium voltage-gated channel subfamily D member 3-like [Mastacembelus armatus]	Human Diseases	Neurodegenerative disease	ko05017//Spinocerebellar ataxia	K04893	GO:0016020//membrane	GO:0005216//ion channel activity	GO:0006811//ion transport;GO:0051260//protein homooligomerization;GO:0055085//transmembrane transport	--
novel_circ_002535	5	2	5	17	10	14	268.226	133.041	291.121	2106.57	1167	1895.22	230.796	1722.93	2.90017	0.00261504	0.264819	ncbi_113145573	NC_046639.1	-	25826075	25826544	470	one_exon	PRDM16	XP_026188219.1 histone-lysine N-methyltransferase PRDM16 isoform X1 [Mastacembelus armatus]	Metabolism;Organismal Systems;Metabolism	Global and overview maps;Environmental adaptation;Amino acid metabolism	ko01100//Metabolic pathways;ko04714//Thermogenesis;ko00310//Lysine degradation	K22410;K22410;K22410	GO:0005575//cellular_component;GO:0005622//intracellular anatomical structure;GO:0005634//nucleus;GO:0005654//nucleoplasm;GO:0005737//cytoplasm;GO:0005829//cytosol;GO:0016234//inclusion body;GO:0016235//aggresome;GO:0017053//transcription repressor complex;GO:0031974//membrane-enclosed lumen;GO:0031981//nuclear lumen;GO:0032991//protein-containing complex;GO:0043226//organelle;GO:0043227//membran…	GO:0000981//DNA-binding transcription factor activity, RNA polymerase II-specific;GO:0003674//molecular_function;GO:0003676//nucleic acid binding;GO:0003677//DNA binding;GO:0003700//DNA-binding transcription factor activity;GO:0003712//transcription coregulator activity;GO:0003713//transcription coactivator activity;GO:0003824//catalytic activity;GO:0005488//binding;GO:0005515//protein binding;GO…	GO:0000122//negative regulation of transcription by RNA polymerase II;GO:0002682//regulation of immune system process;GO:0002683//negative regulation of immune system process;GO:0002761//regulation of myeloid leukocyte differentiation;GO:0002762//negative regulation of myeloid leukocyte differentiation;GO:0006139//nucleobase-containing compound metabolic process;GO:0006325//chromatin organization…	zf-C2H2
novel_circ_002536	0	0	0	3	3	3	0	0	0	371.747	350.099	406.119	0.001	375.988	18.5203	0.0147874	0.590749	ncbi_113145383	NC_046639.1	-	26006404	26080722	456	exon_intron	KAZN	XP_026187835.1 kazrin-like isoform X1 [Mastacembelus armatus]	-	-	-	-	-	GO:0005524//ATP binding;GO:0008134//transcription factor binding;GO:0042803//protein homodimerization activity;GO:0070840//dynein complex binding	GO:0007059//chromosome segregation;GO:0030261//chromosome condensation	--
novel_circ_002545	0	0	0	15	10	10	0	0	0	1858.74	1167	1353.73	0.001	1459.82	20.4774	4.30982e-05	0.0221903	ncbi_113145598	NC_046639.1	-	26542361	26551551	405	annot_exons	Cntn4	XP_026188283.1 contactin-4-like [Mastacembelus armatus]	-	-	-	-	GO:0000139//Golgi membrane;GO:0016021//integral component of membrane	GO:0003993//acid phosphatase activity;GO:0005515//protein binding;GO:0015165//pyrimidine nucleotide-sugar transmembrane transporter activity;GO:0046872//metal ion binding	GO:0007155//cell adhesion;GO:0090481//pyrimidine nucleotide-sugar transmembrane transport	--
novel_circ_002546	0	0	0	4	5	2	0	0	0	495.663	583.499	270.746	0.001	449.969	18.7795	0.00830777	0.455046	ncbi_113145598	NC_046639.1	-	26542361	26558692	549	annot_exons	Cntn4	XP_026188283.1 contactin-4-like [Mastacembelus armatus]	-	-	-	-	GO:0000139//Golgi membrane;GO:0016021//integral component of membrane	GO:0003993//acid phosphatase activity;GO:0005515//protein binding;GO:0015165//pyrimidine nucleotide-sugar transmembrane transporter activity;GO:0046872//metal ion binding	GO:0007155//cell adhesion;GO:0090481//pyrimidine nucleotide-sugar transmembrane transport	--
novel_circ_002587	12	7	3	0	0	0	643.742	465.642	174.672	0	0	0	428.019	0.001	-18.7073	0.0117159	0.516455	ncbi_113146152	NC_046639.1	-	5344291	5347703	443	annot_exons	CDH4	XP_026189246.1 cadherin-4-like [Mastacembelus armatus]	Environmental Information Processing	Signaling molecules and interaction	ko04514//Cell adhesion molecules	K06797	GO:0016020//membrane	GO:0005509//calcium ion binding	GO:0007156//homophilic cell adhesion via plasma membrane adhesion molecules	--
novel_circ_002591	4	3	15	0	0	0	214.581	199.561	873.362	0	0	0	429.168	0.001	-18.7112	0.0166444	0.615318	ncbi_113146152	NC_046639.1	-	5387324	5396009	425	annot_exons	CDH4	XP_026189246.1 cadherin-4-like [Mastacembelus armatus]	Environmental Information Processing	Signaling molecules and interaction	ko04514//Cell adhesion molecules	K06797	GO:0016020//membrane	GO:0005509//calcium ion binding	GO:0007156//homophilic cell adhesion via plasma membrane adhesion molecules	--
novel_circ_002608	0	0	0	11	9	0	0	0	0	1363.07	1050.3	0	0.001	804.457	19.6177	0.0127544	0.541845	ncbi_113145038	NC_046639.1	-	6387285	6394584	3374	exon_intron	SARG	XP_026187144.1 specifically androgen-regulated gene protein-like isoform X1 [Mastacembelus armatus]	-	-	-	-	GO:0005575//cellular_component;GO:0005622//intracellular anatomical structure;GO:0005737//cytoplasm;GO:0005829//cytosol;GO:0005886//plasma membrane;GO:0016020//membrane;GO:0071944//cell periphery	-	-	--
novel_circ_002628	0	0	0	0	3	7	0	0	0	0	350.099	947.611	0.001	432.57	18.7226	0.0407163	0.913913	ncbi_113145269	NC_046639.1	+	8665875	8666619	290	annot_exons	tfcp2	XP_026187562.1 alpha-globin transcription factor CP2 isoform X1 [Mastacembelus armatus]	-	-	-	-	GO:0005575//cellular_component;GO:0005622//intracellular anatomical structure;GO:0005634//nucleus;GO:0005654//nucleoplasm;GO:0005667//transcription regulator complex;GO:0005737//cytoplasm;GO:0005829//cytosol;GO:0031974//membrane-enclosed lumen;GO:0031981//nuclear lumen;GO:0032991//protein-containing complex;GO:0043226//organelle;GO:0043227//membrane-bounded organelle;GO:0043229//intracellular org…	GO:0000976//transcription cis-regulatory region binding;GO:0000977//RNA polymerase II transcription regulatory region sequence-specific DNA binding;GO:0000978//RNA polymerase II cis-regulatory region sequence-specific DNA binding;GO:0000981//DNA-binding transcription factor activity, RNA polymerase II-specific;GO:0000987//cis-regulatory region sequence-specific DNA binding;GO:0001067//transcripti…	GO:0006139//nucleobase-containing compound metabolic process;GO:0006351//transcription, DNA-templated;GO:0006355//regulation of transcription, DNA-templated;GO:0006357//regulation of transcription by RNA polymerase II;GO:0006366//transcription by RNA polymerase II;GO:0006725//cellular aromatic compound metabolic process;GO:0006807//nitrogen compound metabolic process;GO:0008150//biological_proces…	CP2
novel_circ_002629	7	6	6	0	0	0	375.516	399.122	349.345	0	0	0	374.661	0.001	-18.5152	0.0117373	0.516455	ncbi_113145062	NC_046639.1	+	8718845	8722202	420	annot_exons	itga5	XP_026187181.1 integrin alpha-5-like [Mastacembelus armatus]	Environmental Information Processing;Human Diseases;Human Diseases;Human Diseases;Human Diseases;Cellular Processes;Cellular Processes;Human Diseases;Human Diseases;Cellular Processes;Human Diseases;Human Diseases;Human Diseases;Organismal Systems;Environmental Information Processing;Human Diseases;Human Diseases	Signal transduction;Infectious disease: viral;Infectious disease: bacterial;Cancer: overview;Infectious disease: viral;Cell motility;Cellular community - eukaryotes;Cancer: overview;Infectious disease: bacterial;Transport and catabolism;Cardiovascular disease;Cardiovascular disease;Infectious disease: bacterial;Immune system;Signaling molecules and interaction;Cardiovascular disease;Infectious di…	ko04151//PI3K-Akt signaling pathway;ko05165//Human papillomavirus infection;ko05131//Shigellosis;ko05205//Proteoglycans in cancer;ko05168//Herpes simplex virus 1 infection;ko04810//Regulation of actin cytoskeleton;ko04510//Focal adhesion;ko05206//MicroRNAs in cancer;ko05135//Yersinia infection;ko04145//Phagosome;ko05414//Dilated cardiomyopathy;ko05410//Hypertrophic cardiomyopathy;ko05100//Bacteri…	K06484;K06484;K06484;K06484;K06484;K06484;K06484;K06484;K06484;K06484;K06484;K06484;K06484;K06484;K06484;K06484;K06484	GO:0001726//ruffle;GO:0005575//cellular_component;GO:0005622//intracellular anatomical structure;GO:0005737//cytoplasm;GO:0005783//endoplasmic reticulum;GO:0005794//Golgi apparatus;GO:0005886//plasma membrane;GO:0005887//integral component of plasma membrane;GO:0005911//cell-cell junction;GO:0005912//adherens junction;GO:0005925//focal adhesion;GO:0008305//integrin complex;GO:0009897//external si…	GO:0001618//virus receptor activity;GO:0003674//molecular_function;GO:0005102//signaling receptor binding;GO:0005126//cytokine receptor binding;GO:0005154//epidermal growth factor receptor binding;GO:0005161//platelet-derived growth factor receptor binding;GO:0005172//vascular endothelial growth factor receptor binding;GO:0005178//integrin binding;GO:0005488//binding;GO:0005515//protein binding;G…	GO:0000003//reproduction;GO:0001525//angiogenesis;GO:0001568//blood vessel development;GO:0001704//formation of primary germ layer;GO:0001706//endoderm formation;GO:0001932//regulation of protein phosphorylation;GO:0001934//positive regulation of protein phosphorylation;GO:0001944//vasculature development;GO:0002009//morphogenesis of an epithelium;GO:0002011//morphogenesis of an epithelial sheet;…	--
novel_circ_002635	17	11	0	0	0	0	911.968	731.724	0	0	0	0	547.897	0.001	-19.0635	0.0268916	0.767165	ncbi_113146316	NC_046639.1	+	8907046	8912860	1517	annot_exons	PLXNA2	XP_026189521.1 plexin-A2-like [Mastacembelus armatus]	-	-	-	-	GO:0002116//semaphorin receptor complex;GO:0005575//cellular_component;GO:0005886//plasma membrane;GO:0005887//integral component of plasma membrane;GO:0016020//membrane;GO:0016021//integral component of membrane;GO:0031224//intrinsic component of membrane;GO:0031226//intrinsic component of plasma membrane;GO:0032991//protein-containing complex;GO:0043235//receptor complex;GO:0071944//cell periph…	GO:0003674//molecular_function;GO:0004888//transmembrane signaling receptor activity;GO:0005488//binding;GO:0005515//protein binding;GO:0017154//semaphorin receptor activity;GO:0038023//signaling receptor activity;GO:0042802//identical protein binding;GO:0060089//molecular transducer activity	GO:0000902//cell morphogenesis;GO:0000904//cell morphogenesis involved in differentiation;GO:0001558//regulation of cell growth;GO:0001756//somitogenesis;GO:0003002//regionalization;GO:0006928//movement of cell or subcellular component;GO:0006935//chemotaxis;GO:0007154//cell communication;GO:0007165//signal transduction;GO:0007166//cell surface receptor signaling pathway;GO:0007275//multicellular…	--
novel_circ_002690	0	0	0	5	8	0	0	0	0	619.579	933.598	0	0.001	517.726	18.9818	0.0263563	0.757547	ncbi_113141483	NC_046640.1	+	13979831	13987406	6834	exon_intron	Fn3krp	XP_026181705.1 ketosamine-3-kinase [Mastacembelus armatus]	-	-	-	-	-	GO:0046522//S-methyl-5-thioribose kinase activity	GO:0019509//L-methionine salvage from methylthioadenosine	--
novel_circ_002693	0	6	8	168	162	174	0	399.122	465.793	20817.8	18905.4	23554.9	288.305	21092.7	6.193	1.33004e-06	0.00193056	ncbi_113140762	NC_046640.1	-	1421213	1433513	10996	exon_intron	glyr1	XP_026180536.1 putative oxidoreductase GLYR1 isoform X1 [Mastacembelus armatus]	-	-	-	-	GO:0000785//chromatin;GO:0000786//nucleosome;GO:0005575//cellular_component;GO:0005622//intracellular anatomical structure;GO:0005634//nucleus;GO:0005654//nucleoplasm;GO:0005694//chromosome;GO:0005700//polytene chromosome;GO:0005705//polytene chromosome interband;GO:0005737//cytoplasm;GO:0005794//Golgi apparatus;GO:0005829//cytosol;GO:0012505//endomembrane system;GO:0016604//nuclear body;GO:00166…	GO:0000166//nucleotide binding;GO:0003674//molecular_function;GO:0003676//nucleic acid binding;GO:0003677//DNA binding;GO:0003824//catalytic activity;GO:0004616//phosphogluconate dehydrogenase (decarboxylating) activity;GO:0004764//shikimate 3-dehydrogenase (NADP+) activity;GO:0005488//binding;GO:0005515//protein binding;GO:0008442//3-hydroxyisobutyrate dehydrogenase activity;GO:0008679//2-hydrox…	GO:0006098//pentose-phosphate shunt;GO:0006574//valine catabolic process;GO:0006631//fatty acid metabolic process;GO:0006779//porphyrin-containing compound biosynthetic process;GO:0008150//biological_process;GO:0008152//metabolic process;GO:0009423//chorismate biosynthetic process	--
novel_circ_002706	0	0	0	6	2	6	0	0	0	743.494	233.399	812.238	0.001	596.377	19.1859	0.00432546	0.325763	ncbi_113140731	NC_046640.1	+	15640364	15641797	692	annot_exons	TRAP1	XP_026180490.1 heat shock protein 75 kDa, mitochondrial isoform X1 [Mastacembelus armatus]	Human Diseases;Human Diseases	Neurodegenerative disease;Neurodegenerative disease	ko05022//Pathways of neurodegeneration - multiple diseases;ko05012//Parkinson disease	K09488;K09488	GO:0005575//cellular_component;GO:0005576//extracellular region;GO:0005615//extracellular space;GO:0005618//cell wall;GO:0005622//intracellular anatomical structure;GO:0005634//nucleus;GO:0005654//nucleoplasm;GO:0005730//nucleolus;GO:0005737//cytoplasm;GO:0005739//mitochondrion;GO:0005740//mitochondrial envelope;GO:0005743//mitochondrial inner membrane;GO:0005758//mitochondrial intermembrane spac…	GO:0000166//nucleotide binding;GO:0003674//molecular_function;GO:0003676//nucleic acid binding;GO:0003723//RNA binding;GO:0003824//catalytic activity;GO:0005102//signaling receptor binding;GO:0005126//cytokine receptor binding;GO:0005164//tumor necrosis factor receptor binding;GO:0005488//binding;GO:0005515//protein binding;GO:0005524//ATP binding;GO:0016462//pyrophosphatase activity;GO:0016787//…	GO:0006417//regulation of translation;GO:0006457//protein folding;GO:0006950//response to stress;GO:0006974//cellular response to DNA damage stimulus;GO:0006979//response to oxidative stress;GO:0006986//response to unfolded protein;GO:0007275//multicellular organism development;GO:0008150//biological_process;GO:0009266//response to temperature stimulus;GO:0009386//translational attenuation;GO:000…	--
novel_circ_002710	0	0	0	0	24	0	0	0	0	0	2800.79	0	0.001	933.598	19.8324	0.0468694	1	ncbi_113141530	NC_046640.1	+	15870379	15919869	39151	exon_intron	Nuggc	XP_026181788.1 nuclear GTPase SLIP-GC-like isoform X1 [Mastacembelus armatus]	-	-	-	-	GO:0005575//cellular_component;GO:0005622//intracellular anatomical structure;GO:0005634//nucleus;GO:0005654//nucleoplasm;GO:0005737//cytoplasm;GO:0005887//integral component of plasma membrane;GO:0009898//cytoplasmic side of plasma membrane;GO:0016020//membrane;GO:0016604//nuclear body;GO:0016607//nuclear speck;GO:0031974//membrane-enclosed lumen;GO:0031981//nuclear lumen;GO:0043226//organelle;G…	GO:0000166//nucleotide binding;GO:0001882//nucleoside binding;GO:0001883//purine nucleoside binding;GO:0003674//molecular_function;GO:0003677//DNA binding;GO:0003824//catalytic activity;GO:0003924//GTPase activity;GO:0004019//adenylosuccinate synthase activity;GO:0005488//binding;GO:0005515//protein binding;GO:0005524//ATP binding;GO:0005525//GTP binding;GO:0015412//ABC-type molybdate transporter…	GO:0000910//cytokinesis;GO:0002200//somatic diversification of immune receptors;GO:0002237//response to molecule of bacterial origin;GO:0002376//immune system process;GO:0002377//immunoglobulin production;GO:0002440//production of molecular mediator of immune response;GO:0002520//immune system development;GO:0002566//somatic diversification of immune receptors via somatic mutation;GO:0006164//pur…	--
novel_circ_002723	31	28	31	0	0	0	1663	1862.57	1804.95	0	0	0	1776.84	0.001	-20.7609	5.29188e-05	0.0256039	ncbi_113140698	NC_046640.1	+	16351295	16353364	518	annot_exons	Cep112	XP_026180414.1 centrosomal protein of 112 kDa isoform X1 [Mastacembelus armatus]	-	-	-	-	GO:0005575//cellular_component;GO:0005622//intracellular anatomical structure;GO:0005737//cytoplasm;GO:0005813//centrosome;GO:0005815//microtubule organizing center;GO:0005856//cytoskeleton;GO:0005886//plasma membrane;GO:0015630//microtubule cytoskeleton;GO:0016020//membrane;GO:0043226//organelle;GO:0043228//non-membrane-bounded organelle;GO:0043229//intracellular organelle;GO:0043232//intracellu…	-	GO:0008150//biological_process;GO:0031503//protein-containing complex localization;GO:0051179//localization;GO:0051641//cellular localization;GO:0051668//localization within membrane;GO:0097120//receptor localization to synapse	--
novel_circ_002746	40	29	0	0	0	0	2145.81	1929.09	0	0	0	0	1358.3	0.001	-20.3734	0.00754895	0.426908	ncbi_113141190	NC_046640.1	-	16754926	16755601	378	annot_exons	DRC3	XP_026181242.1 dynein regulatory complex subunit 3 [Mastacembelus armatus]	-	-	-	-	GO:0005575//cellular_component;GO:0005622//intracellular anatomical structure;GO:0005737//cytoplasm;GO:0005856//cytoskeleton;GO:0005929//cilium;GO:0005930//axoneme;GO:0031514//motile cilium;GO:0032838//plasma membrane bounded cell projection cytoplasm;GO:0042995//cell projection;GO:0043226//organelle;GO:0043228//non-membrane-bounded organelle;GO:0043229//intracellular organelle;GO:0043232//intrac…	GO:0005515//protein binding	GO:0001539//cilium or flagellum-dependent cell motility;GO:0006928//movement of cell or subcellular component;GO:0008150//biological_process;GO:0009987//cellular process;GO:0040011//locomotion;GO:0048870//cell motility;GO:0051179//localization;GO:0051674//localization of cell;GO:0060285//cilium-dependent cell motility	--
novel_circ_002751	17	11	18	49	49	37	911.968	731.724	1048.03	6071.87	5718.29	5008.8	897.242	5599.65	2.64177	0.000273532	0.0664242	ncbi_113141323	NC_046640.1	-	17290958	17300297	9340	exon_intron	--	XP_026181454.1 uncharacterized protein LOC113141323 [Mastacembelus armatus]	-	-	-	-	-	-	-	--
novel_circ_002753	0	0	0	2	0	10	0	0	0	247.831	0	1353.73	0.001	533.854	19.0261	0.0373607	0.869108	ncbi_113140473	NC_046640.1	+	17392514	17392806	220	annot_exons	ZP3	XP_026180074.1 zona pellucida sperm-binding protein 3-like isoform X1 [Mastacembelus armatus]	-	-	-	-	-	-	-	--
novel_circ_002826	0	0	0	0	20	12	0	0	0	0	2333.99	1624.48	0.001	1319.49	20.3315	0.00673293	0.405928	ncbi_113141436	NC_046640.1	+	22158353	22160645	2293	exon_intron	HEBP1	XP_026181630.1 heme-binding protein 1 isoform X1 [Mastacembelus armatus]	-	-	-	-	GO:0005575//cellular_component;GO:0005576//extracellular region;GO:0005622//intracellular anatomical structure;GO:0005737//cytoplasm;GO:0005829//cytosol	GO:0003674//molecular_function;GO:0005488//binding;GO:0020037//heme binding;GO:0042834//peptidoglycan binding;GO:0046906//tetrapyrrole binding;GO:0097159//organic cyclic compound binding;GO:1901363//heterocyclic compound binding	GO:0006725//cellular aromatic compound metabolic process;GO:0006778//porphyrin-containing compound metabolic process;GO:0006807//nitrogen compound metabolic process;GO:0007154//cell communication;GO:0007165//signal transduction;GO:0007186//G protein-coupled receptor signaling pathway;GO:0007623//circadian rhythm;GO:0008150//biological_process;GO:0008152//metabolic process;GO:0009987//cellular pro…	--
novel_circ_002832	0	0	0	8	16	0	0	0	0	991.326	1867.2	0	0.001	952.841	19.8619	0.0106531	0.500334	ncbi_113140566	NC_046640.1	+	22597492	22598341	496	annot_exons	slc44a2	XP_026180240.1 choline transporter-like protein 2 isoform X1 [Mastacembelus armatus]	Human Diseases	Cancer: overview	ko05231//Choline metabolism in cancer	K15377	GO:0005575//cellular_component;GO:0016020//membrane;GO:0016021//integral component of membrane;GO:0031224//intrinsic component of membrane	GO:0022857//transmembrane transporter activity	GO:0055085//transmembrane transport	--
novel_circ_002842	17	16	25	0	0	2	911.968	1064.33	1455.6	0	0	270.746	1143.97	90.2486	-3.664	0.0166374	0.615318	ncbi_113141505	NC_046640.1	+	2757901	2759917	501	annot_exons	SEPTIN9	XP_026181739.1 uncharacterized protein LOC113141505 isoform X1 [Mastacembelus armatus]	Human Diseases;Human Diseases	Infectious disease: bacterial;Infectious disease: bacterial	ko05131//Shigellosis;ko05100//Bacterial invasion of epithelial cells	K16938;K16938	GO:0001725//stress fiber;GO:0005575//cellular_component;GO:0005622//intracellular anatomical structure;GO:0005634//nucleus;GO:0005737//cytoplasm;GO:0005819//spindle;GO:0005856//cytoskeleton;GO:0005886//plasma membrane;GO:0005887//integral component of plasma membrane;GO:0005929//cilium;GO:0005938//cell cortex;GO:0015629//actin cytoskeleton;GO:0015630//microtubule cytoskeleton;GO:0016020//membrane…	GO:0000166//nucleotide binding;GO:0001882//nucleoside binding;GO:0001883//purine nucleoside binding;GO:0003674//molecular_function;GO:0003677//DNA binding;GO:0003924//GTPase activity;GO:0005488//binding;GO:0005515//protein binding;GO:0005524//ATP binding;GO:0005525//GTP binding;GO:0005543//phospholipid binding;GO:0008289//lipid binding;GO:0015439//ABC-type heme transporter activity;GO:0017076//pu…	GO:0000003//reproduction;GO:0006412//translation;GO:0006810//transport;GO:0006928//movement of cell or subcellular component;GO:0007049//cell cycle;GO:0007186//G protein-coupled receptor signaling pathway;GO:0007276//gamete generation;GO:0007283//spermatogenesis;GO:0008150//biological_process;GO:0009987//cellular process;GO:0015886//heme transport;GO:0019634//organic phosphonate metabolic process…	--
novel_circ_002860	0	0	0	7	18	25	0	0	0	867.41	2100.6	3384.32	0.001	2117.44	21.0139	4.33156e-05	0.0221903	ncbi_113140514	NC_046640.1	-	4498631	4531685	18746	exon_intron	MED15	XP_026180146.1 mediator of RNA polymerase II transcription subunit 15-like [Mastacembelus armatus]	-	-	-	-	GO:0005575//cellular_component;GO:0005622//intracellular anatomical structure;GO:0005634//nucleus;GO:0005654//nucleoplasm;GO:0005737//cytoplasm;GO:0016592//mediator complex;GO:0030867//rough endoplasmic reticulum membrane;GO:0031974//membrane-enclosed lumen;GO:0031981//nuclear lumen;GO:0032991//protein-containing complex;GO:0043226//organelle;GO:0043227//membrane-bounded organelle;GO:0043229//int…	GO:0003674//molecular_function;GO:0003712//transcription coregulator activity;GO:0140110//transcription regulator activity	GO:0000003//reproduction;GO:0002064//epithelial cell development;GO:0002065//columnar/cuboidal epithelial cell differentiation;GO:0002066//columnar/cuboidal epithelial cell development;GO:0003006//developmental process involved in reproduction;GO:0006139//nucleobase-containing compound metabolic process;GO:0006351//transcription, DNA-templated;GO:0006352//DNA-templated transcription, initiation;G…	--
novel_circ_002863	0	0	0	2	5	4	0	0	0	247.831	583.499	541.492	0.001	457.607	18.8038	0.00873466	0.458254	ncbi_113140426	NC_046640.1	+	5237273	5237804	532	one_exon	NFIX	XP_033181216.1 nuclear factor 1 X-type isoform X20 [Mastacembelus armatus]	-	-	-	-	GO:0005634//nucleus	GO:0003700//DNA-binding transcription factor activity	GO:0006355//regulation of transcription, DNA-templated	CTF_NFI
novel_circ_002865	3	2	2	12	11	2	160.936	133.041	116.448	1486.99	1283.7	270.746	136.808	1013.81	2.88956	0.0162341	0.615318	ncbi_113140426	NC_046640.1	+	5296004	5303514	504	annot_exons	NFIX	XP_033181216.1 nuclear factor 1 X-type isoform X20 [Mastacembelus armatus]	-	-	-	-	GO:0005634//nucleus	GO:0003700//DNA-binding transcription factor activity	GO:0006355//regulation of transcription, DNA-templated	CTF_NFI
novel_circ_002890	0	0	0	4	7	1	0	0	0	495.663	816.898	135.373	0.001	482.645	18.8806	0.0120207	0.523441	ncbi_113140271	NC_046640.1	-	832746	835175	836	exon_intron	NFE2L1	XP_026179858.1 endoplasmic reticulum membrane sensor NFE2L1-like isoform X1 [Mastacembelus armatus]	-	-	-	-	-	GO:0003677//DNA binding;GO:0003700//DNA-binding transcription factor activity	GO:0006355//regulation of transcription, DNA-templated	TF_bZIP
novel_circ_002899	3	4	5	0	0	0	160.936	266.081	291.121	0	0	0	239.379	0.001	-17.8689	0.0396541	0.892745	ncbi_113141294	NC_046640.1	+	9590512	9599001	8490	antisense	Nxph1	XP_026181406.1 neurexophilin-1-like [Mastacembelus armatus]	-	-	-	-	-	-	-	--
novel_circ_002908	4	5	4	0	0	0	214.581	332.602	232.897	0	0	0	260.026	0.001	-17.9883	0.0376938	0.869108	ncbi_113139448	NC_046641.1	+	10134115	10135473	483	annot_exons	MCTP1	XP_026178462.1 multiple C2 and transmembrane domain-containing protein 1-like isoform X1 [Mastacembelus armatus]	-	-	-	-	GO:0005575//cellular_component;GO:0005622//intracellular anatomical structure;GO:0005737//cytoplasm;GO:0005768//endosome;GO:0005783//endoplasmic reticulum;GO:0005789//endoplasmic reticulum membrane;GO:0008021//synaptic vesicle;GO:0012505//endomembrane system;GO:0012506//vesicle membrane;GO:0016020//membrane;GO:0016021//integral component of membrane;GO:0030054//cell junction;GO:0030133//transport…	GO:0003674//molecular_function;GO:0005198//structural molecule activity;GO:0005488//binding;GO:0005509//calcium ion binding;GO:0043167//ion binding;GO:0043169//cation binding;GO:0046872//metal ion binding	GO:0001505//regulation of neurotransmitter levels;GO:0007154//cell communication;GO:0007165//signal transduction;GO:0008150//biological_process;GO:0009987//cellular process;GO:0010646//regulation of cell communication;GO:0019722//calcium-mediated signaling;GO:0019932//second-messenger-mediated signaling;GO:0023051//regulation of signaling;GO:0023052//signaling;GO:0030100//regulation of endocytosi…	--
novel_circ_002951	7	8	3	0	0	0	375.516	532.163	174.672	0	0	0	360.784	0.001	-18.4608	0.0161224	0.615318	ncbi_113139402	NC_046641.1	-	11952464	11953488	504	annot_exons	unc45b	XP_026178375.1 protein unc-45 homolog B [Mastacembelus armatus]	-	-	-	-	GO:0005575//cellular_component;GO:0005622//intracellular anatomical structure;GO:0005737//cytoplasm;GO:0005829//cytosol;GO:0030016//myofibril;GO:0030017//sarcomere;GO:0030018//Z disc;GO:0031672//A band;GO:0031674//I band;GO:0043226//organelle;GO:0043228//non-membrane-bounded organelle;GO:0043229//intracellular organelle;GO:0043232//intracellular non-membrane-bounded organelle;GO:0043292//contract…	GO:0003674//molecular_function;GO:0005488//binding;GO:0005515//protein binding;GO:0031072//heat shock protein binding;GO:0051879//Hsp90 protein binding	GO:0001654//eye development;GO:0002088//lens development in camera-type eye;GO:0006457//protein folding;GO:0006996//organelle organization;GO:0007010//cytoskeleton organization;GO:0007275//multicellular organism development;GO:0007423//sensory organ development;GO:0007507//heart development;GO:0007517//muscle organ development;GO:0007519//skeletal muscle tissue development;GO:0008150//biological_…	--
novel_circ_002952	4	8	3	0	0	0	214.581	532.163	174.672	0	0	0	307.139	0.001	-18.2285	0.0286298	0.771941	ncbi_113139402	NC_046641.1	-	11952464	11953743	571	annot_exons	unc45b	XP_026178375.1 protein unc-45 homolog B [Mastacembelus armatus]	-	-	-	-	GO:0005575//cellular_component;GO:0005622//intracellular anatomical structure;GO:0005737//cytoplasm;GO:0005829//cytosol;GO:0030016//myofibril;GO:0030017//sarcomere;GO:0030018//Z disc;GO:0031672//A band;GO:0031674//I band;GO:0043226//organelle;GO:0043228//non-membrane-bounded organelle;GO:0043229//intracellular organelle;GO:0043232//intracellular non-membrane-bounded organelle;GO:0043292//contract…	GO:0003674//molecular_function;GO:0005488//binding;GO:0005515//protein binding;GO:0031072//heat shock protein binding;GO:0051879//Hsp90 protein binding	GO:0001654//eye development;GO:0002088//lens development in camera-type eye;GO:0006457//protein folding;GO:0006996//organelle organization;GO:0007010//cytoskeleton organization;GO:0007275//multicellular organism development;GO:0007423//sensory organ development;GO:0007507//heart development;GO:0007517//muscle organ development;GO:0007519//skeletal muscle tissue development;GO:0008150//biological_…	--
novel_circ_002998	14	5	4	0	0	0	751.033	332.602	232.897	0	0	0	438.844	0.001	-18.7433	0.00969394	0.479685	ncbi_113138444	NC_046641.1	+	13993315	14017258	696	annot_exons	stpg2	XP_026176670.1 sperm-tail PG-rich repeat-containing protein 2 isoform X1 [Mastacembelus armatus]	-	-	-	-	-	-	-	--
novel_circ_003000	3	3	11	0	0	0	160.936	199.561	640.466	0	0	0	333.654	0.001	-18.348	0.0261912	0.755294	NA	NC_046641.1	+	14046974	14049611	2638	intergenic	-	-	-	-	-	-	-	-	-	-
novel_circ_003018	4	6	3	28	8	26	214.581	399.122	174.672	3469.64	933.598	3519.7	262.792	2640.98	3.32908	0.002984	0.291437	ncbi_113138661	NC_046641.1	+	14893105	14894322	1218	one_exon	SH2B3	XP_026177054.1 SH2B adapter protein 3 [Mastacembelus armatus]	-	-	-	-	GO:0005575//cellular_component;GO:0005622//intracellular anatomical structure;GO:0005737//cytoplasm;GO:0005829//cytosol	GO:0003674//molecular_function;GO:0005488//binding;GO:0035591//signaling adaptor activity;GO:0042301//phosphate ion binding;GO:0043167//ion binding;GO:0043168//anion binding;GO:0044877//protein-containing complex binding;GO:0060090//molecular adaptor activity	GO:0002376//immune system process;GO:0002520//immune system development;GO:0002682//regulation of immune system process;GO:0002694//regulation of leukocyte activation;GO:0006950//response to stress;GO:0007154//cell communication;GO:0007165//signal transduction;GO:0007275//multicellular organism development;GO:0007596//blood coagulation;GO:0007599//hemostasis;GO:0008150//biological_process;GO:0009…	--
novel_circ_003040	33	29	0	0	0	0	1770.29	1929.09	0	0	0	0	1233.13	0.001	-20.2339	0.00888938	0.46194	ncbi_113139233	NC_046641.1	+	15810752	15814004	922	annot_exons	plcxd3	XP_026178079.1 PI-PLC X domain-containing protein 3 isoform X2 [Mastacembelus armatus]	-	-	-	-	GO:0005575//cellular_component;GO:0005622//intracellular anatomical structure;GO:0005737//cytoplasm	GO:0003674//molecular_function;GO:0003824//catalytic activity;GO:0008081//phosphoric diester hydrolase activity;GO:0016787//hydrolase activity;GO:0016788//hydrolase activity, acting on ester bonds;GO:0042578//phosphoric ester hydrolase activity	GO:0006629//lipid metabolic process;GO:0007154//cell communication;GO:0007165//signal transduction;GO:0008150//biological_process;GO:0008152//metabolic process;GO:0009056//catabolic process;GO:0009987//cellular process;GO:0016042//lipid catabolic process;GO:0023052//signaling;GO:0044238//primary metabolic process;GO:0050789//regulation of biological process;GO:0050794//regulation of cellular proc…	--
novel_circ_003041	6	12	7	0	0	0	321.871	798.244	407.569	0	0	0	509.228	0.001	-18.958	0.00516259	0.360489	ncbi_113138707	NC_046641.1	-	15899676	15902073	2265	annot_exons	IPO11	XP_026177151.1 importin-11 isoform X1 [Mastacembelus armatus]	Genetic Information Processing	Translation	ko03013//Nucleocytoplasmic transport	K25201	GO:0001650//fibrillar center;GO:0005575//cellular_component;GO:0005622//intracellular anatomical structure;GO:0005634//nucleus;GO:0005635//nuclear envelope;GO:0005643//nuclear pore;GO:0005730//nucleolus;GO:0005737//cytoplasm;GO:0005829//cytosol;GO:0012505//endomembrane system;GO:0016020//membrane;GO:0016021//integral component of membrane;GO:0031224//intrinsic component of membrane;GO:0031967//or…	GO:0003674//molecular_function;GO:0005215//transporter activity;GO:0005488//binding;GO:0005515//protein binding;GO:0019899//enzyme binding;GO:0031267//small GTPase binding;GO:0051020//GTPase binding;GO:0061608//nuclear import signal receptor activity;GO:0140104//molecular carrier activity;GO:0140142//nucleocytoplasmic carrier activity	GO:0006403//RNA localization;GO:0006405//RNA export from nucleus;GO:0006406//mRNA export from nucleus;GO:0006606//protein import into nucleus;GO:0006610//ribosomal protein import into nucleus;GO:0006611//protein export from nucleus;GO:0006810//transport;GO:0006886//intracellular protein transport;GO:0006913//nucleocytoplasmic transport;GO:0008104//protein localization;GO:0008150//biological_proce…	--
novel_circ_003043	0	0	0	4	2	1	0	0	0	495.663	233.399	135.373	0.001	288.145	18.1364	0.0351391	0.850074	ncbi_113138707	NC_046641.1	-	15921379	15959042	1406	annot_exons	IPO11	XP_026177151.1 importin-11 isoform X1 [Mastacembelus armatus]	Genetic Information Processing	Translation	ko03013//Nucleocytoplasmic transport	K25201	GO:0001650//fibrillar center;GO:0005575//cellular_component;GO:0005622//intracellular anatomical structure;GO:0005634//nucleus;GO:0005635//nuclear envelope;GO:0005643//nuclear pore;GO:0005730//nucleolus;GO:0005737//cytoplasm;GO:0005829//cytosol;GO:0012505//endomembrane system;GO:0016020//membrane;GO:0016021//integral component of membrane;GO:0031224//intrinsic component of membrane;GO:0031967//or…	GO:0003674//molecular_function;GO:0005215//transporter activity;GO:0005488//binding;GO:0005515//protein binding;GO:0019899//enzyme binding;GO:0031267//small GTPase binding;GO:0051020//GTPase binding;GO:0061608//nuclear import signal receptor activity;GO:0140104//molecular carrier activity;GO:0140142//nucleocytoplasmic carrier activity	GO:0006403//RNA localization;GO:0006405//RNA export from nucleus;GO:0006406//mRNA export from nucleus;GO:0006606//protein import into nucleus;GO:0006610//ribosomal protein import into nucleus;GO:0006611//protein export from nucleus;GO:0006810//transport;GO:0006886//intracellular protein transport;GO:0006913//nucleocytoplasmic transport;GO:0008104//protein localization;GO:0008150//biological_proce…	--
novel_circ_003048	0	0	0	0	5	4	0	0	0	0	583.499	541.492	0.001	374.997	18.5165	0.0450749	0.986324	ncbi_113138707	NC_046641.1	-	15980147	15987680	528	annot_exons	IPO11	XP_026177151.1 importin-11 isoform X1 [Mastacembelus armatus]	Genetic Information Processing	Translation	ko03013//Nucleocytoplasmic transport	K25201	GO:0001650//fibrillar center;GO:0005575//cellular_component;GO:0005622//intracellular anatomical structure;GO:0005634//nucleus;GO:0005635//nuclear envelope;GO:0005643//nuclear pore;GO:0005730//nucleolus;GO:0005737//cytoplasm;GO:0005829//cytosol;GO:0012505//endomembrane system;GO:0016020//membrane;GO:0016021//integral component of membrane;GO:0031224//intrinsic component of membrane;GO:0031967//or…	GO:0003674//molecular_function;GO:0005215//transporter activity;GO:0005488//binding;GO:0005515//protein binding;GO:0019899//enzyme binding;GO:0031267//small GTPase binding;GO:0051020//GTPase binding;GO:0061608//nuclear import signal receptor activity;GO:0140104//molecular carrier activity;GO:0140142//nucleocytoplasmic carrier activity	GO:0006403//RNA localization;GO:0006405//RNA export from nucleus;GO:0006406//mRNA export from nucleus;GO:0006606//protein import into nucleus;GO:0006610//ribosomal protein import into nucleus;GO:0006611//protein export from nucleus;GO:0006810//transport;GO:0006886//intracellular protein transport;GO:0006913//nucleocytoplasmic transport;GO:0008104//protein localization;GO:0008150//biological_proce…	--
novel_circ_003096	5	4	7	0	0	0	268.226	266.081	407.569	0	0	0	313.959	0.001	-18.2602	0.0214366	0.686366	ncbi_113138368	NC_046641.1	-	18049907	18053322	469	annot_exons	SMARCA2	XP_026176506.1 probable global transcription activator SNF2L2 [Mastacembelus armatus]	Organismal Systems;Human Diseases	Environmental adaptation;Cancer: specific types	ko04714//Thermogenesis;ko05225//Hepatocellular carcinoma	K11647;K11647	GO:0000228//nuclear chromosome;GO:0000785//chromatin;GO:0005575//cellular_component;GO:0005622//intracellular anatomical structure;GO:0005634//nucleus;GO:0005654//nucleoplasm;GO:0005694//chromosome;GO:0005856//cytoskeleton;GO:0016514//SWI/SNF complex;GO:0031974//membrane-enclosed lumen;GO:0031981//nuclear lumen;GO:0032991//protein-containing complex;GO:0043226//organelle;GO:0043227//membrane-boun…	GO:0000166//nucleotide binding;GO:0001067//transcription regulatory region nucleic acid binding;GO:0003674//molecular_function;GO:0003676//nucleic acid binding;GO:0003677//DNA binding;GO:0003682//chromatin binding;GO:0003712//transcription coregulator activity;GO:0003713//transcription coactivator activity;GO:0003824//catalytic activity;GO:0004386//helicase activity;GO:0005488//binding;GO:0005515…	GO:0000003//reproduction;GO:0000122//negative regulation of transcription by RNA polymerase II;GO:0001558//regulation of cell growth;GO:0001944//vasculature development;GO:0003006//developmental process involved in reproduction;GO:0006139//nucleobase-containing compound metabolic process;GO:0006323//DNA packaging;GO:0006325//chromatin organization;GO:0006333//chromatin assembly or disassembly;GO:…	--
novel_circ_003126	0	0	0	5	0	5	0	0	0	619.579	0	676.865	0.001	432.148	18.7212	0.0370383	0.86479	ncbi_113138581	NC_046641.1	+	20027370	20027963	377	annot_exons	SHOC1	XP_026176904.1 protein shortage in chiasmata 1 ortholog [Mastacembelus armatus]	-	-	-	-	GO:0000794//condensed nuclear chromosome	GO:0016887//ATP hydrolysis activity	GO:0000712//resolution of meiotic recombination intermediates	--
novel_circ_003154	100	91	93	5	8	7	5364.52	6053.35	5414.85	619.579	933.598	947.611	5610.91	833.596	-2.75081	0.000289829	0.0664242	ncbi_113138572	NC_046641.1	+	21363767	21373642	414	annot_exons	ARL15	XP_026176894.1 ADP-ribosylation factor-like protein 15 [Mastacembelus armatus]	-	-	-	-	GO:0005575//cellular_component;GO:0005622//intracellular anatomical structure	GO:0000166//nucleotide binding;GO:0001882//nucleoside binding;GO:0001883//purine nucleoside binding;GO:0003674//molecular_function;GO:0003924//GTPase activity;GO:0005488//binding;GO:0005524//ATP binding;GO:0005525//GTP binding;GO:0016887//ATP hydrolysis activity;GO:0017076//purine nucleotide binding;GO:0019001//guanyl nucleotide binding;GO:0032549//ribonucleoside binding;GO:0032550//purine ribonu…	-	--
novel_circ_003178	2	6	8	0	0	0	107.29	399.122	465.793	0	0	0	324.069	0.001	-18.3059	0.0306437	0.786925	ncbi_113138551	NC_046641.1	-	22517158	22521098	976	annot_exons	mapk1	XP_008298479.1 PREDICTED: mitogen-activated protein kinase 1 [Stegastes partitus]	Human Diseases;Human Diseases;Human Diseases;Environmental Information Processing;Human Diseases;Environmental Information Processing;Environmental Information Processing;Human Diseases;Human Diseases;Human Diseases;Human Diseases;Human Diseases;Human Diseases;Human Diseases;Environmental Information Processing;Cellular Processes;Environmental Information Processing;Human Diseases;Cellular Proces…	Cancer: overview;Neurodegenerative disease;Neurodegenerative disease;Signal transduction;Infectious disease: viral;Signal transduction;Signal transduction;Infectious disease: bacterial;Neurodegenerative disease;Infectious disease: viral;Infectious disease: bacterial;Infectious disease: bacterial;Infectious disease: viral;Cancer: overview;Signal transduction;Cell motility;Signal transduction;Infec…	ko05200//Pathways in cancer;ko05022//Pathways of neurodegeneration - multiple diseases;ko05010//Alzheimer disease;ko04151//PI3K-Akt signaling pathway;ko05165//Human papillomavirus infection;ko04010//MAPK signaling pathway;ko04024//cAMP signaling pathway;ko05132//Salmonella infection;ko05020//Prion disease;ko05163//Human cytomegalovirus infection;ko05131//Shigellosis;ko05130//Pathogenic Escherichi…	K04371;K04371;K04371;K04371;K04371;K04371;K04371;K04371;K04371;K04371;K04371;K04371;K04371;K04371;K04371;K04371;K04371;K04371;K04371;K04371;K04371;K04371;K04371;K04371;K04371;K04371;K04371;K04371;K04371;K04371;K04371;K04371;K04371;K04371;K04371;K04371;K04371;K04371;K04371;K04371;K04371;K04371;K04371;K04371;K04371;K04371;K04371;K04371;K04371;K04371;K04371;K04371;K04371;K04371;K04371;K04371;K04371;…	GO:0000323//lytic vacuole;GO:0005575//cellular_component;GO:0005576//extracellular region;GO:0005622//intracellular anatomical structure;GO:0005634//nucleus;GO:0005654//nucleoplasm;GO:0005737//cytoplasm;GO:0005739//mitochondrion;GO:0005764//lysosome;GO:0005766//primary lysosome;GO:0005768//endosome;GO:0005769//early endosome;GO:0005770//late endosome;GO:0005773//vacuole;GO:0005775//vacuolar lumen…	GO:0000166//nucleotide binding;GO:0001784//phosphotyrosine residue binding;GO:0003674//molecular_function;GO:0003676//nucleic acid binding;GO:0003677//DNA binding;GO:0003824//catalytic activity;GO:0004672//protein kinase activity;GO:0004674//protein serine/threonine kinase activity;GO:0004707//MAP kinase activity;GO:0004708//MAP kinase kinase activity;GO:0004712//protein serine/threonine/tyrosine…	GO:0000003//reproduction;GO:0000165//MAPK cascade;GO:0000302//response to reactive oxygen species;GO:0000902//cell morphogenesis;GO:0000904//cell morphogenesis involved in differentiation;GO:0001568//blood vessel development;GO:0001701//in utero embryonic development;GO:0001775//cell activation;GO:0001890//placenta development;GO:0001892//embryonic placenta development;GO:0001932//regulation of p…	--
novel_circ_003211	0	13	19	0	0	0	0	864.764	1106.26	0	0	0	657.008	0.001	-19.3256	0.021133	0.681656	ncbi_113139343	NC_046641.1	-	24679418	24695831	16414	antisense	Gimap8	XP_026178270.1 uncharacterized protein LOC113139343 [Mastacembelus armatus]	-	-	-	-	GO:0005737//cytoplasm;GO:0016021//integral component of membrane	GO:0003924//GTPase activity;GO:0005524//ATP binding;GO:0005525//GTP binding;GO:0016887//ATP hydrolysis activity;GO:0043022//ribosome binding;GO:0051539//4 iron, 4 sulfur cluster binding	GO:0002949//tRNA threonylcarbamoyladenosine modification;GO:0042254//ribosome biogenesis	--
novel_circ_003253	3	11	14	0	0	0	160.936	731.724	815.138	0	0	0	569.266	0.001	-19.1187	0.00626172	0.396296	ncbi_113138350	NC_046641.1	-	5095643	5105731	546	annot_exons	ARVCF	XP_026176472.1 armadillo repeat protein deleted in velo-cardio-facial syndrome isoform X1 [Mastacembelus armatus]	-	-	-	-	GO:0005575//cellular_component;GO:0005622//intracellular anatomical structure;GO:0005634//nucleus;GO:0005737//cytoplasm;GO:0005886//plasma membrane;GO:0016020//membrane;GO:0043226//organelle;GO:0043227//membrane-bounded organelle;GO:0043229//intracellular organelle;GO:0043231//intracellular membrane-bounded organelle;GO:0071944//cell periphery	GO:0005515//protein binding	GO:0007155//cell adhesion;GO:0007275//multicellular organism development;GO:0008150//biological_process;GO:0016339//calcium-dependent cell-cell adhesion via plasma membrane cell adhesion molecules;GO:0022610//biological adhesion;GO:0032501//multicellular organismal process;GO:0032502//developmental process;GO:0048856//anatomical structure development;GO:0098609//cell-cell adhesion;GO:0098742//cel…	--
novel_circ_003285	47	37	56	4	5	2	2521.32	2461.25	3260.55	495.663	583.499	270.746	2747.71	449.969	-2.61033	0.00357297	0.313013	ncbi_113139074	NC_046641.1	+	713754	720091	1937	annot_exons	Apba1	XP_026177818.1 amyloid-beta A4 precursor protein-binding family A member 1 isoform X1 [Mastacembelus armatus]	-	-	-	-	GO:0005575//cellular_component;GO:0005622//intracellular anatomical structure;GO:0005634//nucleus;GO:0005737//cytoplasm;GO:0005794//Golgi apparatus;GO:0005829//cytosol;GO:0005886//plasma membrane;GO:0008021//synaptic vesicle;GO:0012505//endomembrane system;GO:0016020//membrane;GO:0030133//transport vesicle;GO:0030288//outer membrane-bounded periplasmic space;GO:0030425//dendrite;GO:0031410//cytop…	GO:0001540//amyloid-beta binding;GO:0003674//molecular_function;GO:0004222//metalloendopeptidase activity;GO:0004252//serine-type endopeptidase activity;GO:0005488//binding;GO:0005515//protein binding;GO:0005543//phospholipid binding;GO:0005546//phosphatidylinositol-4,5-bisphosphate binding;GO:0008289//lipid binding;GO:0019904//protein domain specific binding;GO:0030165//PDZ domain binding;GO:003…	GO:0001505//regulation of neurotransmitter levels;GO:0001701//in utero embryonic development;GO:0006508//proteolysis;GO:0006810//transport;GO:0006811//ion transport;GO:0006820//anion transport;GO:0006835//dicarboxylic acid transport;GO:0006836//neurotransmitter transport;GO:0006865//amino acid transport;GO:0006886//intracellular protein transport;GO:0006887//exocytosis;GO:0006928//movement of cel…	--
novel_circ_003289	7	8	10	0	0	0	375.516	532.163	582.242	0	0	0	496.64	0.001	-18.9218	0.0037364	0.31498	ncbi_113139251	NC_046641.1	-	7393101	7406483	12577	exon_intron	LMX1B	XP_026178105.1 LIM homeobox transcription factor 1-beta isoform X1 [Mastacembelus armatus]	-	-	-	-	GO:0005575//cellular_component;GO:0005622//intracellular anatomical structure;GO:0005634//nucleus;GO:0043226//organelle;GO:0043227//membrane-bounded organelle;GO:0043229//intracellular organelle;GO:0043231//intracellular membrane-bounded organelle	GO:0000976//transcription cis-regulatory region binding;GO:0000977//RNA polymerase II transcription regulatory region sequence-specific DNA binding;GO:0000981//DNA-binding transcription factor activity, RNA polymerase II-specific;GO:0001067//transcription regulatory region nucleic acid binding;GO:0001228//DNA-binding transcription activator activity, RNA polymerase II-specific;GO:0003674//molecul…	GO:0001654//eye development;GO:0001655//urogenital system development;GO:0001701//in utero embryonic development;GO:0001764//neuron migration;GO:0001822//kidney development;GO:0001823//mesonephros development;GO:0002930//trabecular meshwork development;GO:0003002//regionalization;GO:0003008//system process;GO:0006139//nucleobase-containing compound metabolic process;GO:0006351//transcription, DNA…	Homeobox
novel_circ_003307	0	27	21	0	0	0	0	1796.05	1222.71	0	0	0	1006.25	0.001	-19.9406	0.0115657	0.516455	ncbi_113139340	NC_046641.1	-	8262742	8264775	303	annot_exons	Igsf9	XP_026178265.1 protein turtle homolog A-like isoform X1 [Mastacembelus armatus]	-	-	-	-	GO:0005575//cellular_component;GO:0005886//plasma membrane;GO:0016020//membrane;GO:0016021//integral component of membrane;GO:0030054//cell junction;GO:0030424//axon;GO:0030425//dendrite;GO:0031224//intrinsic component of membrane;GO:0036477//somatodendritic compartment;GO:0042995//cell projection;GO:0043005//neuron projection;GO:0045202//synapse;GO:0060077//inhibitory synapse;GO:0071944//cell pe…	GO:0003674//molecular_function;GO:0005488//binding;GO:0005515//protein binding;GO:0098631//cell adhesion mediator activity;GO:0098632//cell-cell adhesion mediator activity	GO:0007155//cell adhesion;GO:0007156//homophilic cell adhesion via plasma membrane adhesion molecules;GO:0007275//multicellular organism development;GO:0007399//nervous system development;GO:0008150//biological_process;GO:0009987//cellular process;GO:0016043//cellular component organization;GO:0016358//dendrite development;GO:0022008//neurogenesis;GO:0022610//biological adhesion;GO:0030030//cell …	--
novel_circ_003308	7	11	6	0	0	0	375.516	731.724	349.345	0	0	0	485.528	0.001	-18.8892	0.00583409	0.385742	ncbi_113138864	NC_046641.1	-	8274751	8282890	7123	exon_intron	TMEM230	XP_026177470.1 transmembrane protein 230-like [Mastacembelus armatus]	-	-	-	-	GO:0005575//cellular_component;GO:0005622//intracellular anatomical structure;GO:0005737//cytoplasm;GO:0005768//endosome;GO:0005769//early endosome;GO:0005770//late endosome;GO:0005773//vacuole;GO:0005776//autophagosome;GO:0005783//endoplasmic reticulum;GO:0005794//Golgi apparatus;GO:0005802//trans-Golgi network;GO:0008021//synaptic vesicle;GO:0012505//endomembrane system;GO:0016020//membrane;GO:…	GO:0003674//molecular_function	GO:0006810//transport;GO:0008150//biological_process;GO:0016192//vesicle-mediated transport;GO:0030436//asexual sporulation;GO:0046907//intracellular transport;GO:0048489//synaptic vesicle transport;GO:0051179//localization;GO:0051234//establishment of localization;GO:0051640//organelle localization;GO:0051641//cellular localization;GO:0051648//vesicle localization;GO:0051649//establishment of lo…	--
novel_circ_003323	0	3	3	26	25	17	0	199.561	174.672	3221.81	2917.49	2301.34	124.744	2813.55	4.49534	0.000113005	0.0351487	ncbi_113139256	NC_046641.1	+	8993705	9000167	565	annot_exons	Pdlim2	XP_026178117.1 PDZ and LIM domain protein 2 [Mastacembelus armatus]	-	-	-	-	GO:0001725//stress fiber;GO:0005575//cellular_component;GO:0005622//intracellular anatomical structure;GO:0005634//nucleus;GO:0005737//cytoplasm;GO:0005856//cytoskeleton;GO:0005938//cell cortex;GO:0015629//actin cytoskeleton;GO:0030288//outer membrane-bounded periplasmic space;GO:0030863//cortical cytoskeleton;GO:0030864//cortical actin cytoskeleton;GO:0032432//actin filament bundle;GO:0042641//a…	GO:0003674//molecular_function;GO:0004222//metalloendopeptidase activity;GO:0004252//serine-type endopeptidase activity;GO:0005488//binding;GO:0005515//protein binding;GO:0008092//cytoskeletal protein binding;GO:0008236//serine-type peptidase activity;GO:0017022//myosin binding;GO:0031005//filamin binding;GO:0032036//myosin heavy chain binding;GO:0042805//actinin binding;GO:0043167//ion binding;G…	GO:0006508//proteolysis;GO:0006950//response to stress;GO:0030436//asexual sporulation	--
novel_circ_003333	19	3	12	0	0	0	1019.26	199.561	698.69	0	0	0	639.17	0.001	-19.2858	0.00405072	0.31498	ncbi_113139320	NC_046641.1	-	924413	933738	1386	annot_exons	Cacna1b	XP_026178224.1 voltage-dependent N-type calcium channel subunit alpha-1B-like [Mastacembelus armatus]	Human Diseases;Environmental Information Processing;Environmental Information Processing;Human Diseases;Human Diseases;Human Diseases;Organismal Systems;Organismal Systems;Organismal Systems;Organismal Systems;Organismal Systems;Human Diseases;Organismal Systems;Human Diseases;Human Diseases	Neurodegenerative disease;Signal transduction;Signal transduction;Neurodegenerative disease;Neurodegenerative disease;Cancer: overview;Nervous system;Nervous system;Nervous system;Nervous system;Nervous system;Substance dependence;Nervous system;Endocrine and metabolic disease;Substance dependence	ko05022//Pathways of neurodegeneration - multiple diseases;ko04010//MAPK signaling pathway;ko04020//Calcium signaling pathway;ko05016//Huntington disease;ko05020//Prion disease;ko05207//Chemical carcinogenesis - receptor activation;ko04728//Dopaminergic synapse;ko04723//Retrograde endocannabinoid signaling;ko04725//Cholinergic synapse;ko04726//Serotonergic synapse;ko04727//GABAergic synapse;ko050…	K04849;K04849;K04849;K04849;K04849;K04849;K04849;K04849;K04849;K04849;K04849;K04849;K04849;K04849;K04849	GO:0016020//membrane	GO:0005216//ion channel activity	GO:0006811//ion transport;GO:0055085//transmembrane transport	--
novel_circ_003403	0	0	0	14	15	0	0	0	0	1734.82	1750.5	0	0.001	1161.77	20.1479	0.00748341	0.425968	ncbi_113144774	NC_046642.1	+	13626507	13669132	35523	exon_intron	--	XP_026186783.1 uncharacterized protein LOC113144774 [Mastacembelus armatus]	Environmental Information Processing;Organismal Systems	Signaling molecules and interaction;Immune system	ko04514//Cell adhesion molecules;ko04640//Hematopoietic cell lineage	K06449;K06449	-	-	-	--
novel_circ_003458	0	0	0	8	1	2	0	0	0	991.326	116.7	270.746	0.001	459.591	18.81	0.0169151	0.618965	ncbi_113144256	NC_046642.1	+	18866677	18874958	909	annot_exons	mtus1a	XP_026185940.1 microtubule-associated tumor suppressor 1 homolog isoform X1 [Mastacembelus armatus]	-	-	-	-	-	GO:0005524//ATP binding	GO:0007059//chromosome segregation;GO:0030261//chromosome condensation	--
novel_circ_003464	5	9	6	0	0	0	268.226	598.683	349.345	0	0	0	405.418	0.001	-18.6291	0.0110526	0.506618	ncbi_113144433	NC_046642.1	-	19554691	19558620	2910	exon_intron	Psd2	XP_026186283.1 PH and SEC7 domain-containing protein 2-like isoform X1 [Mastacembelus armatus]	Cellular Processes;Organismal Systems	Transport and catabolism;Development and regeneration	ko04144//Endocytosis;ko04361//Axon regeneration	K12494;K12494	GO:0001726//ruffle;GO:0005575//cellular_component;GO:0005886//plasma membrane;GO:0016020//membrane;GO:0016021//integral component of membrane;GO:0030425//dendrite;GO:0031224//intrinsic component of membrane;GO:0031252//cell leading edge;GO:0031253//cell projection membrane;GO:0031256//leading edge membrane;GO:0032153//cell division site;GO:0032154//cleavage furrow;GO:0032587//ruffle membrane;GO:0…	GO:0003674//molecular_function;GO:0005085//guanyl-nucleotide exchange factor activity;GO:0005488//binding;GO:0005515//protein binding;GO:0005543//phospholipid binding;GO:0008289//lipid binding;GO:0019899//enzyme binding;GO:0043167//ion binding;GO:0043168//anion binding;GO:0051020//GTPase binding;GO:0098772//molecular function regulator	GO:0008150//biological_process;GO:0009966//regulation of signal transduction;GO:0010646//regulation of cell communication;GO:0023051//regulation of signaling;GO:0032012//regulation of ARF protein signal transduction;GO:0046578//regulation of Ras protein signal transduction;GO:0048583//regulation of response to stimulus;GO:0050789//regulation of biological process;GO:0050794//regulation of cellula…	--
novel_circ_003472	27	11	17	40	56	52	1448.42	731.724	989.811	4956.63	6535.18	7039.39	1056.65	6177.07	2.54742	0.00105644	0.143758	ncbi_113144914	NC_046642.1	-	19948760	19950014	512	annot_exons	MTMR7	XP_026187008.1 myotubularin-related protein 7 [Mastacembelus armatus]	Metabolism;Environmental Information Processing;Metabolism	Global and overview maps;Signal transduction;Carbohydrate metabolism	ko01100//Metabolic pathways;ko04070//Phosphatidylinositol signaling system;ko00562//Inositol phosphate metabolism	K18083;K18083;K18083	GO:0005575//cellular_component;GO:0005622//intracellular anatomical structure;GO:0005737//cytoplasm;GO:0005829//cytosol;GO:0005840//ribosome;GO:0016020//membrane;GO:0022626//cytosolic ribosome	GO:0003674//molecular_function;GO:0003824//catalytic activity;GO:0004438//phosphatidylinositol-3-phosphatase activity;GO:0004721//phosphoprotein phosphatase activity;GO:0004725//protein tyrosine phosphatase activity;GO:0016312//inositol bisphosphate phosphatase activity;GO:0016787//hydrolase activity;GO:0016788//hydrolase activity, acting on ester bonds;GO:0016791//phosphatase activity;GO:0034593…	GO:0005975//carbohydrate metabolic process;GO:0006066//alcohol metabolic process;GO:0006464//cellular protein modification process;GO:0006470//protein dephosphorylation;GO:0006629//lipid metabolic process;GO:0006644//phospholipid metabolic process;GO:0006650//glycerophospholipid metabolic process;GO:0006661//phosphatidylinositol biosynthetic process;GO:0006793//phosphorus metabolic process;GO:000…	--
novel_circ_003479	6	8	14	0	0	0	321.871	532.163	815.138	0	0	0	556.391	0.001	-19.0857	0.00343091	0.312608	ncbi_113144898	NC_046642.1	-	23681000	23686931	967	annot_exons	St3gal5	XP_026186975.1 lactosylceramide alpha-2,3-sialyltransferase isoform X1 [Mastacembelus armatus]	Metabolism;Metabolism	Global and overview maps;Glycan biosynthesis and metabolism	ko01100//Metabolic pathways;ko00604//Glycosphingolipid biosynthesis - ganglio series	K03370;K03370	GO:0000139//Golgi membrane;GO:0005575//cellular_component;GO:0005622//intracellular anatomical structure;GO:0005737//cytoplasm;GO:0005794//Golgi apparatus;GO:0005886//plasma membrane;GO:0005887//integral component of plasma membrane;GO:0012505//endomembrane system;GO:0016020//membrane;GO:0016021//integral component of membrane;GO:0031090//organelle membrane;GO:0031224//intrinsic component of memb…	GO:0003674//molecular_function;GO:0003824//catalytic activity;GO:0003836//beta-galactoside (CMP) alpha-2,3-sialyltransferase activity;GO:0004513//neolactotetraosylceramide alpha-2,3-sialyltransferase activity;GO:0008373//sialyltransferase activity;GO:0016740//transferase activity;GO:0016757//glycosyltransferase activity;GO:0047291//lactosylceramide alpha-2,3-sialyltransferase activity	GO:0001573//ganglioside metabolic process;GO:0001574//ganglioside biosynthetic process;GO:0005975//carbohydrate metabolic process;GO:0006464//cellular protein modification process;GO:0006486//protein glycosylation;GO:0006487//protein N-linked glycosylation;GO:0006629//lipid metabolic process;GO:0006643//membrane lipid metabolic process;GO:0006664//glycolipid metabolic process;GO:0006665//sphingol…	--
novel_circ_003491	11	5	7	0	0	0	590.097	332.602	407.569	0	0	0	443.423	0.001	-18.7583	0.00651504	0.399574	ncbi_113144416	NC_046642.1	+	24834714	24840491	1869	annot_exons	Ids	XP_026186256.1 iduronate 2-sulfatase isoform X1 [Mastacembelus armatus]	Metabolism;Cellular Processes;Metabolism	Global and overview maps;Transport and catabolism;Glycan biosynthesis and metabolism	ko01100//Metabolic pathways;ko04142//Lysosome;ko00531//Glycosaminoglycan degradation	K01136;K01136;K01136	GO:0000323//lytic vacuole;GO:0005575//cellular_component;GO:0005622//intracellular anatomical structure;GO:0005737//cytoplasm;GO:0005764//lysosome;GO:0005773//vacuole;GO:0043226//organelle;GO:0043227//membrane-bounded organelle;GO:0043229//intracellular organelle;GO:0043231//intracellular membrane-bounded organelle	GO:0003674//molecular_function;GO:0003824//catalytic activity;GO:0004423//iduronate-2-sulfatase activity;GO:0005488//binding;GO:0008484//sulfuric ester hydrolase activity;GO:0016787//hydrolase activity;GO:0016788//hydrolase activity, acting on ester bonds;GO:0043167//ion binding;GO:0043169//cation binding;GO:0046872//metal ion binding	GO:0008150//biological_process;GO:0008152//metabolic process	--
novel_circ_003492	0	0	0	3	2	5	0	0	0	371.747	233.399	676.865	0.001	427.337	18.705	0.0125118	0.534142	ncbi_113144016	NC_046642.1	-	2490877	2504132	695	annot_exons	mgat4b	XP_026185445.1 alpha-1,3-mannosyl-glycoprotein 4-beta-N-acetylglucosaminyltransferase B [Mastacembelus armatus]	Metabolism;Metabolism;Metabolism	Global and overview maps;Glycan biosynthesis and metabolism;Glycan biosynthesis and metabolism	ko01100//Metabolic pathways;ko00510//N-Glycan biosynthesis;ko00513//Various types of N-glycan biosynthesis	K00738;K00738;K00738	GO:0000139//Golgi membrane;GO:0005575//cellular_component;GO:0005622//intracellular anatomical structure;GO:0005737//cytoplasm;GO:0005794//Golgi apparatus;GO:0012505//endomembrane system;GO:0016020//membrane;GO:0016021//integral component of membrane;GO:0031090//organelle membrane;GO:0031224//intrinsic component of membrane;GO:0031984//organelle subcompartment;GO:0043226//organelle;GO:0043227//me…	GO:0003674//molecular_function;GO:0003824//catalytic activity;GO:0005488//binding;GO:0008194//UDP-glycosyltransferase activity;GO:0008375//acetylglucosaminyltransferase activity;GO:0008454//alpha-1,3-mannosylglycoprotein 4-beta-N-acetylglucosaminyltransferase activity;GO:0016740//transferase activity;GO:0016757//glycosyltransferase activity;GO:0016758//hexosyltransferase activity;GO:0043167//ion …	GO:0006464//cellular protein modification process;GO:0006486//protein glycosylation;GO:0006487//protein N-linked glycosylation;GO:0006491//N-glycan processing;GO:0006807//nitrogen compound metabolic process;GO:0008150//biological_process;GO:0008152//metabolic process;GO:0009058//biosynthetic process;GO:0009059//macromolecule biosynthetic process;GO:0009100//glycoprotein metabolic process;GO:00091…	--
novel_circ_003494	4	8	3	0	0	0	214.581	532.163	174.672	0	0	0	307.139	0.001	-18.2285	0.0286266	0.771941	ncbi_113144384	NC_046642.1	-	24997238	25005627	1198	annot_exons	AFF2	XP_026186193.1 AF4/FMR2 family member 2 [Mastacembelus armatus]	-	-	-	-	GO:0005575//cellular_component;GO:0005622//intracellular anatomical structure;GO:0005634//nucleus;GO:0005654//nucleoplasm;GO:0016604//nuclear body;GO:0016607//nuclear speck;GO:0031974//membrane-enclosed lumen;GO:0031981//nuclear lumen;GO:0043226//organelle;GO:0043227//membrane-bounded organelle;GO:0043229//intracellular organelle;GO:0043231//intracellular membrane-bounded organelle;GO:0043233//or…	GO:0002151//G-quadruplex RNA binding;GO:0003674//molecular_function;GO:0003676//nucleic acid binding;GO:0003723//RNA binding;GO:0005488//binding;GO:0097159//organic cyclic compound binding;GO:1901363//heterocyclic compound binding	GO:0003008//system process;GO:0006139//nucleobase-containing compound metabolic process;GO:0006396//RNA processing;GO:0006397//mRNA processing;GO:0006725//cellular aromatic compound metabolic process;GO:0006807//nitrogen compound metabolic process;GO:0006996//organelle organization;GO:0006997//nucleus organization;GO:0007275//multicellular organism development;GO:0007399//nervous system developme…	AF-4
novel_circ_003500	26	15	8	0	0	0	1394.77	997.805	465.793	0	0	0	952.791	0.001	-19.8618	0.000550381	0.0958654	ncbi_113143985	NC_046642.1	+	25840578	25841202	292	annot_exons	scoca	XP_026185395.1 short coiled-coil protein B-like [Mastacembelus armatus]	-	-	-	-	GO:0000139//Golgi membrane;GO:0000776//kinetochore;GO:0005575//cellular_component;GO:0005622//intracellular anatomical structure;GO:0005634//nucleus;GO:0005654//nucleoplasm;GO:0005737//cytoplasm;GO:0005768//endosome;GO:0005794//Golgi apparatus;GO:0005802//trans-Golgi network;GO:0005829//cytosol;GO:0012505//endomembrane system;GO:0016020//membrane;GO:0031090//organelle membrane;GO:0031410//cytopla…	GO:0003700//DNA-binding transcription factor activity;GO:0043565//sequence-specific DNA binding	GO:0006260//DNA replication;GO:0006355//regulation of transcription, DNA-templated;GO:0008150//biological_process;GO:0009893//positive regulation of metabolic process;GO:0009894//regulation of catabolic process;GO:0009896//positive regulation of catabolic process;GO:0010506//regulation of autophagy;GO:0010508//positive regulation of autophagy;GO:0016239//positive regulation of macroautophagy;GO:0…	--
novel_circ_003505	0	0	0	2	3	3	0	0	0	247.831	350.099	406.119	0.001	334.683	18.3524	0.0212324	0.682337	ncbi_113144407	NC_046642.1	+	2611059	2625813	420	annot_exons	Ebf3	XP_008292257.1 PREDICTED: transcription factor COE3-like isoform X1 [Stegastes partitus]	-	-	-	-	GO:0005575//cellular_component;GO:0005622//intracellular anatomical structure;GO:0005634//nucleus;GO:0043226//organelle;GO:0043227//membrane-bounded organelle;GO:0043229//intracellular organelle;GO:0043231//intracellular membrane-bounded organelle	GO:0000976//transcription cis-regulatory region binding;GO:0000977//RNA polymerase II transcription regulatory region sequence-specific DNA binding;GO:0000981//DNA-binding transcription factor activity, RNA polymerase II-specific;GO:0001067//transcription regulatory region nucleic acid binding;GO:0001228//DNA-binding transcription activator activity, RNA polymerase II-specific;GO:0003674//molecul…	GO:0006139//nucleobase-containing compound metabolic process;GO:0006351//transcription, DNA-templated;GO:0006355//regulation of transcription, DNA-templated;GO:0006357//regulation of transcription by RNA polymerase II;GO:0006366//transcription by RNA polymerase II;GO:0006725//cellular aromatic compound metabolic process;GO:0006807//nitrogen compound metabolic process;GO:0007275//multicellular org…	COE
novel_circ_003507	13	0	11	0	0	0	697.387	0	640.466	0	0	0	445.951	0.001	-18.7665	0.0357874	0.85698	NA	NC_046642.1	-	26274147	26275012	866	intergenic	-	-	-	-	-	-	-	-	-	-
novel_circ_003522	11	7	3	0	0	0	590.097	465.642	174.672	0	0	0	410.137	0.001	-18.6457	0.0111969	0.507884	ncbi_113144647	NC_046642.1	-	28923124	28924675	242	annot_exons	Slc7a11	XP_026186637.1 cystine/glutamate transporter [Mastacembelus armatus]	Cellular Processes	Cell growth and death	ko04216//Ferroptosis	K13869	GO:0005575//cellular_component;GO:0005622//intracellular anatomical structure;GO:0005737//cytoplasm;GO:0005783//endoplasmic reticulum;GO:0005791//rough endoplasmic reticulum;GO:0005856//cytoskeleton;GO:0005886//plasma membrane;GO:0005887//integral component of plasma membrane;GO:0009986//cell surface;GO:0012505//endomembrane system;GO:0016020//membrane;GO:0016021//integral component of membrane;G…	GO:0000099//sulfur amino acid transmembrane transporter activity;GO:0003674//molecular_function;GO:0005215//transporter activity;GO:0005275//amine transmembrane transporter activity;GO:0005294//neutral L-amino acid secondary active transmembrane transporter activity;GO:0005310//dicarboxylic acid transmembrane transporter activity;GO:0005313//L-glutamate transmembrane transporter activity;GO:00053…	GO:0001654//eye development;GO:0001775//cell activation;GO:0002088//lens development in camera-type eye;GO:0002376//immune system process;GO:0003333//amino acid transmembrane transport;GO:0006810//transport;GO:0006811//ion transport;GO:0006820//anion transport;GO:0006835//dicarboxylic acid transport;GO:0006836//neurotransmitter transport;GO:0006855//xenobiotic transmembrane transport;GO:0006865//…	--
novel_circ_003537	1	7	8	0	0	0	53.6452	465.642	465.793	0	0	0	328.36	0.001	-18.3249	0.0339993	0.83644	NA	NC_046642.1	+	4189765	4190508	744	intergenic	-	-	-	-	-	-	-	-	-	-
novel_circ_003559	0	0	0	9	9	4	0	0	0	1115.24	1050.3	541.492	0.001	902.344	19.7833	0.000544643	0.0958654	ncbi_113144352	NC_046642.1	+	4710036	4735106	618	annot_exons	Fstl5	XP_026186133.1 follistatin-related protein 5 isoform X4 [Mastacembelus armatus]	-	-	-	-	GO:0005575//cellular_component;GO:0005576//extracellular region	GO:0003674//molecular_function;GO:0005488//binding;GO:0005509//calcium ion binding;GO:0005515//protein binding;GO:0043167//ion binding;GO:0043169//cation binding;GO:0046872//metal ion binding	-	--
novel_circ_003561	0	0	0	4	2	4	0	0	0	495.663	233.399	541.492	0.001	423.518	18.6921	0.011161	0.507884	ncbi_113144482	NC_046642.1	-	499451	502599	723	annot_exons	HTR4	XP_026186352.1 5-hydroxytryptamine receptor 4 [Mastacembelus armatus]	Environmental Information Processing;Environmental Information Processing;Environmental Information Processing;Organismal Systems	Signaling molecules and interaction;Signal transduction;Signal transduction;Nervous system	ko04080//Neuroactive ligand-receptor interaction;ko04020//Calcium signaling pathway;ko04024//cAMP signaling pathway;ko04726//Serotonergic synapse	K04160;K04160;K04160;K04160	GO:0005575//cellular_component;GO:0005622//intracellular anatomical structure;GO:0005737//cytoplasm;GO:0005768//endosome;GO:0005886//plasma membrane;GO:0005887//integral component of plasma membrane;GO:0012505//endomembrane system;GO:0016020//membrane;GO:0016021//integral component of membrane;GO:0031224//intrinsic component of membrane;GO:0031226//intrinsic component of plasma membrane;GO:003141…	GO:0003674//molecular_function;GO:0004888//transmembrane signaling receptor activity;GO:0004930//G protein-coupled receptor activity;GO:0004993//G protein-coupled serotonin receptor activity;GO:0005488//binding;GO:0005515//protein binding;GO:0008227//G protein-coupled amine receptor activity;GO:0030594//neurotransmitter receptor activity;GO:0038023//signaling receptor activity;GO:0042802//identic…	GO:0003008//system process;GO:0007154//cell communication;GO:0007165//signal transduction;GO:0007186//G protein-coupled receptor signaling pathway;GO:0007187//G protein-coupled receptor signaling pathway, coupled to cyclic nucleotide second messenger;GO:0007188//adenylate cyclase-modulating G protein-coupled receptor signaling pathway;GO:0007189//adenylate cyclase-activating G protein-coupled rec…	--
novel_circ_003613	0	0	0	4	2	2	0	0	0	495.663	233.399	270.746	0.001	333.269	18.3463	0.0233471	0.718482	ncbi_113144027	NC_046642.1	+	8075676	8147828	443	annot_exons	DIAPH2	XP_026185465.1 protein diaphanous homolog 2 isoform X1 [Mastacembelus armatus]	Cellular Processes	Cell motility	ko04810//Regulation of actin cytoskeleton	K05741	GO:0005575//cellular_component;GO:0005622//intracellular anatomical structure;GO:0005634//nucleus;GO:0005730//nucleolus;GO:0005737//cytoplasm;GO:0005768//endosome;GO:0005769//early endosome;GO:0005783//endoplasmic reticulum;GO:0005829//cytosol;GO:0012505//endomembrane system;GO:0031410//cytoplasmic vesicle;GO:0031974//membrane-enclosed lumen;GO:0031981//nuclear lumen;GO:0031982//vesicle;GO:004322…	GO:0003674//molecular_function;GO:0003779//actin binding;GO:0005102//signaling receptor binding;GO:0005488//binding;GO:0005515//protein binding;GO:0008092//cytoskeletal protein binding;GO:0019899//enzyme binding;GO:0031267//small GTPase binding;GO:0051020//GTPase binding	GO:0000003//reproduction;GO:0003006//developmental process involved in reproduction;GO:0006996//organelle organization;GO:0007010//cytoskeleton organization;GO:0007015//actin filament organization;GO:0007275//multicellular organism development;GO:0007276//gamete generation;GO:0007281//germ cell development;GO:0007292//female gamete generation;GO:0008150//biological_process;GO:0008154//actin polym…	--
novel_circ_003641	0	19	9	0	0	0	0	1263.89	524.017	0	0	0	595.968	0.001	-19.1849	0.0260504	0.75373	ncbi_113144874	NC_046642.1	+	9272087	9298787	1621	annot_exons	Drp2	XP_026186932.1 dystrophin-related protein 2 isoform X1 [Mastacembelus armatus]	-	-	-	-	GO:0005575//cellular_component;GO:0005615//extracellular space;GO:0005886//plasma membrane;GO:0014069//postsynaptic density;GO:0016020//membrane;GO:0030054//cell junction;GO:0030425//dendrite;GO:0032279//asymmetric synapse;GO:0036477//somatodendritic compartment;GO:0042995//cell projection;GO:0043005//neuron projection;GO:0043025//neuronal cell body;GO:0043204//perikaryon;GO:0043226//organelle;GO…	GO:0003674//molecular_function;GO:0005488//binding;GO:0005515//protein binding;GO:0008270//zinc ion binding;GO:0043167//ion binding;GO:0043169//cation binding;GO:0046872//metal ion binding;GO:0046914//transition metal ion binding	GO:0007275//multicellular organism development;GO:0007399//nervous system development;GO:0007417//central nervous system development;GO:0008150//biological_process;GO:0009987//cellular process;GO:0010506//regulation of autophagy;GO:0016043//cellular component organization;GO:0032501//multicellular organismal process;GO:0032502//developmental process;GO:0048731//system development;GO:0048856//anat…	--
novel_circ_003668	0	0	0	6	5	2	0	0	0	743.494	583.499	270.746	0.001	532.58	19.0226	0.00514546	0.360489	ncbi_113125898	NC_046643.1	-	11068092	11072151	929	annot_exons	YRK	XP_026155302.1 proto-oncogene tyrosine-protein kinase Yrk-like isoform X1 [Mastacembelus armatus]	-	-	-	-	-	GO:0004672//protein kinase activity;GO:0005515//protein binding;GO:0005524//ATP binding	GO:0006468//protein phosphorylation	--
novel_circ_003707	0	0	0	20	16	21	0	0	0	2478.31	1867.2	2842.83	0.001	2396.11	21.1923	3.33004e-06	0.00362516	ncbi_113125982	NC_046643.1	-	12706679	12729275	466	annot_exons	jarid2b	XP_026155470.1 protein Jumonji isoform X1 [Mastacembelus armatus]	Cellular Processes	Cellular community - eukaryotes	ko04550//Signaling pathways regulating pluripotency of stem cells	K11478	GO:0000228//nuclear chromosome;GO:0000785//chromatin;GO:0000791//euchromatin;GO:0005575//cellular_component;GO:0005622//intracellular anatomical structure;GO:0005634//nucleus;GO:0005654//nucleoplasm;GO:0005694//chromosome;GO:0005700//polytene chromosome;GO:0005737//cytoplasm;GO:0005739//mitochondrion;GO:0031519//PcG protein complex;GO:0031974//membrane-enclosed lumen;GO:0031981//nuclear lumen;GO:…	GO:0000976//transcription cis-regulatory region binding;GO:0000977//RNA polymerase II transcription regulatory region sequence-specific DNA binding;GO:0000981//DNA-binding transcription factor activity, RNA polymerase II-specific;GO:0001067//transcription regulatory region nucleic acid binding;GO:0001227//DNA-binding transcription repressor activity, RNA polymerase II-specific;GO:0003674//molecul…	GO:0000122//negative regulation of transcription by RNA polymerase II;GO:0001889//liver development;GO:0002376//immune system process;GO:0002520//immune system development;GO:0006139//nucleobase-containing compound metabolic process;GO:0006325//chromatin organization;GO:0006351//transcription, DNA-templated;GO:0006355//regulation of transcription, DNA-templated;GO:0006357//regulation of transcrip…	ARID
novel_circ_003769	7	10	12	0	0	0	375.516	665.203	698.69	0	0	0	579.803	0.001	-19.1452	0.00238732	0.247514	ncbi_113126205	NC_046643.1	+	15609948	15615799	397	annot_exons	STT3B	XP_026155906.1 dolichyl-diphosphooligosaccharide--protein glycosyltransferase subunit STT3B [Mastacembelus armatus]	Metabolism;Genetic Information Processing;Metabolism;Metabolism	Global and overview maps;Folding, sorting and degradation;Glycan biosynthesis and metabolism;Glycan biosynthesis and metabolism	ko01100//Metabolic pathways;ko04141//Protein processing in endoplasmic reticulum;ko00510//N-Glycan biosynthesis;ko00513//Various types of N-glycan biosynthesis	K07151;K07151;K07151;K07151	GO:0016020//membrane	GO:0004576//oligosaccharyl transferase activity	GO:0006486//protein glycosylation;GO:0006487//protein N-linked glycosylation	--
novel_circ_003778	0	2	2	6	5	6	0	133.041	116.448	743.494	583.499	812.238	83.163	713.077	3.10004	0.0228158	0.709286	ncbi_113126175	NC_046643.1	-	15678883	15691237	523	annot_exons	OSBPL10	XP_026155836.1 oxysterol-binding protein-related protein 10-like isoform X1 [Mastacembelus armatus]	-	-	-	-	GO:0005575//cellular_component;GO:0005622//intracellular anatomical structure;GO:0005737//cytoplasm;GO:0005829//cytosol;GO:0005856//cytoskeleton;GO:0043226//organelle;GO:0043228//non-membrane-bounded organelle;GO:0043229//intracellular organelle;GO:0043232//intracellular non-membrane-bounded organelle	GO:0001786//phosphatidylserine binding;GO:0003674//molecular_function;GO:0005215//transporter activity;GO:0005319//lipid transporter activity;GO:0005488//binding;GO:0005496//steroid binding;GO:0005543//phospholipid binding;GO:0005548//phospholipid transporter activity;GO:0008289//lipid binding;GO:0015485//cholesterol binding;GO:0032934//sterol binding;GO:0036094//small molecule binding;GO:0043167…	GO:0006575//cellular modified amino acid metabolic process;GO:0006629//lipid metabolic process;GO:0006644//phospholipid metabolic process;GO:0006650//glycerophospholipid metabolic process;GO:0006658//phosphatidylserine metabolic process;GO:0006793//phosphorus metabolic process;GO:0006796//phosphate-containing compound metabolic process;GO:0006807//nitrogen compound metabolic process;GO:0006810//t…	--
novel_circ_003788	2	4	9	0	0	0	107.29	266.081	524.017	0	0	0	299.13	0.001	-18.1904	0.0330573	0.820802	ncbi_113126403	NC_046643.1	-	16187903	16208512	890	exon_intron	Samd12	XP_026156182.1 sterile alpha motif domain-containing protein 12 isoform X1 [Mastacembelus armatus]	-	-	-	-	GO:0005575//cellular_component;GO:0005622//intracellular anatomical structure;GO:0005737//cytoplasm;GO:0005886//plasma membrane;GO:0016020//membrane;GO:0071944//cell periphery	GO:0005515//protein binding;GO:0043565//sequence-specific DNA binding	GO:0001654//eye development;GO:0001745//compound eye morphogenesis;GO:0001751//compound eye photoreceptor cell differentiation;GO:0001754//eye photoreceptor cell differentiation;GO:0007154//cell communication;GO:0007165//signal transduction;GO:0007166//cell surface receptor signaling pathway;GO:0007167//enzyme linked receptor protein signaling pathway;GO:0007169//transmembrane receptor protein ty…	--
novel_circ_003829	0	0	0	2	7	3	0	0	0	247.831	816.898	406.119	0.001	490.283	18.9033	0.00747026	0.425968	ncbi_113126026	NC_046643.1	-	18910550	18925034	918	annot_exons	Nectin2	XP_026155553.1 poliovirus receptor homolog isoform X1 [Mastacembelus armatus]	Human Diseases;Environmental Information Processing;Cellular Processes	Infectious disease: viral;Signaling molecules and interaction;Cellular community - eukaryotes	ko05168//Herpes simplex virus 1 infection;ko04514//Cell adhesion molecules;ko04520//Adherens junction	K06531;K06531;K06531	-	-	-	--
novel_circ_003858	0	0	0	6	0	3	0	0	0	743.494	0	406.119	0.001	383.204	18.5478	0.0474947	1	ncbi_113126786	NC_046643.1	-	21516648	21585273	68626	antisense	Cd209d	XP_026156708.1 CD209 antigen-like protein E isoform X1 [Mastacembelus armatus]	-	-	-	-	GO:0000776//kinetochore;GO:0005737//cytoplasm;GO:0005815//microtubule organizing center;GO:0016021//integral component of membrane;GO:0030173//integral component of Golgi membrane	GO:0003674//molecular_function;GO:0003700//DNA-binding transcription factor activity;GO:0005524//ATP binding;GO:0032977//membrane insertase activity	GO:0006260//DNA replication;GO:0006355//regulation of transcription, DNA-templated;GO:0006357//regulation of transcription by RNA polymerase II;GO:0006891//intra-Golgi vesicle-mediated transport;GO:0007059//chromosome segregation;GO:0009306//protein secretion;GO:0030261//chromosome condensation;GO:0043093//FtsZ-dependent cytokinesis;GO:0051382//kinetochore assembly;GO:0090529//cell septum assembly	--
novel_circ_003881	0	0	0	8	6	5	0	0	0	991.326	700.198	676.865	0.001	789.463	19.5905	0.000725398	0.108922	ncbi_113125875	NC_046643.1	+	22794477	22798214	943	annot_exons	cct3	XP_026155251.1 T-complex protein 1 subunit gamma [Mastacembelus armatus]	-	-	-	-	GO:0002199//zona pellucida receptor complex;GO:0005575//cellular_component;GO:0005622//intracellular anatomical structure;GO:0005737//cytoplasm;GO:0005829//cytosol;GO:0005832//chaperonin-containing T-complex;GO:0005856//cytoskeleton;GO:0005874//microtubule;GO:0005886//plasma membrane;GO:0015630//microtubule cytoskeleton;GO:0016020//membrane;GO:0032991//protein-containing complex;GO:0043209//myeli…	GO:0000166//nucleotide binding;GO:0003674//molecular_function;GO:0003824//catalytic activity;GO:0005488//binding;GO:0005515//protein binding;GO:0005524//ATP binding;GO:0016462//pyrophosphatase activity;GO:0016787//hydrolase activity;GO:0016817//hydrolase activity, acting on acid anhydrides;GO:0016818//hydrolase activity, acting on acid anhydrides, in phosphorus-containing anhydrides;GO:0016887//A…	GO:0000003//reproduction;GO:0006457//protein folding;GO:0006458//'de novo' protein folding;GO:0006810//transport;GO:0007338//single fertilization;GO:0007339//binding of sperm to zona pellucida;GO:0008037//cell recognition;GO:0008150//biological_process;GO:0009566//fertilization;GO:0009889//regulation of biosynthetic process;GO:0009891//positive regulation of biosynthetic process;GO:0009893//posit…	--
novel_circ_004014	15	10	27	0	0	0	804.678	665.203	1572.05	0	0	0	1013.98	0.001	-19.9516	0.000360358	0.077823	ncbi_113124760	NC_046644.1	-	1249368	1254034	1810	exon_intron	wdr91	XP_026153644.1 WD repeat-containing protein 91 [Mastacembelus armatus]	-	-	-	-	GO:0005575//cellular_component;GO:0005622//intracellular anatomical structure;GO:0005737//cytoplasm;GO:0005768//endosome;GO:0005769//early endosome;GO:0005770//late endosome;GO:0005829//cytosol;GO:0010008//endosome membrane;GO:0012505//endomembrane system;GO:0016020//membrane;GO:0019898//extrinsic component of membrane;GO:0031090//organelle membrane;GO:0031312//extrinsic component of organelle me…	GO:0003674//molecular_function;GO:0005488//binding;GO:0005515//protein binding;GO:0019207//kinase regulator activity;GO:0030234//enzyme regulator activity;GO:0035014//phosphatidylinositol 3-kinase regulator activity;GO:0098772//molecular function regulator	GO:0006810//transport;GO:0006950//response to stress;GO:0006996//organelle organization;GO:0008150//biological_process;GO:0009611//response to wounding;GO:0009894//regulation of catabolic process;GO:0009987//cellular process;GO:0016043//cellular component organization;GO:0016192//vesicle-mediated transport;GO:0016482//cytosolic transport;GO:0019216//regulation of lipid metabolic process;GO:001922…	--
novel_circ_004026	0	0	0	5	7	3	0	0	0	619.579	816.898	406.119	0.001	614.199	19.2283	0.00230108	0.241447	ncbi_113125070	NC_046644.1	-	12886999	12915693	407	annot_exons	MED13L	XP_026154134.1 mediator of RNA polymerase II transcription subunit 13-like isoform X1 [Mastacembelus armatus]	Organismal Systems	Endocrine system	ko04919//Thyroid hormone signaling pathway	K15164	GO:0005575//cellular_component;GO:0005622//intracellular anatomical structure;GO:0005634//nucleus;GO:0005654//nucleoplasm;GO:0016592//mediator complex;GO:0031974//membrane-enclosed lumen;GO:0031981//nuclear lumen;GO:0032991//protein-containing complex;GO:0043226//organelle;GO:0043227//membrane-bounded organelle;GO:0043229//intracellular organelle;GO:0043231//intracellular membrane-bounded organel…	GO:0003712//transcription coregulator activity	GO:0006139//nucleobase-containing compound metabolic process;GO:0006351//transcription, DNA-templated;GO:0006355//regulation of transcription, DNA-templated;GO:0006357//regulation of transcription by RNA polymerase II;GO:0006366//transcription by RNA polymerase II;GO:0006725//cellular aromatic compound metabolic process;GO:0006807//nitrogen compound metabolic process;GO:0008150//biological_proces…	--
novel_circ_004079	9	17	17	0	0	0	482.807	1130.85	989.811	0	0	0	867.821	0.001	-19.727	0.000651693	0.102722	ncbi_113124695	NC_046644.1	-	15135229	15141008	762	annot_exons	MAPK10	XP_026153550.1 mitogen-activated protein kinase 10 isoform X7 [Mastacembelus armatus]	Human Diseases;Human Diseases;Human Diseases;Environmental Information Processing;Environmental Information Processing;Human Diseases;Human Diseases;Human Diseases;Human Diseases;Human Diseases;Human Diseases;Human Diseases;Environmental Information Processing;Human Diseases;Cellular Processes;Human Diseases;Human Diseases;Cellular Processes;Human Diseases;Human Diseases;Human Diseases;Human Dise…	Cancer: overview;Neurodegenerative disease;Neurodegenerative disease;Signal transduction;Signal transduction;Neurodegenerative disease;Infectious disease: bacterial;Neurodegenerative disease;Infectious disease: bacterial;Neurodegenerative disease;Infectious disease: bacterial;Infectious disease: viral;Signal transduction;Infectious disease: viral;Cellular community - eukaryotes;Cardiovascular dis…	ko05200//Pathways in cancer;ko05022//Pathways of neurodegeneration - multiple diseases;ko05010//Alzheimer disease;ko04010//MAPK signaling pathway;ko04024//cAMP signaling pathway;ko05016//Huntington disease;ko05132//Salmonella infection;ko05020//Prion disease;ko05131//Shigellosis;ko05012//Parkinson disease;ko05130//Pathogenic Escherichia coli infection;ko05166//Human T-cell leukemia virus 1 infect…	K04440;K04440;K04440;K04440;K04440;K04440;K04440;K04440;K04440;K04440;K04440;K04440;K04440;K04440;K04440;K04440;K04440;K04440;K04440;K04440;K04440;K04440;K04440;K04440;K04440;K04440;K04440;K04440;K04440;K04440;K04440;K04440;K04440;K04440;K04440;K04440;K04440;K04440;K04440;K04440;K04440;K04440;K04440;K04440;K04440;K04440;K04440;K04440;K04440;K04440;K04440;K04440;K04440;K04440;K04440;K04440;K04440;…	GO:0005575//cellular_component;GO:0005622//intracellular anatomical structure;GO:0005634//nucleus;GO:0005654//nucleoplasm;GO:0005737//cytoplasm;GO:0005739//mitochondrion;GO:0005829//cytosol;GO:0005886//plasma membrane;GO:0014069//postsynaptic density;GO:0016020//membrane;GO:0031974//membrane-enclosed lumen;GO:0031981//nuclear lumen;GO:0032279//asymmetric synapse;GO:0036477//somatodendritic compar…	GO:0000166//nucleotide binding;GO:0003674//molecular_function;GO:0003824//catalytic activity;GO:0004672//protein kinase activity;GO:0004674//protein serine/threonine kinase activity;GO:0004705//JUN kinase activity;GO:0004707//MAP kinase activity;GO:0004708//MAP kinase kinase activity;GO:0004712//protein serine/threonine/tyrosine kinase activity;GO:0005488//binding;GO:0005524//ATP binding;GO:00163…	GO:0000122//negative regulation of transcription by RNA polymerase II;GO:0000165//MAPK cascade;GO:0001101//response to acid chemical;GO:0001932//regulation of protein phosphorylation;GO:0001934//positive regulation of protein phosphorylation;GO:0002682//regulation of immune system process;GO:0002764//immune response-regulating signaling pathway;GO:0002768//immune response-regulating cell surface …	--
novel_circ_004087	0	0	0	5	5	4	0	0	0	619.579	583.499	541.492	0.001	581.523	19.1495	0.00220522	0.240578	ncbi_113124564	NC_046644.1	+	15376795	15379057	339	annot_exons	PLPP1	XP_026153324.1 phospholipid phosphatase 1 isoform X1 [Mastacembelus armatus]	Metabolism;Environmental Information Processing;Organismal Systems;Human Diseases;Metabolism;Metabolism;Metabolism;Metabolism;Organismal Systems	Global and overview maps;Signal transduction;Immune system;Cancer: overview;Lipid metabolism;Lipid metabolism;Lipid metabolism;Lipid metabolism;Digestive system	ko01100//Metabolic pathways;ko04072//Phospholipase D signaling pathway;ko04666//Fc gamma R-mediated phagocytosis;ko05231//Choline metabolism in cancer;ko00564//Glycerophospholipid metabolism;ko00561//Glycerolipid metabolism;ko00600//Sphingolipid metabolism;ko00565//Ether lipid metabolism;ko04975//Fat digestion and absorption	K01080;K01080;K01080;K01080;K01080;K01080;K01080;K01080;K01080	GO:0005575//cellular_component;GO:0005886//plasma membrane;GO:0005887//integral component of plasma membrane;GO:0016020//membrane;GO:0016021//integral component of membrane;GO:0031224//intrinsic component of membrane;GO:0031226//intrinsic component of plasma membrane;GO:0071944//cell periphery	GO:0003674//molecular_function;GO:0003824//catalytic activity;GO:0008195//phosphatidate phosphatase activity;GO:0016787//hydrolase activity;GO:0016788//hydrolase activity, acting on ester bonds;GO:0016791//phosphatase activity;GO:0042392//sphingosine-1-phosphate phosphatase activity;GO:0042577//lipid phosphatase activity;GO:0042578//phosphoric ester hydrolase activity	GO:0000003//reproduction;GO:0006066//alcohol metabolic process;GO:0006464//cellular protein modification process;GO:0006470//protein dephosphorylation;GO:0006629//lipid metabolic process;GO:0006638//neutral lipid metabolic process;GO:0006639//acylglycerol metabolic process;GO:0006643//membrane lipid metabolic process;GO:0006644//phospholipid metabolic process;GO:0006651//diacylglycerol biosynthet…	--
novel_circ_004091	9	5	16	0	0	0	482.807	332.602	931.587	0	0	0	582.332	0.001	-19.1515	0.00332872	0.308403	ncbi_113124738	NC_046644.1	+	15728406	15731863	915	annot_exons	PTGS1	XP_033181378.1 prostaglandin G/H synthase 1-like [Mastacembelus armatus]	Metabolism;Organismal Systems;Organismal Systems;Organismal Systems;Metabolism	Global and overview maps;Immune system;Nervous system;Endocrine system;Lipid metabolism	ko01100//Metabolic pathways;ko04611//Platelet activation;ko04726//Serotonergic synapse;ko04923//Regulation of lipolysis in adipocytes;ko00590//Arachidonic acid metabolism	K00509;K00509;K00509;K00509;K00509	-	-	-	--
novel_circ_004103	2	0	0	7	3	3	107.29	0	0	867.41	350.099	406.119	35.7635	541.209	3.91963	0.0209849	0.681656	ncbi_113124526	NC_046644.1	-	16528065	16543744	603	annot_exons	LAMC3	XP_026153264.1 laminin subunit gamma-3-like isoform X1 [Mastacembelus armatus]	Human Diseases;Environmental Information Processing;Human Diseases;Cellular Processes;Human Diseases;Human Diseases;Human Diseases;Environmental Information Processing	Cancer: overview;Signal transduction;Infectious disease: viral;Cellular community - eukaryotes;Infectious disease: parasitic;Cancer: specific types;Infectious disease: parasitic;Signaling molecules and interaction	ko05200//Pathways in cancer;ko04151//PI3K-Akt signaling pathway;ko05165//Human papillomavirus infection;ko04510//Focal adhesion;ko05145//Toxoplasmosis;ko05222//Small cell lung cancer;ko05146//Amoebiasis;ko04512//ECM-receptor interaction	K06247;K06247;K06247;K06247;K06247;K06247;K06247;K06247	GO:0005575//cellular_component;GO:0005576//extracellular region;GO:0005604//basement membrane;GO:0016020//membrane;GO:0031012//extracellular matrix;GO:0062023//collagen-containing extracellular matrix	GO:0003674//molecular_function;GO:0005198//structural molecule activity;GO:0005524//ATP binding	GO:0000902//cell morphogenesis;GO:0000904//cell morphogenesis involved in differentiation;GO:0001654//eye development;GO:0003008//system process;GO:0007059//chromosome segregation;GO:0007155//cell adhesion;GO:0007275//multicellular organism development;GO:0007399//nervous system development;GO:0007417//central nervous system development;GO:0007423//sensory organ development;GO:0007600//sensory pe…	--
novel_circ_004105	6	4	5	0	0	0	321.871	266.081	291.121	0	0	0	293.024	0.001	-18.1607	0.0273449	0.768215	ncbi_113124176	NC_046644.1	+	16813068	16819647	241	annot_exons	DAB2IP	XP_026152448.1 disabled homolog 2-interacting protein isoform X1 [Mastacembelus armatus]	Cellular Processes;Environmental Information Processing	Cell growth and death;Signal transduction	ko04210//Apoptosis;ko04668//TNF signaling pathway	K19901;K19901	GO:0016020//membrane	GO:0005524//ATP binding	GO:0007059//chromosome segregation;GO:0030261//chromosome condensation;GO:0043087//regulation of GTPase activity	--
novel_circ_004121	0	0	0	13	0	7	0	0	0	1610.9	0	947.611	0.001	852.838	19.7019	0.0137417	0.566682	ncbi_113125030	NC_046644.1	+	17053695	17060162	545	annot_exons	COL5A1	XP_026154071.1 collagen alpha-1(V) chain-like isoform X2 [Mastacembelus armatus]	Organismal Systems	Digestive system	ko04974//Protein digestion and absorption	K19721	GO:0005575//cellular_component;GO:0005576//extracellular region;GO:0005581//collagen trimer;GO:0005583//fibrillar collagen trimer;GO:0005588//collagen type V trimer;GO:0005604//basement membrane;GO:0005622//intracellular anatomical structure;GO:0005737//cytoplasm;GO:0005783//endoplasmic reticulum;GO:0005788//endoplasmic reticulum lumen;GO:0012505//endomembrane system;GO:0031012//extracellular mat…	GO:0003674//molecular_function;GO:0005102//signaling receptor binding;GO:0005178//integrin binding;GO:0005198//structural molecule activity;GO:0005201//extracellular matrix structural constituent;GO:0005488//binding;GO:0005515//protein binding;GO:0005539//glycosaminoglycan binding;GO:0008201//heparin binding;GO:0019838//growth factor binding;GO:0043167//ion binding;GO:0043168//anion binding;GO:00…	GO:0001568//blood vessel development;GO:0001654//eye development;GO:0001944//vasculature development;GO:0002009//morphogenesis of an epithelium;GO:0002011//morphogenesis of an epithelial sheet;GO:0003007//heart morphogenesis;GO:0006928//movement of cell or subcellular component;GO:0006950//response to stress;GO:0007009//plasma membrane organization;GO:0007155//cell adhesion;GO:0007275//multicellu…	--
novel_circ_004164	0	0	0	2	7	2	0	0	0	247.831	816.898	270.746	0.001	445.159	18.764	0.012253	0.525674	ncbi_113124398	NC_046644.1	+	18913700	18914056	357	one_exon	Zswim6	XP_026152957.1 zinc finger SWIM domain-containing protein 6 isoform X1 [Mastacembelus armatus]	-	-	-	-	-	GO:0008270//zinc ion binding	-	--
novel_circ_004167	0	0	0	7	0	5	0	0	0	867.41	0	676.865	0.001	514.758	18.9735	0.0307216	0.786925	ncbi_113124611	NC_046644.1	-	19006506	19009898	669	annot_exons	MPHOSPH9	XP_026153416.1 M-phase phosphoprotein 9 [Mastacembelus armatus]	-	-	-	-	-	GO:0005524//ATP binding	GO:0007059//chromosome segregation;GO:0030261//chromosome condensation	--
novel_circ_004190	0	0	0	1	3	5	0	0	0	123.916	350.099	676.865	0.001	383.627	18.5493	0.020222	0.672188	ncbi_113124579	NC_046644.1	-	20239136	20240278	590	annot_exons	fgfr1a	XP_026153357.1 fibroblast growth factor receptor 1-A-like isoform X1 [Mastacembelus armatus]	Human Diseases;Environmental Information Processing;Environmental Information Processing;Environmental Information Processing;Human Diseases;Environmental Information Processing;Cellular Processes;Environmental Information Processing;Organismal Systems;Human Diseases;Cellular Processes;Organismal Systems;Human Diseases;Cellular Processes;Human Diseases;Human Diseases	Cancer: overview;Signal transduction;Signal transduction;Signal transduction;Cancer: overview;Signal transduction;Cell motility;Signal transduction;Environmental adaptation;Cancer: specific types;Cellular community - eukaryotes;Endocrine system;Cancer: specific types;Cellular community - eukaryotes;Cancer: specific types;Cancer: overview	ko05200//Pathways in cancer;ko04151//PI3K-Akt signaling pathway;ko04010//MAPK signaling pathway;ko04020//Calcium signaling pathway;ko05205//Proteoglycans in cancer;ko04014//Ras signaling pathway;ko04810//Regulation of actin cytoskeleton;ko04015//Rap1 signaling pathway;ko04714//Thermogenesis;ko05224//Breast cancer;ko04550//Signaling pathways regulating pluripotency of stem cells;ko04928//Parathyro…	K04362;K04362;K04362;K04362;K04362;K04362;K04362;K04362;K04362;K04362;K04362;K04362;K04362;K04362;K04362;K04362	-	GO:0004672//protein kinase activity;GO:0005524//ATP binding	GO:0006468//protein phosphorylation	--
novel_circ_004216	0	0	0	6	3	4	0	0	0	743.494	350.099	541.492	0.001	545.028	19.056	0.00430078	0.325763	ncbi_113124135	NC_046644.1	+	2623787	2645748	689	annot_exons	ralgps1	XP_026152380.1 ras-specific guanine nucleotide-releasing factor RalGPS1 isoform X1 [Mastacembelus armatus]	-	-	-	-	GO:0005575//cellular_component;GO:0005622//intracellular anatomical structure;GO:0005737//cytoplasm;GO:0005886//plasma membrane;GO:0016020//membrane;GO:0071944//cell periphery	GO:0003674//molecular_function;GO:0005085//guanyl-nucleotide exchange factor activity;GO:0005488//binding;GO:0005515//protein binding;GO:0019899//enzyme binding;GO:0031267//small GTPase binding;GO:0051020//GTPase binding;GO:0098772//molecular function regulator	GO:0007154//cell communication;GO:0007165//signal transduction;GO:0007264//small GTPase mediated signal transduction;GO:0008150//biological_process;GO:0009966//regulation of signal transduction;GO:0009987//cellular process;GO:0010646//regulation of cell communication;GO:0023051//regulation of signaling;GO:0023052//signaling;GO:0032485//regulation of Ral protein signal transduction;GO:0035556//int…	--
novel_circ_004225	0	0	6	5	7	12	0	0	349.345	619.579	816.898	1624.48	116.448	1020.32	3.13126	0.0497951	1	ncbi_113124602	NC_046644.1	-	3239363	3245128	336	annot_exons	AUH	XP_026153399.1 methylglutaconyl-CoA hydratase, mitochondrial isoform X1 [Mastacembelus armatus]	Metabolism;Metabolism	Global and overview maps;Amino acid metabolism	ko01100//Metabolic pathways;ko00280//Valine, leucine and isoleucine degradation	K05607;K05607	GO:0016507//mitochondrial fatty acid beta-oxidation multienzyme complex	GO:0003824//catalytic activity;GO:0003857//3-hydroxyacyl-CoA dehydrogenase activity;GO:0003860//3-hydroxyisobutyryl-CoA hydrolase activity;GO:0004165//dodecenoyl-CoA delta-isomerase activity;GO:0004300//enoyl-CoA hydratase activity;GO:0008692//3-hydroxybutyryl-CoA epimerase activity;GO:0008935//1,4-dihydroxy-2-naphthoyl-CoA synthase activity;GO:0016787//hydrolase activity;GO:0016830//carbon-carbo…	GO:0006635//fatty acid beta-oxidation;GO:0009062//fatty acid catabolic process;GO:0009234//menaquinone biosynthetic process;GO:0010124//phenylacetate catabolic process;GO:0010128//benzoate catabolic process via CoA ligation;GO:0019439//aromatic compound catabolic process	--
novel_circ_004256	5	5	5	0	0	0	268.226	332.602	291.121	0	0	0	297.316	0.001	-18.1816	0.0210713	0.681656	ncbi_113124820	NC_046644.1	+	4623999	4624883	343	annot_exons	--	XP_026153725.1 cingulin-like protein 1 isoform X1 [Mastacembelus armatus]	-	-	-	-	GO:0016459//myosin complex	GO:0005524//ATP binding	GO:0007059//chromosome segregation;GO:0030261//chromosome condensation	--
novel_circ_004294	0	0	0	5	2	1	0	0	0	619.579	233.399	135.373	0.001	329.45	18.3297	0.0314528	0.791685	ncbi_113124588	NC_046644.1	+	7717786	7718561	549	annot_exons	Lpar1	XP_026153375.1 lysophosphatidic acid receptor 1 [Mastacembelus armatus]	Human Diseases;Environmental Information Processing;Environmental Information Processing;Human Diseases;Cellular Processes;Environmental Information Processing;Environmental Information Processing;Cellular Processes	Cancer: overview;Signaling molecules and interaction;Signal transduction;Infectious disease: bacterial;Cell motility;Signal transduction;Signal transduction;Cellular community - eukaryotes	ko05200//Pathways in cancer;ko04080//Neuroactive ligand-receptor interaction;ko04151//PI3K-Akt signaling pathway;ko05130//Pathogenic Escherichia coli infection;ko04810//Regulation of actin cytoskeleton;ko04015//Rap1 signaling pathway;ko04072//Phospholipase D signaling pathway;ko04540//Gap junction	K04289;K04289;K04289;K04289;K04289;K04289;K04289;K04289	GO:0005575//cellular_component;GO:0005622//intracellular anatomical structure;GO:0005737//cytoplasm;GO:0005768//endosome;GO:0005886//plasma membrane;GO:0005887//integral component of plasma membrane;GO:0009986//cell surface;GO:0012505//endomembrane system;GO:0016020//membrane;GO:0016021//integral component of membrane;GO:0030139//endocytic vesicle;GO:0030425//dendrite;GO:0031224//intrinsic compon…	GO:0001965//G-protein alpha-subunit binding;GO:0003674//molecular_function;GO:0004888//transmembrane signaling receptor activity;GO:0004930//G protein-coupled receptor activity;GO:0004984//olfactory receptor activity;GO:0005488//binding;GO:0005515//protein binding;GO:0005543//phospholipid binding;GO:0008289//lipid binding;GO:0019904//protein domain specific binding;GO:0030165//PDZ domain binding;…	GO:0001932//regulation of protein phosphorylation;GO:0001934//positive regulation of protein phosphorylation;GO:0006873//cellular ion homeostasis;GO:0006874//cellular calcium ion homeostasis;GO:0006875//cellular metal ion homeostasis;GO:0006928//movement of cell or subcellular component;GO:0006935//chemotaxis;GO:0007154//cell communication;GO:0007165//signal transduction;GO:0007186//G protein-cou…	--
novel_circ_004296	0	0	0	4	9	7	0	0	0	495.663	1050.3	947.611	0.001	831.19	19.6648	0.00083149	0.122736	ncbi_113124588	NC_046644.1	+	7718087	7731907	1234	annot_exons	Lpar1	XP_026153375.1 lysophosphatidic acid receptor 1 [Mastacembelus armatus]	Human Diseases;Environmental Information Processing;Environmental Information Processing;Human Diseases;Cellular Processes;Environmental Information Processing;Environmental Information Processing;Cellular Processes	Cancer: overview;Signaling molecules and interaction;Signal transduction;Infectious disease: bacterial;Cell motility;Signal transduction;Signal transduction;Cellular community - eukaryotes	ko05200//Pathways in cancer;ko04080//Neuroactive ligand-receptor interaction;ko04151//PI3K-Akt signaling pathway;ko05130//Pathogenic Escherichia coli infection;ko04810//Regulation of actin cytoskeleton;ko04015//Rap1 signaling pathway;ko04072//Phospholipase D signaling pathway;ko04540//Gap junction	K04289;K04289;K04289;K04289;K04289;K04289;K04289;K04289	GO:0005575//cellular_component;GO:0005622//intracellular anatomical structure;GO:0005737//cytoplasm;GO:0005768//endosome;GO:0005886//plasma membrane;GO:0005887//integral component of plasma membrane;GO:0009986//cell surface;GO:0012505//endomembrane system;GO:0016020//membrane;GO:0016021//integral component of membrane;GO:0030139//endocytic vesicle;GO:0030425//dendrite;GO:0031224//intrinsic compon…	GO:0001965//G-protein alpha-subunit binding;GO:0003674//molecular_function;GO:0004888//transmembrane signaling receptor activity;GO:0004930//G protein-coupled receptor activity;GO:0004984//olfactory receptor activity;GO:0005488//binding;GO:0005515//protein binding;GO:0005543//phospholipid binding;GO:0008289//lipid binding;GO:0019904//protein domain specific binding;GO:0030165//PDZ domain binding;…	GO:0001932//regulation of protein phosphorylation;GO:0001934//positive regulation of protein phosphorylation;GO:0006873//cellular ion homeostasis;GO:0006874//cellular calcium ion homeostasis;GO:0006875//cellular metal ion homeostasis;GO:0006928//movement of cell or subcellular component;GO:0006935//chemotaxis;GO:0007154//cell communication;GO:0007165//signal transduction;GO:0007186//G protein-cou…	--
novel_circ_004297	0	0	0	4	5	14	0	0	0	495.663	583.499	1895.22	0.001	991.461	19.9192	0.00102804	0.143758	ncbi_113124588	NC_046644.1	+	7731152	7731907	756	one_exon	Lpar1	XP_026153375.1 lysophosphatidic acid receptor 1 [Mastacembelus armatus]	Human Diseases;Environmental Information Processing;Environmental Information Processing;Human Diseases;Cellular Processes;Environmental Information Processing;Environmental Information Processing;Cellular Processes	Cancer: overview;Signaling molecules and interaction;Signal transduction;Infectious disease: bacterial;Cell motility;Signal transduction;Signal transduction;Cellular community - eukaryotes	ko05200//Pathways in cancer;ko04080//Neuroactive ligand-receptor interaction;ko04151//PI3K-Akt signaling pathway;ko05130//Pathogenic Escherichia coli infection;ko04810//Regulation of actin cytoskeleton;ko04015//Rap1 signaling pathway;ko04072//Phospholipase D signaling pathway;ko04540//Gap junction	K04289;K04289;K04289;K04289;K04289;K04289;K04289;K04289	GO:0005575//cellular_component;GO:0005622//intracellular anatomical structure;GO:0005737//cytoplasm;GO:0005768//endosome;GO:0005886//plasma membrane;GO:0005887//integral component of plasma membrane;GO:0009986//cell surface;GO:0012505//endomembrane system;GO:0016020//membrane;GO:0016021//integral component of membrane;GO:0030139//endocytic vesicle;GO:0030425//dendrite;GO:0031224//intrinsic compon…	GO:0001965//G-protein alpha-subunit binding;GO:0003674//molecular_function;GO:0004888//transmembrane signaling receptor activity;GO:0004930//G protein-coupled receptor activity;GO:0004984//olfactory receptor activity;GO:0005488//binding;GO:0005515//protein binding;GO:0005543//phospholipid binding;GO:0008289//lipid binding;GO:0019904//protein domain specific binding;GO:0030165//PDZ domain binding;…	GO:0001932//regulation of protein phosphorylation;GO:0001934//positive regulation of protein phosphorylation;GO:0006873//cellular ion homeostasis;GO:0006874//cellular calcium ion homeostasis;GO:0006875//cellular metal ion homeostasis;GO:0006928//movement of cell or subcellular component;GO:0006935//chemotaxis;GO:0007154//cell communication;GO:0007165//signal transduction;GO:0007186//G protein-cou…	--
novel_circ_004319	0	0	0	3	2	2	0	0	0	371.747	233.399	270.746	0.001	291.964	18.1554	0.0274966	0.769994	ncbi_113124804	NC_046644.1	+	8987583	9021721	32588	exon_intron	Dusp4	XP_026153710.1 dual specificity protein phosphatase 4-like [Mastacembelus armatus]	Environmental Information Processing;Organismal Systems	Signal transduction;Development and regeneration	ko04010//MAPK signaling pathway;ko04361//Axon regeneration	K04459;K04459	GO:0005575//cellular_component;GO:0005622//intracellular anatomical structure;GO:0005634//nucleus;GO:0005654//nucleoplasm;GO:0031974//membrane-enclosed lumen;GO:0031981//nuclear lumen;GO:0043226//organelle;GO:0043227//membrane-bounded organelle;GO:0043229//intracellular organelle;GO:0043231//intracellular membrane-bounded organelle;GO:0043233//organelle lumen;GO:0070013//intracellular organelle l…	GO:0003674//molecular_function;GO:0003824//catalytic activity;GO:0004721//phosphoprotein phosphatase activity;GO:0004722//protein serine/threonine phosphatase activity;GO:0004725//protein tyrosine phosphatase activity;GO:0008138//protein tyrosine/serine/threonine phosphatase activity;GO:0008330//protein tyrosine/threonine phosphatase activity;GO:0016787//hydrolase activity;GO:0016788//hydrolase a…	GO:0001704//formation of primary germ layer;GO:0001706//endoderm formation;GO:0001932//regulation of protein phosphorylation;GO:0001933//negative regulation of protein phosphorylation;GO:0006464//cellular protein modification process;GO:0006469//negative regulation of protein kinase activity;GO:0006470//protein dephosphorylation;GO:0006793//phosphorus metabolic process;GO:0006796//phosphate-conta…	--
novel_circ_004381	3	24	34	0	0	0	160.936	1596.49	1979.62	0	0	0	1245.68	0.001	-20.2485	0.00151644	0.188033	ncbi_113137619	NC_046645.1	+	13149520	13158221	989	annot_exons	NCAM1	XP_026175195.1 neural cell adhesion molecule 1 isoform X1 [Mastacembelus armatus]	Human Diseases;Environmental Information Processing	Neurodegenerative disease;Signaling molecules and interaction	ko05020//Prion disease;ko04514//Cell adhesion molecules	K06491;K06491	GO:0000139//Golgi membrane;GO:0005575//cellular_component;GO:0005576//extracellular region;GO:0005622//intracellular anatomical structure;GO:0005737//cytoplasm;GO:0005794//Golgi apparatus;GO:0005829//cytosol;GO:0005886//plasma membrane;GO:0005911//cell-cell junction;GO:0009897//external side of plasma membrane;GO:0009986//cell surface;GO:0012505//endomembrane system;GO:0016020//membrane;GO:001602…	GO:0001618//virus receptor activity;GO:0003674//molecular_function;GO:0003993//acid phosphatase activity;GO:0005085//guanyl-nucleotide exchange factor activity;GO:0005102//signaling receptor binding;GO:0005104//fibroblast growth factor receptor binding;GO:0005488//binding;GO:0005515//protein binding;GO:0005539//glycosaminoglycan binding;GO:0008092//cytoskeletal protein binding;GO:0008201//heparin…	GO:0000165//MAPK cascade;GO:0000902//cell morphogenesis;GO:0000904//cell morphogenesis involved in differentiation;GO:0001928//regulation of exocyst assembly;GO:0002237//response to molecule of bacterial origin;GO:0002376//immune system process;GO:0003008//system process;GO:0006464//cellular protein modification process;GO:0006468//protein phosphorylation;GO:0006793//phosphorus metabolic process;…	--
novel_circ_004399	9	3	7	0	0	0	482.807	199.561	407.569	0	0	0	363.312	0.001	-18.4709	0.0145543	0.584116	ncbi_113125641	NC_046645.1	-	13945109	13946113	1005	exon_intron	PITPNM3	XP_026155007.1 membrane-associated phosphatidylinositol transfer protein 3 [Mastacembelus armatus]	-	-	-	-	GO:0005575//cellular_component;GO:0005622//intracellular anatomical structure;GO:0005737//cytoplasm;GO:0005829//cytosol;GO:0012505//endomembrane system;GO:0016020//membrane;GO:0042995//cell projection;GO:0044297//cell body	GO:0003674//molecular_function;GO:0005102//signaling receptor binding;GO:0005215//transporter activity;GO:0005319//lipid transporter activity;GO:0005488//binding;GO:0005509//calcium ion binding;GO:0005515//protein binding;GO:0005548//phospholipid transporter activity;GO:0008289//lipid binding;GO:0008526//phosphatidylinositol transfer activity;GO:0016787//hydrolase activity;GO:0019899//enzyme bind…	GO:0006629//lipid metabolic process;GO:0006644//phospholipid metabolic process;GO:0006650//glycerophospholipid metabolic process;GO:0006661//phosphatidylinositol biosynthetic process;GO:0006793//phosphorus metabolic process;GO:0006796//phosphate-containing compound metabolic process;GO:0006810//transport;GO:0006811//ion transport;GO:0006820//anion transport;GO:0006869//lipid transport;GO:0008150/…	--
novel_circ_004408	312	234	277	45	49	52	16737.3	15565.8	16128.1	5576.21	5718.29	7039.39	16143.7	6111.3	-1.40142	0.0171849	0.621008	ncbi_113125523	NC_046645.1	+	142458	143761	397	annot_exons	Serpine2	XP_026154826.1 glia-derived nexin [Mastacembelus armatus]	-	-	-	-	GO:0005575//cellular_component;GO:0005576//extracellular region;GO:0005615//extracellular space;GO:0005622//intracellular anatomical structure;GO:0005737//cytoplasm;GO:0005829//cytosol;GO:0005886//plasma membrane;GO:0009897//external side of plasma membrane;GO:0009986//cell surface;GO:0012505//endomembrane system;GO:0016020//membrane;GO:0019897//extrinsic component of plasma membrane;GO:0019898//…	GO:0003674//molecular_function;GO:0004857//enzyme inhibitor activity;GO:0004866//endopeptidase inhibitor activity;GO:0004867//serine-type endopeptidase inhibitor activity;GO:0005102//signaling receptor binding;GO:0005488//binding;GO:0005515//protein binding;GO:0005539//glycosaminoglycan binding;GO:0008201//heparin binding;GO:0030234//enzyme regulator activity;GO:0030414//peptidase inhibitor activ…	GO:0000003//reproduction;GO:0001558//regulation of cell growth;GO:0002028//regulation of sodium ion transport;GO:0003006//developmental process involved in reproduction;GO:0003008//system process;GO:0006810//transport;GO:0006950//response to stress;GO:0006996//organelle organization;GO:0007162//negative regulation of cell adhesion;GO:0007275//multicellular organism development;GO:0007320//insemin…	--
novel_circ_004437	0	0	0	2	4	3	0	0	0	247.831	466.799	406.119	0.001	373.583	18.5111	0.0164833	0.615318	ncbi_113125651	NC_046645.1	-	1594414	1596708	500	annot_exons	SGCG	XP_026155027.1 gamma-sarcoglycan [Mastacembelus armatus]	-	-	-	-	GO:0005575//cellular_component;GO:0005622//intracellular anatomical structure;GO:0005634//nucleus;GO:0005654//nucleoplasm;GO:0005737//cytoplasm;GO:0005856//cytoskeleton;GO:0005886//plasma membrane;GO:0005887//integral component of plasma membrane;GO:0016010//dystrophin-associated glycoprotein complex;GO:0016011//dystroglycan complex;GO:0016012//sarcoglycan complex;GO:0016020//membrane;GO:0016021/…	-	GO:0003008//system process;GO:0003013//circulatory system process;GO:0003015//heart process;GO:0007275//multicellular organism development;GO:0007507//heart development;GO:0007517//muscle organ development;GO:0008015//blood circulation;GO:0008150//biological_process;GO:0009888//tissue development;GO:0009987//cellular process;GO:0014706//striated muscle tissue development;GO:0016043//cellular comp…	--
novel_circ_004455	13	4	8	0	0	0	697.387	266.081	465.793	0	0	0	476.421	0.001	-18.8619	0.00627958	0.396296	ncbi_113125619	NC_046645.1	+	16631362	16631971	270	annot_exons	BRIP1	XP_026154979.1 LOW QUALITY PROTEIN: Fanconi anemia group J protein [Mastacembelus armatus]	Genetic Information Processing;Genetic Information Processing	Replication and repair;Replication and repair	ko03460//Fanconi anemia pathway;ko03440//Homologous recombination	K15362;K15362	GO:0005575//cellular_component;GO:0005622//intracellular anatomical structure;GO:0005634//nucleus;GO:0005635//nuclear envelope;GO:0005654//nucleoplasm;GO:0005737//cytoplasm;GO:0012505//endomembrane system;GO:0016020//membrane;GO:0031090//organelle membrane;GO:0031965//nuclear membrane;GO:0031967//organelle envelope;GO:0031974//membrane-enclosed lumen;GO:0031975//envelope;GO:0031981//nuclear lumen…	GO:0000166//nucleotide binding;GO:0003674//molecular_function;GO:0003676//nucleic acid binding;GO:0003677//DNA binding;GO:0003678//DNA helicase activity;GO:0003682//chromatin binding;GO:0003824//catalytic activity;GO:0004386//helicase activity;GO:0004527//exonuclease activity;GO:0005488//binding;GO:0005524//ATP binding;GO:0008094//ATP-dependent activity, acting on DNA;GO:0016462//pyrophosphatase …	GO:0000003//reproduction;GO:0000075//cell cycle checkpoint signaling;GO:0000077//DNA damage checkpoint signaling;GO:0000280//nuclear division;GO:0000706//meiotic DNA double-strand break processing;GO:0000729//DNA double-strand break processing;GO:0001666//response to hypoxia;GO:0003006//developmental process involved in reproduction;GO:0006139//nucleobase-containing compound metabolic process;GO:…	--
novel_circ_004500	3	3	0	10	4	6	160.936	199.561	0	1239.16	466.799	812.238	120.166	839.398	2.80433	0.0312828	0.790991	ncbi_113142735	NC_046645.1	+	18275425	18288316	366	annot_exons	slc12a9	XP_026183708.1 solute carrier family 12 member 9-like [Mastacembelus armatus]	-	-	-	-	GO:0016020//membrane	GO:0022857//transmembrane transporter activity	GO:0006811//ion transport;GO:0055085//transmembrane transport	--
novel_circ_004513	0	0	0	0	142	426	0	0	0	0	16571.4	57668.9	0.001	24746.7	24.5607	0.000595257	0.0996942	ncbi_113136443	NC_046645.1	-	19068708	19163144	67423	exon_intron	A2m	XP_026173071.1 alpha-2-macroglobulin-like [Mastacembelus armatus]	-	-	-	-	GO:0005576//extracellular region;GO:0005615//extracellular space	GO:0004866//endopeptidase inhibitor activity	-	--
novel_circ_004519	2	0	0	2	7	12	107.29	0	0	247.831	816.898	1624.48	35.7635	896.402	4.64759	0.00795223	0.441121	ncbi_113122872	NC_046645.1	+	19572370	19572696	327	one_exon	Robo1	XP_026150298.1 roundabout homolog 1 isoform X1 [Mastacembelus armatus]	Organismal Systems	Development and regeneration	ko04360//Axon guidance	K06753	GO:0005575//cellular_component;GO:0005622//intracellular anatomical structure;GO:0005737//cytoplasm;GO:0005886//plasma membrane;GO:0005887//integral component of plasma membrane;GO:0009986//cell surface;GO:0016020//membrane;GO:0016021//integral component of membrane;GO:0030424//axon;GO:0030673//axolemma;GO:0031224//intrinsic component of membrane;GO:0031226//intrinsic component of plasma membrane…	GO:0003674//molecular_function;GO:0003993//acid phosphatase activity;GO:0004888//transmembrane signaling receptor activity;GO:0005488//binding;GO:0005515//protein binding;GO:0008046//axon guidance receptor activity;GO:0019904//protein domain specific binding;GO:0030275//LRR domain binding;GO:0038023//signaling receptor activity;GO:0042802//identical protein binding;GO:0046872//metal ion binding;G…	GO:0000902//cell morphogenesis;GO:0000904//cell morphogenesis involved in differentiation;GO:0001525//angiogenesis;GO:0001568//blood vessel development;GO:0001667//ameboidal-type cell migration;GO:0001932//regulation of protein phosphorylation;GO:0001934//positive regulation of protein phosphorylation;GO:0001944//vasculature development;GO:0001959//regulation of cytokine-mediated signaling pathwa…	--
novel_circ_004520	0	0	0	2	2	4	0	0	0	247.831	233.399	541.492	0.001	340.908	18.379	0.0246849	0.734752	ncbi_113122872	NC_046645.1	+	19572370	19637527	485	annot_exons	Robo1	XP_026150298.1 roundabout homolog 1 isoform X1 [Mastacembelus armatus]	Organismal Systems	Development and regeneration	ko04360//Axon guidance	K06753	GO:0005575//cellular_component;GO:0005622//intracellular anatomical structure;GO:0005737//cytoplasm;GO:0005886//plasma membrane;GO:0005887//integral component of plasma membrane;GO:0009986//cell surface;GO:0016020//membrane;GO:0016021//integral component of membrane;GO:0030424//axon;GO:0030673//axolemma;GO:0031224//intrinsic component of membrane;GO:0031226//intrinsic component of plasma membrane…	GO:0003674//molecular_function;GO:0003993//acid phosphatase activity;GO:0004888//transmembrane signaling receptor activity;GO:0005488//binding;GO:0005515//protein binding;GO:0008046//axon guidance receptor activity;GO:0019904//protein domain specific binding;GO:0030275//LRR domain binding;GO:0038023//signaling receptor activity;GO:0042802//identical protein binding;GO:0046872//metal ion binding;G…	GO:0000902//cell morphogenesis;GO:0000904//cell morphogenesis involved in differentiation;GO:0001525//angiogenesis;GO:0001568//blood vessel development;GO:0001667//ameboidal-type cell migration;GO:0001932//regulation of protein phosphorylation;GO:0001934//positive regulation of protein phosphorylation;GO:0001944//vasculature development;GO:0001959//regulation of cytokine-mediated signaling pathwa…	--
novel_circ_004530	6	8	5	0	0	0	321.871	532.163	291.121	0	0	0	381.718	0.001	-18.5421	0.0107432	0.500334	ncbi_113144846	NC_046645.1	-	19848058	19848384	327	one_exon	Robo2	XP_026186887.1 roundabout homolog 2 isoform X1 [Mastacembelus armatus]	Organismal Systems;Organismal Systems	Development and regeneration;Development and regeneration	ko04360//Axon guidance;ko04361//Axon regeneration	K06754;K06754	GO:0005575//cellular_component;GO:0005576//extracellular region;GO:0005886//plasma membrane;GO:0009986//cell surface;GO:0016020//membrane;GO:0016021//integral component of membrane;GO:0030424//axon;GO:0030673//axolemma;GO:0031224//intrinsic component of membrane;GO:0031252//cell leading edge;GO:0031253//cell projection membrane;GO:0031256//leading edge membrane;GO:0032589//neuron projection membr…	GO:0003674//molecular_function;GO:0003993//acid phosphatase activity;GO:0004888//transmembrane signaling receptor activity;GO:0005213//structural constituent of egg chorion;GO:0005488//binding;GO:0005515//protein binding;GO:0008046//axon guidance receptor activity;GO:0016627//oxidoreductase activity, acting on the CH-CH group of donors;GO:0038023//signaling receptor activity;GO:0042802//identical…	GO:0000003//reproduction;GO:0000902//cell morphogenesis;GO:0000904//cell morphogenesis involved in differentiation;GO:0001554//luteolysis;GO:0001568//blood vessel development;GO:0001655//urogenital system development;GO:0001656//metanephros development;GO:0001657//ureteric bud development;GO:0001822//kidney development;GO:0001823//mesonephros development;GO:0001944//vasculature development;GO:000…	--
novel_circ_004564	6	3	5	0	0	0	321.871	199.561	291.121	0	0	0	270.851	0.001	-18.0471	0.0283034	0.771941	ncbi_113144332	NC_046645.1	-	21939295	21944875	594	annot_exons	cntn5	XP_026186098.1 contactin-5 isoform X1 [Mastacembelus armatus]	-	-	-	-	GO:0005575//cellular_component;GO:0005576//extracellular region;GO:0005622//intracellular anatomical structure;GO:0005737//cytoplasm;GO:0005829//cytosol;GO:0005886//plasma membrane;GO:0016020//membrane;GO:0016021//integral component of membrane;GO:0031224//intrinsic component of membrane;GO:0031225//anchored component of membrane;GO:0042597//periplasmic space;GO:0071944//cell periphery	GO:0003993//acid phosphatase activity;GO:0005507//copper ion binding;GO:0005515//protein binding;GO:0046872//metal ion binding	GO:0003008//system process;GO:0007155//cell adhesion;GO:0007600//sensory perception;GO:0007605//sensory perception of sound;GO:0008150//biological_process;GO:0022610//biological adhesion;GO:0032501//multicellular organismal process;GO:0046688//response to copper ion;GO:0050877//nervous system process;GO:0050954//sensory perception of mechanical stimulus	--
novel_circ_004594	0	0	0	2	2	3	0	0	0	247.831	233.399	406.119	0.001	295.783	18.1742	0.028276	0.771941	ncbi_113138599	NC_046645.1	-	23729481	23738775	5532	exon_intron	Zc3h4	XP_026176937.1 zinc finger CCCH domain-containing protein 4 isoform X1 [Mastacembelus armatus]	-	-	-	-	GO:0005575//cellular_component;GO:0005622//intracellular anatomical structure;GO:0005634//nucleus;GO:0005654//nucleoplasm;GO:0005737//cytoplasm;GO:0005829//cytosol;GO:0031974//membrane-enclosed lumen;GO:0031981//nuclear lumen;GO:0043226//organelle;GO:0043227//membrane-bounded organelle;GO:0043229//intracellular organelle;GO:0043231//intracellular membrane-bounded organelle;GO:0043233//organelle l…	GO:0000981//DNA-binding transcription factor activity, RNA polymerase II-specific;GO:0003674//molecular_function;GO:0003700//DNA-binding transcription factor activity;GO:0005488//binding;GO:0005515//protein binding;GO:0043167//ion binding;GO:0043169//cation binding;GO:0046872//metal ion binding;GO:0140110//transcription regulator activity	GO:0006355//regulation of transcription, DNA-templated;GO:0006357//regulation of transcription by RNA polymerase II;GO:0008150//biological_process;GO:0009889//regulation of biosynthetic process;GO:0010468//regulation of gene expression;GO:0010556//regulation of macromolecule biosynthetic process;GO:0019219//regulation of nucleobase-containing compound metabolic process;GO:0019222//regulation of m…	--
novel_circ_004664	8	5	11	0	0	0	429.162	332.602	640.466	0	0	0	467.41	0.001	-18.8343	0.00545111	0.376775	ncbi_113137435	NC_046645.1	+	4624657	4625412	459	annot_exons	CCNL1	XP_026174858.1 cyclin-L1 [Mastacembelus armatus]	-	-	-	-	GO:0000307//cyclin-dependent protein kinase holoenzyme complex;GO:0005575//cellular_component;GO:0005622//intracellular anatomical structure;GO:0005634//nucleus;GO:0005654//nucleoplasm;GO:0005737//cytoplasm;GO:0008023//transcription elongation factor complex;GO:0016604//nuclear body;GO:0016607//nuclear speck;GO:0031974//membrane-enclosed lumen;GO:0031981//nuclear lumen;GO:0032991//protein-contain…	GO:0003674//molecular_function;GO:0016538//cyclin-dependent protein serine/threonine kinase regulator activity;GO:0017025//TBP-class protein binding;GO:0019207//kinase regulator activity;GO:0019887//protein kinase regulator activity;GO:0030234//enzyme regulator activity;GO:0098772//molecular function regulator	GO:0000079//regulation of cyclin-dependent protein serine/threonine kinase activity;GO:0001932//regulation of protein phosphorylation;GO:0001934//positive regulation of protein phosphorylation;GO:0006139//nucleobase-containing compound metabolic process;GO:0006351//transcription, DNA-templated;GO:0006355//regulation of transcription, DNA-templated;GO:0006357//regulation of transcription by RNA po…	--
novel_circ_004694	6	7	7	0	0	0	321.871	465.642	407.569	0	0	0	398.361	0.001	-18.6037	0.00932698	0.471887	ncbi_113143167	NC_046645.1	+	6514616	6525285	2928	exon_intron	GRM5	XP_026184434.1 metabotropic glutamate receptor 5 [Mastacembelus armatus]	Environmental Information Processing;Human Diseases;Human Diseases;Environmental Information Processing;Human Diseases;Environmental Information Processing;Organismal Systems;Organismal Systems;Cellular Processes;Organismal Systems	Signaling molecules and interaction;Neurodegenerative disease;Neurodegenerative disease;Signal transduction;Neurodegenerative disease;Signal transduction;Nervous system;Nervous system;Cellular community - eukaryotes;Nervous system	ko04080//Neuroactive ligand-receptor interaction;ko05022//Pathways of neurodegeneration - multiple diseases;ko05010//Alzheimer disease;ko04020//Calcium signaling pathway;ko05016//Huntington disease;ko04072//Phospholipase D signaling pathway;ko04723//Retrograde endocannabinoid signaling;ko04724//Glutamatergic synapse;ko04540//Gap junction;ko04720//Long-term potentiation	K04604;K04604;K04604;K04604;K04604;K04604;K04604;K04604;K04604;K04604	GO:0016021//integral component of membrane	GO:0004930//G protein-coupled receptor activity	GO:0007186//G protein-coupled receptor signaling pathway	--
novel_circ_004716	8	9	13	0	0	0	429.162	598.683	756.914	0	0	0	594.92	0.001	-19.1823	0.00223755	0.240578	ncbi_113125679	NC_046645.1	+	7438680	7441537	2858	antisense	ZFP36	XP_026155076.1 mRNA decay activator protein ZFP36L1-like isoform X1 [Mastacembelus armatus]	Cellular Processes	Cell growth and death	ko04218//Cellular senescence	K18753	-	GO:0046872//metal ion binding	-	--
novel_circ_004718	16	15	15	0	0	0	858.323	997.805	873.362	0	0	0	909.83	0.001	-19.7952	0.000284435	0.0664242	ncbi_113124538	NC_046645.1	-	8241613	8242645	515	annot_exons	RILPL1	XP_026153287.1 RILP-like protein 1 [Mastacembelus armatus]	Human Diseases;Cellular Processes	Infectious disease: bacterial;Transport and catabolism	ko05132//Salmonella infection;ko04145//Phagosome	K13883;K13883	GO:0000323//lytic vacuole;GO:0005575//cellular_component;GO:0005577//fibrinogen complex;GO:0005622//intracellular anatomical structure;GO:0005737//cytoplasm;GO:0005764//lysosome;GO:0005765//lysosomal membrane;GO:0005768//endosome;GO:0005770//late endosome;GO:0005773//vacuole;GO:0005774//vacuolar membrane;GO:0005815//microtubule organizing center;GO:0005829//cytosol;GO:0005856//cytoskeleton;GO:000…	GO:0003674//molecular_function;GO:0005102//signaling receptor binding;GO:0005488//binding;GO:0005515//protein binding;GO:0005524//ATP binding;GO:0019899//enzyme binding;GO:0031267//small GTPase binding;GO:0046983//protein dimerization activity;GO:0051020//GTPase binding;GO:0051959//dynein light intermediate chain binding	GO:0000278//mitotic cell cycle;GO:0006810//transport;GO:0006900//vesicle budding from membrane;GO:0006996//organelle organization;GO:0007032//endosome organization;GO:0007034//vacuolar transport;GO:0007041//lysosomal transport;GO:0007059//chromosome segregation;GO:0008104//protein localization;GO:0008150//biological_process;GO:0008333//endosome to lysosome transport;GO:0009892//negative regulatio…	--
novel_circ_004780	0	0	0	3	4	5	0	0	0	371.747	466.799	676.865	0.001	505.137	18.9463	0.00517409	0.360489	ncbi_113143179	NC_046646.1	+	11005999	11009143	767	annot_exons	DCX	XP_026184451.1 neuronal migration protein doublecortin [Mastacembelus armatus]	-	-	-	-	GO:0005575//cellular_component;GO:0005622//intracellular anatomical structure;GO:0005737//cytoplasm;GO:0005829//cytosol;GO:0005856//cytoskeleton;GO:0005874//microtubule;GO:0005875//microtubule associated complex;GO:0015630//microtubule cytoskeleton;GO:0030424//axon;GO:0030425//dendrite;GO:0030426//growth cone;GO:0030427//site of polarized growth;GO:0032991//protein-containing complex;GO:0036477//…	GO:0003674//molecular_function;GO:0005488//binding;GO:0005515//protein binding;GO:0008017//microtubule binding;GO:0008092//cytoskeletal protein binding;GO:0015631//tubulin binding;GO:0019899//enzyme binding;GO:0019900//kinase binding;GO:0019901//protein kinase binding	GO:0000902//cell morphogenesis;GO:0000904//cell morphogenesis involved in differentiation;GO:0001558//regulation of cell growth;GO:0001764//neuron migration;GO:0006928//movement of cell or subcellular component;GO:0007154//cell communication;GO:0007165//signal transduction;GO:0007275//multicellular organism development;GO:0007399//nervous system development;GO:0007409//axonogenesis;GO:0007417//ce…	--
novel_circ_004783	77	78	62	17	10	8	4130.68	5188.59	3609.9	2106.57	1167	1082.98	4309.72	1452.18	-1.56937	0.0415887	0.931095	ncbi_113142771	NC_046646.1	-	11049598	11050701	487	annot_exons	Pak3	XP_029957697.1 serine/threonine-protein kinase PAK 3 isoform X2 [Salarias fasciatus]	Human Diseases;Human Diseases;Environmental Information Processing;Cellular Processes;Human Diseases;Cellular Processes;Organismal Systems;Organismal Systems;Environmental Information Processing;Human Diseases	Infectious disease: bacterial;Infectious disease: bacterial;Signal transduction;Cell motility;Infectious disease: viral;Cellular community - eukaryotes;Development and regeneration;Immune system;Signal transduction;Cancer: specific types	ko05132//Salmonella infection;ko05130//Pathogenic Escherichia coli infection;ko04014//Ras signaling pathway;ko04810//Regulation of actin cytoskeleton;ko05170//Human immunodeficiency virus 1 infection;ko04510//Focal adhesion;ko04360//Axon guidance;ko04660//T cell receptor signaling pathway;ko04012//ErbB signaling pathway;ko05211//Renal cell carcinoma	K05733;K05733;K05733;K05733;K05733;K05733;K05733;K05733;K05733;K05733	GO:0000775//chromosome, centromeric region;GO:0005575//cellular_component;GO:0005622//intracellular anatomical structure;GO:0005737//cytoplasm;GO:0005768//endosome;GO:0005829//cytosol;GO:0005886//plasma membrane;GO:0012505//endomembrane system;GO:0016020//membrane;GO:0031410//cytoplasmic vesicle;GO:0031982//vesicle;GO:0043226//organelle;GO:0043227//membrane-bounded organelle;GO:0043229//intracell…	GO:0000166//nucleotide binding;GO:0003674//molecular_function;GO:0003677//DNA binding;GO:0003682//chromatin binding;GO:0003824//catalytic activity;GO:0004672//protein kinase activity;GO:0004674//protein serine/threonine kinase activity;GO:0004708//MAP kinase kinase activity;GO:0004712//protein serine/threonine/tyrosine kinase activity;GO:0005488//binding;GO:0005515//protein binding;GO:0005524//AT…	GO:0000165//MAPK cascade;GO:0000902//cell morphogenesis;GO:0000904//cell morphogenesis involved in differentiation;GO:0001932//regulation of protein phosphorylation;GO:0001934//positive regulation of protein phosphorylation;GO:0002218//activation of innate immune response;GO:0002220//innate immune response activating cell surface receptor signaling pathway;GO:0002223//stimulatory C-type lectin re…	--
novel_circ_004796	12	5	2	0	0	0	643.742	332.602	116.448	0	0	0	364.264	0.001	-18.4746	0.0220052	0.693436	ncbi_113143588	NC_046646.1	+	12646413	12663480	441	annot_exons	Cadm2	XP_026185138.1 cell adhesion molecule 2-like isoform X1 [Mastacembelus armatus]	-	-	-	-	-	-	-	--
novel_circ_004814	44	0	29	0	0	0	2360.39	0	1688.5	0	0	0	1349.63	0.001	-20.3641	0.00795019	0.441121	ncbi_113142506	NC_046646.1	+	14072729	14073695	967	one_exon	tmem132e	XP_026183299.1 transmembrane protein 132E isoform X1 [Mastacembelus armatus]	-	-	-	-	GO:0005575//cellular_component;GO:0016020//membrane;GO:0016021//integral component of membrane;GO:0031224//intrinsic component of membrane	-	GO:0002064//epithelial cell development;GO:0002065//columnar/cuboidal epithelial cell differentiation;GO:0002066//columnar/cuboidal epithelial cell development;GO:0003008//system process;GO:0007275//multicellular organism development;GO:0007399//nervous system development;GO:0007423//sensory organ development;GO:0007600//sensory perception;GO:0007605//sensory perception of sound;GO:0008150//biolo…	--
novel_circ_004815	6	3	7	0	0	0	321.871	199.561	407.569	0	0	0	309.667	0.001	-18.2404	0.0228855	0.709286	ncbi_113142506	NC_046646.1	+	14072729	14114820	1108	annot_exons	tmem132e	XP_026183299.1 transmembrane protein 132E isoform X1 [Mastacembelus armatus]	-	-	-	-	GO:0005575//cellular_component;GO:0016020//membrane;GO:0016021//integral component of membrane;GO:0031224//intrinsic component of membrane	-	GO:0002064//epithelial cell development;GO:0002065//columnar/cuboidal epithelial cell differentiation;GO:0002066//columnar/cuboidal epithelial cell development;GO:0003008//system process;GO:0007275//multicellular organism development;GO:0007399//nervous system development;GO:0007423//sensory organ development;GO:0007600//sensory perception;GO:0007605//sensory perception of sound;GO:0008150//biolo…	--
novel_circ_004822	18	25	35	0	3	0	965.613	1663.01	2037.85	0	350.099	0	1555.49	116.7	-3.7365	0.00978078	0.481248	ncbi_113142506	NC_046646.1	+	14114680	14129593	478	annot_exons	tmem132e	XP_026183299.1 transmembrane protein 132E isoform X1 [Mastacembelus armatus]	-	-	-	-	GO:0005575//cellular_component;GO:0016020//membrane;GO:0016021//integral component of membrane;GO:0031224//intrinsic component of membrane	-	GO:0002064//epithelial cell development;GO:0002065//columnar/cuboidal epithelial cell differentiation;GO:0002066//columnar/cuboidal epithelial cell development;GO:0003008//system process;GO:0007275//multicellular organism development;GO:0007399//nervous system development;GO:0007423//sensory organ development;GO:0007600//sensory perception;GO:0007605//sensory perception of sound;GO:0008150//biolo…	--
novel_circ_004824	10	9	10	0	0	0	536.452	598.683	582.242	0	0	0	572.459	0.001	-19.1268	0.00222991	0.240578	ncbi_113142506	NC_046646.1	+	14114680	14143652	964	annot_exons	tmem132e	XP_026183299.1 transmembrane protein 132E isoform X1 [Mastacembelus armatus]	-	-	-	-	GO:0005575//cellular_component;GO:0016020//membrane;GO:0016021//integral component of membrane;GO:0031224//intrinsic component of membrane	-	GO:0002064//epithelial cell development;GO:0002065//columnar/cuboidal epithelial cell differentiation;GO:0002066//columnar/cuboidal epithelial cell development;GO:0003008//system process;GO:0007275//multicellular organism development;GO:0007399//nervous system development;GO:0007423//sensory organ development;GO:0007600//sensory perception;GO:0007605//sensory perception of sound;GO:0008150//biolo…	--
novel_circ_004826	7	17	11	0	0	0	375.516	1130.85	640.466	0	0	0	715.609	0.001	-19.4488	0.00187299	0.220431	ncbi_113142506	NC_046646.1	+	14137615	14143652	486	annot_exons	tmem132e	XP_026183299.1 transmembrane protein 132E isoform X1 [Mastacembelus armatus]	-	-	-	-	GO:0005575//cellular_component;GO:0016020//membrane;GO:0016021//integral component of membrane;GO:0031224//intrinsic component of membrane	-	GO:0002064//epithelial cell development;GO:0002065//columnar/cuboidal epithelial cell differentiation;GO:0002066//columnar/cuboidal epithelial cell development;GO:0003008//system process;GO:0007275//multicellular organism development;GO:0007399//nervous system development;GO:0007423//sensory organ development;GO:0007600//sensory perception;GO:0007605//sensory perception of sound;GO:0008150//biolo…	--
novel_circ_004894	3	7	8	0	0	0	160.936	465.642	465.793	0	0	0	364.124	0.001	-18.4741	0.0165238	0.615318	ncbi_113142861	NC_046646.1	-	19084857	19085954	743	annot_exons	Mnt	XP_026183968.1 max-binding protein MNT-like isoform X1 [Mastacembelus armatus]	-	-	-	-	-	GO:0046983//protein dimerization activity	-	bHLH
novel_circ_004910	9	8	13	0	0	0	482.807	532.163	756.914	0	0	0	590.628	0.001	-19.1719	0.00212947	0.240578	ncbi_113143562	NC_046646.1	+	19679998	19691137	9002	exon_intron	DPP3	XP_026185054.1 dipeptidyl peptidase 3 [Mastacembelus armatus]	-	-	-	-	GO:0005575//cellular_component;GO:0005622//intracellular anatomical structure;GO:0005634//nucleus;GO:0005654//nucleoplasm;GO:0005737//cytoplasm;GO:0005829//cytosol;GO:0005886//plasma membrane;GO:0016020//membrane;GO:0016604//nuclear body;GO:0016607//nuclear speck;GO:0031974//membrane-enclosed lumen;GO:0031981//nuclear lumen;GO:0043226//organelle;GO:0043227//membrane-bounded organelle;GO:0043229//…	GO:0003674//molecular_function;GO:0003824//catalytic activity;GO:0004177//aminopeptidase activity;GO:0005488//binding;GO:0008233//peptidase activity;GO:0008237//metallopeptidase activity;GO:0008238//exopeptidase activity;GO:0008239//dipeptidyl-peptidase activity;GO:0008270//zinc ion binding;GO:0016787//hydrolase activity;GO:0043167//ion binding;GO:0043169//cation binding;GO:0046872//metal ion bin…	GO:0006508//proteolysis;GO:0006807//nitrogen compound metabolic process;GO:0008150//biological_process;GO:0008152//metabolic process;GO:0019538//protein metabolic process;GO:0043170//macromolecule metabolic process;GO:0044238//primary metabolic process;GO:0071704//organic substance metabolic process;GO:1901564//organonitrogen compound metabolic process	--
novel_circ_004930	8	4	5	0	0	0	429.162	266.081	291.121	0	0	0	328.788	0.001	-18.3268	0.0164503	0.615318	ncbi_113143022	NC_046646.1	+	20284950	20300252	14340	exon_intron	nr3c1	XP_026184226.1 glucocorticoid receptor [Mastacembelus armatus]	Environmental Information Processing	Signaling molecules and interaction	ko04080//Neuroactive ligand-receptor interaction	K05771	GO:0005634//nucleus	GO:0003677//DNA binding;GO:0003700//DNA-binding transcription factor activity;GO:0004883//glucocorticoid receptor activity;GO:0005496//steroid binding;GO:0008270//zinc ion binding;GO:0043565//sequence-specific DNA binding	GO:0006355//regulation of transcription, DNA-templated;GO:0042921//glucocorticoid receptor signaling pathway;GO:0043402//glucocorticoid mediated signaling pathway	ESR-like
novel_circ_004942	5	6	3	0	0	0	268.226	399.122	174.672	0	0	0	280.673	0.001	-18.0985	0.0310943	0.790108	ncbi_113142644	NC_046646.1	+	20631147	20633211	498	annot_exons	sept8a	XP_026183512.1 septin-8-A [Mastacembelus armatus]	Human Diseases;Human Diseases	Infectious disease: bacterial;Infectious disease: bacterial	ko05131//Shigellosis;ko05100//Bacterial invasion of epithelial cells	K16939;K16939	GO:0005575//cellular_component;GO:0005622//intracellular anatomical structure;GO:0005737//cytoplasm;GO:0005856//cytoskeleton;GO:0009898//cytoplasmic side of plasma membrane;GO:0043209//myelin sheath;GO:0043226//organelle;GO:0043228//non-membrane-bounded organelle;GO:0043229//intracellular organelle;GO:0043232//intracellular non-membrane-bounded organelle;GO:0055052//ATP-binding cassette (ABC) tra…	GO:0000166//nucleotide binding;GO:0001882//nucleoside binding;GO:0001883//purine nucleoside binding;GO:0003674//molecular_function;GO:0003723//RNA binding;GO:0003724//RNA helicase activity;GO:0003924//GTPase activity;GO:0005488//binding;GO:0005524//ATP binding;GO:0005525//GTP binding;GO:0016818//hydrolase activity, acting on acid anhydrides, in phosphorus-containing anhydrides;GO:0017076//purine …	GO:0008150//biological_process;GO:0009306//protein secretion;GO:0015888//thiamine transport;GO:0019634//organic phosphonate metabolic process;GO:0030974//thiamine pyrophosphate transmembrane transport;GO:0032297//negative regulation of DNA-dependent DNA replication initiation;GO:0042254//ribosome biogenesis	--
novel_circ_004950	0	0	0	0	7	9	0	0	0	0	816.898	1218.36	0.001	678.418	19.3718	0.0184924	0.639088	NA	NC_046646.1	+	20786807	20810922	24116	intergenic	-	-	-	-	-	-	-	-	-	-
novel_circ_004951	0	0	0	2	5	4	0	0	0	247.831	583.499	541.492	0.001	457.607	18.8038	0.00872859	0.458254	NA	NC_046646.1	+	20810167	20810922	756	intergenic	-	-	-	-	-	-	-	-	-	-
novel_circ_004972	24	12	14	0	1	0	1287.48	798.244	815.138	0	116.7	0	966.956	38.8999	-4.63561	0.00394053	0.31498	ncbi_113143228	NC_046646.1	-	21878494	21882561	312	annot_exons	FSTL4	XP_026184516.1 follistatin-related protein 4 isoform X1 [Mastacembelus armatus]	-	-	-	-	GO:0005575//cellular_component;GO:0005576//extracellular region;GO:0005622//intracellular anatomical structure;GO:0005737//cytoplasm;GO:0012505//endomembrane system;GO:0030141//secretory granule;GO:0031410//cytoplasmic vesicle;GO:0031982//vesicle;GO:0043226//organelle;GO:0043227//membrane-bounded organelle;GO:0043229//intracellular organelle;GO:0097708//intracellular vesicle;GO:0099503//secretory…	GO:0003674//molecular_function;GO:0005488//binding;GO:0005509//calcium ion binding;GO:0005515//protein binding;GO:0019838//growth factor binding;GO:0043121//neurotrophin binding;GO:0043167//ion binding;GO:0043169//cation binding;GO:0046872//metal ion binding;GO:0048403//brain-derived neurotrophic factor binding	GO:0001558//regulation of cell growth;GO:0007275//multicellular organism development;GO:0007399//nervous system development;GO:0008150//biological_process;GO:0008361//regulation of cell size;GO:0009966//regulation of signal transduction;GO:0009968//negative regulation of signal transduction;GO:0009987//cellular process;GO:0010646//regulation of cell communication;GO:0010648//negative regulation o…	--
novel_circ_004990	1	4	11	0	0	0	53.6452	266.081	640.466	0	0	0	320.064	0.001	-18.288	0.0455972	0.99217	ncbi_113142517	NC_046646.1	-	22641137	22648792	351	annot_exons	Larp1	XP_026183320.1 la-related protein 1 isoform X1 [Mastacembelus armatus]	-	-	-	-	GO:0005575//cellular_component;GO:0005622//intracellular anatomical structure;GO:0005737//cytoplasm;GO:0005844//polysome;GO:0010494//cytoplasmic stress granule;GO:0031931//TORC1 complex;GO:0032991//protein-containing complex;GO:0035770//ribonucleoprotein granule;GO:0036464//cytoplasmic ribonucleoprotein granule;GO:0038201//TOR complex;GO:0043226//organelle;GO:0043228//non-membrane-bounded organel…	GO:0000339//RNA cap binding;GO:0003674//molecular_function;GO:0003676//nucleic acid binding;GO:0003723//RNA binding;GO:0003729//mRNA binding;GO:0003730//mRNA 3'-UTR binding;GO:0005488//binding;GO:0005515//protein binding;GO:0008190//eukaryotic initiation factor 4E binding;GO:0008494//translation activator activity;GO:0031369//translation initiation factor binding;GO:0045182//translation regulator…	GO:0006412//translation;GO:0006413//translational initiation;GO:0006417//regulation of translation;GO:0006518//peptide metabolic process;GO:0006807//nitrogen compound metabolic process;GO:0006950//response to stress;GO:0007154//cell communication;GO:0007165//signal transduction;GO:0008150//biological_process;GO:0008152//metabolic process;GO:0008283//cell population proliferation;GO:0009058//biosy…	--
novel_circ_005022	20	10	14	0	0	0	1072.9	665.203	815.138	0	0	0	851.082	0.001	-19.6989	0.000487889	0.0923701	ncbi_113143582	NC_046646.1	-	3766139	3773825	662	annot_exons	Picalm	XP_026185098.1 phosphatidylinositol-binding clathrin assembly protein-like isoform X1 [Mastacembelus armatus]	-	-	-	-	-	GO:0005543//phospholipid binding	-	--
novel_circ_005023	104	110	118	0	2	2	5579.1	7317.24	6870.45	0	233.399	270.746	6588.93	168.048	-5.29309	1.02822e-05	0.00746231	ncbi_113143582	NC_046646.1	-	3766144	3773825	657	annot_exons	Picalm	XP_026185098.1 phosphatidylinositol-binding clathrin assembly protein-like isoform X1 [Mastacembelus armatus]	-	-	-	-	-	GO:0005543//phospholipid binding	-	--
novel_circ_005042	20	19	22	0	0	0	1072.9	1263.89	1280.93	0	0	0	1205.91	0.001	-20.2017	7.31544e-05	0.0277001	ncbi_113143023	NC_046646.1	-	5646497	5729750	953	annot_exons	AUTS2	XP_026184228.1 autism susceptibility gene 2 protein isoform X1 [Mastacembelus armatus]	-	-	-	-	GO:0005575//cellular_component;GO:0005622//intracellular anatomical structure;GO:0005634//nucleus;GO:0005737//cytoplasm;GO:0005856//cytoskeleton;GO:0030424//axon;GO:0030426//growth cone;GO:0030427//site of polarized growth;GO:0042995//cell projection;GO:0043005//neuron projection;GO:0043226//organelle;GO:0043227//membrane-bounded organelle;GO:0043228//non-membrane-bounded organelle;GO:0043229//in…	GO:0003674//molecular_function;GO:0003682//chromatin binding;GO:0005488//binding	GO:0000902//cell morphogenesis;GO:0000904//cell morphogenesis involved in differentiation;GO:0001764//neuron migration;GO:0002009//morphogenesis of an epithelium;GO:0002165//instar larval or pupal development;GO:0006139//nucleobase-containing compound metabolic process;GO:0006351//transcription, DNA-templated;GO:0006355//regulation of transcription, DNA-templated;GO:0006357//regulation of transcr…	--
novel_circ_005047	7	0	0	4	12	10	375.516	0	0	495.663	1400.4	1353.73	125.172	1083.26	3.1134	0.048933	1	ncbi_113142795	NC_046646.1	-	5965054	5990567	550	annot_exons	Med13	XP_026183858.1 mediator of RNA polymerase II transcription subunit 13 isoform X1 [Mastacembelus armatus]	Organismal Systems	Endocrine system	ko04919//Thyroid hormone signaling pathway	K15164	GO:0016592//mediator complex	GO:0003712//transcription coregulator activity	GO:0006357//regulation of transcription by RNA polymerase II	--
novel_circ_005048	6	0	12	60	42	49	321.871	0	698.69	7434.94	4901.39	6633.27	340.187	6323.2	4.21626	0.0010803	0.144743	ncbi_113142795	NC_046646.1	-	5979767	5990567	404	annot_exons	Med13	XP_026183858.1 mediator of RNA polymerase II transcription subunit 13 isoform X1 [Mastacembelus armatus]	Organismal Systems	Endocrine system	ko04919//Thyroid hormone signaling pathway	K15164	GO:0016592//mediator complex	GO:0003712//transcription coregulator activity	GO:0006357//regulation of transcription by RNA polymerase II	--
novel_circ_005060	0	0	0	9	9	5	0	0	0	1115.24	1050.3	676.865	0.001	947.468	19.8537	0.000366373	0.077823	ncbi_113142718	NC_046646.1	+	6615442	6617197	1112	annot_exons	Tspoap1	XP_026183668.1 peripheral-type benzodiazepine receptor-associated protein 1 isoform X1 [Mastacembelus armatus]	-	-	-	-	GO:0005575//cellular_component;GO:0005622//intracellular anatomical structure;GO:0005737//cytoplasm;GO:0005739//mitochondrion;GO:0005740//mitochondrial envelope;GO:0005829//cytosol;GO:0005856//cytoskeleton;GO:0005938//cell cortex;GO:0016021//integral component of membrane;GO:0030863//cortical cytoskeleton;GO:0043226//organelle;GO:0043227//membrane-bounded organelle;GO:0043228//non-membrane-bounde…	GO:0003674//molecular_function;GO:0005102//signaling receptor binding;GO:0005488//binding;GO:0005515//protein binding;GO:0030156//benzodiazepine receptor binding	GO:0006629//lipid metabolic process;GO:0006694//steroid biosynthetic process;GO:0006700//C21-steroid hormone biosynthetic process;GO:0006996//organelle organization;GO:0007010//cytoskeleton organization;GO:0007154//cell communication;GO:0007267//cell-cell signaling;GO:0007268//chemical synaptic transmission;GO:0007274//neuromuscular synaptic transmission;GO:0008150//biological_process;GO:0008152/…	--
novel_circ_005087	0	0	0	3	4	6	0	0	0	371.747	466.799	812.238	0.001	550.261	19.0698	0.00443266	0.327729	ncbi_113143272	NC_046646.1	+	8359799	8390592	29867	exon_intron	PCDH1	XP_026184586.1 protocadherin-1-like [Mastacembelus armatus]	-	-	-	-	GO:0016020//membrane	GO:0005509//calcium ion binding	GO:0007156//homophilic cell adhesion via plasma membrane adhesion molecules	--
novel_circ_005130	3	0	0	11	6	6	160.936	0	0	1363.07	700.198	812.238	53.6452	958.503	4.15926	0.00733786	0.424655	ncbi_113132120	NC_046647.1	+	11666205	11669945	333	annot_exons	eys	XP_026165768.1 protein eyes shut homolog [Mastacembelus armatus]	-	-	-	-	GO:0005575//cellular_component;GO:0005576//extracellular region;GO:0005615//extracellular space;GO:0005929//cilium;GO:0009986//cell surface;GO:0042995//cell projection;GO:0043226//organelle;GO:0097730//non-motile cilium;GO:0120025//plasma membrane bounded cell projection	GO:0003674//molecular_function;GO:0005198//structural molecule activity;GO:0005201//extracellular matrix structural constituent;GO:0005488//binding;GO:0005509//calcium ion binding;GO:0005515//protein binding;GO:0043167//ion binding;GO:0043169//cation binding;GO:0046872//metal ion binding	GO:0000902//cell morphogenesis;GO:0001654//eye development;GO:0001745//compound eye morphogenesis;GO:0001751//compound eye photoreceptor cell differentiation;GO:0001754//eye photoreceptor cell differentiation;GO:0003008//system process;GO:0006950//response to stress;GO:0006996//organelle organization;GO:0007275//multicellular organism development;GO:0007399//nervous system development;GO:0007423/…	--
novel_circ_005141	8	9	3	0	0	0	429.162	598.683	174.672	0	0	0	400.839	0.001	-18.6127	0.0136182	0.566534	ncbi_113132074	NC_046647.1	+	1213392	1243479	581	annot_exons	Hspa12a	XP_026165670.1 heat shock 70 kDa protein 12A isoform X1 [Mastacembelus armatus]	-	-	-	-	-	GO:0005515//protein binding;GO:0005524//ATP binding;GO:0016887//ATP hydrolysis activity;GO:0051082//unfolded protein binding	GO:0006457//protein folding;GO:0006950//response to stress	--
novel_circ_005166	0	0	0	4	3	1	0	0	0	495.663	350.099	135.373	0.001	327.045	18.3191	0.0270432	0.767165	ncbi_113131843	NC_046647.1	+	13923891	13927557	456	annot_exons	Grid1	XP_026165336.1 glutamate receptor ionotropic, delta-1 [Mastacembelus armatus]	Environmental Information Processing	Signaling molecules and interaction	ko04080//Neuroactive ligand-receptor interaction	K05206	GO:0016020//membrane	GO:0004970//ionotropic glutamate receptor activity;GO:0015276//ligand-gated ion channel activity	-	--
novel_circ_005220	17	11	4	0	0	0	911.968	731.724	232.897	0	0	0	625.529	0.001	-19.2547	0.003712	0.31498	ncbi_113132130	NC_046647.1	-	16669030	16669621	592	exon_intron	KCNMA1	XP_026165787.1 calcium-activated potassium channel subunit alpha-1-like [Mastacembelus armatus]	Environmental Information Processing;Organismal Systems;Organismal Systems;Organismal Systems;Organismal Systems;Organismal Systems	Signal transduction;Circulatory system;Digestive system;Endocrine system;Digestive system;Endocrine system	ko04022//cGMP-PKG signaling pathway;ko04270//Vascular smooth muscle contraction;ko04972//Pancreatic secretion;ko04911//Insulin secretion;ko04970//Salivary secretion;ko04924//Renin secretion	K04936;K04936;K04936;K04936;K04936;K04936	GO:0005575//cellular_component;GO:0005576//extracellular region;GO:0005615//extracellular space;GO:0005622//intracellular anatomical structure;GO:0005737//cytoplasm;GO:0005783//endoplasmic reticulum;GO:0005789//endoplasmic reticulum membrane;GO:0005886//plasma membrane;GO:0005887//integral component of plasma membrane;GO:0005901//caveola;GO:0008076//voltage-gated potassium channel complex;GO:0009…	GO:0003674//molecular_function;GO:0003779//actin binding;GO:0005215//transporter activity;GO:0005216//ion channel activity;GO:0005227//calcium activated cation channel activity;GO:0005244//voltage-gated ion channel activity;GO:0005249//voltage-gated potassium channel activity;GO:0005261//cation channel activity;GO:0005267//potassium channel activity;GO:0005488//binding;GO:0005515//protein binding…	GO:0001508//action potential;GO:0001666//response to hypoxia;GO:0002065//columnar/cuboidal epithelial cell differentiation;GO:0003008//system process;GO:0003012//muscle system process;GO:0003013//circulatory system process;GO:0003014//renal system process;GO:0003018//vascular process in circulatory system;GO:0006810//transport;GO:0006811//ion transport;GO:0006812//cation transport;GO:0006813//pot…	--
novel_circ_005243	68	65	83	8	16	6	3647.87	4323.82	4832.61	991.326	1867.2	812.238	4268.1	1223.59	-1.80248	0.0268331	0.767165	ncbi_113131776	NC_046647.1	-	17970971	17976935	369	annot_exons	Sdccag8	XP_026165209.1 serologically defined colon cancer antigen 8 isoform X1 [Mastacembelus armatus]	-	-	-	-	GO:0005575//cellular_component;GO:0005622//intracellular anatomical structure;GO:0005737//cytoplasm;GO:0005813//centrosome;GO:0005814//centriole;GO:0005815//microtubule organizing center;GO:0005829//cytosol;GO:0005856//cytoskeleton;GO:0005911//cell-cell junction;GO:0015630//microtubule cytoskeleton;GO:0030054//cell junction;GO:0034451//centriolar satellite;GO:0043226//organelle;GO:0043228//non-me…	GO:0005524//ATP binding	GO:0000086//G2/M transition of mitotic cell cycle;GO:0000226//microtubule cytoskeleton organization;GO:0000278//mitotic cell cycle;GO:0001764//neuron migration;GO:0006928//movement of cell or subcellular component;GO:0006996//organelle organization;GO:0007010//cytoskeleton organization;GO:0007017//microtubule-based process;GO:0007049//cell cycle;GO:0007059//chromosome segregation;GO:0007098//cent…	--
novel_circ_005248	0	0	0	3	13	3	0	0	0	371.747	1517.1	406.119	0.001	764.988	19.5451	0.00291045	0.288035	ncbi_113131659	NC_046647.1	+	18057501	18077134	466	annot_exons	Arid5b	XP_026164977.1 AT-rich interactive domain-containing protein 5B [Mastacembelus armatus]	-	-	-	-	GO:0005575//cellular_component;GO:0005622//intracellular anatomical structure;GO:0005634//nucleus;GO:0043226//organelle;GO:0043227//membrane-bounded organelle;GO:0043229//intracellular organelle;GO:0043231//intracellular membrane-bounded organelle	GO:0001067//transcription regulatory region nucleic acid binding;GO:0003674//molecular_function;GO:0003676//nucleic acid binding;GO:0003677//DNA binding;GO:0003712//transcription coregulator activity;GO:0003713//transcription coactivator activity;GO:0005488//binding;GO:0097159//organic cyclic compound binding;GO:0140110//transcription regulator activity;GO:1901363//heterocyclic compound binding	GO:0006139//nucleobase-containing compound metabolic process;GO:0006351//transcription, DNA-templated;GO:0006355//regulation of transcription, DNA-templated;GO:0006357//regulation of transcription by RNA polymerase II;GO:0006725//cellular aromatic compound metabolic process;GO:0006807//nitrogen compound metabolic process;GO:0007275//multicellular organism development;GO:0008150//biological_proces…	ARID
novel_circ_005250	0	0	0	6	5	2	0	0	0	743.494	583.499	270.746	0.001	532.58	19.0226	0.00513674	0.360489	ncbi_113131659	NC_046647.1	+	18076904	18077134	231	one_exon	Arid5b	XP_026164977.1 AT-rich interactive domain-containing protein 5B [Mastacembelus armatus]	-	-	-	-	GO:0005575//cellular_component;GO:0005622//intracellular anatomical structure;GO:0005634//nucleus;GO:0043226//organelle;GO:0043227//membrane-bounded organelle;GO:0043229//intracellular organelle;GO:0043231//intracellular membrane-bounded organelle	GO:0001067//transcription regulatory region nucleic acid binding;GO:0003674//molecular_function;GO:0003676//nucleic acid binding;GO:0003677//DNA binding;GO:0003712//transcription coregulator activity;GO:0003713//transcription coactivator activity;GO:0005488//binding;GO:0097159//organic cyclic compound binding;GO:0140110//transcription regulator activity;GO:1901363//heterocyclic compound binding	GO:0006139//nucleobase-containing compound metabolic process;GO:0006351//transcription, DNA-templated;GO:0006355//regulation of transcription, DNA-templated;GO:0006357//regulation of transcription by RNA polymerase II;GO:0006725//cellular aromatic compound metabolic process;GO:0006807//nitrogen compound metabolic process;GO:0007275//multicellular organism development;GO:0008150//biological_proces…	ARID
novel_circ_005316	0	0	0	2	1	4	0	0	0	247.831	116.7	541.492	0.001	302.008	18.2042	0.0382706	0.872509	ncbi_113131736	NC_046647.1	+	22302003	22305222	1932	annot_exons	RTN4	XP_026165114.1 reticulon-4 isoform X1 [Mastacembelus armatus]	Human Diseases	Neurodegenerative disease	ko05010//Alzheimer disease	K20720	GO:0005575//cellular_component;GO:0005622//intracellular anatomical structure;GO:0005634//nucleus;GO:0005635//nuclear envelope;GO:0005737//cytoplasm;GO:0005783//endoplasmic reticulum;GO:0005789//endoplasmic reticulum membrane;GO:0005886//plasma membrane;GO:0012505//endomembrane system;GO:0014069//postsynaptic density;GO:0016020//membrane;GO:0016021//integral component of membrane;GO:0030176//inte…	GO:0003674//molecular_function;GO:0005488//binding;GO:0005515//protein binding;GO:0019899//enzyme binding;GO:0031625//ubiquitin protein ligase binding;GO:0044389//ubiquitin-like protein ligase binding;GO:0044877//protein-containing complex binding	GO:0001525//angiogenesis;GO:0001558//regulation of cell growth;GO:0001568//blood vessel development;GO:0001837//epithelial to mesenchymal transition;GO:0001944//vasculature development;GO:0003007//heart morphogenesis;GO:0006915//apoptotic process;GO:0006928//movement of cell or subcellular component;GO:0006996//organelle organization;GO:0006997//nucleus organization;GO:0006999//nuclear pore organ…	--
novel_circ_005339	13	6	22	0	0	0	697.387	399.122	1280.93	0	0	0	792.48	0.001	-19.596	0.00134582	0.172364	ncbi_113132193	NC_046647.1	-	23461203	23462411	387	annot_exons	GFRA1	XP_026165933.1 GDNF family receptor alpha-1-like [Mastacembelus armatus]	-	-	-	-	-	-	-	--
novel_circ_005352	2	0	0	1	8	4	107.29	0	0	123.916	933.598	541.492	35.7635	533.002	3.89758	0.034685	0.841424	ncbi_113131885	NC_046647.1	+	2951212	2970552	1058	annot_exons	NT5C2	XP_026165408.1 cytosolic purine 5'-nucleotidase-like isoform X1 [Mastacembelus armatus]	Metabolism;Metabolism;Metabolism;Metabolism	Global and overview maps;Nucleotide metabolism;Nucleotide metabolism;Metabolism of cofactors and vitamins	ko01100//Metabolic pathways;ko00230//Purine metabolism;ko00240//Pyrimidine metabolism;ko00760//Nicotinate and nicotinamide metabolism	K01081;K01081;K01081;K01081	-	-	-	--
novel_circ_005428	15	12	13	0	0	0	804.678	798.244	756.914	0	0	0	786.612	0.001	-19.5853	0.00054585	0.0958654	ncbi_113131632	NC_046647.1	+	7079483	7079818	336	one_exon	Bag3	XP_026164907.1 BAG family molecular chaperone regulator 3 [Mastacembelus armatus]	-	-	-	-	GO:0005575//cellular_component;GO:0005622//intracellular anatomical structure;GO:0005634//nucleus;GO:0005737//cytoplasm;GO:0005829//cytosol;GO:0005886//plasma membrane;GO:0016020//membrane;GO:0030016//myofibril;GO:0030017//sarcomere;GO:0030018//Z disc;GO:0031674//I band;GO:0042995//cell projection;GO:0043005//neuron projection;GO:0043226//organelle;GO:0043227//membrane-bounded organelle;GO:004322…	GO:0000166//nucleotide binding;GO:0000774//adenyl-nucleotide exchange factor activity;GO:0003674//molecular_function;GO:0005488//binding;GO:0005515//protein binding;GO:0017076//purine nucleotide binding;GO:0030234//enzyme regulator activity;GO:0030554//adenyl nucleotide binding;GO:0036094//small molecule binding;GO:0044877//protein-containing complex binding;GO:0051087//chaperone binding;GO:00605…	GO:0000122//negative regulation of transcription by RNA polymerase II;GO:0006355//regulation of transcription, DNA-templated;GO:0006357//regulation of transcription by RNA polymerase II;GO:0006457//protein folding;GO:0006915//apoptotic process;GO:0006950//response to stress;GO:0007154//cell communication;GO:0007165//signal transduction;GO:0007166//cell surface receptor signaling pathway;GO:000727…	--
novel_circ_005431	0	21	12	0	0	0	0	1396.93	698.69	0	0	0	698.539	0.001	-19.414	0.0196895	0.66592	NA	NC_046647.1	+	7327229	7328012	784	intergenic	-	-	-	-	-	-	-	-	-	-
novel_circ_005440	1	3	3	16	14	15	53.6452	199.561	174.672	1982.65	1633.8	2030.59	142.626	1882.35	3.72222	0.000328028	0.0732511	ncbi_113132152	NC_046647.1	-	7765269	7768687	403	annot_exons	Cdh23	XP_026165849.1 cadherin-23 [Mastacembelus armatus]	-	-	-	-	GO:0001917//photoreceptor inner segment;GO:0005575//cellular_component;GO:0005622//intracellular anatomical structure;GO:0005813//centrosome;GO:0005815//microtubule organizing center;GO:0005856//cytoskeleton;GO:0005886//plasma membrane;GO:0005887//integral component of plasma membrane;GO:0005929//cilium;GO:0015630//microtubule cytoskeleton;GO:0016020//membrane;GO:0016021//integral component of me…	GO:0003674//molecular_function;GO:0005488//binding;GO:0005509//calcium ion binding;GO:0005515//protein binding;GO:0043167//ion binding;GO:0043169//cation binding;GO:0046872//metal ion binding;GO:0047485//protein N-terminus binding;GO:0099106//ion channel regulator activity	GO:0000902//cell morphogenesis;GO:0000904//cell morphogenesis involved in differentiation;GO:0001894//tissue homeostasis;GO:0001895//retina homeostasis;GO:0002064//epithelial cell development;GO:0002065//columnar/cuboidal epithelial cell differentiation;GO:0002066//columnar/cuboidal epithelial cell development;GO:0002093//auditory receptor cell morphogenesis;GO:0003008//system process;GO:0006810/…	--
novel_circ_005452	9	2	6	0	0	0	482.807	133.041	349.345	0	0	0	321.731	0.001	-18.2955	0.022374	0.698405	NA	NC_046647.1	-	8380601	8382171	1571	intergenic	-	-	-	-	-	-	-	-	-	-
novel_circ_005520	0	0	0	14	17	2	0	0	0	1734.82	1983.9	270.746	0.001	1329.82	20.3428	0.000672313	0.102722	ncbi_113122589	NC_046648.1	-	12899531	12957734	58204	exon_intron	PREB	XP_026149824.1 prolactin regulatory element-binding protein isoform X1 [Mastacembelus armatus]	Genetic Information Processing	Folding, sorting and degradation	ko04141//Protein processing in endoplasmic reticulum	K14003	GO:0000139//Golgi membrane;GO:0005575//cellular_component;GO:0005622//intracellular anatomical structure;GO:0005634//nucleus;GO:0005737//cytoplasm;GO:0005783//endoplasmic reticulum;GO:0005789//endoplasmic reticulum membrane;GO:0005794//Golgi apparatus;GO:0009523//photosystem II;GO:0009539//photosystem II reaction center;GO:0012505//endomembrane system;GO:0016020//membrane;GO:0016021//integral com…	GO:0000981//DNA-binding transcription factor activity, RNA polymerase II-specific;GO:0001228//DNA-binding transcription activator activity, RNA polymerase II-specific;GO:0003674//molecular_function;GO:0003676//nucleic acid binding;GO:0003677//DNA binding;GO:0003700//DNA-binding transcription factor activity;GO:0005085//guanyl-nucleotide exchange factor activity;GO:0005096//GTPase activator activi…	GO:0000902//cell morphogenesis;GO:0002790//peptide secretion;GO:0003400//regulation of COPII vesicle coating;GO:0006139//nucleobase-containing compound metabolic process;GO:0006351//transcription, DNA-templated;GO:0006355//regulation of transcription, DNA-templated;GO:0006357//regulation of transcription by RNA polymerase II;GO:0006366//transcription by RNA polymerase II;GO:0006725//cellular arom…	--
novel_circ_005534	7	9	5	0	0	0	375.516	598.683	291.121	0	0	0	421.773	0.001	-18.6861	0.00859488	0.458254	ncbi_113122677	NC_046648.1	-	1388739	1389221	483	one_exon	PROSER3	XP_026149959.1 proline and serine-rich protein 3 [Mastacembelus armatus]	-	-	-	-	-	-	-	--
novel_circ_005547	2	15	6	0	0	0	107.29	997.805	349.345	0	0	0	484.813	0.001	-18.8871	0.0154355	0.613432	ncbi_113136499	NC_046648.1	-	15333853	15397228	55923	exon_intron	OTOA	XP_026173156.1 otoancorin isoform X1 [Mastacembelus armatus]	-	-	-	-	-	-	-	--
novel_circ_005578	11	2	4	0	0	0	590.097	133.041	232.897	0	0	0	318.678	0.001	-18.2817	0.0321869	0.805505	ncbi_113136591	NC_046648.1	+	17445670	17453941	8272	antisense	Gnb3	XP_026173321.1 guanine nucleotide-binding protein G(I)/G(S)/G(T) subunit beta-3 [Mastacembelus armatus]	Human Diseases;Environmental Information Processing;Human Diseases;Environmental Information Processing;Human Diseases;Human Diseases;Organismal Systems;Organismal Systems;Environmental Information Processing;Human Diseases;Organismal Systems;Organismal Systems;Organismal Systems;Organismal Systems;Organismal Systems;Organismal Systems;Organismal Systems;Human Diseases;Organismal Systems	Cancer: overview;Signal transduction;Infectious disease: viral;Signal transduction;Infectious disease: viral;Infectious disease: viral;Immune system;Nervous system;Signal transduction;Substance dependence;Nervous system;Endocrine system;Nervous system;Nervous system;Environmental adaptation;Nervous system;Nervous system;Substance dependence;Sensory system	ko05200//Pathways in cancer;ko04151//PI3K-Akt signaling pathway;ko05163//Human cytomegalovirus infection;ko04014//Ras signaling pathway;ko05170//Human immunodeficiency virus 1 infection;ko05167//Kaposi sarcoma-associated herpesvirus infection;ko04062//Chemokine signaling pathway;ko04728//Dopaminergic synapse;ko04371//Apelin signaling pathway;ko05034//Alcoholism;ko04723//Retrograde endocannabinoid…	K07825;K07825;K07825;K07825;K07825;K07825;K07825;K07825;K07825;K07825;K07825;K07825;K07825;K07825;K07825;K07825;K07825;K07825;K07825	-	GO:0005515//protein binding	-	--
novel_circ_005588	103	38	27	0	0	0	5525.45	2527.77	1572.05	0	0	0	3208.43	0.001	-21.6134	7.95977e-06	0.00630196	ncbi_113136530	NC_046648.1	+	17939707	17943700	3994	one_exon	Cic	XP_026173198.1 protein capicua homolog isoform X1 [Mastacembelus armatus]	Human Diseases;Environmental Information Processing	Neurodegenerative disease;Signal transduction	ko05017//Spinocerebellar ataxia;ko04013//MAPK signaling pathway - fly	K20225;K20225	-	-	-	HMG
novel_circ_005589	14	0	11	0	0	0	751.033	0	640.466	0	0	0	463.833	0.001	-18.8232	0.0359166	0.85698	ncbi_113136530	NC_046648.1	+	17939707	17945797	6091	exon_intron	Cic	XP_026173198.1 protein capicua homolog isoform X1 [Mastacembelus armatus]	Human Diseases;Environmental Information Processing	Neurodegenerative disease;Signal transduction	ko05017//Spinocerebellar ataxia;ko04013//MAPK signaling pathway - fly	K20225;K20225	-	-	-	HMG
novel_circ_005594	27	11	11	2	0	0	1448.42	731.724	640.466	247.831	0	0	940.203	82.6105	-3.50858	0.0200587	0.672188	ncbi_113136747	NC_046648.1	+	18094209	18102264	8056	antisense	Ceacam20	XP_026173567.1 carcinoembryonic antigen-related cell adhesion molecule 18-like [Mastacembelus armatus]	-	-	-	-	GO:0016021//integral component of membrane	-	GO:0007155//cell adhesion;GO:0051216//cartilage development	--
novel_circ_005600	0	0	0	0	57	0	0	0	0	0	6651.88	0	0.001	2217.29	21.0804	0.0239616	0.727114	ncbi_113136388	NC_046648.1	+	18461162	18461485	324	one_exon	apoeb	XP_026172946.1 apolipoprotein Eb-like [Mastacembelus armatus]	Human Diseases;Organismal Systems	Neurodegenerative disease;Digestive system	ko05010//Alzheimer disease;ko04979//Cholesterol metabolism	K04524;K04524	GO:0000276//mitochondrial proton-transporting ATP synthase complex, coupling factor F(o);GO:0005575//cellular_component;GO:0005576//extracellular region;GO:0005615//extracellular space;GO:0016021//integral component of membrane;GO:0019028//viral capsid;GO:0019031//viral envelope;GO:0032991//protein-containing complex;GO:0032994//protein-lipid complex;GO:0034358//plasma lipoprotein particle;GO:003…	GO:0001540//amyloid-beta binding;GO:0003674//molecular_function;GO:0003690//double-stranded DNA binding;GO:0003824//catalytic activity;GO:0005102//signaling receptor binding;GO:0005198//structural molecule activity;GO:0005215//transporter activity;GO:0005319//lipid transporter activity;GO:0005488//binding;GO:0005496//steroid binding;GO:0005515//protein binding;GO:0005543//phospholipid binding;GO:…	GO:0000742//karyogamy involved in conjugation with cellular fusion;GO:0001558//regulation of cell growth;GO:0006066//alcohol metabolic process;GO:0006629//lipid metabolic process;GO:0006638//neutral lipid metabolic process;GO:0006639//acylglycerol metabolic process;GO:0006641//triglyceride metabolic process;GO:0006694//steroid biosynthetic process;GO:0006695//cholesterol biosynthetic process;GO:0…	--
novel_circ_005605	8	3	11	0	0	0	429.162	199.561	640.466	0	0	0	423.063	0.001	-18.6905	0.010737	0.500334	ncbi_113136340	NC_046648.1	-	18972519	18974588	445	annot_exons	MTF1	XP_026172847.1 metal regulatory transcription factor 1 [Mastacembelus armatus]	-	-	-	-	GO:0005575//cellular_component;GO:0005622//intracellular anatomical structure;GO:0005634//nucleus;GO:0005654//nucleoplasm;GO:0005737//cytoplasm;GO:0031974//membrane-enclosed lumen;GO:0031981//nuclear lumen;GO:0043226//organelle;GO:0043227//membrane-bounded organelle;GO:0043229//intracellular organelle;GO:0043231//intracellular membrane-bounded organelle;GO:0043233//organelle lumen;GO:0070013//int…	GO:0000976//transcription cis-regulatory region binding;GO:0000977//RNA polymerase II transcription regulatory region sequence-specific DNA binding;GO:0000978//RNA polymerase II cis-regulatory region sequence-specific DNA binding;GO:0000981//DNA-binding transcription factor activity, RNA polymerase II-specific;GO:0000987//cis-regulatory region sequence-specific DNA binding;GO:0001067//transcripti…	GO:0006139//nucleobase-containing compound metabolic process;GO:0006351//transcription, DNA-templated;GO:0006355//regulation of transcription, DNA-templated;GO:0006357//regulation of transcription by RNA polymerase II;GO:0006366//transcription by RNA polymerase II;GO:0006725//cellular aromatic compound metabolic process;GO:0006807//nitrogen compound metabolic process;GO:0006873//cellular ion home…	zf-C2H2
novel_circ_005642	0	0	0	8	0	2	0	0	0	991.326	0	270.746	0.001	420.691	18.6824	0.0490304	1	ncbi_113136133	NC_046648.1	-	21180079	21182611	637	annot_exons	lmna	XP_026172409.1 lamin [Mastacembelus armatus]	Cellular Processes;Human Diseases;Human Diseases;Human Diseases	Cell growth and death;Cardiovascular disease;Cardiovascular disease;Cardiovascular disease	ko04210//Apoptosis;ko05414//Dilated cardiomyopathy;ko05410//Hypertrophic cardiomyopathy;ko05412//Arrhythmogenic right ventricular cardiomyopathy	K12641;K12641;K12641;K12641	-	GO:0005524//ATP binding;GO:0008855//exodeoxyribonuclease VII activity	GO:0006606//protein import into nucleus;GO:0007059//chromosome segregation;GO:0030261//chromosome condensation	--
novel_circ_005647	10	14	30	0	0	0	536.452	931.285	1746.72	0	0	0	1071.49	0.001	-20.0312	0.000427182	0.0846903	ncbi_113136377	NC_046648.1	-	21414732	21416160	534	annot_exons	Sv2a	XP_026172927.1 synaptic vesicle glycoprotein 2A [Mastacembelus armatus]	Environmental Information Processing	Signaling molecules and interaction	ko04512//ECM-receptor interaction	K06258	GO:0005887//integral component of plasma membrane;GO:0016021//integral component of membrane	GO:0008028//monocarboxylic acid transmembrane transporter activity;GO:0015114//phosphate ion transmembrane transporter activity;GO:0015295//solute:proton symporter activity;GO:0015514//nitrite efflux transmembrane transporter activity;GO:0022857//transmembrane transporter activity;GO:0042910//xenobiotic transmembrane transporter activity;GO:0051119//sugar transmembrane transporter activity	GO:0006810//transport;GO:0006817//phosphate ion transport;GO:0008643//carbohydrate transport;GO:0015707//nitrite transport;GO:0015718//monocarboxylic acid transport;GO:0042908//xenobiotic transport;GO:0055085//transmembrane transport	--
novel_circ_005685	0	0	0	3	9	0	0	0	0	371.747	1050.3	0	0.001	474.015	18.8546	0.0358205	0.85698	ncbi_113136401	NC_046648.1	-	22906965	22917421	610	annot_exons	DGKB	XP_026172981.1 diacylglycerol kinase beta isoform X1 [Mastacembelus armatus]	Metabolism;Environmental Information Processing;Organismal Systems;Human Diseases;Environmental Information Processing;Metabolism;Metabolism	Global and overview maps;Signal transduction;Development and regeneration;Cancer: overview;Signal transduction;Lipid metabolism;Lipid metabolism	ko01100//Metabolic pathways;ko04072//Phospholipase D signaling pathway;ko04361//Axon regeneration;ko05231//Choline metabolism in cancer;ko04070//Phosphatidylinositol signaling system;ko00564//Glycerophospholipid metabolism;ko00561//Glycerolipid metabolism	K00901;K00901;K00901;K00901;K00901;K00901;K00901	GO:0005575//cellular_component;GO:0005622//intracellular anatomical structure;GO:0005737//cytoplasm;GO:0005829//cytosol;GO:0005886//plasma membrane;GO:0016020//membrane;GO:0071944//cell periphery	GO:0000166//nucleotide binding;GO:0001727//lipid kinase activity;GO:0003674//molecular_function;GO:0003824//catalytic activity;GO:0003951//NAD+ kinase activity;GO:0004143//diacylglycerol kinase activity;GO:0005488//binding;GO:0005509//calcium ion binding;GO:0005524//ATP binding;GO:0016301//kinase activity;GO:0016740//transferase activity;GO:0016772//transferase activity, transferring phosphorus-c…	GO:0001775//cell activation;GO:0006629//lipid metabolic process;GO:0006793//phosphorus metabolic process;GO:0006796//phosphate-containing compound metabolic process;GO:0006950//response to stress;GO:0007154//cell communication;GO:0007165//signal transduction;GO:0007186//G protein-coupled receptor signaling pathway;GO:0007205//protein kinase C-activating G protein-coupled receptor signaling pathwa…	--
novel_circ_005691	0	0	0	12	9	6	0	0	0	1486.99	1050.3	812.238	0.001	1116.51	20.0906	0.000176187	0.0464973	ncbi_113122141	NC_046648.1	+	2346138	2351368	354	annot_exons	COL14A1	XP_026148993.1 collagen alpha-1(XIV) chain-like [Mastacembelus armatus]	Organismal Systems	Digestive system	ko04974//Protein digestion and absorption	K08133	-	GO:0005515//protein binding	-	--
novel_circ_005731	3	7	6	0	0	0	160.936	465.642	349.345	0	0	0	325.308	0.001	-18.3114	0.0204752	0.67545	ncbi_113136146	NC_046648.1	-	24877923	24895451	897	annot_exons	NEK11	XP_033181470.1 serine/threonine-protein kinase Nek11 [Mastacembelus armatus]	-	-	-	-	GO:0005575//cellular_component;GO:0005622//intracellular anatomical structure;GO:0005634//nucleus;GO:0005654//nucleoplasm;GO:0005730//nucleolus;GO:0031974//membrane-enclosed lumen;GO:0031981//nuclear lumen;GO:0043226//organelle;GO:0043227//membrane-bounded organelle;GO:0043228//non-membrane-bounded organelle;GO:0043229//intracellular organelle;GO:0043231//intracellular membrane-bounded organelle;…	GO:0000166//nucleotide binding;GO:0003674//molecular_function;GO:0003824//catalytic activity;GO:0004672//protein kinase activity;GO:0004674//protein serine/threonine kinase activity;GO:0005488//binding;GO:0005524//ATP binding;GO:0016301//kinase activity;GO:0016740//transferase activity;GO:0016772//transferase activity, transferring phosphorus-containing groups;GO:0016773//phosphotransferase activ…	GO:0000075//cell cycle checkpoint signaling;GO:0000077//DNA damage checkpoint signaling;GO:0000278//mitotic cell cycle;GO:0006325//chromatin organization;GO:0006464//cellular protein modification process;GO:0006468//protein phosphorylation;GO:0006793//phosphorus metabolic process;GO:0006796//phosphate-containing compound metabolic process;GO:0006807//nitrogen compound metabolic process;GO:0006950…	--
novel_circ_005752	6	10	12	0	0	0	321.871	665.203	698.69	0	0	0	561.921	0.001	-19.1	0.00314566	0.30105	ncbi_113122213	NC_046648.1	-	2757608	2758670	373	annot_exons	TNFRSF11B	XP_026149146.1 tumor necrosis factor receptor superfamily member 11B isoform X1 [Mastacembelus armatus]	Environmental Information Processing;Organismal Systems	Signaling molecules and interaction;Development and regeneration	ko04060//Cytokine-cytokine receptor interaction;ko04380//Osteoclast differentiation	K05148;K05148	GO:0005575//cellular_component;GO:0005576//extracellular region;GO:0005615//extracellular space;GO:0005886//plasma membrane;GO:0005887//integral component of plasma membrane;GO:0016020//membrane;GO:0016021//integral component of membrane;GO:0031012//extracellular matrix;GO:0031224//intrinsic component of membrane;GO:0031226//intrinsic component of plasma membrane;GO:0071944//cell periphery	GO:0003674//molecular_function;GO:0004888//transmembrane signaling receptor activity;GO:0005031//tumor necrosis factor-activated receptor activity;GO:0005035//death receptor activity;GO:0005102//signaling receptor binding;GO:0005125//cytokine activity;GO:0005488//binding;GO:0005515//protein binding;GO:0030545//signaling receptor regulator activity;GO:0038023//signaling receptor activity;GO:004801…	GO:0001501//skeletal system development;GO:0002237//response to molecule of bacterial origin;GO:0002376//immune system process;GO:0006915//apoptotic process;GO:0006950//response to stress;GO:0006952//defense response;GO:0006954//inflammatory response;GO:0006955//immune response;GO:0007154//cell communication;GO:0007165//signal transduction;GO:0007166//cell surface receptor signaling pathway;GO:00…	--
novel_circ_005757	4	0	2	10	4	8	214.581	0	116.448	1239.16	466.799	1082.98	110.343	929.647	3.07469	0.0237672	0.724727	ncbi_113122757	NC_046648.1	+	2990718	3012438	371	annot_exons	cdkal1	XP_026150082.1 threonylcarbamoyladenosine tRNA methylthiotransferase [Mastacembelus armatus]	-	-	-	-	GO:0005575//cellular_component;GO:0005622//intracellular anatomical structure;GO:0005737//cytoplasm;GO:0005783//endoplasmic reticulum;GO:0005789//endoplasmic reticulum membrane;GO:0005791//rough endoplasmic reticulum;GO:0012505//endomembrane system;GO:0016020//membrane;GO:0016021//integral component of membrane;GO:0019867//outer membrane;GO:0031224//intrinsic component of membrane;GO:0031984//org…	GO:0003674//molecular_function;GO:0003824//catalytic activity;GO:0004076//biotin synthase activity;GO:0005488//binding;GO:0008172//S-methyltransferase activity;GO:0016740//transferase activity;GO:0016782//transferase activity, transferring sulphur-containing groups;GO:0030772//tryptophan 2-C-methyltransferase activity;GO:0035596//methylthiotransferase activity;GO:0035598//N6-threonylcarbomyladeno…	GO:0002064//epithelial cell development;GO:0002065//columnar/cuboidal epithelial cell differentiation;GO:0002066//columnar/cuboidal epithelial cell development;GO:0002067//glandular epithelial cell differentiation;GO:0002068//glandular epithelial cell development;GO:0003309//type B pancreatic cell differentiation;GO:0003323//type B pancreatic cell development;GO:0006139//nucleobase-containing com…	--
novel_circ_005784	9	5	15	0	0	0	482.807	332.602	873.362	0	0	0	562.924	0.001	-19.1026	0.00358669	0.313013	ncbi_113122796	NC_046648.1	-	4489199	4490222	238	annot_exons	RBMS3	XP_026150152.1 RNA-binding motif, single-stranded-interacting protein 3 isoform X1 [Mastacembelus armatus]	-	-	-	-	-	GO:0003676//nucleic acid binding	GO:0008380//RNA splicing	--
novel_circ_005816	10	13	11	0	0	0	536.452	864.764	640.466	0	0	0	680.561	0.001	-19.3764	0.00129131	0.167851	ncbi_113122292	NC_046648.1	-	5420115	5422435	476	annot_exons	ULK4	XP_026149293.1 serine/threonine-protein kinase ULK4 isoform X1 [Mastacembelus armatus]	-	-	-	-	-	GO:0000166//nucleotide binding;GO:0003674//molecular_function;GO:0003824//catalytic activity;GO:0004672//protein kinase activity;GO:0004674//protein serine/threonine kinase activity;GO:0005488//binding;GO:0005515//protein binding;GO:0005524//ATP binding;GO:0016301//kinase activity;GO:0016740//transferase activity;GO:0016772//transferase activity, transferring phosphorus-containing groups;GO:00167…	GO:0000226//microtubule cytoskeleton organization;GO:0001932//regulation of protein phosphorylation;GO:0003341//cilium movement;GO:0003351//epithelial cilium movement involved in extracellular fluid movement;GO:0006464//cellular protein modification process;GO:0006468//protein phosphorylation;GO:0006793//phosphorus metabolic process;GO:0006796//phosphate-containing compound metabolic process;GO:0…	--
novel_circ_005830	0	2	0	2	3	5	0	133.041	0	247.831	350.099	676.865	44.3469	424.932	3.26033	0.0476001	1	ncbi_113122358	NC_046648.1	+	6071733	6081769	372	annot_exons	ZNF407	XP_026149435.1 zinc finger protein 407 isoform X1 [Mastacembelus armatus]	-	-	-	-	GO:0005575//cellular_component;GO:0005622//intracellular anatomical structure;GO:0005634//nucleus;GO:0043226//organelle;GO:0043227//membrane-bounded organelle;GO:0043229//intracellular organelle;GO:0043231//intracellular membrane-bounded organelle	GO:0000981//DNA-binding transcription factor activity, RNA polymerase II-specific;GO:0003674//molecular_function;GO:0003676//nucleic acid binding;GO:0003677//DNA binding;GO:0003700//DNA-binding transcription factor activity;GO:0005488//binding;GO:0008270//zinc ion binding;GO:0043167//ion binding;GO:0043169//cation binding;GO:0046872//metal ion binding;GO:0046914//transition metal ion binding;GO:0…	GO:0006139//nucleobase-containing compound metabolic process;GO:0006275//regulation of DNA replication;GO:0006351//transcription, DNA-templated;GO:0006355//regulation of transcription, DNA-templated;GO:0006357//regulation of transcription by RNA polymerase II;GO:0006725//cellular aromatic compound metabolic process;GO:0006807//nitrogen compound metabolic process;GO:0008150//biological_process;GO:…	zf-C2H2
novel_circ_005856	2	5	6	0	0	0	107.29	332.602	349.345	0	0	0	263.079	0.001	-18.0051	0.0462875	0.992902	ncbi_113122774	NC_046648.1	+	7610073	7612726	284	annot_exons	Me3	XP_026150112.1 NADP-dependent malic enzyme [Mastacembelus armatus]	Metabolism;Metabolism;Organismal Systems;Metabolism	Global and overview maps;Global and overview maps;Endocrine system;Carbohydrate metabolism	ko01100//Metabolic pathways;ko01200//Carbon metabolism;ko03320//PPAR signaling pathway;ko00620//Pyruvate metabolism	K00029;K00029;K00029;K00029	GO:0005575//cellular_component;GO:0005622//intracellular anatomical structure;GO:0005737//cytoplasm;GO:0005739//mitochondrion;GO:0005829//cytosol;GO:0043226//organelle;GO:0043227//membrane-bounded organelle;GO:0043229//intracellular organelle;GO:0043231//intracellular membrane-bounded organelle	GO:0000166//nucleotide binding;GO:0003674//molecular_function;GO:0003824//catalytic activity;GO:0004470//malic enzyme activity;GO:0004471//malate dehydrogenase (decarboxylating) (NAD+) activity;GO:0004473//malate dehydrogenase (decarboxylating) (NADP+) activity;GO:0005488//binding;GO:0008948//oxaloacetate decarboxylase activity;GO:0009055//electron transfer activity;GO:0016491//oxidoreductase act…	GO:0005975//carbohydrate metabolic process;GO:0006082//organic acid metabolic process;GO:0006090//pyruvate metabolic process;GO:0006091//generation of precursor metabolites and energy;GO:0006108//malate metabolic process;GO:0006139//nucleobase-containing compound metabolic process;GO:0006140//regulation of nucleotide metabolic process;GO:0006725//cellular aromatic compound metabolic process;GO:00…	--
novel_circ_005904	5	8	7	0	0	0	268.226	532.163	407.569	0	0	0	402.653	0.001	-18.6192	0.0102774	0.494506	ncbi_113122297	NC_046648.1	-	9183240	9191453	904	annot_exons	ncalda	XP_003452140.1 neurocalcin-delta A [Oreochromis niloticus]	Organismal Systems	Sensory system	ko04740//Olfactory transduction	K19695	GO:0005575//cellular_component;GO:0005622//intracellular anatomical structure;GO:0005737//cytoplasm;GO:0005794//Golgi apparatus;GO:0005798//Golgi-associated vesicle;GO:0005829//cytosol;GO:0012505//endomembrane system;GO:0012506//vesicle membrane;GO:0012510//trans-Golgi network transport vesicle membrane;GO:0016020//membrane;GO:0030117//membrane coat;GO:0030118//clathrin coat;GO:0030120//vesicle c…	GO:0003674//molecular_function;GO:0003779//actin binding;GO:0004553//hydrolase activity, hydrolyzing O-glycosyl compounds;GO:0005215//transporter activity;GO:0005216//ion channel activity;GO:0005488//binding;GO:0005509//calcium ion binding;GO:0005515//protein binding;GO:0008092//cytoskeletal protein binding;GO:0015075//ion transmembrane transporter activity;GO:0015267//channel activity;GO:0015276…	GO:0000272//polysaccharide catabolic process;GO:0003008//system process;GO:0003013//circulatory system process;GO:0003073//regulation of systemic arterial blood pressure;GO:0006810//transport;GO:0006811//ion transport;GO:0007154//cell communication;GO:0007165//signal transduction;GO:0008015//blood circulation;GO:0008150//biological_process;GO:0008217//regulation of blood pressure;GO:0009987//cell…	--
novel_circ_005986	0	0	0	2	9	0	0	0	0	247.831	1050.3	0	0.001	432.71	18.723	0.0437383	0.967915	ncbi_113133847	NC_046649.1	-	15521094	15525617	510	annot_exons	CACNA1E	XP_026168615.1 voltage-dependent R-type calcium channel subunit alpha-1E-like [Mastacembelus armatus]	Environmental Information Processing;Environmental Information Processing;Human Diseases	Signal transduction;Signal transduction;Endocrine and metabolic disease	ko04010//MAPK signaling pathway;ko04020//Calcium signaling pathway;ko04930//Type II diabetes mellitus	K04852;K04852;K04852	GO:0016020//membrane;GO:0016021//integral component of membrane	GO:0005216//ion channel activity	GO:0006811//ion transport;GO:0055085//transmembrane transport	--
novel_circ_005999	5	6	3	0	0	0	268.226	399.122	174.672	0	0	0	280.673	0.001	-18.0985	0.0310863	0.790108	ncbi_113134676	NC_046649.1	+	16042894	16050500	2508	annot_exons	ATG9A	XP_026169933.1 autophagy-related protein 9A-like [Mastacembelus armatus]	Cellular Processes;Cellular Processes;Cellular Processes	Transport and catabolism;Transport and catabolism;Transport and catabolism	ko04140//Autophagy - animal;ko04137//Mitophagy - animal;ko04136//Autophagy - other	K17907;K17907;K17907	GO:0000407//phagophore assembly site;GO:0000421//autophagosome membrane;GO:0005575//cellular_component;GO:0005622//intracellular anatomical structure;GO:0005737//cytoplasm;GO:0005773//vacuole;GO:0005774//vacuolar membrane;GO:0005776//autophagosome;GO:0016020//membrane;GO:0016021//integral component of membrane;GO:0031090//organelle membrane;GO:0031224//intrinsic component of membrane;GO:0031410//…	-	GO:0000045//autophagosome assembly;GO:0000422//autophagy of mitochondrion;GO:0006914//autophagy;GO:0006996//organelle organization;GO:0007005//mitochondrion organization;GO:0007033//vacuole organization;GO:0008104//protein localization;GO:0008150//biological_process;GO:0008152//metabolic process;GO:0009056//catabolic process;GO:0009987//cellular process;GO:0016043//cellular component organization…	--
novel_circ_006075	0	1	0	15	4	8	0	66.5203	0	1858.74	466.799	1082.98	22.1734	1136.17	5.67921	0.000438754	0.0849136	NA	NC_046649.1	-	20071467	20075727	4261	intergenic	-	-	-	-	-	-	-	-	-	-
novel_circ_006084	0	0	0	27	42	29	0	0	0	3345.72	4901.39	3925.82	0.001	4057.64	21.9522	1.91559e-07	0.000417071	ncbi_113134555	NC_046649.1	+	20447463	20509072	25166	exon_intron	--	XP_026169782.1 uncharacterized protein LOC113134555 isoform X1 [Mastacembelus armatus]	-	-	-	-	-	-	-	--
novel_circ_006106	6	7	3	0	0	0	321.871	465.642	174.672	0	0	0	320.729	0.001	-18.291	0.0248571	0.734752	ncbi_113134007	NC_046649.1	-	21816403	21824623	601	annot_exons	PARD3	XP_026168951.1 partitioning defective 3 homolog isoform X1 [Mastacembelus armatus]	Environmental Information Processing;Human Diseases;Cellular Processes;Environmental Information Processing;Cellular Processes;Organismal Systems;Organismal Systems;Environmental Information Processing;Cellular Processes;Environmental Information Processing	Signaling molecules and interaction;Infectious disease: viral;Transport and catabolism;Signal transduction;Cellular community - eukaryotes;Immune system;Development and regeneration;Signal transduction;Cellular community - eukaryotes;Signal transduction	ko04080//Neuroactive ligand-receptor interaction;ko05165//Human papillomavirus infection;ko04144//Endocytosis;ko04015//Rap1 signaling pathway;ko04530//Tight junction;ko04062//Chemokine signaling pathway;ko04360//Axon guidance;ko04390//Hippo signaling pathway;ko04520//Adherens junction;ko04391//Hippo signaling pathway - fly	K04237;K04237;K04237;K04237;K04237;K04237;K04237;K04237;K04237;K04237	GO:0005575//cellular_component;GO:0005622//intracellular anatomical structure;GO:0005737//cytoplasm;GO:0005819//spindle;GO:0005829//cytosol;GO:0005856//cytoskeleton;GO:0005886//plasma membrane;GO:0005911//cell-cell junction;GO:0005912//adherens junction;GO:0005923//bicellular tight junction;GO:0005938//cell cortex;GO:0012505//endomembrane system;GO:0015627//type II protein secretion system comple…	GO:0003674//molecular_function;GO:0005080//protein kinase C binding;GO:0005488//binding;GO:0005515//protein binding;GO:0005543//phospholipid binding;GO:0005546//phosphatidylinositol-4,5-bisphosphate binding;GO:0005547//phosphatidylinositol-3,4,5-trisphosphate binding;GO:0008289//lipid binding;GO:0019899//enzyme binding;GO:0019900//kinase binding;GO:0019901//protein kinase binding;GO:0019902//phos…	GO:0000226//microtubule cytoskeleton organization;GO:0000902//cell morphogenesis;GO:0000904//cell morphogenesis involved in differentiation;GO:0001932//regulation of protein phosphorylation;GO:0001933//negative regulation of protein phosphorylation;GO:0002009//morphogenesis of an epithelium;GO:0002011//morphogenesis of an epithelial sheet;GO:0002064//epithelial cell development;GO:0002090//regula…	--
novel_circ_006112	16	11	20	293	260	220	858.323	731.724	1164.48	36307.3	30341.9	29782	918.177	32143.8	5.12962	1.3129e-10	5.71703e-07	ncbi_113134333	NC_046649.1	+	2187986	2193930	377	annot_exons	SDR16C5	XP_026169442.1 epidermal retinol dehydrogenase 2 isoform X1 [Mastacembelus armatus]	Metabolism;Metabolism	Global and overview maps;Metabolism of cofactors and vitamins	ko01100//Metabolic pathways;ko00830//Retinol metabolism	K15734;K15734	GO:0005575//cellular_component;GO:0005622//intracellular anatomical structure;GO:0005634//nucleus;GO:0005737//cytoplasm;GO:0005783//endoplasmic reticulum;GO:0005789//endoplasmic reticulum membrane;GO:0012505//endomembrane system;GO:0016020//membrane;GO:0016021//integral component of membrane;GO:0017053//transcription repressor complex;GO:0031224//intrinsic component of membrane;GO:0031984//organe…	GO:0003674//molecular_function;GO:0003824//catalytic activity;GO:0004316//3-oxoacyl-[acyl-carrier-protein] reductase (NADPH) activity;GO:0004745//NAD-retinol dehydrogenase activity;GO:0004757//sepiapterin reductase activity;GO:0005488//binding;GO:0005515//protein binding;GO:0008134//transcription factor binding;GO:0008667//2,3-dihydro-2,3-dihydroxybenzoate dehydrogenase activity;GO:0008678//2-deo…	GO:0000122//negative regulation of transcription by RNA polymerase II;GO:0000272//polysaccharide catabolic process;GO:0001523//retinoid metabolic process;GO:0006066//alcohol metabolic process;GO:0006081//cellular aldehyde metabolic process;GO:0006355//regulation of transcription, DNA-templated;GO:0006357//regulation of transcription by RNA polymerase II;GO:0006629//lipid metabolic process;GO:0006…	--
novel_circ_006113	0	4	0	14	17	5	0	266.081	0	1734.82	1983.9	676.865	88.6938	1465.19	4.04611	0.00846039	0.458254	ncbi_113134333	NC_046649.1	+	2187986	2221260	503	annot_exons	SDR16C5	XP_026169442.1 epidermal retinol dehydrogenase 2 isoform X1 [Mastacembelus armatus]	Metabolism;Metabolism	Global and overview maps;Metabolism of cofactors and vitamins	ko01100//Metabolic pathways;ko00830//Retinol metabolism	K15734;K15734	GO:0005575//cellular_component;GO:0005622//intracellular anatomical structure;GO:0005634//nucleus;GO:0005737//cytoplasm;GO:0005783//endoplasmic reticulum;GO:0005789//endoplasmic reticulum membrane;GO:0012505//endomembrane system;GO:0016020//membrane;GO:0016021//integral component of membrane;GO:0017053//transcription repressor complex;GO:0031224//intrinsic component of membrane;GO:0031984//organe…	GO:0003674//molecular_function;GO:0003824//catalytic activity;GO:0004316//3-oxoacyl-[acyl-carrier-protein] reductase (NADPH) activity;GO:0004745//NAD-retinol dehydrogenase activity;GO:0004757//sepiapterin reductase activity;GO:0005488//binding;GO:0005515//protein binding;GO:0008134//transcription factor binding;GO:0008667//2,3-dihydro-2,3-dihydroxybenzoate dehydrogenase activity;GO:0008678//2-deo…	GO:0000122//negative regulation of transcription by RNA polymerase II;GO:0000272//polysaccharide catabolic process;GO:0001523//retinoid metabolic process;GO:0006066//alcohol metabolic process;GO:0006081//cellular aldehyde metabolic process;GO:0006355//regulation of transcription, DNA-templated;GO:0006357//regulation of transcription by RNA polymerase II;GO:0006629//lipid metabolic process;GO:0006…	--
novel_circ_006117	11	6	3	0	0	0	590.097	399.122	174.672	0	0	0	387.964	0.001	-18.5656	0.0138546	0.566682	ncbi_113134533	NC_046649.1	-	22305812	22307254	554	annot_exons	PFKP	XP_026169748.1 ATP-dependent 6-phosphofructokinase, platelet type isoform X3 [Mastacembelus armatus]	Metabolism;Organismal Systems;Environmental Information Processing;Environmental Information Processing;Organismal Systems;Metabolism;Metabolism;Human Diseases;Genetic Information Processing;Metabolism;Metabolism;Metabolism;Metabolism	Global and overview maps;Endocrine system;Signal transduction;Signal transduction;Endocrine system;Global and overview maps;Global and overview maps;Cancer: overview;Folding, sorting and degradation;Carbohydrate metabolism;Carbohydrate metabolism;Carbohydrate metabolism;Carbohydrate metabolism	ko01100//Metabolic pathways;ko04919//Thyroid hormone signaling pathway;ko04152//AMPK signaling pathway;ko04066//HIF-1 signaling pathway;ko04922//Glucagon signaling pathway;ko01200//Carbon metabolism;ko01230//Biosynthesis of amino acids;ko05230//Central carbon metabolism in cancer;ko03018//RNA degradation;ko00010//Glycolysis / Gluconeogenesis;ko00051//Fructose and mannose metabolism;ko00052//Galac…	K00850;K00850;K00850;K00850;K00850;K00850;K00850;K00850;K00850;K00850;K00850;K00850;K00850	-	GO:0003872//6-phosphofructokinase activity;GO:0016773//phosphotransferase activity, alcohol group as acceptor;GO:0047334//diphosphate-fructose-6-phosphate 1-phosphotransferase activity	GO:0006096//glycolytic process	--
novel_circ_006133	24	34	27	0	3	0	1287.48	2261.69	1572.05	0	350.099	0	1707.08	116.7	-3.87065	0.00665335	0.405203	ncbi_113134527	NC_046649.1	+	22972222	22974191	516	annot_exons	SLCO5A1	XP_026169729.1 solute carrier organic anion transporter family member 5A1-like isoform X1 [Mastacembelus armatus]	-	-	-	-	GO:0016020//membrane	GO:0005515//protein binding;GO:0022857//transmembrane transporter activity	GO:0055085//transmembrane transport	--
novel_circ_006138	0	0	0	0	12	16	0	0	0	0	1400.4	2165.97	0.001	1188.79	20.1811	0.00789729	0.441121	ncbi_113134408	NC_046649.1	+	23207970	23227298	19118	exon_intron	--	XP_026169573.1 interleukin-20 receptor subunit beta isoform X1 [Mastacembelus armatus]	Environmental Information Processing;Environmental Information Processing;Environmental Information Processing	Signaling molecules and interaction;Signal transduction;Signaling molecules and interaction	ko04060//Cytokine-cytokine receptor interaction;ko04630//JAK-STAT signaling pathway;ko04061//Viral protein interaction with cytokine and cytokine receptor	K05137;K05137;K05137	GO:0005575//cellular_component;GO:0005886//plasma membrane;GO:0016020//membrane;GO:0016021//integral component of membrane;GO:0031224//intrinsic component of membrane;GO:0071944//cell periphery	GO:0003674//molecular_function;GO:0004888//transmembrane signaling receptor activity;GO:0004896//cytokine receptor activity;GO:0004920//interleukin-10 receptor activity;GO:0005488//binding;GO:0005515//protein binding;GO:0019955//cytokine binding;GO:0038023//signaling receptor activity;GO:0042015//interleukin-20 binding;GO:0060089//molecular transducer activity	GO:0001807//regulation of type IV hypersensitivity;GO:0001808//negative regulation of type IV hypersensitivity;GO:0001817//regulation of cytokine production;GO:0001818//negative regulation of cytokine production;GO:0001819//positive regulation of cytokine production;GO:0001894//tissue homeostasis;GO:0002376//immune system process;GO:0002437//inflammatory response to antigenic stimulus;GO:0002673/…	--
novel_circ_006144	7	4	9	0	0	0	375.516	266.081	524.017	0	0	0	388.538	0.001	-18.5677	0.0105636	0.500334	ncbi_113134362	NC_046649.1	+	23431580	23432721	591	exon_intron	KCNQ3	XP_026169500.1 potassium voltage-gated channel subfamily KQT member 3 isoform X1 [Mastacembelus armatus]	Organismal Systems	Nervous system	ko04725//Cholinergic synapse	K04928	GO:0005575//cellular_component;GO:0005886//plasma membrane;GO:0005887//integral component of plasma membrane;GO:0008076//voltage-gated potassium channel complex;GO:0009986//cell surface;GO:0016020//membrane;GO:0016021//integral component of membrane;GO:0030424//axon;GO:0030425//dendrite;GO:0031224//intrinsic component of membrane;GO:0031226//intrinsic component of plasma membrane;GO:0032991//prot…	GO:0003674//molecular_function;GO:0005215//transporter activity;GO:0005216//ion channel activity;GO:0005244//voltage-gated ion channel activity;GO:0005249//voltage-gated potassium channel activity;GO:0005261//cation channel activity;GO:0005267//potassium channel activity;GO:0005488//binding;GO:0005515//protein binding;GO:0005516//calmodulin binding;GO:0008324//cation transmembrane transporter act…	GO:0006810//transport;GO:0006811//ion transport;GO:0006812//cation transport;GO:0006813//potassium ion transport;GO:0007154//cell communication;GO:0007267//cell-cell signaling;GO:0007268//chemical synaptic transmission;GO:0007275//multicellular organism development;GO:0007399//nervous system development;GO:0007417//central nervous system development;GO:0008150//biological_process;GO:0009888//tiss…	--
novel_circ_006201	0	0	0	0	54	0	0	0	0	0	6301.79	0	0.001	2100.6	21.0024	0.0246581	0.734752	ncbi_113134109	NC_046649.1	+	4779491	4779733	243	one_exon	--	XP_026169131.1 uncharacterized protein LOC113134109 [Mastacembelus armatus]	-	-	-	-	-	-	-	--
novel_circ_006222	8	5	1	0	0	0	429.162	332.602	58.2242	0	0	0	273.329	0.001	-18.0603	0.0464375	0.99367	ncbi_113133809	NC_046649.1	+	5529549	5532348	564	annot_exons	Astn1	XP_026168509.1 astrotactin-1 [Mastacembelus armatus]	-	-	-	-	GO:0005575//cellular_component;GO:0005622//intracellular anatomical structure;GO:0005737//cytoplasm;GO:0005768//endosome;GO:0005886//plasma membrane;GO:0009897//external side of plasma membrane;GO:0009986//cell surface;GO:0012505//endomembrane system;GO:0016020//membrane;GO:0016021//integral component of membrane;GO:0030135//coated vesicle;GO:0030136//clathrin-coated vesicle;GO:0031224//intrinsic…	GO:0003993//acid phosphatase activity;GO:0046872//metal ion binding	GO:0001764//neuron migration;GO:0006928//movement of cell or subcellular component;GO:0007155//cell adhesion;GO:0007158//neuron cell-cell adhesion;GO:0007275//multicellular organism development;GO:0007399//nervous system development;GO:0007610//behavior;GO:0007626//locomotory behavior;GO:0008150//biological_process;GO:0009987//cellular process;GO:0016477//cell migration;GO:0022008//neurogenesis;G…	--
novel_circ_006267	5	12	2	0	0	0	268.226	798.244	116.448	0	0	0	394.306	0.001	-18.589	0.0220555	0.693436	ncbi_113133824	NC_046649.1	+	8380703	8383132	2430	antisense	Tnk2	XP_026168533.1 activated CDC42 kinase 1 isoform X1 [Mastacembelus armatus]	-	-	-	-	GO:0005575//cellular_component;GO:0005622//intracellular anatomical structure;GO:0005634//nucleus;GO:0005737//cytoplasm;GO:0005768//endosome;GO:0005886//plasma membrane;GO:0005905//clathrin-coated pit;GO:0005912//adherens junction;GO:0009898//cytoplasmic side of plasma membrane;GO:0012505//endomembrane system;GO:0012506//vesicle membrane;GO:0016020//membrane;GO:0019897//extrinsic component of pla…	GO:0000166//nucleotide binding;GO:0003674//molecular_function;GO:0003824//catalytic activity;GO:0004672//protein kinase activity;GO:0004674//protein serine/threonine kinase activity;GO:0004712//protein serine/threonine/tyrosine kinase activity;GO:0004713//protein tyrosine kinase activity;GO:0004715//non-membrane spanning protein tyrosine kinase activity;GO:0004857//enzyme inhibitor activity;GO:00…	GO:0001932//regulation of protein phosphorylation;GO:0001934//positive regulation of protein phosphorylation;GO:0002376//immune system process;GO:0006464//cellular protein modification process;GO:0006468//protein phosphorylation;GO:0006793//phosphorus metabolic process;GO:0006796//phosphate-containing compound metabolic process;GO:0006807//nitrogen compound metabolic process;GO:0006810//transport…	--
novel_circ_006289	5	8	5	0	0	0	268.226	532.163	291.121	0	0	0	363.836	0.001	-18.4729	0.013869	0.566682	ncbi_113134308	NC_046649.1	+	9758464	9759403	940	antisense	grk7a	XP_026169399.1 rhodopsin kinase GRK7 [Mastacembelus armatus]	Cellular Processes;Organismal Systems;Organismal Systems	Transport and catabolism;Immune system;Sensory system	ko04144//Endocytosis;ko04062//Chemokine signaling pathway;ko04744//Phototransduction	K00909;K00909;K00909	GO:0001750//photoreceptor outer segment;GO:0005575//cellular_component;GO:0005886//plasma membrane;GO:0005929//cilium;GO:0016020//membrane;GO:0031090//organelle membrane;GO:0031253//cell projection membrane;GO:0042995//cell projection;GO:0043005//neuron projection;GO:0043226//organelle;GO:0043227//membrane-bounded organelle;GO:0060170//ciliary membrane;GO:0071944//cell periphery;GO:0097381//photo…	GO:0000166//nucleotide binding;GO:0003674//molecular_function;GO:0003824//catalytic activity;GO:0004672//protein kinase activity;GO:0004674//protein serine/threonine kinase activity;GO:0004703//G protein-coupled receptor kinase activity;GO:0005488//binding;GO:0005524//ATP binding;GO:0009881//photoreceptor activity;GO:0016301//kinase activity;GO:0016740//transferase activity;GO:0016772//transferas…	GO:0003008//system process;GO:0006464//cellular protein modification process;GO:0006468//protein phosphorylation;GO:0006793//phosphorus metabolic process;GO:0006796//phosphate-containing compound metabolic process;GO:0006807//nitrogen compound metabolic process;GO:0007154//cell communication;GO:0007165//signal transduction;GO:0007600//sensory perception;GO:0007601//visual perception;GO:0007602//p…	--
novel_circ_006294	8	12	0	0	0	0	429.162	798.244	0	0	0	0	409.135	0.001	-18.6422	0.0457977	0.99217	ncbi_113125193	NC_046650.1	-	10023474	10048631	22545	exon_intron	--	XP_026154308.1 titin-like [Mastacembelus armatus]	-	-	-	-	-	GO:0004867//serine-type endopeptidase inhibitor activity;GO:0008233//peptidase activity;GO:0030515//snoRNA binding	GO:0000462//maturation of SSU-rRNA from tricistronic rRNA transcript (SSU-rRNA, 5.8S rRNA, LSU-rRNA);GO:0019082//viral protein processing	--
novel_circ_006309	8	13	13	0	0	0	429.162	864.764	756.914	0	0	0	683.613	0.001	-19.3828	0.00153294	0.188033	NA	NC_046650.1	-	11540300	11542750	2451	intergenic	-	-	-	-	-	-	-	-	-	-
novel_circ_006318	3	13	7	22	12	15	160.936	864.764	407.569	2726.15	1400.4	2030.59	477.756	2052.38	2.10295	0.0375328	0.869108	ncbi_113142302	NC_046650.1	-	12111074	12128704	422	annot_exons	Arap2	XP_026183061.1 arf-GAP with Rho-GAP domain, ANK repeat and PH domain-containing protein 2 [Mastacembelus armatus]	Cellular Processes	Transport and catabolism	ko04144//Endocytosis	K18440	GO:0005575//cellular_component;GO:0005622//intracellular anatomical structure;GO:0005737//cytoplasm;GO:0005829//cytosol;GO:0005938//cell cortex	GO:0003674//molecular_function;GO:0005096//GTPase activator activity;GO:0005488//binding;GO:0005515//protein binding;GO:0005543//phospholipid binding;GO:0005547//phosphatidylinositol-3,4,5-trisphosphate binding;GO:0008047//enzyme activator activity;GO:0008289//lipid binding;GO:0030234//enzyme regulator activity;GO:0030695//GTPase regulator activity;GO:0035091//phosphatidylinositol binding;GO:0043…	GO:0007154//cell communication;GO:0007165//signal transduction;GO:0008150//biological_process;GO:0009966//regulation of signal transduction;GO:0009987//cellular process;GO:0010646//regulation of cell communication;GO:0023051//regulation of signaling;GO:0023052//signaling;GO:0032065//maintenance of protein location in cell cortex;GO:0043085//positive regulation of catalytic activity;GO:0043087//re…	--
novel_circ_006341	0	0	0	0	8	8	0	0	0	0	933.598	1082.98	0.001	672.194	19.3585	0.0180332	0.638069	ncbi_113125684	NC_046650.1	+	13417916	13444642	303	annot_exons	Prkcsh	XP_026155083.1 glucosidase 2 subunit beta-like isoform X1 [Mastacembelus armatus]	Genetic Information Processing	Folding, sorting and degradation	ko04141//Protein processing in endoplasmic reticulum	K08288	GO:0005634//nucleus;GO:0009424//bacterial-type flagellum hook	GO:0003677//DNA binding;GO:0003700//DNA-binding transcription factor activity;GO:0005509//calcium ion binding;GO:0005515//protein binding	GO:0006302//double-strand break repair;GO:0006310//DNA recombination;GO:0006355//regulation of transcription, DNA-templated;GO:0006878//cellular copper ion homeostasis;GO:0046688//response to copper ion	--
novel_circ_006368	2	8	7	0	0	0	107.29	532.163	407.569	0	0	0	349.007	0.001	-18.4129	0.0252763	0.741183	ncbi_113125375	NC_046650.1	+	1424467	1425433	232	annot_exons	Peli3	XP_026154552.1 E3 ubiquitin-protein ligase pellino homolog 1-like isoform X1 [Mastacembelus armatus]	-	-	-	-	GO:0005575//cellular_component;GO:0005622//intracellular anatomical structure;GO:0005737//cytoplasm;GO:0005829//cytosol	GO:0003674//molecular_function;GO:0003824//catalytic activity;GO:0004672//protein kinase activity;GO:0004674//protein serine/threonine kinase activity;GO:0004842//ubiquitin-protein transferase activity;GO:0016301//kinase activity;GO:0016740//transferase activity;GO:0016772//transferase activity, transferring phosphorus-containing groups;GO:0016773//phosphotransferase activity, alcohol group as ac…	GO:0000209//protein polyubiquitination;GO:0001817//regulation of cytokine production;GO:0001818//negative regulation of cytokine production;GO:0001959//regulation of cytokine-mediated signaling pathway;GO:0001960//negative regulation of cytokine-mediated signaling pathway;GO:0002376//immune system process;GO:0002682//regulation of immune system process;GO:0002684//positive regulation of immune sy…	--
novel_circ_006375	5	0	0	12	11	4	268.226	0	0	1486.99	1283.7	541.492	89.4087	1104.06	3.62626	0.0197232	0.66592	ncbi_113125381	NC_046650.1	-	15055501	15063946	5677	exon_intron	Ppargc1a	XP_026154565.1 peroxisome proliferator-activated receptor gamma coactivator 1-alpha isoform X1 [Mastacembelus armatus]	Human Diseases;Organismal Systems;Environmental Information Processing;Organismal Systems;Environmental Information Processing;Human Diseases;Human Diseases;Organismal Systems;Organismal Systems;Organismal Systems	Neurodegenerative disease;Environmental adaptation;Signal transduction;Endocrine system;Signal transduction;Endocrine and metabolic disease;Endocrine and metabolic disease;Endocrine system;Aging;Endocrine system	ko05016//Huntington disease;ko04714//Thermogenesis;ko04371//Apelin signaling pathway;ko04910//Insulin signaling pathway;ko04152//AMPK signaling pathway;ko04936//Alcoholic liver disease;ko04931//Insulin resistance;ko04922//Glucagon signaling pathway;ko04211//Longevity regulating pathway;ko04920//Adipocytokine signaling pathway	K07202;K07202;K07202;K07202;K07202;K07202;K07202;K07202;K07202;K07202	GO:0000228//nuclear chromosome;GO:0000428//DNA-directed RNA polymerase complex;GO:0000785//chromatin;GO:0000791//euchromatin;GO:0005575//cellular_component;GO:0005622//intracellular anatomical structure;GO:0005634//nucleus;GO:0005654//nucleoplasm;GO:0005665//RNA polymerase II, core complex;GO:0005694//chromosome;GO:0005737//cytoplasm;GO:0005739//mitochondrion;GO:0005829//cytosol;GO:0005840//ribos…	GO:0003674//molecular_function;GO:0003676//nucleic acid binding;GO:0003677//DNA binding;GO:0003682//chromatin binding;GO:0003712//transcription coregulator activity;GO:0003713//transcription coactivator activity;GO:0003723//RNA binding;GO:0005102//signaling receptor binding;GO:0005488//binding;GO:0005515//protein binding;GO:0008092//cytoskeletal protein binding;GO:0008134//transcription factor bi…	GO:0000302//response to reactive oxygen species;GO:0000422//autophagy of mitochondrion;GO:0001101//response to acid chemical;GO:0001659//temperature homeostasis;GO:0001666//response to hypoxia;GO:0001678//cellular glucose homeostasis;GO:0001932//regulation of protein phosphorylation;GO:0001933//negative regulation of protein phosphorylation;GO:0002021//response to dietary excess;GO:0002237//respo…	--
novel_circ_006377	5	0	0	11	11	5	268.226	0	0	1363.07	1283.7	676.865	89.4087	1107.88	3.63124	0.0167097	0.615318	NA	NC_046650.1	-	15082002	15082705	704	intergenic	-	-	-	-	-	-	-	-	-	-
novel_circ_006419	4	3	12	0	0	0	214.581	199.561	698.69	0	0	0	370.944	0.001	-18.5008	0.0204382	0.67545	ncbi_113137089	NC_046650.1	-	2160181	2180707	1562	annot_exons	MLLT3	XP_026174263.1 protein AF-9 isoform X1 [Mastacembelus armatus]	Human Diseases	Cancer: overview	ko05202//Transcriptional misregulation in cancer	K15187	GO:0005575//cellular_component;GO:0005622//intracellular anatomical structure;GO:0005634//nucleus;GO:0005654//nucleoplasm;GO:0005694//chromosome;GO:0008023//transcription elongation factor complex;GO:0031974//membrane-enclosed lumen;GO:0031981//nuclear lumen;GO:0032991//protein-containing complex;GO:0043226//organelle;GO:0043227//membrane-bounded organelle;GO:0043228//non-membrane-bounded organel…	GO:0000981//DNA-binding transcription factor activity, RNA polymerase II-specific;GO:0003674//molecular_function;GO:0003682//chromatin binding;GO:0003700//DNA-binding transcription factor activity;GO:0005488//binding;GO:0005515//protein binding;GO:0005524//ATP binding;GO:0042393//histone binding;GO:0070577//lysine-acetylated histone binding;GO:0140030//modification-dependent protein binding;GO:01…	GO:0003002//regionalization;GO:0006139//nucleobase-containing compound metabolic process;GO:0006351//transcription, DNA-templated;GO:0006354//DNA-templated transcription, elongation;GO:0006355//regulation of transcription, DNA-templated;GO:0006357//regulation of transcription by RNA polymerase II;GO:0006366//transcription by RNA polymerase II;GO:0006368//transcription elongation from RNA polymera…	--
novel_circ_006443	3	7	4	0	0	0	160.936	465.642	232.897	0	0	0	286.491	0.001	-18.1281	0.0345371	0.840178	ncbi_113142174	NC_046650.1	-	3380940	3389679	1578	annot_exons	TBC1D14	XP_026182822.1 TBC1 domain family member 14 isoform X1 [Mastacembelus armatus]	-	-	-	-	GO:0005575//cellular_component;GO:0005622//intracellular anatomical structure;GO:0005634//nucleus;GO:0005654//nucleoplasm;GO:0005737//cytoplasm;GO:0005768//endosome;GO:0005773//vacuole;GO:0005776//autophagosome;GO:0005794//Golgi apparatus;GO:0005829//cytosol;GO:0012505//endomembrane system;GO:0031410//cytoplasmic vesicle;GO:0031974//membrane-enclosed lumen;GO:0031981//nuclear lumen;GO:0031982//ve…	GO:0003674//molecular_function;GO:0005096//GTPase activator activity;GO:0005488//binding;GO:0005515//protein binding;GO:0008047//enzyme activator activity;GO:0019899//enzyme binding;GO:0019900//kinase binding;GO:0019901//protein kinase binding;GO:0030234//enzyme regulator activity;GO:0030695//GTPase regulator activity;GO:0031267//small GTPase binding;GO:0051020//GTPase binding;GO:0060589//nucleos…	GO:0006810//transport;GO:0006886//intracellular protein transport;GO:0008104//protein localization;GO:0008150//biological_process;GO:0009892//negative regulation of metabolic process;GO:0009894//regulation of catabolic process;GO:0009895//negative regulation of catabolic process;GO:0010506//regulation of autophagy;GO:0010507//negative regulation of autophagy;GO:0015031//protein transport;GO:00158…	--
novel_circ_006462	12	11	18	0	0	0	643.742	731.724	1048.03	0	0	0	807.834	0.001	-19.6237	0.000591653	0.0996942	ncbi_113125179	NC_046650.1	+	5921179	5923818	646	annot_exons	-	-	-	-	-	-	-	-	-	-
novel_circ_006473	2	5	5	0	0	0	107.29	332.602	291.121	0	0	0	243.671	0.001	-17.8946	0.0454748	0.99217	ncbi_113125181	NC_046650.1	+	6013528	6019015	5302	exon_intron	-	-	-	-	-	-	-	-	-	-
novel_circ_006478	0	0	0	2	5	4	0	0	0	247.831	583.499	541.492	0.001	457.607	18.8038	0.00872253	0.458254	ncbi_113124621	NC_046650.1	-	6203369	6246339	26677	exon_intron	Dnah8	XP_026153434.1 dynein heavy chain 8, axonemal [Mastacembelus armatus]	Human Diseases;Human Diseases;Human Diseases	Neurodegenerative disease;Neurodegenerative disease;Neurodegenerative disease	ko05022//Pathways of neurodegeneration - multiple diseases;ko05014//Amyotrophic lateral sclerosis;ko05016//Huntington disease	K10408;K10408;K10408	GO:0005575//cellular_component;GO:0005622//intracellular anatomical structure;GO:0005737//cytoplasm;GO:0005856//cytoskeleton;GO:0005858//axonemal dynein complex;GO:0005874//microtubule;GO:0005875//microtubule associated complex;GO:0005929//cilium;GO:0005930//axoneme;GO:0015630//microtubule cytoskeleton;GO:0030286//dynein complex;GO:0031514//motile cilium;GO:0032838//plasma membrane bounded cell p…	GO:0000166//nucleotide binding;GO:0003674//molecular_function;GO:0003774//cytoskeletal motor activity;GO:0003777//microtubule motor activity;GO:0003824//catalytic activity;GO:0003924//GTPase activity;GO:0005198//structural molecule activity;GO:0005488//binding;GO:0005515//protein binding;GO:0005524//ATP binding;GO:0005525//GTP binding;GO:0008134//transcription factor binding;GO:0008569//minus-end…	GO:0000226//microtubule cytoskeleton organization;GO:0001539//cilium or flagellum-dependent cell motility;GO:0001578//microtubule bundle formation;GO:0003341//cilium movement;GO:0006355//regulation of transcription, DNA-templated;GO:0006928//movement of cell or subcellular component;GO:0006996//organelle organization;GO:0007010//cytoskeleton organization;GO:0007017//microtubule-based process;GO:0…	--
novel_circ_006492	0	1	0	8	20	14	0	66.5203	0	991.326	2333.99	1895.22	22.1734	1740.18	6.29426	3.12243e-05	0.0181288	ncbi_113135698	NC_046650.1	+	6798833	6804362	4558	exon_intron	ytbE	XP_026171703.1 uncharacterized oxidoreductase YtbE-like [Mastacembelus armatus]	-	-	-	-	-	GO:0047834//D-threo-aldose 1-dehydrogenase activity	-	--
novel_circ_006495	2	4	10	0	0	0	107.29	266.081	582.242	0	0	0	318.538	0.001	-18.2811	0.0340991	0.836532	ncbi_113136528	NC_046650.1	-	690521	701212	279	annot_exons	MTM1	XP_026173201.1 myotubularin isoform X1 [Mastacembelus armatus]	Metabolism;Environmental Information Processing;Metabolism	Global and overview maps;Signal transduction;Carbohydrate metabolism	ko01100//Metabolic pathways;ko04070//Phosphatidylinositol signaling system;ko00562//Inositol phosphate metabolism	K01108;K01108;K01108	GO:0001726//ruffle;GO:0005575//cellular_component;GO:0005622//intracellular anatomical structure;GO:0005737//cytoplasm;GO:0005768//endosome;GO:0005770//late endosome;GO:0005829//cytosol;GO:0005886//plasma membrane;GO:0012505//endomembrane system;GO:0016020//membrane;GO:0030016//myofibril;GO:0030017//sarcomere;GO:0030175//filopodium;GO:0031252//cell leading edge;GO:0031410//cytoplasmic vesicle;GO:…	GO:0003674//molecular_function;GO:0003824//catalytic activity;GO:0004438//phosphatidylinositol-3-phosphatase activity;GO:0004721//phosphoprotein phosphatase activity;GO:0004725//protein tyrosine phosphatase activity;GO:0005488//binding;GO:0005543//phospholipid binding;GO:0008289//lipid binding;GO:0016787//hydrolase activity;GO:0016788//hydrolase activity, acting on ester bonds;GO:0016791//phospha…	GO:0006464//cellular protein modification process;GO:0006470//protein dephosphorylation;GO:0006629//lipid metabolic process;GO:0006644//phospholipid metabolic process;GO:0006650//glycerophospholipid metabolic process;GO:0006661//phosphatidylinositol biosynthetic process;GO:0006793//phosphorus metabolic process;GO:0006796//phosphate-containing compound metabolic process;GO:0006807//nitrogen compou…	--
novel_circ_006512	0	0	0	4	0	8	0	0	0	495.663	0	1082.98	0.001	526.216	19.0053	0.0297904	0.776779	ncbi_113125157	NC_046650.1	-	7931240	7945826	697	annot_exons	EXOC6B	XP_026154257.1 exocyst complex component 6B isoform X1 [Mastacembelus armatus]	-	-	-	-	GO:0000145//exocyst;GO:0000775//chromosome, centromeric region;GO:0005575//cellular_component;GO:0005622//intracellular anatomical structure;GO:0005634//nucleus;GO:0005737//cytoplasm;GO:0005938//cell cortex;GO:0017119//Golgi transport complex;GO:0032991//protein-containing complex;GO:0071944//cell periphery;GO:0099023//vesicle tethering complex;GO:0099568//cytoplasmic region	-	GO:0000278//mitotic cell cycle;GO:0006810//transport;GO:0006887//exocytosis;GO:0006891//intra-Golgi vesicle-mediated transport;GO:0006904//vesicle docking involved in exocytosis;GO:0008104//protein localization;GO:0008150//biological_process;GO:0009987//cellular process;GO:0015031//protein transport;GO:0015833//peptide transport;GO:0016192//vesicle-mediated transport;GO:0022406//membrane docking;…	--
novel_circ_006520	0	0	0	9	0	3	0	0	0	1115.24	0	406.119	0.001	507.12	18.952	0.0343809	0.83872	ncbi_113125157	NC_046650.1	-	7962183	7975136	814	annot_exons	EXOC6B	XP_026154257.1 exocyst complex component 6B isoform X1 [Mastacembelus armatus]	-	-	-	-	GO:0000145//exocyst;GO:0000775//chromosome, centromeric region;GO:0005575//cellular_component;GO:0005622//intracellular anatomical structure;GO:0005634//nucleus;GO:0005737//cytoplasm;GO:0005938//cell cortex;GO:0017119//Golgi transport complex;GO:0032991//protein-containing complex;GO:0071944//cell periphery;GO:0099023//vesicle tethering complex;GO:0099568//cytoplasmic region	-	GO:0000278//mitotic cell cycle;GO:0006810//transport;GO:0006887//exocytosis;GO:0006891//intra-Golgi vesicle-mediated transport;GO:0006904//vesicle docking involved in exocytosis;GO:0008104//protein localization;GO:0008150//biological_process;GO:0009987//cellular process;GO:0015031//protein transport;GO:0015833//peptide transport;GO:0016192//vesicle-mediated transport;GO:0022406//membrane docking;…	--
novel_circ_006527	23	27	17	0	0	0	1233.84	1796.05	989.811	0	0	0	1339.9	0.001	-20.3537	7.28638e-05	0.0277001	NA	NC_046650.1	-	8048237	8048832	596	intergenic	-	-	-	-	-	-	-	-	-	-
novel_circ_006563	9	3	4	0	0	0	482.807	199.561	232.897	0	0	0	305.088	0.001	-18.2189	0.0255263	0.743459	ncbi_113143238	NC_046650.1	+	9163976	9164961	391	annot_exons	N4bp1	XP_026184540.1 NEDD4-binding protein 1-like [Mastacembelus armatus]	-	-	-	-	-	GO:0003674//molecular_function;GO:0003676//nucleic acid binding;GO:0003723//RNA binding;GO:0005488//binding;GO:0097159//organic cyclic compound binding;GO:1901363//heterocyclic compound binding	-	--
novel_circ_006568	0	14	13	0	0	0	0	931.285	756.914	0	0	0	562.733	0.001	-19.1021	0.024901	0.734752	ncbi_113136955	NC_046650.1	+	996061	1000844	989	annot_exons	SENP3	XP_026173944.1 sentrin-specific protease 3-like [Mastacembelus armatus]	-	-	-	-	GO:0005575//cellular_component;GO:0005622//intracellular anatomical structure;GO:0005634//nucleus;GO:0005654//nucleoplasm;GO:0005730//nucleolus;GO:0005737//cytoplasm;GO:0031974//membrane-enclosed lumen;GO:0031981//nuclear lumen;GO:0032991//protein-containing complex;GO:0034708//methyltransferase complex;GO:0035097//histone methyltransferase complex;GO:0043226//organelle;GO:0043227//membrane-bound…	GO:0003674//molecular_function;GO:0003824//catalytic activity;GO:0004175//endopeptidase activity;GO:0004843//thiol-dependent deubiquitinase;GO:0008233//peptidase activity;GO:0008234//cysteine-type peptidase activity;GO:0016787//hydrolase activity;GO:0019783//ubiquitin-like protein-specific protease activity;GO:0101005//deubiquitinase activity;GO:0140096//catalytic activity, acting on a protein	GO:0006139//nucleobase-containing compound metabolic process;GO:0006364//rRNA processing;GO:0006396//RNA processing;GO:0006464//cellular protein modification process;GO:0006508//proteolysis;GO:0006725//cellular aromatic compound metabolic process;GO:0006807//nitrogen compound metabolic process;GO:0008150//biological_process;GO:0008152//metabolic process;GO:0009987//cellular process;GO:0010467//ge…	--
novel_circ_006582	0	0	0	39	41	0	0	0	0	4832.71	4784.69	0	0.001	3205.8	21.6123	0.00221059	0.240578	ncbi_113135791	NC_046651.1	+	10572793	10580593	5320	exon_intron	CA4	XP_026171869.1 carbonic anhydrase-like [Mastacembelus armatus]	Metabolism;Organismal Systems;Metabolism	Global and overview maps;Excretory system;Energy metabolism	ko01100//Metabolic pathways;ko04964//Proximal tubule bicarbonate reclamation;ko00910//Nitrogen metabolism	K18246;K18246;K18246	-	-	-	--
novel_circ_006598	4	7	12	0	0	0	214.581	465.642	698.69	0	0	0	459.638	0.001	-18.8101	0.00900638	0.464122	ncbi_113135432	NC_046651.1	+	11528831	11534338	836	annot_exons	Pcdh15	XP_026171262.1 protocadherin-15-like isoform X2 [Mastacembelus armatus]	-	-	-	-	GO:0016020//membrane	GO:0005509//calcium ion binding	GO:0007156//homophilic cell adhesion via plasma membrane adhesion molecules	--
novel_circ_006678	0	0	0	3	5	2	0	0	0	371.747	583.499	270.746	0.001	408.664	18.6406	0.0106059	0.500334	ncbi_113135074	NC_046651.1	-	16447584	16492412	663	annot_exons	TANC2	XP_026170488.1 protein TANC2 isoform X1 [Mastacembelus armatus]	-	-	-	-	-	GO:0005515//protein binding	GO:0001701//in utero embryonic development;GO:0007275//multicellular organism development;GO:0008150//biological_process;GO:0009790//embryo development;GO:0009792//embryo development ending in birth or egg hatching;GO:0032501//multicellular organismal process;GO:0032502//developmental process;GO:0043009//chordate embryonic development;GO:0048856//anatomical structure development	--
novel_circ_006707	4	4	5	0	0	0	214.581	266.081	291.121	0	0	0	257.261	0.001	-17.9729	0.0366763	0.863281	ncbi_113136004	NC_046651.1	-	18572120	18581537	425	annot_exons	Baiap2	XP_026172213.1 brain-specific angiogenesis inhibitor 1-associated protein 2 isoform X1 [Mastacembelus armatus]	Human Diseases;Cellular Processes;Human Diseases;Cellular Processes	Infectious disease: bacterial;Cell motility;Infectious disease: bacterial;Cellular community - eukaryotes	ko05130//Pathogenic Escherichia coli infection;ko04810//Regulation of actin cytoskeleton;ko05135//Yersinia infection;ko04520//Adherens junction	K05627;K05627;K05627;K05627	GO:0005737//cytoplasm	GO:0005515//protein binding	GO:0007009//plasma membrane organization;GO:0030253//protein secretion by the type I secretion system;GO:0043087//regulation of GTPase activity	--
novel_circ_006708	8	0	17	0	0	0	429.162	0	989.811	0	0	0	472.991	0.001	-18.8515	0.035447	0.852783	ncbi_113136004	NC_046651.1	-	18578369	18581537	272	annot_exons	Baiap2	XP_026172213.1 brain-specific angiogenesis inhibitor 1-associated protein 2 isoform X1 [Mastacembelus armatus]	Human Diseases;Cellular Processes;Human Diseases;Cellular Processes	Infectious disease: bacterial;Cell motility;Infectious disease: bacterial;Cellular community - eukaryotes	ko05130//Pathogenic Escherichia coli infection;ko04810//Regulation of actin cytoskeleton;ko05135//Yersinia infection;ko04520//Adherens junction	K05627;K05627;K05627;K05627	GO:0005737//cytoplasm	GO:0005515//protein binding	GO:0007009//plasma membrane organization;GO:0030253//protein secretion by the type I secretion system;GO:0043087//regulation of GTPase activity	--
novel_circ_006711	0	0	0	3	5	5	0	0	0	371.747	583.499	676.865	0.001	544.037	19.0533	0.00396971	0.31498	ncbi_113135355	NC_046651.1	-	1873885	1875753	413	annot_exons	llgl2	XP_026171104.1 LLGL scribble cell polarity complex component 2 isoform X1 [Mastacembelus armatus]	Human Diseases;Cellular Processes;Environmental Information Processing;Environmental Information Processing	Infectious disease: viral;Cellular community - eukaryotes;Signal transduction;Signal transduction	ko05165//Human papillomavirus infection;ko04530//Tight junction;ko04390//Hippo signaling pathway;ko04391//Hippo signaling pathway - fly	K06094;K06094;K06094;K06094	GO:0005575//cellular_component;GO:0005622//intracellular anatomical structure;GO:0005737//cytoplasm;GO:0005829//cytosol;GO:0005856//cytoskeleton;GO:0005886//plasma membrane;GO:0016020//membrane;GO:0043226//organelle;GO:0043227//membrane-bounded organelle;GO:0043228//non-membrane-bounded organelle;GO:0043229//intracellular organelle;GO:0043231//intracellular membrane-bounded organelle;GO:0043232//…	GO:0003674//molecular_function;GO:0005096//GTPase activator activity;GO:0005488//binding;GO:0005515//protein binding;GO:0008047//enzyme activator activity;GO:0019899//enzyme binding;GO:0019904//protein domain specific binding;GO:0030165//PDZ domain binding;GO:0030234//enzyme regulator activity;GO:0030695//GTPase regulator activity;GO:0031267//small GTPase binding;GO:0051020//GTPase binding;GO:006…	GO:0000003//reproduction;GO:0001568//blood vessel development;GO:0001701//in utero embryonic development;GO:0001763//morphogenesis of a branching structure;GO:0001890//placenta development;GO:0001892//embryonic placenta development;GO:0001944//vasculature development;GO:0002009//morphogenesis of an epithelium;GO:0002791//regulation of peptide secretion;GO:0003006//developmental process involved i…	--
novel_circ_006724	9	2	8	0	0	0	482.807	133.041	465.793	0	0	0	360.547	0.001	-18.4598	0.0180966	0.638069	ncbi_113135562	NC_046651.1	+	19045565	19046595	541	annot_exons	Grid1	XP_026171474.1 glutamate receptor ionotropic, delta-1-like [Mastacembelus armatus]	Environmental Information Processing	Signaling molecules and interaction	ko04080//Neuroactive ligand-receptor interaction	K05206	GO:0016020//membrane;GO:0030288//outer membrane-bounded periplasmic space;GO:0031362//anchored component of external side of plasma membrane	GO:0004970//ionotropic glutamate receptor activity;GO:0015276//ligand-gated ion channel activity;GO:0033286//ATPase-coupled ectoine transmembrane transporter activity;GO:0033288//ATPase-coupled hydroxyectoine transmembrane transporter activity;GO:0033294//ectoine binding;GO:0033295//hydroxyectoine binding	GO:0033308//hydroxyectoine transport;GO:0051470//ectoine transport	--
novel_circ_006824	0	0	0	19	93	32	0	0	0	2354.4	10853.1	4331.93	0.001	5846.47	22.4791	1.93383e-06	0.00240596	NA	NC_046651.1	-	6353710	6366780	13071	intergenic	-	-	-	-	-	-	-	-	-	-
novel_circ_006825	0	0	0	3	4	2	0	0	0	371.747	466.799	270.746	0.001	369.764	18.4962	0.0160991	0.615318	NA	NC_046651.1	-	6353860	6372851	18992	intergenic	-	-	-	-	-	-	-	-	-	-
novel_circ_006826	0	0	0	32	0	0	0	0	0	3965.3	0	0	0.001	1321.77	20.334	0.0354375	0.852783	NA	NC_046651.1	-	6367131	6372408	5278	intergenic	-	-	-	-	-	-	-	-	-	-
novel_circ_006848	0	0	0	3	6	2	0	0	0	371.747	700.198	270.746	0.001	447.564	18.7717	0.00941687	0.471887	ncbi_113135512	NC_046651.1	+	7755608	7788041	503	annot_exons	SNX29	XP_026171384.1 sorting nexin-29 [Mastacembelus armatus]	-	-	-	-	GO:0005575//cellular_component	GO:0003674//molecular_function;GO:0005488//binding;GO:0005524//ATP binding;GO:0005543//phospholipid binding;GO:0008289//lipid binding;GO:0035091//phosphatidylinositol binding;GO:0043167//ion binding;GO:0043168//anion binding	GO:0006357//regulation of transcription by RNA polymerase II;GO:0007059//chromosome segregation;GO:0008150//biological_process;GO:0030261//chromosome condensation	TSC22
novel_circ_006849	0	0	0	5	3	1	0	0	0	619.579	350.099	135.373	0.001	368.35	18.4907	0.0232232	0.717201	ncbi_113135512	NC_046651.1	+	7755608	7796654	643	annot_exons	SNX29	XP_026171384.1 sorting nexin-29 [Mastacembelus armatus]	-	-	-	-	GO:0005575//cellular_component	GO:0003674//molecular_function;GO:0005488//binding;GO:0005524//ATP binding;GO:0005543//phospholipid binding;GO:0008289//lipid binding;GO:0035091//phosphatidylinositol binding;GO:0043167//ion binding;GO:0043168//anion binding	GO:0006357//regulation of transcription by RNA polymerase II;GO:0007059//chromosome segregation;GO:0008150//biological_process;GO:0030261//chromosome condensation	TSC22
novel_circ_006883	2	1	6	21	10	12	107.29	66.5203	349.345	2602.23	1167	1624.48	174.385	1797.9	3.36596	0.00404709	0.31498	ncbi_113135329	NC_046651.1	-	9522853	9525677	426	annot_exons	UBE2I	XP_038847240.1 SUMO-conjugating enzyme UBC9-A isoform X1 [Salvelinus namaycush]	Human Diseases;Genetic Information Processing;Environmental Information Processing;Genetic Information Processing	Cancer: overview;Folding, sorting and degradation;Signal transduction;Translation	ko05206//MicroRNAs in cancer;ko04120//Ubiquitin mediated proteolysis;ko04064//NF-kappa B signaling pathway;ko03013//Nucleocytoplasmic transport	K10577;K10577;K10577;K10577	GO:0000228//nuclear chromosome;GO:0000793//condensed chromosome;GO:0000794//condensed nuclear chromosome;GO:0000795//synaptonemal complex;GO:0001650//fibrillar center;GO:0005575//cellular_component;GO:0005622//intracellular anatomical structure;GO:0005634//nucleus;GO:0005635//nuclear envelope;GO:0005654//nucleoplasm;GO:0005694//chromosome;GO:0005730//nucleolus;GO:0005737//cytoplasm;GO:0005829//cy…	GO:0000166//nucleotide binding;GO:0003674//molecular_function;GO:0003824//catalytic activity;GO:0004842//ubiquitin-protein transferase activity;GO:0005488//binding;GO:0005515//protein binding;GO:0005524//ATP binding;GO:0008022//protein C-terminus binding;GO:0008134//transcription factor binding;GO:0016740//transferase activity;GO:0017076//purine nucleotide binding;GO:0019787//ubiquitin-like prote…	GO:0000122//negative regulation of transcription by RNA polymerase II;GO:0001947//heart looping;GO:0002009//morphogenesis of an epithelium;GO:0002376//immune system process;GO:0002520//immune system development;GO:0003007//heart morphogenesis;GO:0003143//embryonic heart tube morphogenesis;GO:0006355//regulation of transcription, DNA-templated;GO:0006357//regulation of transcription by RNA polymer…	--
novel_circ_006889	0	0	0	7	2	6	0	0	0	867.41	233.399	812.238	0.001	637.682	19.2825	0.00399482	0.31498	ncbi_113135322	NC_046651.1	+	9738010	9747375	664	annot_exons	RAB11FIP3	XP_026171039.1 rab11 family-interacting protein 3 isoform X4 [Mastacembelus armatus]	Cellular Processes	Transport and catabolism	ko04144//Endocytosis	K12485	GO:0005575//cellular_component;GO:0005576//extracellular region;GO:0005622//intracellular anatomical structure;GO:0005634//nucleus;GO:0005654//nucleoplasm;GO:0005737//cytoplasm;GO:0005768//endosome;GO:0005813//centrosome;GO:0005815//microtubule organizing center;GO:0005829//cytosol;GO:0005856//cytoskeleton;GO:0005886//plasma membrane;GO:0010008//endosome membrane;GO:0012505//endomembrane system;G…	GO:0003674//molecular_function;GO:0005488//binding;GO:0005509//calcium ion binding;GO:0005515//protein binding;GO:0005524//ATP binding;GO:0019899//enzyme binding;GO:0031267//small GTPase binding;GO:0042802//identical protein binding;GO:0042803//protein homodimerization activity;GO:0043167//ion binding;GO:0043169//cation binding;GO:0046872//metal ion binding;GO:0046983//protein dimerization activi…	GO:0000910//cytokinesis;GO:0002791//regulation of peptide secretion;GO:0002792//negative regulation of peptide secretion;GO:0006810//transport;GO:0007049//cell cycle;GO:0007059//chromosome segregation;GO:0008104//protein localization;GO:0008150//biological_process;GO:0009987//cellular process;GO:0010564//regulation of cell cycle process;GO:0010646//regulation of cell communication;GO:0010648//neg…	--
novel_circ_006935	7	9	19	0	0	0	375.516	598.683	1106.26	0	0	0	693.486	0.001	-19.4035	0.00190824	0.221584	ncbi_113121447	NC_046652.1	+	12981698	12996277	438	annot_exons	arhgap21	XP_026147741.1 rho GTPase-activating protein 21 isoform X1 [Mastacembelus armatus]	-	-	-	-	GO:0030288//outer membrane-bounded periplasmic space	GO:0004222//metalloendopeptidase activity;GO:0004252//serine-type endopeptidase activity;GO:0005515//protein binding;GO:0008236//serine-type peptidase activity;GO:0045152//antisigma factor binding	GO:0006508//proteolysis;GO:0006950//response to stress;GO:0007165//signal transduction;GO:0030436//asexual sporulation	--
novel_circ_006939	6	3	6	0	0	0	321.871	199.561	349.345	0	0	0	290.259	0.001	-18.147	0.0291471	0.772372	ncbi_113121447	NC_046652.1	+	12994543	13003664	2509	annot_exons	arhgap21	XP_026147741.1 rho GTPase-activating protein 21 isoform X1 [Mastacembelus armatus]	-	-	-	-	GO:0030288//outer membrane-bounded periplasmic space	GO:0004222//metalloendopeptidase activity;GO:0004252//serine-type endopeptidase activity;GO:0005515//protein binding;GO:0008236//serine-type peptidase activity;GO:0045152//antisigma factor binding	GO:0006508//proteolysis;GO:0006950//response to stress;GO:0007165//signal transduction;GO:0030436//asexual sporulation	--
novel_circ_006940	7	3	5	0	0	0	375.516	199.561	291.121	0	0	0	288.733	0.001	-18.1394	0.029444	0.772372	ncbi_113121447	NC_046652.1	+	13001678	13003664	1987	one_exon	arhgap21	XP_026147741.1 rho GTPase-activating protein 21 isoform X1 [Mastacembelus armatus]	-	-	-	-	GO:0030288//outer membrane-bounded periplasmic space	GO:0004222//metalloendopeptidase activity;GO:0004252//serine-type endopeptidase activity;GO:0005515//protein binding;GO:0008236//serine-type peptidase activity;GO:0045152//antisigma factor binding	GO:0006508//proteolysis;GO:0006950//response to stress;GO:0007165//signal transduction;GO:0030436//asexual sporulation	--
novel_circ_007024	0	0	0	0	0	41	0	0	0	0	0	5550.29	0.001	1850.1	20.8192	0.0288509	0.772372	ncbi_113121924	NC_046652.1	-	18576128	18637899	61772	intronic	-	-	-	-	-	-	-	-	-	-
novel_circ_007032	16	13	10	0	2	0	858.323	864.764	582.242	0	233.399	0	768.443	77.7998	-3.3041	0.0290097	0.772372	ncbi_113121848	NC_046652.1	+	19814854	19815459	427	annot_exons	Kmt2c	XP_026148471.1 histone-lysine N-methyltransferase 2C isoform X1 [Mastacembelus armatus]	Metabolism;Metabolism	Global and overview maps;Amino acid metabolism	ko01100//Metabolic pathways;ko00310//Lysine degradation	K09188;K09188	GO:0005634//nucleus	GO:0005515//protein binding	-	HMG
novel_circ_007065	3	3	7	0	0	0	160.936	199.561	407.569	0	0	0	256.022	0.001	-17.9659	0.0431546	0.958759	ncbi_113121438	NC_046652.1	+	3904929	3909101	871	annot_exons	Zc2hc1a	XP_026147718.1 zinc finger C2HC domain-containing protein 1A isoform X1 [Mastacembelus armatus]	-	-	-	-	GO:0000109//nucleotide-excision repair complex	GO:0003674//molecular_function;GO:0005488//binding;GO:0043167//ion binding;GO:0043169//cation binding;GO:0046872//metal ion binding	GO:0006289//nucleotide-excision repair	--
novel_circ_007132	5	5	3	0	0	0	268.226	332.602	174.672	0	0	0	258.5	0.001	-17.9798	0.0388716	0.879307	ncbi_113121647	NC_046652.1	+	6849178	6853040	1262	annot_exons	TRPA1	XP_026148113.1 transient receptor potential cation channel subfamily A member 1 [Mastacembelus armatus]	Organismal Systems	Sensory system	ko04750//Inflammatory mediator regulation of TRP channels	K04984	GO:0016020//membrane	GO:0005216//ion channel activity;GO:0005515//protein binding	GO:0006811//ion transport;GO:0055085//transmembrane transport	--
novel_circ_007144	8	4	5	0	0	0	429.162	266.081	291.121	0	0	0	328.788	0.001	-18.3268	0.0164366	0.615318	ncbi_113121654	NC_046652.1	-	7227296	7231066	299	annot_exons	zgc:162928	XP_026148121.1 uncharacterized protein C8orf34 homolog isoform X1 [Mastacembelus armatus]	-	-	-	-	-	-	-	--
novel_circ_007150	9	5	7	0	0	0	482.807	332.602	407.569	0	0	0	407.659	0.001	-18.637	0.00736283	0.424655	ncbi_113121378	NC_046652.1	+	7382877	7385859	484	annot_exons	ARFGEF1	XP_026147547.1 brefeldin A-inhibited guanine nucleotide-exchange protein 1 isoform X1 [Mastacembelus armatus]	Cellular Processes	Transport and catabolism	ko04144//Endocytosis	K18442	GO:0000139//Golgi membrane;GO:0005575//cellular_component;GO:0005622//intracellular anatomical structure;GO:0005634//nucleus;GO:0005654//nucleoplasm;GO:0005730//nucleolus;GO:0005737//cytoplasm;GO:0005794//Golgi apparatus;GO:0005802//trans-Golgi network;GO:0005829//cytosol;GO:0012505//endomembrane system;GO:0016020//membrane;GO:0016363//nuclear matrix;GO:0030532//small nuclear ribonucleoprotein co…	GO:0003674//molecular_function;GO:0005085//guanyl-nucleotide exchange factor activity;GO:0005488//binding;GO:0005515//protein binding;GO:0008092//cytoskeletal protein binding;GO:0017022//myosin binding;GO:0019899//enzyme binding;GO:0034237//protein kinase A regulatory subunit binding;GO:0051018//protein kinase A binding;GO:0051020//GTPase binding;GO:0098772//molecular function regulator	GO:0006810//transport;GO:0006887//exocytosis;GO:0006996//organelle organization;GO:0007030//Golgi organization;GO:0007275//multicellular organism development;GO:0007399//nervous system development;GO:0008064//regulation of actin polymerization or depolymerization;GO:0008104//protein localization;GO:0008150//biological_process;GO:0009889//regulation of biosynthetic process;GO:0009891//positive reg…	--
novel_circ_007162	4	4	8	0	0	0	214.581	266.081	465.793	0	0	0	315.485	0.001	-18.2672	0.0236288	0.72459	ncbi_113121445	NC_046652.1	+	7956281	7959453	370	annot_exons	ATP8A2	XP_026147733.1 phospholipid-transporting ATPase IB isoform X1 [Mastacembelus armatus]	-	-	-	-	GO:0001750//photoreceptor outer segment;GO:0005575//cellular_component;GO:0005622//intracellular anatomical structure;GO:0005634//nucleus;GO:0005654//nucleoplasm;GO:0005737//cytoplasm;GO:0005768//endosome;GO:0005794//Golgi apparatus;GO:0005886//plasma membrane;GO:0005929//cilium;GO:0012505//endomembrane system;GO:0016020//membrane;GO:0016021//integral component of membrane;GO:0031004//potassium i…	GO:0000166//nucleotide binding;GO:0000287//magnesium ion binding;GO:0003674//molecular_function;GO:0003824//catalytic activity;GO:0005215//transporter activity;GO:0005319//lipid transporter activity;GO:0005375//copper ion transmembrane transporter activity;GO:0005388//P-type calcium transporter activity;GO:0005488//binding;GO:0005524//ATP binding;GO:0005548//phospholipid transporter activity;GO:0…	GO:0000902//cell morphogenesis;GO:0000904//cell morphogenesis involved in differentiation;GO:0001654//eye development;GO:0003008//system process;GO:0003009//skeletal muscle contraction;GO:0003011//involuntary skeletal muscle contraction;GO:0003012//muscle system process;GO:0003407//neural retina development;GO:0006545//glycine biosynthetic process;GO:0006564//L-serine biosynthetic process;GO:0006…	--
novel_circ_007165	0	0	0	2	5	2	0	0	0	247.831	583.499	270.746	0.001	367.359	18.4868	0.0188898	0.650242	ncbi_113121413	NC_046652.1	+	8638148	8638389	242	one_exon	Nck1	XP_026147660.1 cytoplasmic protein NCK1 isoform X1 [Mastacembelus armatus]	Human Diseases;Organismal Systems;Organismal Systems;Environmental Information Processing	Infectious disease: bacterial;Development and regeneration;Immune system;Signal transduction	ko05130//Pathogenic Escherichia coli infection;ko04360//Axon guidance;ko04660//T cell receptor signaling pathway;ko04012//ErbB signaling pathway	K07365;K07365;K07365;K07365	GO:0000164//protein phosphatase type 1 complex;GO:0005575//cellular_component;GO:0005622//intracellular anatomical structure;GO:0005634//nucleus;GO:0005737//cytoplasm;GO:0005783//endoplasmic reticulum;GO:0005829//cytosol;GO:0005840//ribosome;GO:0005886//plasma membrane;GO:0005911//cell-cell junction;GO:0008287//protein serine/threonine phosphatase complex;GO:0012505//endomembrane system;GO:001250…	GO:0003674//molecular_function;GO:0004519//endonuclease activity;GO:0004857//enzyme inhibitor activity;GO:0004860//protein kinase inhibitor activity;GO:0005102//signaling receptor binding;GO:0005198//structural molecule activity;GO:0005488//binding;GO:0005515//protein binding;GO:0008092//cytoskeletal protein binding;GO:0008093//cytoskeletal anchor activity;GO:0019207//kinase regulator activity;GO…	GO:0000122//negative regulation of transcription by RNA polymerase II;GO:0001775//cell activation;GO:0001932//regulation of protein phosphorylation;GO:0001933//negative regulation of protein phosphorylation;GO:0002252//immune effector process;GO:0002253//activation of immune response;GO:0002376//immune system process;GO:0002429//immune response-activating cell surface receptor signaling pathway;G…	--
novel_circ_007172	3	3	9	0	0	0	160.936	199.561	524.017	0	0	0	294.838	0.001	-18.1696	0.0302082	0.782986	ncbi_113121401	NC_046652.1	-	9237898	9242597	612	annot_exons	KIAA1217	XP_026147621.1 sickle tail protein homolog isoform X1 [Mastacembelus armatus]	-	-	-	-	GO:0005575//cellular_component;GO:0005622//intracellular anatomical structure;GO:0005737//cytoplasm	-	GO:0001501//skeletal system development;GO:0007275//multicellular organism development;GO:0008150//biological_process;GO:0009790//embryo development;GO:0009792//embryo development ending in birth or egg hatching;GO:0032501//multicellular organismal process;GO:0032502//developmental process;GO:0043009//chordate embryonic development;GO:0048706//embryonic skeletal system development;GO:0048731//sys…	--
novel_circ_007212	0	13	4	39	25	29	0	864.764	232.897	4832.71	2917.49	3925.82	365.887	3892.01	3.41104	0.00956027	0.475774	ncbi_113122972	NC_046653.1	+	11309800	11334615	24816	exon_intron	Map2	XP_033181693.1 microtubule-associated protein 2 isoform X2 [Mastacembelus armatus]	-	-	-	-	GO:0001726//ruffle;GO:0005575//cellular_component;GO:0005622//intracellular anatomical structure;GO:0005634//nucleus;GO:0005730//nucleolus;GO:0005737//cytoplasm;GO:0005783//endoplasmic reticulum;GO:0005790//smooth endoplasmic reticulum;GO:0005791//rough endoplasmic reticulum;GO:0005829//cytosol;GO:0005856//cytoskeleton;GO:0005874//microtubule;GO:0005875//microtubule associated complex;GO:0005886/…	GO:0002162//dystroglycan binding;GO:0003674//molecular_function;GO:0003779//actin binding;GO:0005198//structural molecule activity;GO:0005488//binding;GO:0005515//protein binding;GO:0005516//calmodulin binding;GO:0005519//cytoskeletal regulatory protein binding;GO:0008017//microtubule binding;GO:0008092//cytoskeletal protein binding;GO:0015631//tubulin binding;GO:0019899//enzyme binding;GO:001990…	GO:0000226//microtubule cytoskeleton organization;GO:0000902//cell morphogenesis;GO:0000904//cell morphogenesis involved in differentiation;GO:0001558//regulation of cell growth;GO:0001578//microtubule bundle formation;GO:0006996//organelle organization;GO:0007010//cytoskeleton organization;GO:0007017//microtubule-based process;GO:0007026//negative regulation of microtubule depolymerization;GO:00…	--
novel_circ_007246	33	27	43	33	55	61	1770.29	1796.05	2503.64	4089.22	6418.49	8257.75	2023.33	6255.15	1.62832	0.0301482	0.782986	ncbi_113123083	NC_046653.1	+	13357326	13382584	400	annot_exons	TANC1	XP_026150641.1 protein TANC1 isoform X1 [Mastacembelus armatus]	-	-	-	-	GO:0005575//cellular_component;GO:0005886//plasma membrane;GO:0014069//postsynaptic density;GO:0016020//membrane;GO:0030054//cell junction;GO:0030424//axon;GO:0030425//dendrite;GO:0032279//asymmetric synapse;GO:0036477//somatodendritic compartment;GO:0042995//cell projection;GO:0043005//neuron projection;GO:0043025//neuronal cell body;GO:0043226//organelle;GO:0043679//axon terminus;GO:0044297//ce…	GO:0005515//protein binding	GO:0000768//syncytium formation by plasma membrane fusion;GO:0003008//system process;GO:0006949//syncytium formation;GO:0007520//myoblast fusion;GO:0007610//behavior;GO:0007611//learning or memory;GO:0007612//learning;GO:0007632//visual behavior;GO:0008150//biological_process;GO:0008306//associative learning;GO:0008542//visual learning;GO:0009314//response to radiation;GO:0009416//response to lig…	--
novel_circ_007293	14	11	14	0	0	0	751.033	731.724	815.138	0	0	0	765.965	0.001	-19.5469	0.000642813	0.102722	ncbi_113123396	NC_046653.1	-	15668613	15671361	1361	annot_exons	EDNRB	XP_026151207.1 endothelin receptor type B-like [Mastacembelus armatus]	Human Diseases;Environmental Information Processing;Environmental Information Processing;Environmental Information Processing;Organismal Systems;Organismal Systems	Cancer: overview;Signaling molecules and interaction;Signal transduction;Signal transduction;Endocrine system;Endocrine system	ko05200//Pathways in cancer;ko04080//Neuroactive ligand-receptor interaction;ko04020//Calcium signaling pathway;ko04022//cGMP-PKG signaling pathway;ko04926//Relaxin signaling pathway;ko04916//Melanogenesis	K04198;K04198;K04198;K04198;K04198;K04198	GO:0016021//integral component of membrane	GO:0004930//G protein-coupled receptor activity	GO:0007186//G protein-coupled receptor signaling pathway	--
novel_circ_007298	33	0	34	0	0	0	1770.29	0	1979.62	0	0	0	1249.97	0.001	-20.2535	0.00849439	0.458254	ncbi_113123851	NC_046653.1	+	16299896	16319139	10993	exon_intron	MORC3	XP_026151962.1 MORC family CW-type zinc finger protein 3-like isoform X1 [Mastacembelus armatus]	-	-	-	-	GO:0005575//cellular_component;GO:0005622//intracellular anatomical structure;GO:0005634//nucleus;GO:0005654//nucleoplasm;GO:0016363//nuclear matrix;GO:0016604//nuclear body;GO:0016605//PML body;GO:0031974//membrane-enclosed lumen;GO:0031981//nuclear lumen;GO:0034399//nuclear periphery;GO:0043226//organelle;GO:0043227//membrane-bounded organelle;GO:0043229//intracellular organelle;GO:0043231//int…	GO:0003674//molecular_function;GO:0003676//nucleic acid binding;GO:0003723//RNA binding;GO:0005488//binding;GO:0005524//ATP binding;GO:0008270//zinc ion binding;GO:0043167//ion binding;GO:0043169//cation binding;GO:0043565//sequence-specific DNA binding;GO:0046872//metal ion binding;GO:0046914//transition metal ion binding;GO:0097159//organic cyclic compound binding;GO:1901363//heterocyclic compo…	GO:0006355//regulation of transcription, DNA-templated;GO:0006464//cellular protein modification process;GO:0006468//protein phosphorylation;GO:0006793//phosphorus metabolic process;GO:0006796//phosphate-containing compound metabolic process;GO:0006807//nitrogen compound metabolic process;GO:0007059//chromosome segregation;GO:0007275//multicellular organism development;GO:0007568//aging;GO:000756…	--
novel_circ_007322	1	12	10	0	0	0	53.6452	798.244	582.242	0	0	0	478.044	0.001	-18.8668	0.0183319	0.638651	ncbi_113123128	NC_046653.1	-	18404552	18422563	517	annot_exons	--	XP_026150735.1 cyclic AMP receptor-like protein A isoform X1 [Mastacembelus armatus]	-	-	-	-	GO:0016021//integral component of membrane	GO:0004930//G protein-coupled receptor activity	GO:0007186//G protein-coupled receptor signaling pathway	--
novel_circ_007337	5	6	5	12	16	14	268.226	399.122	291.121	1486.99	1867.2	1895.22	319.49	1749.8	2.45335	0.00639059	0.397086	ncbi_113123575	NC_046653.1	+	18792124	18792686	563	one_exon	DACH1	XP_026151544.1 dachshund homolog 1-like isoform X1 [Mastacembelus armatus]	-	-	-	-	GO:0005575//cellular_component;GO:0005622//intracellular anatomical structure;GO:0005634//nucleus;GO:0005654//nucleoplasm;GO:0005667//transcription regulator complex;GO:0005737//cytoplasm;GO:0030867//rough endoplasmic reticulum membrane;GO:0031974//membrane-enclosed lumen;GO:0031981//nuclear lumen;GO:0032991//protein-containing complex;GO:0043226//organelle;GO:0043227//membrane-bounded organelle;…	GO:0000981//DNA-binding transcription factor activity, RNA polymerase II-specific;GO:0001227//DNA-binding transcription repressor activity, RNA polymerase II-specific;GO:0003674//molecular_function;GO:0003676//nucleic acid binding;GO:0003677//DNA binding;GO:0003700//DNA-binding transcription factor activity;GO:0005488//binding;GO:0097159//organic cyclic compound binding;GO:0140110//transcription …	GO:0000003//reproduction;GO:0000122//negative regulation of transcription by RNA polymerase II;GO:0001967//suckling behavior;GO:0003006//developmental process involved in reproduction;GO:0006139//nucleobase-containing compound metabolic process;GO:0006275//regulation of DNA replication;GO:0006351//transcription, DNA-templated;GO:0006352//DNA-templated transcription, initiation;GO:0006355//regulat…	--
novel_circ_007379	7	2	12	0	0	0	375.516	133.041	698.69	0	0	0	402.416	0.001	-18.6183	0.0171176	0.621008	ncbi_113123348	NC_046653.1	-	21640541	21641265	725	one_exon	LATS2	XP_026151099.1 serine/threonine-protein kinase LATS2 [Mastacembelus armatus]	Environmental Information Processing;Environmental Information Processing;Cellular Processes;Environmental Information Processing	Signal transduction;Signal transduction;Cell growth and death;Signal transduction	ko04390//Hippo signaling pathway;ko04391//Hippo signaling pathway - fly;ko04214//Apoptosis - fly;ko04392//Hippo signaling pathway - multiple species	K08791;K08791;K08791;K08791	GO:0000922//spindle pole;GO:0005575//cellular_component;GO:0005622//intracellular anatomical structure;GO:0005634//nucleus;GO:0005737//cytoplasm;GO:0005815//microtubule organizing center;GO:0005819//spindle;GO:0005829//cytosol;GO:0005856//cytoskeleton;GO:0015630//microtubule cytoskeleton;GO:0043226//organelle;GO:0043227//membrane-bounded organelle;GO:0043228//non-membrane-bounded organelle;GO:004…	GO:0000166//nucleotide binding;GO:0003674//molecular_function;GO:0003824//catalytic activity;GO:0004672//protein kinase activity;GO:0004674//protein serine/threonine kinase activity;GO:0005488//binding;GO:0005524//ATP binding;GO:0016301//kinase activity;GO:0016709//oxidoreductase activity, acting on paired donors, with incorporation or reduction of molecular oxygen, NAD(P)H as one donor, and inco…	GO:0000079//regulation of cyclin-dependent protein serine/threonine kinase activity;GO:0000082//G1/S transition of mitotic cell cycle;GO:0000278//mitotic cell cycle;GO:0000902//cell morphogenesis;GO:0000904//cell morphogenesis involved in differentiation;GO:0001701//in utero embryonic development;GO:0001824//blastocyst development;GO:0001825//blastocyst formation;GO:0001826//inner cell mass cell …	--
novel_circ_007389	7	5	7	0	0	0	375.516	332.602	407.569	0	0	0	371.896	0.001	-18.5045	0.0117416	0.516455	ncbi_113123437	NC_046653.1	-	21976899	22031748	872	annot_exons	MAN1A2	XP_026151293.1 mannosyl-oligosaccharide 1,2-alpha-mannosidase IB isoform X1 [Mastacembelus armatus]	Metabolism;Genetic Information Processing;Metabolism;Metabolism	Global and overview maps;Folding, sorting and degradation;Glycan biosynthesis and metabolism;Glycan biosynthesis and metabolism	ko01100//Metabolic pathways;ko04141//Protein processing in endoplasmic reticulum;ko00510//N-Glycan biosynthesis;ko00513//Various types of N-glycan biosynthesis	K01230;K01230;K01230;K01230	GO:0000139//Golgi membrane;GO:0005575//cellular_component;GO:0005622//intracellular anatomical structure;GO:0005737//cytoplasm;GO:0005783//endoplasmic reticulum;GO:0005794//Golgi apparatus;GO:0012505//endomembrane system;GO:0016020//membrane;GO:0016021//integral component of membrane;GO:0031090//organelle membrane;GO:0031224//intrinsic component of membrane;GO:0031984//organelle subcompartment;GO…	GO:0003674//molecular_function;GO:0003824//catalytic activity;GO:0004553//hydrolase activity, hydrolyzing O-glycosyl compounds;GO:0004559//alpha-mannosidase activity;GO:0004571//mannosyl-oligosaccharide 1,2-alpha-mannosidase activity;GO:0005488//binding;GO:0005509//calcium ion binding;GO:0015923//mannosidase activity;GO:0015924//mannosyl-oligosaccharide mannosidase activity;GO:0016787//hydrolase …	GO:0006464//cellular protein modification process;GO:0006486//protein glycosylation;GO:0006491//N-glycan processing;GO:0006517//protein deglycosylation;GO:0006807//nitrogen compound metabolic process;GO:0007275//multicellular organism development;GO:0007585//respiratory gaseous exchange by respiratory system;GO:0008150//biological_process;GO:0008152//metabolic process;GO:0009058//biosynthetic pro…	--
novel_circ_007391	13	15	10	2	0	0	697.387	997.805	582.242	247.831	0	0	759.145	82.6105	-3.19998	0.0317999	0.798114	ncbi_113123437	NC_046653.1	-	22017301	22031748	359	annot_exons	MAN1A2	XP_026151293.1 mannosyl-oligosaccharide 1,2-alpha-mannosidase IB isoform X1 [Mastacembelus armatus]	Metabolism;Genetic Information Processing;Metabolism;Metabolism	Global and overview maps;Folding, sorting and degradation;Glycan biosynthesis and metabolism;Glycan biosynthesis and metabolism	ko01100//Metabolic pathways;ko04141//Protein processing in endoplasmic reticulum;ko00510//N-Glycan biosynthesis;ko00513//Various types of N-glycan biosynthesis	K01230;K01230;K01230;K01230	GO:0000139//Golgi membrane;GO:0005575//cellular_component;GO:0005622//intracellular anatomical structure;GO:0005737//cytoplasm;GO:0005783//endoplasmic reticulum;GO:0005794//Golgi apparatus;GO:0012505//endomembrane system;GO:0016020//membrane;GO:0016021//integral component of membrane;GO:0031090//organelle membrane;GO:0031224//intrinsic component of membrane;GO:0031984//organelle subcompartment;GO…	GO:0003674//molecular_function;GO:0003824//catalytic activity;GO:0004553//hydrolase activity, hydrolyzing O-glycosyl compounds;GO:0004559//alpha-mannosidase activity;GO:0004571//mannosyl-oligosaccharide 1,2-alpha-mannosidase activity;GO:0005488//binding;GO:0005509//calcium ion binding;GO:0015923//mannosidase activity;GO:0015924//mannosyl-oligosaccharide mannosidase activity;GO:0016787//hydrolase …	GO:0006464//cellular protein modification process;GO:0006486//protein glycosylation;GO:0006491//N-glycan processing;GO:0006517//protein deglycosylation;GO:0006807//nitrogen compound metabolic process;GO:0007275//multicellular organism development;GO:0007585//respiratory gaseous exchange by respiratory system;GO:0008150//biological_process;GO:0008152//metabolic process;GO:0009058//biosynthetic pro…	--
novel_circ_007434	22	9	16	0	0	0	1180.19	598.683	931.587	0	0	0	903.488	0.001	-19.7851	0.000427876	0.0846903	ncbi_113123677	NC_046653.1	-	253915	255957	724	annot_exons	RRP1	XP_026151688.1 ribosomal RNA processing protein 1 homolog B isoform X2 [Mastacembelus armatus]	-	-	-	-	GO:0000785//chromatin;GO:0000791//euchromatin;GO:0000792//heterochromatin;GO:0001652//granular component;GO:0005575//cellular_component;GO:0005622//intracellular anatomical structure;GO:0005634//nucleus;GO:0005654//nucleoplasm;GO:0005694//chromosome;GO:0005730//nucleolus;GO:0030684//preribosome;GO:0030687//preribosome, large subunit precursor;GO:0030688//preribosome, small subunit precursor;GO:00…	GO:0003674//molecular_function;GO:0003712//transcription coregulator activity;GO:0003713//transcription coactivator activity;GO:0140110//transcription regulator activity	GO:0006139//nucleobase-containing compound metabolic process;GO:0006351//transcription, DNA-templated;GO:0006355//regulation of transcription, DNA-templated;GO:0006357//regulation of transcription by RNA polymerase II;GO:0006364//rRNA processing;GO:0006396//RNA processing;GO:0006397//mRNA processing;GO:0006725//cellular aromatic compound metabolic process;GO:0006807//nitrogen compound metabolic p…	--
novel_circ_007470	0	0	2	0	10	12	0	0	116.448	0	1167	1624.48	38.8161	930.491	4.58326	0.0333229	0.822121	ncbi_113123612	NC_046653.1	-	4333749	4335241	349	annot_exons	Gls	XP_026151591.1 glutaminase kidney isoform, mitochondrial-like isoform X1 [Mastacembelus armatus]	Metabolism;Human Diseases;Organismal Systems;Organismal Systems;Human Diseases;Metabolism;Organismal Systems;Metabolism;Metabolism	Global and overview maps;Cancer: overview;Nervous system;Nervous system;Cancer: overview;Amino acid metabolism;Excretory system;Amino acid metabolism;Metabolism of other amino acids	ko01100//Metabolic pathways;ko05206//MicroRNAs in cancer;ko04724//Glutamatergic synapse;ko04727//GABAergic synapse;ko05230//Central carbon metabolism in cancer;ko00250//Alanine, aspartate and glutamate metabolism;ko04964//Proximal tubule bicarbonate reclamation;ko00220//Arginine biosynthesis;ko00470//D-Amino acid metabolism	K01425;K01425;K01425;K01425;K01425;K01425;K01425;K01425;K01425	-	GO:0004359//glutaminase activity;GO:0005515//protein binding	GO:0006541//glutamine metabolic process	--
novel_circ_007540	2	2	0	9	4	5	107.29	133.041	0	1115.24	466.799	676.865	80.1103	752.968	3.23253	0.0109212	0.503244	ncbi_113123390	NC_046653.1	+	8445533	8446286	410	annot_exons	LRP1B	XP_026151186.1 low-density lipoprotein receptor-related protein 1B [Mastacembelus armatus]	-	-	-	-	GO:0005575//cellular_component;GO:0016020//membrane;GO:0016021//integral component of membrane;GO:0031224//intrinsic component of membrane;GO:0032991//protein-containing complex;GO:0043235//receptor complex	GO:0003674//molecular_function;GO:0004064//arylesterase activity;GO:0004222//metalloendopeptidase activity;GO:0005041//low-density lipoprotein particle receptor activity;GO:0005102//signaling receptor binding;GO:0005488//binding;GO:0005509//calcium ion binding;GO:0005515//protein binding;GO:0030228//lipoprotein particle receptor activity;GO:0038024//cargo receptor activity;GO:0043167//ion binding…	GO:0001701//in utero embryonic development;GO:0006810//transport;GO:0006897//endocytosis;GO:0006898//receptor-mediated endocytosis;GO:0007275//multicellular organism development;GO:0008104//protein localization;GO:0008150//biological_process;GO:0009790//embryo development;GO:0009792//embryo development ending in birth or egg hatching;GO:0015031//protein transport;GO:0015833//peptide transport;GO:…	--
novel_circ_007584	0	0	0	9	1	3	0	0	0	1115.24	116.7	406.119	0.001	546.02	19.0586	0.0121737	0.525674	ncbi_113132189	NC_046654.1	+	1091538	1124474	1080	annot_exons	KCNH5	XP_026165929.1 potassium voltage-gated channel subfamily H member 5 [Mastacembelus armatus]	-	-	-	-	GO:0016020//membrane	GO:0005216//ion channel activity;GO:0005515//protein binding	GO:0006355//regulation of transcription, DNA-templated;GO:0006811//ion transport;GO:0007165//signal transduction;GO:0055085//transmembrane transport	--
novel_circ_007587	0	0	0	16	15	17	0	0	0	1982.65	1750.5	2301.34	0.001	2011.5	20.9398	6.67071e-06	0.00580952	ncbi_113132189	NC_046654.1	+	1113144	1124474	650	annot_exons	KCNH5	XP_026165929.1 potassium voltage-gated channel subfamily H member 5 [Mastacembelus armatus]	-	-	-	-	GO:0016020//membrane	GO:0005216//ion channel activity;GO:0005515//protein binding	GO:0006355//regulation of transcription, DNA-templated;GO:0006811//ion transport;GO:0007165//signal transduction;GO:0055085//transmembrane transport	--
novel_circ_007591	6	4	4	0	0	0	321.871	266.081	232.897	0	0	0	273.616	0.001	-18.0618	0.0276163	0.770868	ncbi_113126451	NC_046654.1	+	11490497	11497893	479	annot_exons	TTLL5	XP_026156251.1 tubulin polyglutamylase TTLL5 isoform X1 [Mastacembelus armatus]	-	-	-	-	GO:0005575//cellular_component;GO:0005622//intracellular anatomical structure;GO:0005634//nucleus;GO:0005737//cytoplasm;GO:0005813//centrosome;GO:0005815//microtubule organizing center;GO:0005829//cytosol;GO:0005856//cytoskeleton;GO:0005874//microtubule;GO:0005886//plasma membrane;GO:0005929//cilium;GO:0015630//microtubule cytoskeleton;GO:0016020//membrane;GO:0042995//cell projection;GO:0043226//…	GO:0000166//nucleotide binding;GO:0003674//molecular_function;GO:0003824//catalytic activity;GO:0005488//binding;GO:0005524//ATP binding;GO:0016874//ligase activity;GO:0016879//ligase activity, forming carbon-nitrogen bonds;GO:0016881//acid-amino acid ligase activity;GO:0017076//purine nucleotide binding;GO:0030554//adenyl nucleotide binding;GO:0032553//ribonucleotide binding;GO:0032555//purine r…	GO:0000003//reproduction;GO:0000226//microtubule cytoskeleton organization;GO:0001578//microtubule bundle formation;GO:0001654//eye development;GO:0003006//developmental process involved in reproduction;GO:0006139//nucleobase-containing compound metabolic process;GO:0006351//transcription, DNA-templated;GO:0006464//cellular protein modification process;GO:0006725//cellular aromatic compound metab…	--
novel_circ_007595	0	0	0	2	2	3	0	0	0	247.831	233.399	406.119	0.001	295.783	18.1742	0.0282881	0.771941	ncbi_113126164	NC_046654.1	+	11617323	11623457	527	annot_exons	ESRRB	XP_026155825.1 steroid hormone receptor ERR2 isoform X1 [Mastacembelus armatus]	Cellular Processes	Cellular community - eukaryotes	ko04550//Signaling pathways regulating pluripotency of stem cells	K08553	-	GO:0003700//DNA-binding transcription factor activity;GO:0008270//zinc ion binding;GO:0043565//sequence-specific DNA binding	GO:0006355//regulation of transcription, DNA-templated	ESR-like
novel_circ_007631	17	12	0	0	0	0	911.968	798.244	0	0	0	0	570.071	0.001	-19.1208	0.0247492	0.734752	ncbi_113142775	NC_046654.1	+	13629025	13635801	6777	antisense	Col12a1	XP_026183843.1 collagen alpha-1(XII) chain isoform X1 [Mastacembelus armatus]	Organismal Systems	Digestive system	ko04974//Protein digestion and absorption	K08132	GO:0005575//cellular_component;GO:0005576//extracellular region;GO:0005581//collagen trimer;GO:0005593//FACIT collagen trimer;GO:0005595//collagen type XII trimer;GO:0005622//intracellular anatomical structure;GO:0005737//cytoplasm;GO:0005783//endoplasmic reticulum;GO:0005788//endoplasmic reticulum lumen;GO:0012505//endomembrane system;GO:0030934//anchoring collagen complex;GO:0031012//extracellu…	GO:0003700//DNA-binding transcription factor activity;GO:0003824//catalytic activity;GO:0003993//acid phosphatase activity;GO:0005515//protein binding;GO:0046872//metal ion binding;GO:0051536//iron-sulfur cluster binding	GO:0001501//skeletal system development;GO:0001704//formation of primary germ layer;GO:0001706//endoderm formation;GO:0006355//regulation of transcription, DNA-templated;GO:0006768//biotin metabolic process;GO:0007155//cell adhesion;GO:0007275//multicellular organism development;GO:0007369//gastrulation;GO:0007492//endoderm development;GO:0008150//biological_process;GO:0009653//anatomical structu…	--
novel_circ_007640	0	0	0	4	5	7	0	0	0	495.663	583.499	947.611	0.001	675.591	19.3658	0.00169232	0.202682	NA	NC_046654.1	-	14349374	14350427	1054	intergenic	-	-	-	-	-	-	-	-	-	-
novel_circ_007652	0	0	0	12	0	5	0	0	0	1486.99	0	676.865	0.001	721.285	19.4602	0.0180911	0.638069	ncbi_113128622	NC_046654.1	-	15429077	15451653	18861	exon_intron	ADH5	XP_026159879.1 alcohol dehydrogenase 1-like isoform X2 [Mastacembelus armatus]	Metabolism;Human Diseases;Metabolism;Metabolism;Metabolism;Metabolism;Metabolism;Metabolism;Metabolism;Metabolism	Global and overview maps;Endocrine and metabolic disease;Global and overview maps;Carbohydrate metabolism;Metabolism of cofactors and vitamins;Xenobiotics biodegradation and metabolism;Xenobiotics biodegradation and metabolism;Carbohydrate metabolism;Lipid metabolism;Amino acid metabolism	ko01100//Metabolic pathways;ko04936//Alcoholic liver disease;ko01200//Carbon metabolism;ko00010//Glycolysis / Gluconeogenesis;ko00830//Retinol metabolism;ko00980//Metabolism of xenobiotics by cytochrome P450;ko00982//Drug metabolism - cytochrome P450;ko00620//Pyruvate metabolism;ko00071//Fatty acid degradation;ko00350//Tyrosine metabolism	K00121;K00121;K00121;K00121;K00121;K00121;K00121;K00121;K00121;K00121	-	GO:0004024//alcohol dehydrogenase activity, zinc-dependent;GO:0004764//shikimate 3-dehydrogenase (NADP+) activity;GO:0008270//zinc ion binding;GO:0008743//L-threonine 3-dehydrogenase activity;GO:0016491//oxidoreductase activity;GO:0016616//oxidoreductase activity, acting on the CH-OH group of donors, NAD or NADP as acceptor;GO:0016655//oxidoreductase activity, acting on NAD(P)H, quinone or simila…	GO:0006113//fermentation;GO:0006567//threonine catabolic process;GO:0008152//metabolic process;GO:0009404//toxin metabolic process;GO:0009423//chorismate biosynthetic process;GO:0010127//mycothiol-dependent detoxification;GO:0019439//aromatic compound catabolic process;GO:0030494//bacteriochlorophyll biosynthetic process;GO:0046292//formaldehyde metabolic process	--
novel_circ_007663	0	2	0	8	5	5	0	133.041	0	991.326	583.499	676.865	44.3469	750.563	4.08107	0.00603441	0.386424	ncbi_113126961	NC_046654.1	-	1577855	1588832	664	annot_exons	BRF1	XP_026156906.1 transcription factor IIIB 90 kDa subunit-like isoform X1 [Mastacembelus armatus]	-	-	-	-	GO:0000126//transcription factor TFIIIB complex;GO:0005575//cellular_component;GO:0005622//intracellular anatomical structure;GO:0005634//nucleus;GO:0005654//nucleoplasm;GO:0005667//transcription regulator complex;GO:0031974//membrane-enclosed lumen;GO:0031981//nuclear lumen;GO:0032991//protein-containing complex;GO:0043226//organelle;GO:0043227//membrane-bounded organelle;GO:0043229//intracellul…	GO:0003674//molecular_function;GO:0005488//binding;GO:0005515//protein binding;GO:0008134//transcription factor binding;GO:0017025//TBP-class protein binding;GO:0043167//ion binding;GO:0043169//cation binding;GO:0046872//metal ion binding	GO:0006139//nucleobase-containing compound metabolic process;GO:0006351//transcription, DNA-templated;GO:0006352//DNA-templated transcription, initiation;GO:0006355//regulation of transcription, DNA-templated;GO:0006359//regulation of transcription by RNA polymerase III;GO:0006383//transcription by RNA polymerase III;GO:0006384//transcription initiation from RNA polymerase III promoter;GO:0006399…	--
novel_circ_007668	0	0	0	25	36	0	0	0	0	3097.89	4201.19	0	0.001	2433.03	21.2143	0.00301175	0.291437	ncbi_113127345	NC_046654.1	+	16469848	16479002	6080	exon_intron	TUBB4B	XP_026157608.1 tubulin beta chain [Mastacembelus armatus]	Human Diseases;Human Diseases;Human Diseases;Human Diseases;Human Diseases;Human Diseases;Human Diseases;Human Diseases;Cellular Processes;Cellular Processes	Neurodegenerative disease;Neurodegenerative disease;Neurodegenerative disease;Neurodegenerative disease;Infectious disease: bacterial;Neurodegenerative disease;Neurodegenerative disease;Infectious disease: bacterial;Transport and catabolism;Cellular community - eukaryotes	ko05022//Pathways of neurodegeneration - multiple diseases;ko05010//Alzheimer disease;ko05014//Amyotrophic lateral sclerosis;ko05016//Huntington disease;ko05132//Salmonella infection;ko05020//Prion disease;ko05012//Parkinson disease;ko05130//Pathogenic Escherichia coli infection;ko04145//Phagosome;ko04540//Gap junction	K07375;K07375;K07375;K07375;K07375;K07375;K07375;K07375;K07375;K07375	-	GO:0003924//GTPase activity	GO:0000910//cytokinesis	--
novel_circ_007711	0	0	0	4	0	5	0	0	0	495.663	0	676.865	0.001	390.843	18.5762	0.046103	0.992902	ncbi_113130011	NC_046654.1	+	19326006	19328046	418	annot_exons	ism2	XP_026162116.1 isthmin-2 [Mastacembelus armatus]	-	-	-	-	-	-	GO:0007165//signal transduction	--
novel_circ_007782	0	0	0	14	3	2	0	0	0	1734.82	350.099	270.746	0.001	785.222	19.5827	0.00424369	0.325763	ncbi_113130242	NC_046654.1	-	497145	502714	420	annot_exons	NPAS3	XP_026162490.1 LOW QUALITY PROTEIN: neuronal PAS domain-containing protein 3 [Mastacembelus armatus]	-	-	-	-	GO:0005575//cellular_component;GO:0005622//intracellular anatomical structure;GO:0005634//nucleus;GO:0005654//nucleoplasm;GO:0005737//cytoplasm;GO:0005829//cytosol;GO:0031974//membrane-enclosed lumen;GO:0031981//nuclear lumen;GO:0043226//organelle;GO:0043227//membrane-bounded organelle;GO:0043229//intracellular organelle;GO:0043231//intracellular membrane-bounded organelle;GO:0043233//organelle l…	GO:0000981//DNA-binding transcription factor activity, RNA polymerase II-specific;GO:0003674//molecular_function;GO:0003676//nucleic acid binding;GO:0003677//DNA binding;GO:0003700//DNA-binding transcription factor activity;GO:0005488//binding;GO:0005515//protein binding;GO:0046982//protein heterodimerization activity;GO:0046983//protein dimerization activity;GO:0097159//organic cyclic compound b…	GO:0000003//reproduction;GO:0001964//startle response;GO:0003008//system process;GO:0006139//nucleobase-containing compound metabolic process;GO:0006351//transcription, DNA-templated;GO:0006355//regulation of transcription, DNA-templated;GO:0006357//regulation of transcription by RNA polymerase II;GO:0006725//cellular aromatic compound metabolic process;GO:0006807//nitrogen compound metabolic pro…	bHLH
novel_circ_007806	1	0	0	3	9	3	53.6452	0	0	371.747	1050.3	406.119	17.8817	609.388	5.0908	0.00330816	0.308403	ncbi_113130242	NC_046654.1	-	578459	640072	427	annot_exons	NPAS3	XP_026162490.1 LOW QUALITY PROTEIN: neuronal PAS domain-containing protein 3 [Mastacembelus armatus]	-	-	-	-	GO:0005575//cellular_component;GO:0005622//intracellular anatomical structure;GO:0005634//nucleus;GO:0005654//nucleoplasm;GO:0005737//cytoplasm;GO:0005829//cytosol;GO:0031974//membrane-enclosed lumen;GO:0031981//nuclear lumen;GO:0043226//organelle;GO:0043227//membrane-bounded organelle;GO:0043229//intracellular organelle;GO:0043231//intracellular membrane-bounded organelle;GO:0043233//organelle l…	GO:0000981//DNA-binding transcription factor activity, RNA polymerase II-specific;GO:0003674//molecular_function;GO:0003676//nucleic acid binding;GO:0003677//DNA binding;GO:0003700//DNA-binding transcription factor activity;GO:0005488//binding;GO:0005515//protein binding;GO:0046982//protein heterodimerization activity;GO:0046983//protein dimerization activity;GO:0097159//organic cyclic compound b…	GO:0000003//reproduction;GO:0001964//startle response;GO:0003008//system process;GO:0006139//nucleobase-containing compound metabolic process;GO:0006351//transcription, DNA-templated;GO:0006355//regulation of transcription, DNA-templated;GO:0006357//regulation of transcription by RNA polymerase II;GO:0006725//cellular aromatic compound metabolic process;GO:0006807//nitrogen compound metabolic pro…	bHLH
novel_circ_007815	0	0	0	6	6	8	0	0	0	743.494	700.198	1082.98	0.001	842.225	19.6838	0.000639425	0.102722	ncbi_113130242	NC_046654.1	-	612379	640072	344	annot_exons	NPAS3	XP_026162490.1 LOW QUALITY PROTEIN: neuronal PAS domain-containing protein 3 [Mastacembelus armatus]	-	-	-	-	GO:0005575//cellular_component;GO:0005622//intracellular anatomical structure;GO:0005634//nucleus;GO:0005654//nucleoplasm;GO:0005737//cytoplasm;GO:0005829//cytosol;GO:0031974//membrane-enclosed lumen;GO:0031981//nuclear lumen;GO:0043226//organelle;GO:0043227//membrane-bounded organelle;GO:0043229//intracellular organelle;GO:0043231//intracellular membrane-bounded organelle;GO:0043233//organelle l…	GO:0000981//DNA-binding transcription factor activity, RNA polymerase II-specific;GO:0003674//molecular_function;GO:0003676//nucleic acid binding;GO:0003677//DNA binding;GO:0003700//DNA-binding transcription factor activity;GO:0005488//binding;GO:0005515//protein binding;GO:0046982//protein heterodimerization activity;GO:0046983//protein dimerization activity;GO:0097159//organic cyclic compound b…	GO:0000003//reproduction;GO:0001964//startle response;GO:0003008//system process;GO:0006139//nucleobase-containing compound metabolic process;GO:0006351//transcription, DNA-templated;GO:0006355//regulation of transcription, DNA-templated;GO:0006357//regulation of transcription by RNA polymerase II;GO:0006725//cellular aromatic compound metabolic process;GO:0006807//nitrogen compound metabolic pro…	bHLH
novel_circ_007818	10	7	4	0	0	0	536.452	465.642	232.897	0	0	0	411.664	0.001	-18.6511	0.00907253	0.464781	ncbi_113137367	NC_046654.1	+	6331139	6335082	220	annot_exons	Ssbp2	XP_026174798.1 single-stranded DNA-binding protein 3-like isoform X1 [Mastacembelus armatus]	-	-	-	-	-	-	-	--
novel_circ_007869	0	9	2	27	21	20	0	598.683	116.448	3345.72	2450.69	2707.46	238.377	2834.63	3.57184	0.00679958	0.405928	ncbi_113131355	NC_046654.1	+	8169561	8188937	404	annot_exons	qkia	XP_026164265.1 protein quaking-A isoform X1 [Mastacembelus armatus]	-	-	-	-	-	GO:0003723//RNA binding	-	--
novel_circ_007871	8	3	3	0	0	0	429.162	199.561	174.672	0	0	0	267.798	0.001	-18.0308	0.0331751	0.820802	ncbi_113131355	NC_046654.1	+	8181486	8188937	261	annot_exons	qkia	XP_026164265.1 protein quaking-A isoform X1 [Mastacembelus armatus]	-	-	-	-	-	GO:0003723//RNA binding	-	--
novel_circ_007887	4	5	7	0	0	0	214.581	332.602	407.569	0	0	0	318.251	0.001	-18.2798	0.0221723	0.694599	ncbi_113126573	NC_046654.1	-	8675748	8681115	1714	annot_exons	Begain	XP_026156450.1 brain-enriched guanylate kinase-associated protein [Mastacembelus armatus]	-	-	-	-	GO:0033179//proton-transporting V-type ATPase, V0 domain;GO:0061617//MICOS complex	GO:0005524//ATP binding;GO:0015078//proton transmembrane transporter activity;GO:0051082//unfolded protein binding	GO:0007059//chromosome segregation;GO:0007155//cell adhesion;GO:0030261//chromosome condensation;GO:0042407//cristae formation;GO:0051607//defense response to virus;GO:1902600//proton transmembrane transport	--
novel_circ_007941	17	0	10	0	0	0	911.968	0	582.242	0	0	0	498.07	0.001	-18.926	0.0295929	0.773946	ncbi_113141888	NC_046655.1	-	11023848	11026529	2682	antisense	snd1	XP_026182293.1 staphylococcal nuclease domain-containing protein 1 [Mastacembelus armatus]	-	-	-	-	GO:0005575//cellular_component;GO:0005622//intracellular anatomical structure;GO:0005634//nucleus;GO:0005737//cytoplasm;GO:0005829//cytosol;GO:0016442//RISC complex;GO:0031332//RNAi effector complex;GO:0031410//cytoplasmic vesicle;GO:0031982//vesicle;GO:0032991//protein-containing complex;GO:0042470//melanosome;GO:0043226//organelle;GO:0043227//membrane-bounded organelle;GO:0043229//intracellular…	GO:0003674//molecular_function;GO:0003676//nucleic acid binding;GO:0003712//transcription coregulator activity;GO:0003713//transcription coactivator activity;GO:0003723//RNA binding;GO:0003824//catalytic activity;GO:0004518//nuclease activity;GO:0005488//binding;GO:0005515//protein binding;GO:0016787//hydrolase activity;GO:0016788//hydrolase activity, acting on ester bonds;GO:0097159//organic cyc…	GO:0000003//reproduction;GO:0006139//nucleobase-containing compound metabolic process;GO:0006325//chromatin organization;GO:0006351//transcription, DNA-templated;GO:0006355//regulation of transcription, DNA-templated;GO:0006401//RNA catabolic process;GO:0006725//cellular aromatic compound metabolic process;GO:0006807//nitrogen compound metabolic process;GO:0006996//organelle organization;GO:00072…	--
novel_circ_007948	7	10	0	34	24	23	375.516	665.203	0	4213.14	2800.79	3113.58	346.907	3375.84	3.28263	0.00826048	0.455046	ncbi_113142285	NC_046655.1	+	11478321	11491606	10019	exon_intron	TCP11L2	XP_026183025.1 T-complex protein 11-like protein 2 [Mastacembelus armatus]	-	-	-	-	-	-	-	--
novel_circ_008035	8	7	17	0	0	0	429.162	465.642	989.811	0	0	0	628.205	0.001	-19.2609	0.0025997	0.264819	ncbi_113142181	NC_046655.1	+	15006256	15006711	456	one_exon	SHANK3	XP_026182831.1 SH3 and multiple ankyrin repeat domains protein 3-like isoform X1 [Mastacembelus armatus]	-	-	-	-	GO:0030288//outer membrane-bounded periplasmic space	GO:0004252//serine-type endopeptidase activity;GO:0005515//protein binding	GO:0006508//proteolysis;GO:0006950//response to stress	--
novel_circ_008068	10	5	9	0	0	0	536.452	332.602	524.017	0	0	0	464.357	0.001	-18.8249	0.00505461	0.360489	ncbi_113142401	NC_046655.1	-	2181081	2193581	429	annot_exons	TMTC1	XP_026183193.1 protein O-mannosyl-transferase TMTC1 isoform X1 [Mastacembelus armatus]	-	-	-	-	GO:0005575//cellular_component;GO:0016020//membrane;GO:0016021//integral component of membrane;GO:0031224//intrinsic component of membrane;GO:0045203//integral component of cell outer membrane	GO:0005215//transporter activity;GO:0005515//protein binding;GO:0008318//protein prenyltransferase activity;GO:0016887//ATP hydrolysis activity;GO:0042802//identical protein binding	GO:0006139//nucleobase-containing compound metabolic process;GO:0006396//RNA processing;GO:0006725//cellular aromatic compound metabolic process;GO:0006807//nitrogen compound metabolic process;GO:0008150//biological_process;GO:0008152//metabolic process;GO:0009306//protein secretion;GO:0009987//cellular process;GO:0010467//gene expression;GO:0015774//polysaccharide transport;GO:0016070//RNA metab…	--
novel_circ_008077	0	0	4	16	9	2	0	0	232.897	1982.65	1050.3	270.746	77.6322	1101.23	3.82632	0.0175671	0.632197	ncbi_113141802	NC_046655.1	+	3695329	3695772	444	exon_intron	nav3	XP_026182140.1 neuron navigator 3 isoform X1 [Mastacembelus armatus]	-	-	-	-	GO:0005575//cellular_component;GO:0005622//intracellular anatomical structure;GO:0005634//nucleus;GO:0005635//nuclear envelope;GO:0005640//nuclear outer membrane;GO:0005737//cytoplasm;GO:0005794//Golgi apparatus;GO:0005887//integral component of plasma membrane;GO:0012505//endomembrane system;GO:0016020//membrane;GO:0019867//outer membrane;GO:0030027//lamellipodium;GO:0030175//filopodium;GO:00310…	GO:0000166//nucleotide binding;GO:0000309//nicotinamide-nucleotide adenylyltransferase activity;GO:0003674//molecular_function;GO:0003677//DNA binding;GO:0003723//RNA binding;GO:0003724//RNA helicase activity;GO:0003779//actin binding;GO:0003924//GTPase activity;GO:0005488//binding;GO:0005515//protein binding;GO:0005524//ATP binding;GO:0005525//GTP binding;GO:0008017//microtubule binding;GO:00080…	GO:0001817//regulation of cytokine production;GO:0001818//negative regulation of cytokine production;GO:0001889//liver development;GO:0007026//negative regulation of microtubule depolymerization;GO:0007059//chromosome segregation;GO:0007275//multicellular organism development;GO:0008150//biological_process;GO:0009435//NAD biosynthetic process;GO:0009653//anatomical structure morphogenesis;GO:0009…	--
novel_circ_008078	6	11	8	0	0	0	321.871	731.724	465.793	0	0	0	506.463	0.001	-18.9501	0.00463379	0.336297	ncbi_113141802	NC_046655.1	+	3883167	3891343	225	annot_exons	nav3	XP_026182140.1 neuron navigator 3 isoform X1 [Mastacembelus armatus]	-	-	-	-	GO:0005575//cellular_component;GO:0005622//intracellular anatomical structure;GO:0005634//nucleus;GO:0005635//nuclear envelope;GO:0005640//nuclear outer membrane;GO:0005737//cytoplasm;GO:0005794//Golgi apparatus;GO:0005887//integral component of plasma membrane;GO:0012505//endomembrane system;GO:0016020//membrane;GO:0019867//outer membrane;GO:0030027//lamellipodium;GO:0030175//filopodium;GO:00310…	GO:0000166//nucleotide binding;GO:0000309//nicotinamide-nucleotide adenylyltransferase activity;GO:0003674//molecular_function;GO:0003677//DNA binding;GO:0003723//RNA binding;GO:0003724//RNA helicase activity;GO:0003779//actin binding;GO:0003924//GTPase activity;GO:0005488//binding;GO:0005515//protein binding;GO:0005524//ATP binding;GO:0005525//GTP binding;GO:0008017//microtubule binding;GO:00080…	GO:0001817//regulation of cytokine production;GO:0001818//negative regulation of cytokine production;GO:0001889//liver development;GO:0007026//negative regulation of microtubule depolymerization;GO:0007059//chromosome segregation;GO:0007275//multicellular organism development;GO:0008150//biological_process;GO:0009435//NAD biosynthetic process;GO:0009653//anatomical structure morphogenesis;GO:0009…	--
novel_circ_008155	16	15	26	0	0	0	858.323	997.805	1513.83	0	0	0	1123.32	0.001	-20.0993	0.000146407	0.042502	ncbi_113142056	NC_046655.1	+	7786388	7791945	2440	annot_exons	PNPLA8	XP_026182593.1 calcium-independent phospholipase A2-gamma [Mastacembelus armatus]	-	-	-	-	GO:0000139//Golgi membrane;GO:0005575//cellular_component;GO:0005622//intracellular anatomical structure;GO:0005737//cytoplasm;GO:0005777//peroxisome;GO:0005778//peroxisomal membrane;GO:0005783//endoplasmic reticulum;GO:0005789//endoplasmic reticulum membrane;GO:0005794//Golgi apparatus;GO:0012505//endomembrane system;GO:0016020//membrane;GO:0016021//integral component of membrane;GO:0031090//org…	GO:0000166//nucleotide binding;GO:0003674//molecular_function;GO:0003824//catalytic activity;GO:0004620//phospholipase activity;GO:0004622//lysophospholipase activity;GO:0004623//phospholipase A2 activity;GO:0005488//binding;GO:0005524//ATP binding;GO:0016298//lipase activity;GO:0016787//hydrolase activity;GO:0016788//hydrolase activity, acting on ester bonds;GO:0017076//purine nucleotide binding…	GO:0001516//prostaglandin biosynthetic process;GO:0001676//long-chain fatty acid metabolic process;GO:0006082//organic acid metabolic process;GO:0006629//lipid metabolic process;GO:0006631//fatty acid metabolic process;GO:0006633//fatty acid biosynthetic process;GO:0006636//unsaturated fatty acid biosynthetic process;GO:0006644//phospholipid metabolic process;GO:0006650//glycerophospholipid metab…	--
novel_circ_008180	4	8	3	0	0	0	214.581	532.163	174.672	0	0	0	307.139	0.001	-18.2285	0.0286233	0.771941	ncbi_113141932	NC_046655.1	+	8944554	8949803	869	annot_exons	rsbn1l	XP_026182376.2 lysine-specific demethylase RSBN1L-like [Mastacembelus armatus]	-	-	-	-	-	-	-	--
novel_circ_008204	18	10	10	0	0	0	965.613	665.203	582.242	0	0	0	737.686	0.001	-19.4926	0.000929083	0.132646	ncbi_113142269	NC_046655.1	+	9677701	9678871	1171	exon_intron	UBE2H	XP_029020118.1 ubiquitin-conjugating enzyme E2 H [Betta splendens]	Genetic Information Processing	Folding, sorting and degradation	ko04120//Ubiquitin mediated proteolysis	K10576	-	GO:0004856//xylulokinase activity;GO:0005515//protein binding	GO:0005997//xylulose metabolic process;GO:0042732//D-xylose metabolic process	--
novel_circ_008222	8	10	3	0	0	0	429.162	665.203	174.672	0	0	0	423.012	0.001	-18.6903	0.0119222	0.52176	ncbi_113136953	NC_046656.1	-	10700370	10701303	507	annot_exons	Ino80	XP_026173936.1 chromatin-remodeling ATPase INO80 [Mastacembelus armatus]	-	-	-	-	GO:0000228//nuclear chromosome;GO:0000781//chromosome, telomeric region;GO:0000785//chromatin;GO:0005575//cellular_component;GO:0005622//intracellular anatomical structure;GO:0005634//nucleus;GO:0005654//nucleoplasm;GO:0005694//chromosome;GO:0005700//polytene chromosome;GO:0005737//cytoplasm;GO:0005819//spindle;GO:0005856//cytoskeleton;GO:0005874//microtubule;GO:0005886//plasma membrane;GO:001563…	GO:0000166//nucleotide binding;GO:0001067//transcription regulatory region nucleic acid binding;GO:0003674//molecular_function;GO:0003676//nucleic acid binding;GO:0003677//DNA binding;GO:0003678//DNA helicase activity;GO:0003779//actin binding;GO:0003824//catalytic activity;GO:0004386//helicase activity;GO:0005488//binding;GO:0005515//protein binding;GO:0005524//ATP binding;GO:0008092//cytoskelet…	GO:0000070//mitotic sister chromatid segregation;GO:0000226//microtubule cytoskeleton organization;GO:0000278//mitotic cell cycle;GO:0000280//nuclear division;GO:0000722//telomere maintenance via recombination;GO:0000723//telomere maintenance;GO:0000724//double-strand break repair via homologous recombination;GO:0000725//recombinational repair;GO:0000819//sister chromatid segregation;GO:0001558//…	--
novel_circ_008248	5	4	15	0	0	0	268.226	266.081	873.362	0	0	0	469.223	0.001	-18.8399	0.00939059	0.471887	ncbi_113137611	NC_046656.1	+	12810775	12811576	469	annot_exons	zc3h14	XP_026175177.1 zinc finger CCCH domain-containing protein 14 isoform X1 [Mastacembelus armatus]	-	-	-	-	GO:0005575//cellular_component;GO:0005622//intracellular anatomical structure;GO:0005634//nucleus;GO:0005654//nucleoplasm;GO:0005730//nucleolus;GO:0005737//cytoplasm;GO:0016604//nuclear body;GO:0016607//nuclear speck;GO:0030424//axon;GO:0030425//dendrite;GO:0031974//membrane-enclosed lumen;GO:0031981//nuclear lumen;GO:0032838//plasma membrane bounded cell projection cytoplasm;GO:0032839//dendrite…	GO:0000049//tRNA binding;GO:0003674//molecular_function;GO:0003676//nucleic acid binding;GO:0003723//RNA binding;GO:0003727//single-stranded RNA binding;GO:0003729//mRNA binding;GO:0005488//binding;GO:0005515//protein binding;GO:0008097//5S rRNA binding;GO:0008143//poly(A) binding;GO:0008312//7S RNA binding;GO:0019843//rRNA binding;GO:0033204//ribonuclease P RNA binding;GO:0043167//ion binding;GO…	GO:0006139//nucleobase-containing compound metabolic process;GO:0006355//regulation of transcription, DNA-templated;GO:0006359//regulation of transcription by RNA polymerase III;GO:0006378//mRNA polyadenylation;GO:0006396//RNA processing;GO:0006397//mRNA processing;GO:0006403//RNA localization;GO:0006405//RNA export from nucleus;GO:0006406//mRNA export from nucleus;GO:0006611//protein export from…	--
[truncated: 34 more rows]

[truncated: 2 more sheets: GO terms, KEGG pathways]
