# Supplementary material for: Integrated Transcriptome Landscape of mRNAs, lncRNAs, circRNAs, and miRNAs Reveals Molecular Regulatory Networks of Sex Differentiation in the Zig-Zag Eel (Mastacembelus armatus)
Source: Int J Mol Sci. 2026 Jun 5;27(11):5111. doi: 10.3390/ijms27115111 (PMC13256884; doi:10.3390/ijms27115111)
Supplement: Supplementary file 1 [file ijms-27-05111-s001.zip › Table S5. Identified differentially expressed miRNAs and functional enrichment analysis of DEmiRNA target genes.xlsx]

## Sheet: DEmiRNAs
id	Male-1_count	Male-2_count	Male-3_count	Female-1_count	Female-2_count	Female-3_count	Male-1_TPM	Male-2_TPM	Male-3_TPM	Female-1_TPM	Female-2_TPM	Female-3_TPM	Male_mean	Female_mean	log2(fc)	PValue	FDR	length	seq	class
lin-4-x	3	12	10	0	1	0	0.3537	1.2249	0.9581	0.01	0.1451	0.01	0.845567	0.0550333	-3.94154	0.00241214	0.00588404	18	ACCCTCAGACAGAAAAAC	known
lin-4-z	8	12	13	3	3	1	0.9432	1.2249	1.2456	0.4644	0.4354	0.1226	1.1379	0.3408	-1.73938	0.0277051	0.0542251	21	TCCCTGAGACCTAACTTGTGA	known
miR-100-y	35	76	81	12	25	22	4.1265	7.7575	7.761	1.8577	3.6283	2.6966	6.54833	2.72753	-1.26353	0.0133029	0.0277999	23	CAAGCTTGTATCTACAGGTCTGT	known
miR-10122-y	1	5	3	0	0	0	0.1179	0.5104	0.2874	0.01	0.01	0.01	0.305233	0.01	-4.93184	0.034108	0.0649664	19	CTCACTTGGTGTCTGAAGC	known
miR-10140-x	19	15	27	0	0	0	2.2401	1.5311	2.587	0.01	0.01	0.01	2.1194	0.01	-7.72751	1.9051e-09	9.83681e-09	19	CACTGCTGGAGAGCGAAGT	known
miR-10161-x	5	1	3	0	0	0	0.5895	0.1021	0.2874	0.01	0.01	0.01	0.326333	0.01	-5.02827	0.0393193	0.0732819	18	TGGAGTCAGAGACACTGA	known
miR-101-y	58401	88273	92382	23239	21841	27832	6885.49	9010.29	8851.57	3597.62	3169.84	3411.42	8249.12	3392.96	-1.28169	2.3172e-08	1.0904e-07	22	TACAGTACTGTGATAACTGAAG	known
miR-103-y	12798	14216	15240	4198	5037	6105	1508.89	1451.07	1460.22	649.891	731.033	748.302	1473.39	709.742	-1.05377	7.99399e-08	3.54784e-07	23	AGCAGCATTGTACAGGGCTATGA	known
miR-103-z	2250	2956	3065	103	113	168	265.276	301.728	293.673	15.9454	16.4	20.5921	286.892	17.6458	-4.02311	3.34789e-96	3.70221e-94	23	AGCAGCATTGTACAGGGCTATCT	known
miR-10400-x	56	39	52	253	206	330	6.6024	3.9808	4.9824	39.1669	29.8973	40.4487	5.18853	36.5043	2.81467	9.25109e-39	1.9486e-37	18	CGGCGGCGACTCTGGACG	known
miR-10544-x	5	2	8	50	53	88	0.5895	0.2041	0.7665	7.7405	7.692	10.7863	0.520033	8.7396	4.07089	6.97867e-29	1.05235e-27	21	TAGGCGTGTCACTGCGTGTCA	known
miR-10544-y	2	3	4	34	39	50	0.2358	0.3062	0.3833	5.2635	5.6602	6.1286	0.308433	5.6841	4.2039	3.43351e-25	4.25819e-24	21	TGCGCACGGGGCCACGCCCTG	known
miR-10544-z	2	2	5	22	27	32	0.2358	0.2041	0.4791	3.4058	3.9186	3.9223	0.306333	3.7489	3.61329	1.08734e-17	9.5556e-17	23	TAGGCGTGTCACTGCGTGTCACA	known
miR-10545-x	164	128	204	30	50	57	19.3356	13.0653	19.5462	4.6443	7.2566	6.9866	17.3157	6.29583	-1.45961	2.5431e-05	8.78827e-05	23	TAAGTCTCACACCAGTGCAAAAC	known
miR-10545-y	26	26	29	4	7	5	3.0654	2.6539	2.7786	0.6192	1.0159	0.6129	2.83263	0.749333	-1.91846	0.000478199	0.0013256	20	CTGCTCAGGTGTGGGACCAT	known
miR-106-y	2	0	0	3	2	3	0.2358	0.01	0.01	0.4644	0.2903	0.3677	0.0852667	0.374133	2.1335	0.0212757	0.0429723	21	CCGCACTGTGGGTACTTGCTG	known
miR-107-y	6281	8300	8580	597	839	1171	740.532	847.206	822.091	92.4214	121.766	143.532	803.276	119.24	-2.75203	1.38297e-49	4.82948e-48	21	AGCAGCATTGTACAGGGCTAT	known
miR-10850-z	2	4	7	0	0	0	0.2358	0.4083	0.6707	0.01	0.01	0.01	0.438267	0.01	-5.45374	0.00555383	0.0125126	18	CTTGGACCCAGAGTCAGA	known
miR-10955-z	2123	2836	3635	267	291	647	250.302	289.479	348.287	41.3342	42.2336	79.304	296.023	54.2906	-2.44693	2.77608e-18	2.54059e-17	18	TCCCCGTACGGGCCACCA	known
miR-10-y	101	168	200	31	32	39	11.9079	17.1483	19.163	4.7991	4.6442	4.7803	16.0731	4.7412	-1.76132	2.4426e-07	1.029e-06	21	CAAATACGTCTCTACAGGAAT	known
miR-11201-y	2	4	2	0	0	0	0.2358	0.4083	0.1916	0.01	0.01	0.01	0.278567	0.01	-4.79995	0.04784	0.0876847	18	TGTTCCCTTAGCTCTCAG	known
miR-11213-x	18	10	16	47	37	48	2.1222	1.0207	1.533	7.2761	5.3699	5.8835	1.55863	6.1765	1.98651	2.83543e-10	1.5876e-09	21	TATGATCCTTGCACTGGAAGA	known
miR-11654-x	2	6	3	0	0	0	0.2358	0.6124	0.2874	0.01	0.01	0.01	0.378533	0.01	-5.24235	0.010392	0.021994	19	ACTTCCACTGGTCATTTTT	known
miR-1187-z	3	2	3	0	0	0	0.3537	0.2041	0.2874	0.01	0.01	0.01	0.281733	0.01	-4.81626	0.0444203	0.0824415	19	GTGTGTGTGTGTGTGTAAA	known
miR-11901-z	2	2	7	0	0	0	0.2358	0.2041	0.6707	0.01	0.01	0.01	0.3702	0.01	-5.21023	0.0221465	0.0445955	19	CATCTGAGAATTGTTTTTA	known
miR-11980-z	1	1	0	5	2	6	0.1179	0.1021	0.01	0.774	0.2903	0.7354	0.0766667	0.5999	2.96805	0.00127602	0.00323763	19	GGGAACGGGCTTGGCAGAG	known
miR-11987-z	82	94	98	1593	1964	3153	9.6678	9.5949	9.3899	246.612	285.04	386.469	9.55087	306.04	5.00195	3.47323e-137	6.58424e-135	19	AGGAAACTCTGGTGGAGGC	known
miR-1199-x	0	0	0	1	0	10	0.01	0.01	0.01	0.1548	0.01	1.2257	0.01	0.4635	5.5345	0.0194368	0.0394383	18	GGTCCCGTTCGCGCGGGC	known
miR-12078-x	0	0	0	3	3	0	0.01	0.01	0.01	0.4644	0.4354	0.01	0.01	0.303267	4.92252	0.0441641	0.082081	18	GGTGGAACTCATGAAAGT	known
miR-12396-y	0	0	0	0	2	5	0.01	0.01	0.01	0.01	0.2903	0.6129	0.01	0.3044	4.9279	0.0369725	0.0695922	18	TGTATGTGTGTCTCTGTG	known
miR-1246-z	8	17	14	0	0	1	0.9432	1.7352	1.3414	0.01	0.01	0.1226	1.33993	0.0475333	-4.81708	8.2186e-06	3.01273e-05	21	AATTGATTTTTGGAGCAGGGA	known
miR-124-x	11	28	17	1	2	8	1.2969	2.858	1.6289	0.1548	0.2903	0.9806	1.92793	0.475233	-2.02035	0.0102018	0.0216259	21	CGTGTTCACGGCGGACCTTGA	known
miR-124-y	2000	2588	2864	120	134	193	235.8	264.165	274.414	18.5772	19.4478	23.6564	258.126	20.5605	-3.65013	1.95676e-80	1.36664e-78	20	TAAGGCACGCGGTGAATGCC	known
miR-124-z	232	287	266	52	36	52	27.3529	29.2949	25.4868	8.0501	5.2248	6.3737	27.3782	6.54953	-2.06356	1.46978e-13	1.0486e-12	22	TCAAGGTCCACTGTGAACACAA	known
miR-1260-z	1518	1939	2090	303	317	621	178.973	197.919	200.253	46.9074	46.007	76.1172	192.382	56.3439	-1.77164	2.90098e-13	1.98433e-12	18	ATCCCACCGCTGCCACCA	known
miR-1285-y	4	2	3	0	0	0	0.4716	0.2041	0.2874	0.01	0.01	0.01	0.321033	0.01	-5.00465	0.0275773	0.0540547	19	CTGGGCAGCAAAGTGTGAC	known
miR-128-y	37264	53401	50767	7213	6880	10856	4393.44	5450.8	4864.23	1116.64	998.512	1330.64	4902.82	1148.6	-2.09374	7.34238e-28	1.05906e-26	21	TCACAGTGAACCGGTCTCTTT	known
miR-1290-z	28	44	46	162	172	246	3.3012	4.4912	4.4075	25.0792	24.9628	30.1527	4.06663	26.7316	2.71664	3.68853e-43	9.78935e-42	18	TTGGATTTGAGGATCAGG	known
miR-1291-z	8	14	12	2	0	1	0.9432	1.429	1.1498	0.3096	0.01	0.1226	1.174	0.1474	-2.99362	0.000698066	0.00184897	18	TCTTACTGAACACTGGCA	known
miR-129-x	380	336	428	29	43	53	44.8021	34.2965	41.0088	4.4895	6.2407	6.4963	40.0358	5.74217	-2.80162	3.88737e-29	5.99831e-28	21	CTTTTTGCGGTCTGGGCTTGC	known
miR-1307-x	9	0	0	5	10	9	1.0611	0.01	0.01	0.774	1.4513	1.1031	0.360367	1.10947	1.62233	0.0246703	0.0488619	21	TCGACCGGACCTCGACCGGCT	known
miR-132-x	440	499	536	124	187	202	51.8761	50.9344	51.3568	19.1964	27.1398	24.7595	51.3891	23.6986	-1.11666	7.51868e-06	2.77147e-05	22	ACCGTGGCTTTAGATTGTTACT	known
miR-132-y	350	402	420	38	45	75	41.2651	41.0333	40.2422	5.8828	6.531	9.1929	40.8469	7.20223	-2.50371	1.11703e-26	1.46762e-25	22	TAACAGTCTACAGCCATGGTCG	known
miR-132-z	4	11	6	13	13	33	0.4716	1.1228	0.5749	2.0125	1.8867	4.0449	0.7231	2.64803	1.87265	1.61891e-05	5.75205e-05	21	ATGGCTGTAGACTGTTACCAT	known
miR-1335-z	53	64	91	2230	1931	4077	6.2487	6.5327	8.7192	345.226	280.251	499.726	7.16687	375.067	5.70966	2.69025e-109	3.96662e-107	18	CGGCTGAGGTGGGATCCC	known
miR-135-x	1794	1836	1873	145	197	249	211.513	187.406	179.461	22.4474	28.5911	30.5204	192.793	27.1863	-2.8261	5.81355e-49	1.92865e-47	23	TATGGCTTTCTATTCCTATGTGA	known
miR-135-y	15	21	19	0	0	2	1.7685	2.1435	1.8205	0.01	0.01	0.2451	1.91083	0.0883667	-4.43456	1.29957e-07	5.65417e-07	21	ATATAGGGATGGAAGCCATGC	known
miR-137-y	3528	4252	4378	323	435	476	415.952	434.014	419.478	50.0035	63.1327	58.3442	423.148	57.1601	-2.88808	6.42149e-61	2.84044e-59	23	TTATTGCTTGAGAATACGCGTAG	known
miR-1386-z	517	549	737	185	113	258	60.9544	56.038	70.6156	28.6398	16.4	31.6236	62.536	25.5545	-1.29111	9.78322e-05	0.000312827	18	CTCCTGGCTGGCTCGCCA	known
miR-141-y	4151	4934	5381	17279	16945	22069	489.404	503.628	515.58	2674.96	2459.27	2705.04	502.871	2613.09	2.3775	2.07212e-78	1.30938e-76	21	TAACACTGTCTGGTAACGATG	known
miR-1421-y	0	1	1	0	3	10	0.01	0.1021	0.0958	0.01	0.4354	1.2257	0.0693	0.557033	3.00684	0.0143057	0.0297084	18	TCATATGTGATATCTCTG	known
miR-143-x	22088	32016	32636	8207	8438	11584	2604.18	3267.97	3127.01	1270.52	1224.63	1419.87	2999.72	1305.01	-1.20077	1.5265e-08	7.31285e-08	21	GGTGCAGTGCTGCATCTCTGG	known
miR-143-y	1996044	2301976	2444341	695292	732311	947777	235334	234969	234204	107638	106282	116171	234836	110030	-1.09375	5.13475e-10	2.76984e-09	22	TGAGATGAAGCACTGTAGCTCT	known
miR-1467-y	0	0	0	1	2	2	0.01	0.01	0.01	0.1548	0.2903	0.2451	0.01	0.230067	4.52398	0.0447518	0.0828252	18	CACACCACAGAAACTGAG	known
miR-146-x	344060	369851	415851	1847074	1786746	1962830	40564.8	37751.8	39844.7	285945	259315	240588	39387.1	261949	2.73349	4.91367e-96	4.65746e-94	23	TGAGAACTGAATTCCATAGATGG	known
miR-146-y	82	94	93	264	270	432	9.6678	9.5949	8.9108	40.8698	39.1858	52.9511	9.39117	44.3356	2.23909	1.64739e-40	3.83524e-39	21	TCTATGGGCTCAGTTCTTTTG	known
miR-146-z	216	259	278	1183	1098	1144	25.4665	26.4369	26.6365	183.14	159.356	140.222	26.18	160.906	2.61968	2.92303e-51	1.07746e-49	24	CTGAGAACTGAATTCCATAGATGG	known
miR-1497-x	8	7	7	0	0	0	0.9432	0.7145	0.6707	0.01	0.01	0.01	0.776133	0.01	-6.27823	0.000274675	0.000787686	19	ACCTGTGGATCTCCAACAC	known
miR-151-x	25	1	2	3	36	41	2.9475	0.1021	0.1916	0.4644	5.2248	5.0254	1.0804	3.57153	1.72498	0.0473516	0.0870299	21	TCGAGGAGCTCACAGTCTAGT	known
miR-151-z	0	0	0	1	4	6	0.01	0.01	0.01	0.1548	0.5805	0.7354	0.01	0.490233	5.6154	0.00132195	0.00334776	19	TAGACTGGAACACCTTGAG	known
miR-153-x	4	13	5	0	2	0	0.4716	1.3269	0.4791	0.01	0.2903	0.01	0.7592	0.103433	-2.87578	0.0202126	0.0409497	22	GTCATTTTTGTGGTTTGCAGCT	known
miR-153-y	556	758	785	177	199	227	65.5525	77.3713	75.2147	27.4013	28.8814	27.8238	72.7128	28.0355	-1.37496	8.48452e-10	4.46784e-09	22	TTGCATAGTCACAAAAATGAGC	known
miR-155-z	1	4	5	0	0	0	0.1179	0.4083	0.4791	0.01	0.01	0.01	0.3351	0.01	-5.06652	0.0191467	0.0389091	21	TTAATGCTAATAGTGATAGGG	known
miR-1591-x	5	6	4	0	0	0	0.5895	0.6124	0.3833	0.01	0.01	0.01	0.5284	0.01	-5.72356	0.00111311	0.00284056	19	TCATTGCCTGACTCTGAAA	known
miR-15-y	365	525	559	81	137	154	43.0336	53.5883	53.5605	12.5396	19.8832	18.8761	50.0608	17.0996	-1.54972	1.7654e-09	9.1511e-09	23	CCAAATCATTATGTGCTGCCACT	known
miR-15-z	74122	89352	91431	15591	19679	26704	8739	9120.42	8760.45	2413.64	2856.06	3273.16	8873.29	2847.62	-1.63971	2.29345e-20	2.2712e-19	21	TAGCAGCACGGAATGGTTTGT	known
miR-1609-z	1	6	3	0	0	0	0.1179	0.6124	0.2874	0.01	0.01	0.01	0.339233	0.01	-5.08421	0.0232095	0.0465242	19	CTGTGGCTGTGCTGGTTGT	known
miR-1651-y	3	2	4	0	0	0	0.3537	0.2041	0.3833	0.01	0.01	0.01	0.3137	0.01	-4.97131	0.0252986	0.0499571	18	TTGGTTGGCCTCTGCTCC	known
miR-1668-y	11	5	9	0	0	0	1.2969	0.5104	0.8623	0.01	0.01	0.01	0.889867	0.01	-6.47552	0.000274829	0.000787686	19	GGTGCACTGTCCTCACTCA	known
miR-16-z	1	8	4	18	19	19	0.1179	0.8166	0.3833	2.7866	2.7575	2.3289	0.439267	2.62433	2.57878	1.24921e-08	6.09451e-08	23	TAGCAGCACGTAAATATTGGCAC	known
miR-1794-z	0	0	0	5	2	1	0.01	0.01	0.01	0.774	0.2903	0.1226	0.01	0.395633	5.30609	0.00912659	0.0195024	18	TGGACATGGTCAGCAATG	known
miR-1823-y	1	1	1	6	7	17	0.1179	0.1021	0.0958	0.9289	1.0159	2.0837	0.105267	1.34283	3.67316	1.31893e-07	5.71968e-07	18	TGGAAGTGTTTAGGAGAG	known
miR-182-x	1010	1009	1108	6493	6068	6972	119.079	102.992	106.163	1005.18	880.664	854.571	109.411	913.472	3.0616	7.97276e-90	7.05324e-88	22	TTTGGCAATGGTAGAACTCACA	known
miR-183-y	2	1	1	2	9	6	0.2358	0.1021	0.0958	0.3096	1.3062	0.7354	0.144567	0.783733	2.43863	0.00300938	0.00716275	21	TGAATTACCATAGGGCCATAA	known
miR-1841-z	0	0	0	0	3	4	0.01	0.01	0.01	0.01	0.4354	0.4903	0.01	0.3119	4.96301	0.0329993	0.0633674	18	AGATGAAAGCTGGAGGGC	known
miR-184-y	185	209	221	37	43	51	21.8115	21.3332	21.1751	5.728	6.2407	6.2512	21.4399	6.0733	-1.81975	7.70185e-12	4.77587e-11	21	TGGACGGAGAACTGATAAGGG	known
miR-187-x	3	11	9	117	97	157	0.3537	1.1228	0.8623	18.1127	14.0779	19.2438	0.7796	17.1448	4.45889	5.84367e-45	1.7624e-43	20	GGCTGCAACACAGGACATGG	known
miR-187-y	17	18	20	84	87	106	2.0043	1.8373	1.9163	13.004	12.6265	12.9926	1.9193	12.8744	2.74585	9.7972e-30	1.56637e-28	21	TCGTGTCTTGTGTTGCAGCCA	known
miR-187-z	6	10	10	31	46	54	0.7074	1.0207	0.9581	4.7991	6.6761	6.6189	0.8954	6.03137	2.75188	2.27016e-18	2.09202e-17	23	TCGTGTCTTGTGTTGCAGCCAGT	known
miR-1889-x	2	4	7	4	10	13	0.2358	0.4083	0.6707	0.6192	1.4513	1.5934	0.438267	1.2213	1.47854	0.00296702	0.00708241	18	TCAGATTGTAACAGAGGG	known
miR-18-x	1013	1575	1651	311	453	581	119.433	160.765	158.19	48.1458	65.745	71.2143	146.129	61.7017	-1.24386	1.59596e-06	6.32191e-06	21	TAAGGTGCATCTAGTGTAGCT	known
miR-192-x	11939	14544	15111	918	1101	1484	1407.61	1484.55	1447.86	142.115	159.791	181.897	1446.67	161.268	-3.16521	5.17246e-88	4.28991e-86	22	ATGACCTATGAATTGACAGCCA	known
miR-192-z	112	90	105	2	22	19	13.2048	9.1866	10.0606	0.3096	3.1929	2.3289	10.8173	1.9438	-2.47639	3.98825e-07	1.62843e-06	22	CCTGTCAGTTCTGTAGGCCACT	known
miR-193-x	76	95	100	169	254	327	8.9604	9.6969	9.5815	26.1628	36.8637	40.081	9.41293	34.3692	1.8684	1.07477e-27	1.51726e-26	22	TGGGTCTTTGCGGGCAAGGTGA	known
miR-193-y	32	37	64	50	67	81	3.7728	3.7767	6.1322	7.7405	9.7239	9.9283	4.56057	9.1309	1.00154	1.09918e-06	4.38021e-06	20	AACTGGCCTACAAAGTCCCA	known
miR-194-x	2184	2629	2651	124	252	285	257.494	268.35	254.005	19.1964	36.5734	34.933	259.95	30.2343	-3.10398	1.25934e-38	2.61115e-37	22	TGTAACAGCAACTCCATGTGGA	known
miR-194-y	36	17	28	1	3	2	4.2444	1.7352	2.6828	0.1548	0.4354	0.2451	2.88747	0.278433	-3.3744	2.65936e-06	1.03793e-05	20	CCAGTGGAGCTGCTGTTACT	known
miR-196-x	1348	1536	1539	361	477	467	158.929	156.784	147.459	55.8863	69.2282	57.2411	154.391	60.7852	-1.3448	5.8018e-10	3.117e-09	21	TAGGTAGTTTCATGTTGTTGG	known
miR-1-z	17552	20813	23050	3991	4645	5818	2069.39	2124.44	2208.53	617.846	674.141	713.123	2134.12	668.37	-1.67492	3.48748e-23	3.95545e-22	22	TGGAATGTAAAGAAGTATGTAT	known
miR-200-x	14	17	26	42	53	47	1.6506	1.7352	2.4912	6.502	7.692	5.7609	1.959	6.65163	1.76359	1.77941e-10	1.0222e-09	22	CATCTTACCTGACAGTGCTGGA	known
miR-200-y	8032	9656	10117	25465	26635	33914	946.975	985.616	969.359	3942.23	3865.61	4156.9	967.317	3988.25	2.04369	2.56206e-67	1.30764e-65	21	TAACACTGTCTGGTAACGATG	known
miR-200-z	24	25	29	59	79	97	2.8296	2.5518	2.7786	9.1338	11.4655	11.8895	2.72	10.8296	1.9933	7.35866e-19	6.92549e-18	22	TAATACTGCCTGGTAATGATGT	known
miR-202-x	548	645	679	81	75	83	64.6093	65.8371	65.0583	12.5396	10.8849	10.1735	65.1682	11.1993	-2.54076	1.73785e-31	3.07484e-30	21	TTCCTATGCATATACTTTTTT	known
miR-202-y	6030	8590	7930	964	887	1123	710.938	876.807	759.812	149.237	128.733	137.648	782.519	138.539	-2.49783	9.68992e-40	2.10795e-38	21	AGAGGCATAGGGCATGGGAAA	known
miR-202-z	170359	206177	201643	26399	30451	35001	20085.4	21045.1	19320.4	4086.82	4419.43	4290.14	20150.3	4265.46	-2.24003	1.56019e-42	3.98149e-41	22	TTCCTATGCATATACCTTTTTG	known
miR-203-x	105	134	133	3	6	4	12.3795	13.6778	12.7434	0.4644	0.8708	0.4903	12.9336	0.6085	-4.40972	6.24562e-29	9.52636e-28	21	AGTGGTTCTAGACAGTTCAAC	known
miR-203-y	5608	6915	7575	157	186	235	661.185	705.834	725.798	24.3051	26.9947	28.8044	697.606	26.7014	-4.70742	3.4112e-148	9.05334e-146	19	TGAAATGTTTAGGACCACT	known
miR-205-x	441	519	586	98	96	85	51.994	52.9759	56.1475	15.1714	13.9327	10.4186	53.7058	13.1742	-2.02736	1.07475e-15	8.69629e-15	22	TCCTTCATTCCACCGGAGTCTG	known
miR-205-y	106	128	124	16	27	33	12.4974	13.0653	11.881	2.477	3.9186	4.0449	12.4812	3.48017	-1.84253	1.01871e-08	5.02539e-08	21	ACTCCGGTGGAATGAAGGATT	known
miR-210-x	3432	4477	4432	5041	6433	8000	404.634	456.981	424.651	780.396	933.638	980.575	428.755	898.203	1.06689	2.14395e-25	2.70955e-24	22	AGCCACTGACTAACGCACATTG	known
miR-212-x	2522	2418	2888	405	374	424	297.344	246.812	276.713	62.6979	54.2796	51.9705	273.623	56.316	-2.28057	5.33012e-27	7.44533e-26	23	ACCTTGGCTTTAGACTGCTTACT	known
miR-212-y	44	43	44	0	0	1	5.1876	4.3891	4.2159	0.01	0.01	0.1226	4.59753	0.0475333	-6.59578	2.82283e-17	2.4483e-16	24	TAACAGTCTACAGTCATGGCTACT	known
miR-2137-z	25	43	39	124	110	206	2.9475	4.3891	3.7368	19.1964	15.9646	25.2498	3.69113	20.1369	2.44771	5.60941e-25	6.82907e-24	18	TGGCGGGAGCCCCGGGGA	known
miR-214-x	692	827	834	960	1308	1732	81.587	84.4143	79.9096	148.617	189.833	212.295	81.9703	183.582	1.16325	2.03177e-22	2.17432e-21	22	TGCCTGTCTACACTTGCTGTGA	known
miR-214-z	148	166	172	282	256	339	17.4492	16.9441	16.4802	43.6563	37.1539	41.5519	16.9578	40.7874	1.26617	1.4734e-19	1.43765e-18	23	ACAGCAGGCACAGACAGGCAGAA	known
miR-215-x	3993	5018	5384	436	351	587	470.776	512.202	515.867	67.497	50.9415	71.9497	499.615	63.4627	-2.97684	1.87687e-46	5.93002e-45	19	ATGACCTATGAATTGACAG	known
miR-215-z	217	307	272	11	9	14	25.5844	31.3364	26.0616	1.7029	1.3062	1.716	27.6608	1.57503	-4.13439	7.00052e-41	1.65887e-39	23	ATGACCTATGAATTGACAGCCAT	known
miR-216-x	7658	10257	10966	1509	1449	1833	902.88	1046.96	1050.71	233.608	210.297	224.674	1000.18	222.86	-2.16606	2.26505e-32	4.11742e-31	22	TAATCTCTGCAGGCAACTGTGA	known
miR-217-z	30	34	52	0	4	3	3.537	3.4705	4.9824	0.01	0.5805	0.3677	3.99663	0.3194	-3.64535	1.1085e-09	5.81414e-09	25	TACTGCATCAGGAACTGATTGGCTT	known
miR-2187-x	51	64	68	14	24	19	6.0129	6.5327	6.5154	2.1673	3.4832	2.3289	6.35367	2.6598	-1.25627	0.00487461	0.0110575	21	TTAATTAGTATAGCCTGTTTT	known
miR-2187-y	16	26	36	2	4	3	1.8864	2.6539	3.4493	0.3096	0.5805	0.3677	2.6632	0.419267	-2.66722	2.30329e-05	7.98033e-05	20	TTTACAGGCTATGCTAATCT	known
miR-2187-z	149	163	192	44	32	41	17.5671	16.6379	18.3965	6.8116	4.6442	5.0254	17.5338	5.49373	-1.67428	1.88705e-07	8.00036e-07	21	TTTACAGGCTATGCTAATCTG	known
miR-218-z	366	408	471	85	141	194	43.1515	41.6458	45.1288	13.1588	20.4637	23.779	43.3087	19.1338	-1.17853	3.21049e-05	0.000109239	23	TTGTGCTTGATCTAACCATGTGA	known
miR-219-x	240	359	356	3	5	8	28.2961	36.6442	34.1101	0.4644	0.7257	0.9806	33.0168	0.723567	-5.51193	6.83901e-58	2.75011e-56	21	TGATTGTCCAAACGCAATTCT	known
miR-219-y	34	36	51	5	8	4	4.0086	3.6746	4.8866	0.774	1.1611	0.4903	4.18993	0.808467	-2.37367	3.46358e-06	1.32989e-05	19	GGAGTTGTGGATGGACATC	known
miR-21-x	321404	321724	366841	542679	815461	906999	37893.6	32839.3	35148.8	84012	118350	111173	35293.9	104512	1.56617	6.79122e-44	1.95912e-42	22	TAGCTTATCAGACTGGTGTTGG	known
miR-21-y	4259	6873	7672	37977	33507	46616	502.137	701.547	735.092	5879.21	4862.96	5713.81	646.259	5485.33	3.08539	2.54624e-68	1.35155e-66	21	CGACAACAGTCTGTAGGCTGT	known
miR-21-z	13890	13614	15525	22778	30511	30694	1637.63	1389.62	1487.53	3526.26	4428.14	3762.22	1504.93	3905.54	1.37583	6.30492e-31	1.05907e-29	23	TAGCTTATCAGACTGGTGTTGGA	known
miR-223-x	81	61	96	354	479	539	9.5499	6.2264	9.1982	54.8026	69.5185	66.0663	8.32483	63.4625	2.93041	3.65878e-58	1.51725e-56	22	TGTATTTGACAAGCTGAGTTGG	known
miR-223-y	859	877	870	2281	3263	4070	101.276	89.518	83.3589	353.121	473.567	498.868	91.3844	441.852	2.27354	4.0614e-55	1.58514e-53	22	TGTCAGTTTGTCAAATACCCCA	known
miR-2310-z	16	20	22	0	2	3	1.8864	2.0415	2.1079	0.01	0.2903	0.3677	2.01193	0.222667	-3.17562	8.3811e-06	3.06384e-05	19	TTTGTTTGGCATTGTTTCT	known
miR-231-x	16	6	10	21	30	66	1.8864	0.6124	0.9581	3.251	4.354	8.0897	1.1523	5.23157	2.18273	3.43426e-08	1.5879e-07	18	TCTGACTGTTTCAACTGC	known
miR-235-y	873	1020	1075	23	32	57	102.927	104.114	103.001	3.5606	4.6442	6.9866	103.347	5.0638	-4.35114	9.15901e-80	6.077e-78	20	TATTGCACTCGTCCCGGCCT	known
miR-23-x	16	22	16	19	35	33	1.8864	2.2456	1.533	2.9414	5.0796	4.0449	1.88833	4.02197	1.09079	4.06923e-05	0.000136017	20	GGGTTCCTGGCGTGCTGATT	known
miR-2424-z	21	21	38	4	2	2	2.4759	2.1435	3.641	0.6192	0.2903	0.2451	2.75347	0.384867	-2.83882	1.80618e-05	6.35757e-05	19	CTTTGGTAATCTGAGGGCC	known
miR-2479-z	4	7	7	0	0	0	0.4716	0.7145	0.6707	0.01	0.01	0.01	0.618933	0.01	-5.95171	0.000339378	0.000964356	18	TTTGTGTTGTTTCTTTGG	known
miR-2542-x	2	2	8	0	0	0	0.2358	0.2041	0.7665	0.01	0.01	0.01	0.402133	0.01	-5.3296	0.0158219	0.032602	19	TGCTCAGACATTCATGTAC	known
miR-2564-x	1	1	0	7	0	3	0.1179	0.1021	0.01	1.0837	0.01	0.3677	0.0766667	0.487133	2.66765	0.0342648	0.0651424	18	TGTGAGAATTGTATGTAA	known
miR-25-x	175	237	222	32	51	59	20.6325	24.1913	21.2709	4.9539	7.4018	7.2317	22.0316	6.52913	-1.75461	2.94186e-10	1.64027e-09	23	AGGCGGAGACTTGGGCAATTGCC	known
miR-25-y	49668	55160	63181	16795	20616	25700	5855.87	5630.34	6053.68	2600.03	2992.05	3150.1	5846.63	2914.06	-1.00457	1.08312e-06	4.32922e-06	22	CATTGCACTTGTCTCGGTCTGA	known
miR-266-z	2	0	2	3	3	5	0.2358	0.01	0.1916	0.4644	0.4354	0.6129	0.1458	0.504233	1.7901	0.0297404	0.057614	22	AGGCAAGATGTTGGCAAAGCTT	known
miR-2779-z	743	928	1042	190	169	379	87.5999	94.7237	99.8391	29.4139	24.5274	46.4548	94.0542	33.4654	-1.49082	1.0139e-07	4.45512e-07	18	ATCCGGCTCGAAGGACCA	known
miR-27-z	2877	3380	3591	752	892	1170	339.199	345.007	344.071	116.417	129.458	143.409	342.759	129.761	-1.40133	1.18548e-13	8.5496e-13	21	TTCACAGTGGCTAAGTTCTTC	known
miR-28-x	2	0	2	2	2	7	0.2358	0.01	0.1916	0.3096	0.2903	0.858	0.1458	0.485967	1.73687	0.0487353	0.0889279	21	AAGGAGCTCACAGTCTATTGA	known
miR-2-x	12	18	21	3	1	5	1.4148	1.8373	2.0121	0.4644	0.1451	0.6129	1.75473	0.407467	-2.1065	0.0048168	0.010945	19	TGTCCAGGTGGTTGAGCTG	known
miR-3015-z	29	34	27	0	0	0	3.4191	3.4705	2.587	0.01	0.01	0.01	3.15887	0.01	-8.30326	2.20805e-13	1.51817e-12	19	TTGACTGGCCATTGTAAGA	known
miR-301-x	77	103	71	115	115	168	9.0783	10.5135	6.8029	17.8031	16.6902	20.5921	8.79823	18.3618	1.06142	2.15576e-10	1.22252e-09	22	GCTCTGACATCATTGCACTACT	known
miR-3043-z	4	14	13	16	8	28	0.4716	1.429	1.2456	2.477	1.1611	3.432	1.04873	2.3567	1.16812	0.00382086	0.00883324	18	AACACATGAAGGACTCCT	known
miR-30-x	220185	295788	299874	67841	68133	83502	25959.9	30192	28732.4	10502.4	9888.31	10235	28294.7	10208.6	-1.47075	3.54231e-14	2.67082e-13	24	TGTAAACATCCTTGACTGGAAGCT	known
miR-30-y	7180	8227	8750	2252	2826	3518	846.524	839.754	838.38	348.632	410.144	431.208	841.553	396.661	-1.08515	2.13158e-08	1.01022e-07	21	CTTTCAGTCGGATGTTTGCAG	known
miR-3118-z	0	0	0	1	3	4	0.01	0.01	0.01	0.1548	0.4354	0.4903	0.01	0.360167	5.17059	0.00794016	0.0172167	18	TATGATTGCATTAAGAAA	known
miR-3149-z	70	62	88	10	17	20	8.253	6.3285	8.4317	1.5481	2.4673	2.4514	7.67107	2.1556	-1.83134	3.46752e-06	1.32989e-05	21	TTTCTATGGATATGTGTGCGT	known
miR-3150-x	25	11	15	129	129	236	2.9475	1.1228	1.4372	19.9705	18.7221	28.927	1.83583	22.5399	3.61797	4.87591e-35	9.80353e-34	19	TCTCGCGGATCTCCCCAGC	known
miR-3182-z	0	0	0	1	5	12	0.01	0.01	0.01	0.1548	0.7257	1.4709	0.01	0.7838	6.29241	0.000156438	0.000475043	18	GTTTCTGTAGTGTAGTGC	known
miR-31-x	157	216	176	3855	4986	6027	18.5103	22.0478	16.8634	596.792	723.631	738.741	19.1405	686.388	5.16432	3.19062e-209	4.23395e-206	22	AGGCAAGATGTTGGCAAAGCTG	known
miR-31-y	7	4	11	89	111	110	0.8253	0.4083	1.054	13.7781	16.1097	13.4829	0.762533	14.4569	4.24481	1.02167e-41	2.55803e-40	21	TATGCCAACAAATTGTCATCT	known
miR-31-z	0	0	0	35	38	66	0.01	0.01	0.01	5.4183	5.515	8.0897	0.01	6.341	9.30857	7.72159e-30	1.24958e-28	22	GGGCAAGATGTTGGCAAAGCTG	known
miR-3250-z	9	8	5	0	1	0	1.0611	0.8166	0.4791	0.01	0.1451	0.01	0.7856	0.0550333	-3.83542	0.00211795	0.00519504	20	GCAGCACAGGACAGTACAGG	known
miR-335-x	6	0	0	4	6	6	0.7074	0.01	0.01	0.6192	0.8708	0.7354	0.242467	0.7418	1.61324	0.0354719	0.0672446	21	TCAAGAGCAATAACGAAAAAT	known
miR-33-x	255	331	357	25	31	52	30.0646	33.7861	34.2059	3.8702	4.4991	6.3737	32.6855	4.91433	-2.73358	9.33167e-27	1.23831e-25	20	GTGCATTGTAGTTGCATTGC	known
miR-33-y	73	79	99	11	15	23	8.6067	8.0638	9.4857	1.7029	2.177	2.8192	8.71873	2.23303	-1.96511	6.28972e-08	2.81975e-07	21	CAATGTACCTGCAGTGCAACA	known
miR-34-x	127	174	128	28	22	53	14.9733	17.7607	12.2643	4.3347	3.1929	6.4963	14.9994	4.67463	-1.68198	3.35659e-06	1.29483e-05	22	TGGCAGTGTCTTAGCTGGTTGT	known
miR-34-z	125	168	200	28	33	43	14.7375	17.1483	19.163	4.3347	4.7894	5.2706	17.0163	4.79823	-1.82634	1.71895e-09	8.9805e-09	20	TGGTAGTGTAGTTAGTGATT	known
miR-3549-z	5	3	2	10	5	12	0.5895	0.3062	0.1916	1.5481	0.7257	1.4709	0.362433	1.24823	1.7841	0.00060227	0.00162772	21	ACCTTGCCCGCAAAGACCCAG	known
miR-3553-z	6	3	4	0	0	1	0.7074	0.3062	0.3833	0.01	0.01	0.1226	0.465633	0.0475333	-3.29218	0.0237723	0.0474374	22	TGGCCCTATGGTAATTCACTGA	known
miR-3605-z	13	28	18	0	0	0	1.5327	2.858	1.7247	0.01	0.01	0.01	2.03847	0.01	-7.67134	1.14717e-08	5.61733e-08	19	GTGACGAGGATGGATAGGA	known
miR-3618-x	6	7	8	12	10	9	0.7074	0.7145	0.7665	1.8577	1.4513	1.1031	0.729467	1.4707	1.01159	0.00827799	0.0178616	21	ATTTCCAATAATTGAGACAGT	known
miR-3620-x	0	0	0	5	0	8	0.01	0.01	0.01	0.774	0.01	0.9806	0.01	0.5882	5.87823	0.00358064	0.00835063	18	TGGGCTGGGGTGCGAAGC	known
miR-3658-z	10	19	24	0	0	0	1.179	1.9394	2.2996	0.01	0.01	0.01	1.806	0.01	-7.49665	4.1088e-08	1.88663e-07	19	GAAGAATACACCATGGAGA	known
miR-365-x	0	3	2	25	19	29	0.01	0.3062	0.1916	3.8702	2.7575	3.5546	0.169267	3.3941	4.32566	3.87017e-16	3.20982e-15	21	AGGGACTTTTAGGGGCAGCTG	known
miR-365-y	617	709	828	1618	1484	1659	72.7445	72.3697	79.3347	250.482	215.377	203.347	74.8163	223.069	1.57606	8.11013e-28	1.15722e-26	22	TAATGCCCCTAAAAATCCTTAT	known
miR-375-y	288	355	369	22	25	26	33.9553	36.2359	35.3557	3.4058	3.6283	3.1869	35.1823	3.407	-3.36828	4.80086e-41	1.17977e-39	21	TTTGTTCGTTCGGCTCGCGTT	known
miR-3934-x	5	0	11	0	0	0	0.5895	0.01	1.054	0.01	0.01	0.01	0.551167	0.01	-5.78442	0.00959591	0.0204067	18	CAGGTGTTGAGACTGAGG	known
miR-3957-x	3	2	8	0	0	0	0.3537	0.2041	0.7665	0.01	0.01	0.01	0.441433	0.01	-5.46412	0.00824256	0.0178141	18	CTGAGAGAGGAGCTGTGG	known
miR-3964-z	68	131	114	177	134	217	8.0172	13.3716	10.9229	27.4013	19.4478	26.5981	10.7706	24.4824	1.18465	3.1697e-10	1.75258e-09	20	CATAAAGTAGAAAGCACTAA	known
miR-3966-z	60	221	193	73	8	20	7.074	22.5581	18.4923	11.3011	1.1611	2.4514	16.0415	4.9712	-1.69014	0.0476994	0.0875478	22	CAGCTGCCAGCTGAAGAACTGT	known
miR-3968-z	98	93	100	357	308	540	11.5542	9.4928	9.5815	55.2671	44.7008	66.1888	10.2095	55.3856	2.4396	6.40486e-41	1.54532e-39	18	ATCCCACTCCTGACACCA	known
miR-3969-z	2	10	9	17	14	25	0.2358	1.0207	0.8623	2.6318	2.0319	3.0643	0.706267	2.576	1.86685	3.28738e-06	1.27554e-05	21	CATAAAGTAGAAAGCACTATA	known
miR-4042-x	1	3	5	0	0	0	0.1179	0.3062	0.4791	0.01	0.01	0.01	0.301067	0.01	-4.91201	0.0332111	0.0635947	19	TCAATGATTACAGACCTGT	known
miR-4171-x	0	0	1	1	2	4	0.01	0.01	0.0958	0.1548	0.2903	0.4903	0.0386	0.3118	3.01395	0.0141279	0.0293852	18	TGACTCTCTTAAGGTAGC	known
miR-4286-z	189	186	206	24	35	72	22.2831	18.9856	19.7379	3.7154	5.0796	8.8252	20.3355	5.8734	-1.79174	9.68686e-08	4.27864e-07	18	ACCCCACTCCTGGTACCA	known
miR-4293-z	0	0	0	17	16	43	0.01	0.01	0.01	2.6318	2.3221	5.2706	0.01	3.40817	8.41285	1.32356e-15	1.06446e-14	18	AGCCTGACAGGAAGACCC	known
miR-429-y	211	265	265	342	618	691	24.877	27.0493	25.3909	52.9449	89.6919	84.6972	25.7724	75.778	1.55595	1.2283e-21	1.2734e-20	21	TAATACTGTCTGGTAATGCCG	known
miR-429-z	23	22	29	43	44	80	2.7117	2.2456	2.7786	6.6568	6.3858	9.8058	2.57863	7.61613	1.56245	1.69986e-10	9.80743e-10	23	TAATACTGTCTGGTAATGCCGTT	known
miR-430-y	329	332	327	557	616	696	38.7892	33.8882	31.3315	86.229	89.4016	85.3101	34.6696	86.9802	1.32702	6.48976e-25	7.82901e-24	22	TAAGTGCTATTTGTTGGGGTAG	known
miR-449-x	68	79	80	0	0	2	8.0172	8.0638	7.6652	0.01	0.01	0.2451	7.9154	0.0883667	-6.48502	8.28646e-26	1.05732e-24	21	AGGCAGTGTAATGTTAGCTGA	known
miR-449-y	3	11	14	0	0	0	0.3537	1.1228	1.3414	0.01	0.01	0.01	0.9393	0.01	-6.55351	4.95346e-05	0.000163921	21	CAGCTCACACTGCTCTGCTGC	known
miR-452-y	2	2	4	0	0	0	0.2358	0.2041	0.3833	0.01	0.01	0.01	0.2744	0.01	-4.77821	0.0467842	0.0861063	18	GTGTCATCTGGAAAGAGG	known
miR-456-z	2	2	4	8	5	5	0.2358	0.2041	0.3833	1.2385	0.7257	0.6129	0.2744	0.859033	1.64643	0.00437571	0.0100113	24	CAGGCTGGTTAGATGGTTGTCTAA	known
miR-457-z	1624	2030	2138	535	614	810	191.47	207.208	204.852	82.8232	89.1114	99.2832	201.177	90.4059	-1.15397	3.12228e-08	1.44869e-07	21	TAGCAGCACATCATTACTGGT	known
miR-458-x	9	10	8	14	18	15	1.0611	1.0207	0.7665	2.1673	2.6124	1.8386	0.949433	2.2061	1.21636	0.000263425	0.000758275	20	AGCGCCATTTTCAGAGTTAT	known
miR-459-x	1194	1793	1840	9	19	27	140.773	183.017	176.299	1.3933	2.7575	3.3094	166.696	2.48673	-6.06683	2.07386e-111	3.44001e-109	23	TCAGTAACAAGGATTCATCCTGT	known
miR-459-y	14	35	27	1	1	0	1.6506	3.5726	2.587	0.1548	0.1451	0.01	2.6034	0.1033	-4.65548	2.86268e-08	1.3329e-07	21	CAGGAAATCACTGTTACTGGG	known
miR-460-x	445	647	694	871	1115	1496	52.4656	66.0412	66.4955	134.839	161.823	183.368	61.6674	160.01	1.37558	1.79175e-24	2.12291e-23	21	CCTGCATTGTACACACTGTGC	known
miR-462-x	64616	73095	71646	103313	95760	114681	7618.24	7461.02	6864.75	15993.9	13897.9	14056.7	7314.67	14649.5	1.00198	3.04598e-19	2.88716e-18	23	TAACGGAACCCATAATGCAGCTG	known
miR-462-z	13181	16189	15304	23329	22045	26965	1554.04	1652.46	1466.35	3611.56	3199.45	3305.15	1557.62	3372.05	1.11429	2.39173e-23	2.73605e-22	21	GTAACGGAACCCATAATGCAG	known
miR-4644-z	5	11	9	1	0	0	0.5895	1.1228	0.8623	0.1548	0.01	0.01	0.8582	0.0582667	-3.88057	0.000655917	0.00175131	19	AAGGAGAAAAGAGACAGAA	known
miR-4652-y	0	0	1	7	3	8	0.01	0.01	0.0958	1.0837	0.4354	0.9806	0.0386	0.833233	4.43205	1.14416e-05	4.12581e-05	21	TGTTCTGTTAACCAATCCACT	known
miR-466-x	42	59	58	5	12	8	4.9518	6.0223	5.5573	0.774	1.7416	0.9806	5.51047	1.1654	-2.24135	3.07373e-07	1.27863e-06	21	TGTGTGTGTGTGTGTGTGTGT	known
miR-4695-y	31	24	36	0	0	0	3.6549	2.4498	3.4493	0.01	0.01	0.01	3.18467	0.01	-8.315	4.69793e-13	3.11708e-12	19	ATCCCACCGCTGCCACCTT	known
miR-4893-z	0	0	0	2	3	1	0.01	0.01	0.01	0.3096	0.4354	0.1226	0.01	0.2892	4.854	0.0189583	0.0386446	20	TCCTAATCCGCCGGCTGACT	known
miR-494-x	3	3	2	0	0	0	0.3537	0.3062	0.1916	0.01	0.01	0.01	0.283833	0.01	-4.82697	0.0451098	0.0833715	19	GGTTATCGGTGTTGTTTTC	known
miR-499-x	421	517	578	22	49	52	49.636	52.7717	55.381	3.4058	7.1115	6.3737	52.5962	5.63033	-3.22367	1.99638e-36	4.07569e-35	21	TTAAGACTTGCAGTGATGTTT	known
miR-499-y	17	24	33	2	5	1	2.0043	2.4498	3.1619	0.3096	0.7257	0.1226	2.53867	0.385967	-2.71752	3.93187e-05	0.000131757	21	AACATCACTTTAAGTCTGTGC	known
miR-503-y	7	0	4	4	8	8	0.8253	0.01	0.3833	0.6192	1.1611	0.9806	0.4062	0.9203	1.17991	0.0261817	0.0514788	19	TGTTGTTTCTGCTGCCTGA	known
miR-5101-z	3	6	4	0	0	0	0.3537	0.6124	0.3833	0.01	0.01	0.01	0.4498	0.01	-5.49121	0.00376858	0.00872759	19	TTTTTATTTGTTTTGCTGT	known
miR-5352-y	3	4	3	13	10	9	0.3537	0.4083	0.2874	2.0125	1.4513	1.1031	0.3498	1.5223	2.12165	4.31129e-05	0.000143746	19	TGCACACGTTGAAGGACCT	known
miR-548-y	11	8	10	0	0	0	1.2969	0.8166	0.9581	0.01	0.01	0.01	1.02387	0.01	-6.67788	2.09385e-05	7.33123e-05	19	AACTGTAATGCCTTTTGTA	known
miR-551-x	7	11	11	2	0	0	0.8253	1.1228	1.054	0.3096	0.01	0.01	1.0007	0.109867	-3.18718	0.00143881	0.00360925	23	GAAACCAAGTGTGGGTGTGGCCT	known
miR-551-y	111	128	140	2	2	5	13.0869	13.0653	13.4141	0.3096	0.2903	0.6129	13.1888	0.404267	-5.02786	4.01091e-33	7.60354e-32	21	GCGACCCATCCTTGGTTTCTG	known
miR-551-z	29	36	24	0	0	1	3.4191	3.6746	2.2996	0.01	0.01	0.1226	3.1311	0.0475333	-6.04159	1.12089e-11	6.85446e-11	22	GCGACCCATCCTTGGTTTCTGA	known
miR-5571-y	4	5	6	0	0	0	0.4716	0.5104	0.5749	0.01	0.01	0.01	0.518967	0.01	-5.69757	0.000955688	0.0024818	19	TCCTAGGAGGCTCCTCAAA	known
miR-5732-y	14	11	21	0	0	4	1.6506	1.1228	2.0121	0.01	0.01	0.4903	1.59517	0.1701	-3.22925	0.000153382	0.00046683	19	GCCACATCTATGACTGTAA	known
miR-5864-z	5	5	11	0	0	0	0.5895	0.5104	1.054	0.01	0.01	0.01	0.717967	0.01	-6.16584	0.000210932	0.000622015	19	TTGAAGTGAACCTTTGTCC	known
miR-5960-x	4	6	5	8	6	13	0.4716	0.6124	0.4791	1.2385	0.8708	1.5934	0.521033	1.23423	1.24417	0.00294845	0.00706244	18	TTGGTCCGAAGGCAGTGG	known
miR-5968-z	7	7	8	0	0	0	0.8253	0.7145	0.7665	0.01	0.01	0.01	0.768767	0.01	-6.26447	0.000399982	0.00112691	18	TACTACAGTAGCTCTCGA	known
miR-6240-z	167	202	199	2810	3015	4209	19.6893	20.6187	19.0672	435.015	437.575	515.905	19.7917	462.832	4.54752	2.8477e-172	9.44724e-170	20	ACAAAGCATCGCGAAGGCCC	known
miR-6325-z	1	0	0	3	3	9	0.1179	0.01	0.01	0.4644	0.4354	1.1031	0.0459667	0.667633	3.8604	8.68418e-05	0.000279748	18	TAAGACAGAGACTCTGCC	known
miR-6369-z	1	4	5	0	0	0	0.1179	0.4083	0.4791	0.01	0.01	0.01	0.3351	0.01	-5.06652	0.0190364	0.0387443	19	CTGAATTCAGTGTTGGTGA	known
miR-644-z	3	2	7	0	0	0	0.3537	0.2041	0.6707	0.01	0.01	0.01	0.4095	0.01	-5.35579	0.0112799	0.0237973	18	TTGTGTGGCTTTCTTGGA	known
miR-6538-z	2	3	2	0	0	0	0.2358	0.3062	0.1916	0.01	0.01	0.01	0.244533	0.01	-4.61196	0.0460801	0.0850463	18	CCGCGGGCTGGGGGGCGG	known
miR-6578-x	1	10	17	0	0	0	0.1179	1.0207	1.6289	0.01	0.01	0.01	0.9225	0.01	-6.52748	0.000405003	0.00113623	19	AGCTGTAGCAGAGTTCTCA	known
miR-6651-x	38	63	39	11	12	19	4.4802	6.4306	3.7368	1.7029	1.7416	2.3289	4.88253	1.92447	-1.34317	0.00688132	0.0151686	20	CACCAGGTCGTCTAAGGAGG	known
miR-6659-y	1	5	3	0	0	0	0.1179	0.5104	0.2874	0.01	0.01	0.01	0.305233	0.01	-4.93184	0.0341233	0.0649664	19	TGGCTGCCAGCGGAACTGG	known
miR-669-y	5	3	5	0	0	0	0.5895	0.3062	0.4791	0.01	0.01	0.01	0.458267	0.01	-5.51812	0.00383157	0.0088426	19	ACATACAGACACATGTAGA	known
miR-6842-y	3	2	4	0	0	0	0.3537	0.2041	0.3833	0.01	0.01	0.01	0.3137	0.01	-4.97131	0.0253915	0.0500662	18	TTGGTTGGCCTCTGCTCC	known
miR-6907-x	0	0	0	1	1	5	0.01	0.01	0.01	0.1548	0.1451	0.6129	0.01	0.304267	4.92726	0.022648	0.0455362	18	TGGGAAACAGAGAGGCTC	known
miR-6937-x	6	3	8	12	16	44	0.7074	0.3062	0.7665	1.8577	2.3221	5.3932	0.593367	3.191	2.42701	4.0473e-07	1.64747e-06	18	TCTAAGGGCTGGGTCGGT	known
miR-6981-x	0	3	9	0	0	0	0.01	0.3062	0.8623	0.01	0.01	0.01	0.392833	0.01	-5.29585	0.033469	0.0639963	19	TGAGGAGAATGAGGAGGCT	known
miR-7132-x	931	1202	1181	2073	2334	3044	109.765	122.692	113.157	320.921	338.739	373.109	115.205	344.256	1.57928	2.37516e-40	5.43419e-39	22	GACTTGGTCAAAGCTCCTCAGA	known
miR-7132-y	477	501	583	718	848	1114	56.2384	51.1385	55.8601	111.153	123.072	136.545	54.4123	123.59	1.18356	4.40323e-25	5.41026e-24	21	TGAGGCGTTTAGAACAAGTTT	known
miR-7133-x	40	45	73	15	21	18	4.716	4.5933	6.9945	2.3221	3.0478	2.2063	5.4346	2.5254	-1.10566	0.0330447	0.0633674	21	GATGTTGAGTATCAAACTGTA	known
miR-7133-y	63	99	137	16	31	37	7.4277	10.1052	13.1266	2.477	4.4991	4.5352	10.2198	3.8371	-1.41328	0.000743057	0.00196031	21	TAGTTTGATACACAGCACAAT	known
miR-7192-y	4	2	6	0	0	0	0.4716	0.2041	0.5749	0.01	0.01	0.01	0.416867	0.01	-5.38151	0.00910489	0.0194874	19	TTTATTCTTCTGAGTGACA	known
miR-7210-x	17	10	15	60	63	122	2.0043	1.0207	1.4372	9.2886	9.1433	14.9538	1.4874	11.1286	2.9034	6.47424e-22	6.8185e-21	19	TTATATACAGGCACAAAGA	known
miR-7215-x	3	12	8	0	1	1	0.3537	1.2249	0.7665	0.01	0.1451	0.1226	0.7817	0.0925667	-3.07805	0.0093954	0.0200445	18	TTTATGTCCATGTTGAGC	known
miR-722-y	272	345	400	431	628	731	32.0689	35.2152	38.3259	66.723	91.1432	89.6001	35.2033	82.4888	1.22849	2.21424e-20	2.20925e-19	20	TTTTGCAGAAACGTTTCAGA	known
miR-724-x	1341	1537	1550	2396	2587	3141	158.104	156.886	148.513	370.924	375.458	384.998	154.501	377.127	1.28743	9.39642e-31	1.55863e-29	21	TAAAGGGAATTTGCGACTGTT	known
miR-724-y	5	4	7	17	15	14	0.5895	0.4083	0.6707	2.6318	2.177	1.716	0.556167	2.17493	1.96738	5.49419e-06	2.06538e-05	22	CAGCCACACCTTCCTTTTAAGA	known
miR-7262-y	16	21	16	0	0	0	1.8864	2.1435	1.533	0.01	0.01	0.01	1.8543	0.01	-7.53473	4.39024e-09	2.23213e-08	18	CTGGACCAAAGCCTTTGG	known
miR-726-y	23	33	21	0	0	0	2.7117	3.3684	2.0121	0.01	0.01	0.01	2.6974	0.01	-8.07543	7.7484e-12	4.78238e-11	21	TTCACTACTAGCAGAACTCGG	known
miR-727-x	3	7	4	0	0	0	0.3537	0.7145	0.3833	0.01	0.01	0.01	0.483833	0.01	-5.59644	0.0026523	0.00641093	22	TCAGTCTTCAATTCCTCCCAGC	known
miR-727-y	54	68	47	0	3	3	6.3666	6.941	4.5033	0.01	0.4354	0.3677	5.93697	0.271033	-4.45318	2.72127e-15	2.17537e-14	20	GTTGAGGCGAGTTGAAGACT	known
miR-728-z	79	97	109	0	1	1	9.3141	9.9011	10.4438	0.01	0.1451	0.1226	9.88633	0.0925667	-6.7388	1.8759e-31	3.27542e-30	23	AATGTAGTAGACTTTAAGTATAT	known
miR-72-x	141	207	167	3614	4623	5652	16.6239	21.1291	16.0011	559.482	670.948	692.776	17.918	641.069	5.161	3.61031e-180	2.3419e-177	22	AGGCAAGATGTTGGCAAAGCTG	known
miR-72-z	0	0	0	1	3	5	0.01	0.01	0.01	0.1548	0.4354	0.6129	0.01	0.401033	5.32565	0.00332598	0.00781163	22	TGGCAAGATGTTGGCAAAGCTG	known
miR-731-x	8937	10903	11334	21010	14569	18107	1053.67	1112.9	1085.97	3252.55	2114.44	2219.41	1084.18	2528.8	1.22185	2.9987e-15	2.3828e-14	24	AATGACACGTTTTCTCCCGGATTG	known
miR-734-x	154	166	207	1	11	9	18.1566	16.9441	19.8337	0.1548	1.5965	1.1031	18.3115	0.951467	-4.26645	2.31017e-29	3.64952e-28	22	TGAACTATTCTGCAACATTTGT	known
miR-734-y	464	532	618	14	14	18	54.7057	54.3028	59.2136	2.1673	2.0319	2.2063	56.074	2.13517	-4.71491	8.10086e-76	4.67384e-74	21	TAAATGCTGCAGAATTGTGCT	known
miR-734-z	418	460	542	14	18	25	49.2823	46.9536	51.9317	2.1673	2.6124	3.0643	49.3892	2.61467	-4.2395	2.08892e-64	9.89997e-63	22	TAAATGCTGCAGAATTGTGCTC	known
miR-735-x	459	494	550	77	81	119	54.1162	50.424	52.6982	11.9203	11.7557	14.5861	52.4128	12.754	-2.03897	8.69108e-22	9.08115e-21	20	GGTTGGTCCGAAGGCAGTGG	known
miR-737-x	893	993	1166	196	323	389	105.285	101.358	111.72	30.3427	46.8778	47.6805	106.121	41.6337	-1.34989	2.25682e-08	1.06576e-07	22	GTTTTTTTAGGTTTTGATTTTC	known
miR-737-y	7	7	8	0	0	0	0.8253	0.7145	0.7665	0.01	0.01	0.01	0.768767	0.01	-6.26447	0.000396633	0.00111985	19	AAAGCAAGACCTGAAGAAA	known
miR-743-y	52	77	88	0	0	0	6.1308	7.8596	8.4317	0.01	0.01	0.01	7.47403	0.01	-9.54574	1.90875e-24	2.24152e-23	19	ACACCAGGCTGAGCAGAGT	known
miR-749-z	410	618	577	109	147	201	48.3391	63.0811	55.2852	16.8743	21.3345	24.637	55.5685	20.9486	-1.40741	1.06227e-08	5.22087e-08	21	GCCCGGATGAGCCTCGGTGGT	known
miR-7548-z	14	14	12	105	69	191	1.6506	1.429	1.1498	16.255	10.0141	23.4112	1.4098	16.5601	3.55415	1.18751e-24	1.41967e-23	18	AGCCGCGGCTGGGGGAGC	known
miR-7550-z	612	752	860	157	144	339	72.155	76.7589	82.4008	24.3051	20.8991	41.5519	77.1049	28.9187	-1.41482	2.21042e-06	8.67821e-06	18	ATCCGGCTCGAAGGACCA	known
miR-7551-z	25	23	33	0	1	4	2.9475	2.3477	3.1619	0.01	0.1451	0.4903	2.81903	0.215133	-3.7119	2.85154e-08	1.33239e-07	18	GGGCCTGAGTCCTTCTGG	known
miR-7552-x	75	112	93	35	26	43	8.8425	11.4322	8.9108	5.4183	3.7734	5.2706	9.7285	4.82077	-1.01295	0.0176028	0.0361594	21	TTACAATTAAAGGATATTTCT	known
miR-7552-z	32	40	46	0	0	3	3.7728	4.0829	4.4075	0.01	0.01	0.3677	4.08773	0.129233	-4.98325	9.04433e-14	6.59441e-13	22	TTACAATTAAAGGATATTTCTC	known
miR-7556-z	1	6	6	0	0	1	0.1179	0.6124	0.5749	0.01	0.01	0.1226	0.435067	0.0475333	-3.19423	0.0346603	0.0658001	18	TTACAGTAACTTGAACAC	known
miR-7665-x	8	8	6	0	0	0	0.9432	0.8166	0.5749	0.01	0.01	0.01	0.778233	0.01	-6.28213	0.00031843	0.000906775	19	AAGAAAAGGCAGGAGAAAG	known
miR-7686-x	6	5	6	0	0	1	0.7074	0.5104	0.5749	0.01	0.01	0.1226	0.597567	0.0475333	-3.65209	0.0135357	0.0282418	19	TCCACTGGACCTGCGTCTG	known
miR-7911-x	33	21	32	1	1	7	3.8907	2.1435	3.0661	0.1548	0.1451	0.858	3.03343	0.385967	-2.9744	5.48226e-06	2.06538e-05	18	TCCCGGCCAATGCACCAT	known
miR-7977-z	3579	4048	4983	1069	785	1641	421.965	413.191	477.445	165.492	113.929	201.141	437.534	160.187	-1.44964	9.70514e-08	4.27864e-07	18	TTCCCGGCCAATGCACCA	known
miR-7-x	891	826	855	106	131	145	105.049	84.3123	81.9217	16.4098	19.0124	17.7729	90.4277	17.7317	-2.35043	1.1506e-28	1.69649e-27	24	TGGAAGACTAGTGATTTTGTTGTT	known
miR-8094-z	8	4	13	0	0	4	0.9432	0.4083	1.2456	0.01	0.01	0.4903	0.8657	0.1701	-2.34748	0.0446051	0.0826689	18	AAACCGAAGGACAACTAG	known
miR-8160-x	789	876	790	87	106	154	93.0233	89.4159	75.6937	13.4684	15.384	18.8761	86.0443	15.9095	-2.43519	3.5633e-31	6.06217e-30	22	AGAATAATGCCAGCAGTCGGTC	known
miR-8160-z	7	7	4	0	0	0	0.8253	0.7145	0.3833	0.01	0.01	0.01	0.641033	0.01	-6.00233	0.000481317	0.00133064	24	AGAATAATGCCAGCAGTCGGTCAT	known
miR-8201-x	0	0	0	3	0	4	0.01	0.01	0.01	0.4644	0.01	0.4903	0.01	0.321567	5.00705	0.0261855	0.0514788	18	ATCGAGAATGTAAACCTG	known
miR-8287-y	0	0	1	0	8	8	0.01	0.01	0.0958	0.01	1.1611	0.9806	0.0386	0.717233	4.21577	0.000914757	0.00238016	18	TTGAAGTACACTTGTGAA	known
miR-83-x	29	37	28	2	0	1	3.4191	3.7767	2.6828	0.3096	0.01	0.1226	3.29287	0.1474	-4.48154	6.45932e-11	3.86104e-10	19	CCACTGAATGTATGTCTGT	known
miR-8447-y	0	0	0	2	3	6	0.01	0.01	0.01	0.3096	0.4354	0.7354	0.01	0.493467	5.62488	0.000647201	0.00173831	18	TGGTCAATGATGAGTCTG	known
miR-8493-z	5	1	1	7	5	9	0.5895	0.1021	0.0958	1.0837	0.7257	1.1031	0.262467	0.970833	1.88709	0.00139005	0.00350019	19	TACGAAACTCAGCGGCATC	known
miR-8549-z	22	33	38	5	4	14	2.5938	3.3684	3.641	0.774	0.5805	1.716	3.20107	1.0235	-1.64504	0.004926	0.011155	20	TGAGGTAGTAGGTTGTATTT	known
miR-8886-z	2	15	7	0	0	0	0.2358	1.5311	0.6707	0.01	0.01	0.01	0.812533	0.01	-6.34436	0.000533001	0.00145235	19	CCAGGATATGAGTGTGGGA	known
miR-8941-z	21	21	49	0	0	0	2.4759	2.1435	4.6949	0.01	0.01	0.01	3.10477	0.01	-8.27834	2.86918e-11	1.73064e-10	21	CTCTGAGAGCCTCTGCGTCAG	known
miR-8-y	4	2	4	6	6	7	0.4716	0.2041	0.3833	0.9289	0.8708	0.858	0.353	0.8859	1.32748	0.00586248	0.0130968	21	TAACACTGTCAGGTAACGATG	known
miR-9149-z	11	3	6	0	0	0	1.2969	0.3062	0.5749	0.01	0.01	0.01	0.726	0.01	-6.1819	0.000649739	0.00173831	20	TAAAGATCTTGGACAGTGCC	known
miR-921-z	2	9	1	0	0	0	0.2358	0.9187	0.0958	0.01	0.01	0.01	0.416767	0.01	-5.38117	0.0275073	0.0539974	19	AGTGAGGGACAAAACAAGG	known
miR-9423-z	6	2	13	0	0	0	0.7074	0.2041	1.2456	0.01	0.01	0.01	0.719033	0.01	-6.16799	0.00102644	0.00264996	18	TGGTCCATATGGAGAACT	known
miR-9582-x	138	152	159	1	0	3	16.2702	15.5151	15.2346	0.1548	0.01	0.3677	15.6733	0.1775	-6.46435	2.84515e-43	7.86566e-42	19	CTTTTGTAGTTGTTTAGCA	known
miR-9610-x	10	8	14	1	2	1	1.179	0.8166	1.3414	0.1548	0.2903	0.1226	1.11233	0.189233	-2.55535	0.00303113	0.00719522	18	TGTGTGACTGTTACTCCT	known
miR-9617-y	2	2	3	6	7	8	0.2358	0.2041	0.2874	0.9289	1.0159	0.9806	0.242433	0.975133	2.00801	0.000130399	0.000400554	18	TTAATCCGTATGAACATA	known
miR-9640-x	10	13	14	0	0	0	1.179	1.3269	1.3414	0.01	0.01	0.01	1.28243	0.01	-7.00274	5.62381e-07	2.2822e-06	18	CGCGCTGACACTGAAAGT	known
miR-9640-y	8	7	15	0	0	0	0.9432	0.7145	1.4372	0.01	0.01	0.01	1.03163	0.01	-6.68879	2.75761e-05	9.45045e-05	19	ATGGCAGAGCTCTGGCTGC	known
miR-9648-y	0	1	0	14	20	44	0.01	0.1021	0.01	2.1673	2.9027	5.3932	0.0407	3.48773	6.42112	6.55284e-16	5.33473e-15	18	TTAGAATTAATGCCAAAA	known
miR-964-x	23	30	9	1	5	4	2.7117	3.0622	0.8623	0.1548	0.7257	0.4903	2.21207	0.456933	-2.27534	0.00622752	0.0138889	20	TTAGATCGAAGGTTCCTAAC	known
miR-96-x	592	641	689	5552	5483	5670	69.7969	65.4288	66.0164	859.504	795.762	694.983	67.0807	783.416	3.54581	5.50008e-108	7.2986e-106	23	TTTGGCACTAGCACATTTTTGCT	known
miR-96-y	0	2	0	3	1	4	0.01	0.2041	0.01	0.4644	0.1451	0.4903	0.0747	0.3666	2.29503	0.0296355	0.0575788	22	CAATTATGTGTAGTGCCAATAT	known
miR-96-z	2	4	8	5	3	14	0.2358	0.4083	0.7665	0.774	0.4354	1.716	0.4702	0.975133	1.05232	0.0482201	0.0882594	22	TTTGGCACTAGCACATTTTTGT	known
miR-9836-y	0	0	0	2	3	1	0.01	0.01	0.01	0.3096	0.4354	0.1226	0.01	0.2892	4.854	0.0188549	0.038493	18	AATGATTGTATGGATGTC	known
miR-98-x	244	320	361	105	103	110	28.7677	32.6633	34.5892	16.255	14.9487	13.4829	32.0067	14.8955	-1.1035	0.000184115	0.000551514	19	TGAGGTAGTAGGTTGTATT	known
miR-9978-z	3	3	9	0	0	0	0.3537	0.3062	0.8623	0.01	0.01	0.01	0.5074	0.01	-5.66505	0.00276097	0.00664939	18	AAGACGCACCAAACAATG	known
miR-9985-z	130	180	136	149	280	420	15.327	18.3731	13.0308	23.0667	40.6371	51.4802	15.577	38.3947	1.30149	1.63181e-10	9.45592e-10	20	TTCACAGTGGCTAAGTTATG	known
miR-9995-y	741	752	1007	155	134	305	87.3641	76.7589	96.4856	23.9955	19.4478	37.3844	86.8695	26.9426	-1.68896	2.02889e-09	1.03552e-08	18	ATCTCGGTGGAACCTCCA	known
miR-9-y	3456	3962	4064	6731	6620	8134	407.463	404.413	389.392	1042.02	960.777	997	400.423	999.934	1.32031	1.0783e-32	1.98737e-31	22	TAAAGCTAGAGAACCGAAAGTA	known
miR-9-z	2874	2898	3203	859	1035	1373	338.845	295.807	306.895	132.982	150.212	168.291	313.849	150.495	-1.06036	1.39318e-06	5.5352e-06	21	TCTTTGGTTATCTAGCTGTAT	known
novel-m0001-5p	110415	163204	155990	9046	13303	18453	13018	16658.7	14946.2	1400.41	1930.7	2261.82	14874.3	1864.31	-2.99611	1.44681e-49	4.92285e-48	21	TTCCTATGCATATACCTTTTT	novel
novel-m0003-5p	4831	5361	5637	445	695	740	569.576	547.213	540.108	68.8903	100.867	90.7032	552.299	86.8202	-2.66935	2.25559e-44	6.65148e-43	23	ACTAGGCAATTTTTTGGGCAACT	novel
novel-m0004-3p	176	156	186	2144	1497	1524	20.7504	15.9234	17.8216	331.912	217.263	186.8	18.1651	245.325	3.75545	6.81216e-49	2.20481e-47	25	TTTTCTTCCAGGATATCTCTGTACT	novel
novel-m0005-3p	88	111	97	4783	4233	4360	10.3752	11.3301	9.294	740.455	614.346	534.413	10.3331	629.738	5.92941	7.58566e-142	1.67769e-139	24	TTCACTGTAGGGATTGTATTGGGC	novel
novel-m0007-3p	498	629	614	1443	1475	1986	58.7143	64.2039	58.8303	223.391	214.071	243.428	60.5828	226.963	1.90548	1.59281e-50	5.71261e-49	21	ATCTATGGGCTCAGTTCTTTT	novel
novel-m0011-5p	68	105	75	1530	1340	1437	8.0172	10.7177	7.1861	236.859	194.478	176.136	8.64033	202.491	4.55063	7.63543e-88	5.96013e-86	25	ACAATTCTGTCTCTGAGCTCCTTGG	novel
novel-m0012-5p	587	666	735	10	1	9	69.2074	67.9806	70.4239	1.5481	0.1451	1.1031	69.204	0.9321	-6.21423	4.18587e-96	4.2728e-94	19	CATCCACGGACCGATTGGA	novel
novel-m0015-5p	381	369	418	640	639	746	44.92	37.6649	40.0506	99.0782	92.7397	91.4386	40.8785	94.4188	1.20773	5.48794e-21	5.55916e-20	24	CAGGACTTAACCCACATGTGAACA	novel
novel-m0016-3p	330	528	603	97	123	124	38.9071	53.8945	57.7764	15.0165	17.8513	15.1989	50.1927	16.0222	-1.6474	7.50472e-10	3.96764e-09	23	CCAGTATGATATGTGCTGCTCCT	novel
novel-m0017-3p	293	339	381	3	0	3	34.5448	34.6027	36.5055	0.4644	0.01	0.3677	35.2177	0.2807	-6.97113	3.60063e-76	2.17183e-74	19	CACATCTGTGTTGAACTGG	novel
novel-m0018-5p	358	435	403	5	2	10	42.2083	44.4017	38.6134	0.774	0.2903	1.2257	41.7411	0.763333	-5.77301	2.88781e-74	1.59672e-72	19	CCGTCACCTAGGACCTGTT	novel
novel-m0019-5p	340	413	377	5	5	14	40.0861	42.1561	36.1222	0.774	0.7257	1.716	39.4548	1.0719	-5.20196	2.29665e-65	1.12876e-63	19	CCGTCACCTAGGACCTGTT	novel
novel-m0021-5p	163	215	240	264	358	390	19.2177	21.9457	22.9956	40.8698	51.9574	47.803	21.3863	46.8767	1.13218	5.66686e-18	5.01328e-17	21	AAGCTGGACAGACTCGGCAGA	novel
novel-m0022-5p	163	215	240	264	358	390	19.2177	21.9457	22.9956	40.8698	51.9574	47.803	21.3863	46.8767	1.13218	4.9644e-18	4.42131e-17	21	AAGCTGGACAGACTCGGCAGA	novel
novel-m0023-3p	163	215	240	264	358	390	19.2177	21.9457	22.9956	40.8698	51.9574	47.803	21.3863	46.8767	1.13218	4.85164e-18	4.37967e-17	21	AAGCTGGACAGACTCGGCAGA	novel
novel-m0024-5p	163	215	240	264	358	390	19.2177	21.9457	22.9956	40.8698	51.9574	47.803	21.3863	46.8767	1.13218	4.95705e-18	4.42131e-17	21	AAGCTGGACAGACTCGGCAGA	novel
novel-m0026-5p	498	576	615	161	140	127	58.7143	58.794	58.9261	24.9244	20.3186	15.5666	58.8115	20.2699	-1.53676	7.30969e-08	3.26598e-07	23	TTTCTAGAGACGAGAGCTGCACC	novel
novel-m0027-3p	384	455	520	6	3	5	45.2737	46.4432	49.8237	0.9289	0.4354	0.6129	47.1802	0.659067	-6.16161	1.75159e-84	1.29131e-82	21	GAAATCACCTGGATGTGGACT	novel
novel-m0028-3p	520	508	668	170	144	252	61.3081	51.8531	64.0043	26.3177	20.8991	30.8881	59.0552	26.035	-1.18161	1.62115e-05	5.75205e-05	20	TTTGCTTTGAGAATGCTGAT	novel
novel-m0031-3p	0	2	0	193	222	241	0.01	0.2041	0.01	29.8783	32.2194	29.5398	0.0747	30.5458	8.67565	1.9454e-97	2.34686e-95	23	TAAAGCTAGAGAACCGAAAGTAC	novel
novel-m0033-5p	280	246	263	2	9	5	33.0121	25.1099	25.1993	0.3096	1.3062	0.6129	27.7738	0.7429	-5.22441	7.12335e-46	2.1983e-44	25	GTGAGATTGACTGTCACCTTTGGTC	novel
novel-m0035-3p	165	203	170	2	3	12	19.4535	20.7208	16.2885	0.3096	0.4354	1.4709	18.8209	0.738633	-4.67134	3.25348e-33	6.25706e-32	19	CTTAAAAGTCTGTGTGCCT	novel
novel-m0037-3p	34	12	25	246	230	241	4.0086	1.2249	2.3954	38.0832	33.3805	29.5398	2.54297	33.6678	3.72679	1.64746e-39	3.5261e-38	22	TGTTATGATGATTCACAAGACT	novel
novel-m0039-3p	140	147	131	17	26	26	16.506	15.0047	12.5517	2.6318	3.7734	3.1869	14.6875	3.19737	-2.19963	8.90593e-12	5.47138e-11	22	CTATTCAGCCTACTGTCTTTCT	novel
novel-m0042-3p	8	2	6	1903	1556	2066	0.9432	0.2041	0.5749	294.603	225.826	253.234	0.574067	257.888	8.81131	5.29442e-180	2.3419e-177	22	GAGTGATACAGCGGGACCCGGT	novel
novel-m0043-3p	156	208	263	52	69	94	18.3924	21.2312	25.1993	8.0501	10.0141	11.5218	21.6076	9.862	-1.13159	0.000402174	0.00113069	21	AGCAAACGATGTGGGCTTCAT	novel
novel-m0044-5p	95	129	141	40	28	41	11.2005	13.1674	13.5099	6.1924	4.0637	5.0254	12.6259	5.09383	-1.30957	0.000408349	0.0011432	21	TCAGGACTTTGGCACAGGTTT	novel
novel-m0045-3p	138	126	163	217	201	230	16.2702	12.8612	15.6178	33.5937	29.1716	28.1915	14.9164	30.3189	1.02332	6.18724e-12	3.85468e-11	23	TTACCTTTTACCTGAACCGAGTG	novel
novel-m0047-5p	163	191	199	42	37	65	19.2177	19.4959	19.0672	6.502	5.3699	7.9672	19.2603	6.61303	-1.54224	1.5845e-07	6.80463e-07	23	CAGAGCTTGGTCGACTGCTGAGC	novel
novel-m0049-5p	8	2	5	257	190	218	0.9432	0.2041	0.4791	39.7861	27.5752	26.7207	0.542133	31.3607	5.85416	7.12392e-59	3.0495e-57	25	TCATCGTCGGCACACTGAGGCACGG	novel
novel-m0050-5p	132	134	150	36	30	37	15.5628	13.6778	14.3722	5.5732	4.354	4.5352	14.5376	4.8208	-1.59244	7.65212e-07	3.06779e-06	22	TGCCTTCTGAACTGACAGCAGT	novel
novel-m0051-5p	121	113	102	0	0	0	14.2659	11.5342	9.7731	0.01	0.01	0.01	11.8577	0.01	-10.2116	5.82469e-35	1.13667e-33	19	CCAGTAGGATCAGTGAGAG	novel
novel-m0052-5p	121	113	102	0	0	0	14.2659	11.5342	9.7731	0.01	0.01	0.01	11.8577	0.01	-10.2116	5.15695e-35	1.02138e-33	19	CCAGTAGGATCAGTGAGAG	novel
novel-m0054-3p	240	243	283	0	1	2	28.2961	24.8037	27.1156	0.01	0.1451	0.2451	26.7385	0.1334	-7.64701	5.47137e-64	2.50362e-62	25	TGGATTACGTTTGGCACTCGCTGTC	novel
novel-m0055-3p	75	93	113	0	0	0	8.8425	9.4928	10.8271	0.01	0.01	0.01	9.7208	0.01	-9.92493	8.17871e-33	1.52861e-31	21	CAGTTAGCCTATGTTAGCTCT	novel
novel-m0056-3p	69	110	127	0	0	0	8.1351	11.228	12.1685	0.01	0.01	0.01	10.5105	0.01	-10.0376	4.86797e-32	8.72945e-31	19	CCGTGGACATGTAGGTCCT	novel
novel-m0058-3p	95	87	109	129	142	236	11.2005	8.8803	10.4438	19.9705	20.6088	28.927	10.1749	23.1688	1.18717	3.08937e-13	2.09163e-12	20	TGAGAGTACACTTTGGATGG	novel
novel-m0059-3p	80	129	121	0	0	3	9.432	13.1674	11.5936	0.01	0.01	0.3677	11.3977	0.129233	-6.46262	2.82135e-31	4.86224e-30	19	CTCAGGGCCTGGTGAGCTC	novel
novel-m0060-5p	221	309	294	31	30	57	26.056	31.5405	28.1696	4.7991	4.354	6.9866	28.5887	5.3799	-2.40979	2.25758e-19	2.15526e-18	22	TTGAGACCATAAGAACTGAACA	novel
novel-m0061-5p	221	307	294	31	29	51	26.056	31.3364	28.1696	4.7991	4.2088	6.2512	28.5207	5.08637	-2.4873	5.96719e-21	5.99883e-20	22	TTGAGACCATAAGAACTGAACA	novel
novel-m0062-5p	199	294	259	28	27	46	23.4622	30.0094	24.816	4.3347	3.9186	5.6383	26.0959	4.63053	-2.49457	2.00356e-19	1.94068e-18	22	TTGAGACCATAAGAACTGAACA	novel
novel-m0063-5p	221	307	294	31	29	51	26.056	31.3364	28.1696	4.7991	4.2088	6.2512	28.5207	5.08637	-2.4873	5.41186e-21	5.52426e-20	22	TTGAGACCATAAGAACTGAACA	novel
novel-m0064-5p	221	309	294	31	30	57	26.056	31.5405	28.1696	4.7991	4.354	6.9866	28.5887	5.3799	-2.40979	2.03003e-19	1.95206e-18	22	TTGAGACCATAAGAACTGAACA	novel
novel-m0065-5p	69	81	118	0	0	2	8.1351	8.2679	11.3062	0.01	0.01	0.2451	9.2364	0.0883667	-6.70768	9.05073e-27	1.21316e-25	19	TGAGATGCTGACTGTGACA	novel
novel-m0066-5p	69	81	118	0	0	2	8.1351	8.2679	11.3062	0.01	0.01	0.2451	9.2364	0.0883667	-6.70768	8.07202e-27	1.09302e-25	19	TGAGATGCTGACTGTGACA	novel
novel-m0067-5p	69	81	118	0	0	2	8.1351	8.2679	11.3062	0.01	0.01	0.2451	9.2364	0.0883667	-6.70768	7.43142e-27	1.01665e-25	19	TGAGATGCTGACTGTGACA	novel
novel-m0068-5p	69	81	118	0	0	2	8.1351	8.2679	11.3062	0.01	0.01	0.2451	9.2364	0.0883667	-6.70768	6.76972e-27	9.35772e-26	19	TGAGATGCTGACTGTGACA	novel
novel-m0069-3p	60	102	106	0	0	0	7.074	10.4114	10.1564	0.01	0.01	0.01	9.21393	0.01	-9.84767	2.70629e-28	3.94642e-27	19	ATGTCCTCGTAATCACTGA	novel
novel-m0073-5p	99	101	133	40	36	48	11.6721	10.3094	12.7434	6.1924	5.2248	5.8835	11.575	5.7669	-1.00514	0.0112646	0.0237973	22	CAGTCAAACGTTTGGACACACT	novel
novel-m0074-3p	195	190	199	1	6	1	22.9905	19.3939	19.0672	0.1548	0.8708	0.1226	20.4839	0.382733	-5.742	2.93747e-43	7.95516e-42	25	GGCCAAGGTACTGCACCTCTGATGG	novel
novel-m0075-3p	195	190	199	1	6	1	22.9905	19.3939	19.0672	0.1548	0.8708	0.1226	20.4839	0.382733	-5.742	2.34787e-43	6.62898e-42	25	GGCCAAGGTACTGCACCTCTGATGG	novel
novel-m0076-5p	112	128	90	10	6	10	13.2048	13.0653	8.6233	1.5481	0.8708	1.2257	11.6311	1.21487	-3.25912	4.03286e-16	3.32398e-15	25	TTTAACTTGATTGTCTGAACACACC	novel
novel-m0077-5p	75	72	93	26	28	28	8.8425	7.3493	8.9108	4.0251	4.0637	3.432	8.36753	3.84027	-1.1236	0.00578627	0.0129484	22	TCCACACTCAGCTCACAGTCCT	novel
novel-m0078-3p	63	76	79	25	18	14	7.4277	7.7575	7.5694	3.8702	2.6124	1.716	7.58487	2.73287	-1.47271	0.00106031	0.00272153	23	GAGAATTACAGGTGTCGGATATG	novel
novel-m0079-5p	56	106	84	0	2	0	6.6024	10.8197	8.0484	0.01	0.2903	0.01	8.49017	0.103433	-6.35902	4.05824e-23	4.5638e-22	19	TGGAGAACAGTGGCCACAT	novel
novel-m0080-5p	26	34	34	64	43	87	3.0654	3.4705	3.2577	9.9078	6.2407	10.6638	3.26453	8.93743	1.45298	1.92712e-09	9.91197e-09	22	AATATCATGATATAGTCAGACT	novel
novel-m0081-3p	56	62	81	0	0	2	6.6024	6.3285	7.761	0.01	0.01	0.2451	6.8973	0.0883667	-6.28639	8.37929e-24	9.66897e-23	19	TAGACAATTTTGTGCTGAT	novel
novel-m0082-3p	64	74	69	73	128	148	7.5456	7.5534	6.6112	11.3011	18.577	18.1406	7.23673	16.0062	1.14522	7.00476e-10	3.71812e-09	22	TTCTCTTCGTCTGCAACTGAGG	novel
novel-m0083-5p	97	155	148	0	0	0	11.4363	15.8213	14.1806	0.01	0.01	0.01	13.8127	0.01	-10.4318	3.67182e-40	8.25848e-39	20	CCCCCAGCCTGCAGCAGAGA	novel
novel-m0084-5p	69	68	70	0	0	2	8.1351	6.941	6.707	0.01	0.01	0.2451	7.26103	0.0883667	-6.36053	5.70316e-23	6.35974e-22	19	CCTCAGACCTTAGAACACC	novel
novel-m0085-5p	93	95	108	9	14	29	10.9647	9.6969	10.348	1.3933	2.0319	3.5546	10.3365	2.3266	-2.15146	4.56127e-09	2.31023e-08	19	TTTGAATGGTGCAGCTCTC	novel
novel-m0086-5p	2	5	5	152	129	146	0.2358	0.5104	0.4791	23.5311	18.7221	17.8955	0.408433	20.0496	5.61733	2.38715e-54	9.05073e-53	20	TTAGAATTAACACCAAAAAG	novel
novel-m0087-3p	20	11	15	100	133	150	2.358	1.1228	1.4372	15.481	19.3026	18.3858	1.63933	17.7231	3.43445	7.63001e-40	1.6875e-38	22	CACCATGAGCTGATTCATTGCA	novel
novel-m0089-5p	63	72	67	12	7	16	7.4277	7.3493	6.4196	1.8577	1.0159	1.9612	7.06553	1.6116	-2.1323	2.9282e-07	1.22192e-06	22	TACTGCTGATTGACTGAATCAG	novel
novel-m0091-3p	32	38	31	115	99	83	3.7728	3.8788	2.9703	17.8031	14.3681	10.1735	3.54063	14.1149	1.99514	8.89583e-14	6.52197e-13	25	GAGGACGCTCTGTAGCTGAACATTG	novel
novel-m0092-3p	1	6	6	50	53	77	0.1179	0.6124	0.5749	7.7405	7.692	9.438	0.435067	8.29017	4.25209	4.11407e-30	6.73996e-29	21	GTTCGAGTCTCACTGGGGCCT	novel
novel-m0094-3p	60	72	68	0	0	4	7.074	7.3493	6.5154	0.01	0.01	0.4903	6.97957	0.1701	-5.35868	1.46204e-22	1.57734e-21	19	CCTGCTGAGGGAACTCGAG	novel
novel-m0095-3p	60	72	68	0	0	4	7.074	7.3493	6.5154	0.01	0.01	0.4903	6.97957	0.1701	-5.35868	1.36179e-22	1.48123e-21	19	CCTGCTGAGGGAACTCGAG	novel
novel-m0096-3p	60	72	68	0	0	4	7.074	7.3493	6.5154	0.01	0.01	0.4903	6.97957	0.1701	-5.35868	1.2281e-22	1.34685e-21	19	CCTGCTGAGGGAACTCGAG	novel
novel-m0097-3p	60	72	68	0	0	4	7.074	7.3493	6.5154	0.01	0.01	0.4903	6.97957	0.1701	-5.35868	2.34472e-20	2.30477e-19	19	CCTGCTGAGGGAACTCGAG	novel
novel-m0098-3p	71	185	158	0	0	0	8.3709	18.8835	15.1387	0.01	0.01	0.01	14.131	0.01	-10.4647	2.57344e-29	4.0176e-28	21	CACACCAGTCCGCCACAACTC	novel
novel-m0099-5p	55	85	60	4	5	7	6.4845	8.6762	5.7489	0.6192	0.7257	0.858	6.96987	0.7343	-3.24669	4.95962e-12	3.11916e-11	21	GAACAATTAAAAGACATTTCT	novel
novel-m0100-3p	251	268	223	29	22	15	29.593	27.3556	21.3667	4.4895	3.1929	1.8386	26.1051	3.17367	-3.04011	3.42292e-18	3.1111e-17	25	TGAGGATTAAACAGCTGTGTTGTTG	novel
novel-m0102-3p	8	12	14	65	62	61	0.9432	1.2249	1.3414	10.0626	8.9982	7.4769	1.16983	8.8459	2.91871	3.05885e-21	3.14658e-20	22	ACAGTTAGCTCGTGTTAGCTCT	novel
novel-m0103-5p	13	19	11	49	31	24	1.5327	1.9394	1.054	7.5857	4.4991	2.9417	1.5087	5.00883	1.73117	3.89366e-06	1.48474e-05	20	TCAGCGTGACAAATGCGCCC	novel
novel-m0104-5p	17	16	28	29	47	42	2.0043	1.6332	2.6828	4.4895	6.8212	5.148	2.10677	5.48623	1.38079	6.74698e-07	2.72135e-06	21	ACTTGTGAGGACCTGCCAACA	novel
novel-m0107-3p	17	15	24	47	31	73	2.0043	1.5311	2.2996	7.2761	4.4991	8.9477	1.945	6.90763	1.82842	1.7407e-09	9.05848e-09	18	TGGACATGAAAACGAGGG	novel
novel-m0108-3p	134	134	112	18	28	34	15.7986	13.6778	10.7313	2.7866	4.0637	4.1674	13.4026	3.67257	-1.86765	5.68548e-08	2.5662e-07	21	TTCCTACTTAGACCCTCTGAG	novel
novel-m0109-3p	134	134	112	18	28	34	15.7986	13.6778	10.7313	2.7866	4.0637	4.1674	13.4026	3.67257	-1.86765	5.4871e-08	2.48511e-07	21	TTCCTACTTAGACCCTCTGAG	novel
novel-m0110-5p	36	43	63	0	0	1	4.2444	4.3891	6.0363	0.01	0.01	0.1226	4.88993	0.0475333	-6.68473	2.71462e-17	2.36993e-16	19	ATGATGGGGATGTGGTGGA	novel
novel-m0111-5p	77	61	87	3	7	3	9.0783	6.2264	8.3359	0.4644	1.0159	0.3677	7.8802	0.616	-3.67723	1.59153e-14	1.20683e-13	25	TTCAAGTTACAGTCTTCTCTGGAGC	novel
novel-m0112-3p	69	72	93	1	0	0	8.1351	7.3493	8.9108	0.1548	0.01	0.01	8.13173	0.0582667	-7.12475	7.82108e-26	1.00763e-24	22	CTGACTGAGAGGGCAGCAGCCT	novel
novel-m0113-3p	69	72	93	1	0	0	8.1351	7.3493	8.9108	0.1548	0.01	0.01	8.13173	0.0582667	-7.12475	6.45027e-26	8.39168e-25	22	CTGACTGAGAGGGCAGCAGCCT	novel
novel-m0114-5p	9	12	15	29	39	29	1.0611	1.2249	1.4372	4.4895	5.6602	3.5546	1.24107	4.5681	1.88001	5.77399e-09	2.89136e-08	22	GCCCTTTTTCTGTTGCACTACT	novel
novel-m0115-5p	129	154	171	0	2	3	15.2091	15.7192	16.3843	0.01	0.2903	0.3677	15.7709	0.222667	-6.14623	1.29653e-42	3.37351e-41	20	TGGACGGAGACCTCAGTGGG	novel
novel-m0116-3p	45	64	56	0	0	0	5.3055	6.5327	5.3656	0.01	0.01	0.01	5.7346	0.01	-9.16355	1.20007e-22	1.32708e-21	21	TACTGGCTACCACAGACTCAT	novel
novel-m0117-3p	51	72	61	0	0	0	6.0129	7.3493	5.8447	0.01	0.01	0.01	6.4023	0.01	-9.32245	5.08237e-24	5.91606e-23	21	TACTGGCTACCACAGACTCAT	novel
novel-m0118-3p	57	68	70	1	8	18	6.7203	6.941	6.707	0.1548	1.1611	2.2063	6.78943	1.17407	-2.53178	6.66892e-07	2.69806e-06	21	CCATGTCCTGTGTTGCAGCCT	novel
novel-m0119-5p	38	48	47	0	0	2	4.4802	4.8995	4.5033	0.01	0.01	0.2451	4.62767	0.0883667	-5.71064	8.45333e-17	7.23714e-16	19	TCCGAGGCCATGGTTCTCA	novel
novel-m0123-5p	113	131	111	5	2	1	13.3227	13.3716	10.6354	0.774	0.2903	0.1226	12.4432	0.395633	-4.97505	8.44085e-29	1.25854e-27	22	AACATCTTCAGTGGCTGCAGGA	novel
novel-m0124-5p	37	33	45	1	0	0	4.3623	3.3684	4.3117	0.1548	0.01	0.01	4.01413	0.0582667	-6.10627	4.20691e-15	3.3033e-14	19	TCTACAACTCTGCACATCT	novel
novel-m0125-5p	37	33	45	1	0	0	4.3623	3.3684	4.3117	0.1548	0.01	0.01	4.01413	0.0582667	-6.10627	9.91773e-15	7.56369e-14	19	TCTACAACTCTGCACATCT	novel
novel-m0126-5p	37	33	45	1	0	0	4.3623	3.3684	4.3117	0.1548	0.01	0.01	4.01413	0.0582667	-6.10627	9.14942e-15	7.01808e-14	19	TCTACAACTCTGCACATCT	novel
novel-m0127-3p	11	12	18	59	47	30	1.2969	1.2249	1.7247	9.1338	6.8212	3.6772	1.4155	6.54407	2.20888	7.8703e-09	3.92498e-08	23	TCCATCTCGGCACTGAAACCGTG	novel
novel-m0128-3p	64	66	76	0	0	0	7.5456	6.7368	7.2819	0.01	0.01	0.01	7.1881	0.01	-9.48947	3.11607e-25	3.90096e-24	22	TATCGAGAGAACGGGCAGTTTC	novel
novel-m0129-3p	43	43	58	1	0	2	5.0697	4.3891	5.5573	0.1548	0.01	0.2451	5.00537	0.136633	-5.19509	1.44332e-16	1.21221e-15	19	CTGACGTGTAAGATATGGA	novel
novel-m0130-3p	43	43	58	1	0	2	5.0697	4.3891	5.5573	0.1548	0.01	0.2451	5.00537	0.136633	-5.19509	1.36856e-16	1.15674e-15	19	CTGACGTGTAAGATATGGA	novel
novel-m0132-5p	50	44	40	2	1	3	5.895	4.4912	3.8326	0.3096	0.1451	0.3677	4.7396	0.274133	-4.11182	2.18552e-12	1.41473e-11	23	GTGACTATCAATGGATGACAGCT	novel
novel-m0133-5p	11	12	10	20	43	59	1.2969	1.2249	0.9581	3.0962	6.2407	7.2317	1.15997	5.52287	2.25133	7.27699e-11	4.29181e-10	21	AGGACTTAGCTCGCTCCGTGA	novel
novel-m0134-5p	50	55	51	0	0	0	5.895	5.614	4.8866	0.01	0.01	0.01	5.4652	0.01	-9.09413	4.47842e-22	4.75429e-21	25	ACCGTACAGAACACTGCGCCCATTC	novel
novel-m0135-3p	48	55	60	2	0	1	5.6592	5.614	5.7489	0.3096	0.01	0.1226	5.67403	0.1474	-5.26657	8.99927e-19	8.35107e-18	23	TTGAATGACAACTGACGCTATGT	novel
novel-m0136-5p	48	55	60	2	0	1	5.6592	5.614	5.7489	0.3096	0.01	0.1226	5.67403	0.1474	-5.26657	7.70334e-19	7.19882e-18	23	TTGAATGACAACTGACGCTATGT	novel
novel-m0137-3p	102	105	105	38	22	49	12.0258	10.7177	10.0606	5.8828	3.1929	6.006	10.9347	5.02723	-1.12108	0.00889536	0.0190697	20	TAGAGATTGTGTCTGCCCCT	novel
novel-m0138-3p	30	27	36	0	0	0	3.537	2.756	3.4493	0.01	0.01	0.01	3.24743	0.01	-8.34316	6.18554e-14	4.58559e-13	19	CACCACTGTGTCCCTCTGG	novel
novel-m0140-5p	24	30	34	0	0	0	2.8296	3.0622	3.2577	0.01	0.01	0.01	3.04983	0.01	-8.25259	1.79844e-13	1.24949e-12	19	ATCAGGTGGACAAAGTTGT	novel
novel-m0141-5p	24	30	34	0	0	0	2.8296	3.0622	3.2577	0.01	0.01	0.01	3.04983	0.01	-8.25259	1.67706e-13	1.17129e-12	19	ATCAGGTGGACAAAGTTGT	novel
novel-m0142-5p	24	30	34	0	0	0	2.8296	3.0622	3.2577	0.01	0.01	0.01	3.04983	0.01	-8.25259	1.62831e-13	1.14326e-12	19	ATCAGGTGGACAAAGTTGT	novel
novel-m0143-5p	24	30	34	0	0	0	2.8296	3.0622	3.2577	0.01	0.01	0.01	3.04983	0.01	-8.25259	1.60637e-13	1.13386e-12	19	ATCAGGTGGACAAAGTTGT	novel
novel-m0144-3p	24	30	34	0	0	0	2.8296	3.0622	3.2577	0.01	0.01	0.01	3.04983	0.01	-8.25259	1.58922e-13	1.12775e-12	19	ATCAGGTGGACAAAGTTGT	novel
novel-m0146-5p	68	73	83	7	7	11	8.0172	7.4513	7.9526	1.0837	1.0159	1.3483	7.80703	1.1493	-2.76402	3.47475e-12	2.21682e-11	22	CACCGTAAAAGCTCATGTGCTG	novel
novel-m0147-5p	18	28	30	3	4	1	2.1222	2.858	2.8744	0.4644	0.5805	0.1226	2.6182	0.389167	-2.75012	1.74091e-05	6.1441e-05	24	TCCTATGGGCAATTTAGACTCACC	novel
novel-m0148-3p	53	56	58	18	12	5	6.2487	5.7161	5.5573	2.7866	1.7416	0.6129	5.8407	1.7137	-1.76903	0.00159665	0.0039677	25	TAACATGAATTTATAGAATTAGACA	novel
novel-m0150-5p	8	7	18	39	35	34	0.9432	0.7145	1.7247	6.0376	5.0796	4.1674	1.12747	5.09487	2.17596	6.57028e-10	3.50151e-09	22	CATGTTTCTGTTACTTGCATCT	novel
novel-m0151-5p	64	67	71	12	19	11	7.5456	6.8389	6.8029	1.8577	2.7575	1.3483	7.06247	1.98783	-1.82898	1.49147e-05	5.3347e-05	21	TCTTTGTGTAGCGTGCTCATC	novel
novel-m0152-5p	30	49	43	8	4	12	3.537	5.0016	4.12	1.2385	0.5805	1.4709	4.21953	1.09663	-1.944	0.000119595	0.000370799	21	CTAACACTTCCAAGAAACACA	novel
novel-m0153-5p	34	35	30	0	0	0	4.0086	3.5726	2.8744	0.01	0.01	0.01	3.4852	0.01	-8.4451	7.52855e-15	5.80836e-14	22	GGAATTCCGCTAGTTCTGAACT	novel
novel-m0154-5p	34	35	30	0	0	0	4.0086	3.5726	2.8744	0.01	0.01	0.01	3.4852	0.01	-8.4451	7.2476e-15	5.62431e-14	22	GGAATTCCGCTAGTTCTGAACT	novel
novel-m0155-5p	18	29	43	0	0	0	2.1222	2.9601	4.12	0.01	0.01	0.01	3.06743	0.01	-8.26089	2.49357e-12	1.6063e-11	19	TCCAAAGTTTGGACACACT	novel
novel-m0156-5p	10	20	16	26	31	9	1.179	2.0415	1.533	4.0251	4.4991	1.1031	1.5845	3.2091	1.01814	0.0101445	0.0215388	23	AGGTTGGGAGAGGTAGCAATGCT	novel
novel-m0157-3p	25	30	32	0	0	0	2.9475	3.0622	3.0661	0.01	0.01	0.01	3.02527	0.01	-8.24092	2.12633e-13	1.46961e-12	21	ATACTAAGTACACTACATTCC	novel
novel-m0158-3p	23	19	22	69	70	69	2.7117	1.9394	2.1079	10.6819	10.1593	8.4575	2.253	9.76623	2.11595	1.27985e-16	1.08869e-15	21	TGAGTCAGCAGAGTGAACAGC	novel
novel-m0159-3p	23	21	28	4	3	7	2.7117	2.1435	2.6828	0.6192	0.4354	0.858	2.51267	0.637533	-1.97865	0.00101282	0.0026199	21	ACAATCACCTGGAGAGATTCT	novel
novel-m0162-5p	20	18	33	0	1	0	2.358	1.8373	3.1619	0.01	0.1451	0.01	2.4524	0.0550333	-5.47774	7.89728e-09	3.92498e-08	19	CCAGTCATGCACTGCGGAA	novel
novel-m0164-5p	33	42	45	0	0	0	3.8907	4.2871	4.3117	0.01	0.01	0.01	4.16317	0.01	-8.70154	5.50819e-17	4.74634e-16	19	TGCACAAAGAAGTCCAGAA	novel
novel-m0168-5p	26	35	46	7	10	16	3.0654	3.5726	4.4075	1.0837	1.4513	1.9612	3.68183	1.49873	-1.29668	0.0131332	0.0274886	20	TTGGCTCAGTCTGAAAATGA	novel
novel-m0169-5p	31	32	49	0	3	3	3.6549	3.2663	4.6949	0.01	0.4354	0.3677	3.87203	0.271033	-3.83655	4.9727e-10	2.69338e-09	21	AACGGATTTTGTTTACACAGC	novel
novel-m0173-3p	18	31	16	1	0	1	2.1222	3.1643	1.533	0.1548	0.01	0.1226	2.27317	0.0958	-4.56853	3.27859e-07	1.35536e-06	19	AAGGGGAGCAGAGTGATTC	novel
novel-m0174-5p	40	31	19	74	54	50	4.716	3.1643	1.8205	11.4559	7.8372	6.1286	3.2336	8.4739	1.38988	6.69555e-06	2.49579e-05	25	TGTAGAAAGTCTTTAGCACCTGAGA	novel
novel-m0175-5p	26	22	10	65	49	39	3.0654	2.2456	0.9581	10.0626	7.1115	4.7803	2.0897	7.31813	1.80818	7.47063e-07	3.0041e-06	25	TGTAGAAAGTCTTTAGCACCTGAGA	novel
novel-m0176-5p	40	31	19	74	54	50	4.716	3.1643	1.8205	11.4559	7.8372	6.1286	3.2336	8.4739	1.38988	6.59821e-06	2.46643e-05	25	TGTAGAAAGTCTTTAGCACCTGAGA	novel
novel-m0177-3p	46	40	63	3	2	1	5.4234	4.0829	6.0363	0.4644	0.2903	0.1226	5.18087	0.292433	-4.14701	4.0603e-13	2.70754e-12	23	CACATGAAGACACGACTGCAGTC	novel
novel-m0178-3p	46	40	63	3	2	1	5.4234	4.0829	6.0363	0.4644	0.2903	0.1226	5.18087	0.292433	-4.14701	3.87728e-13	2.59856e-12	23	CACATGAAGACACGACTGCAGTC	novel
novel-m0180-5p	27	24	24	0	0	0	3.1833	2.4498	2.2996	0.01	0.01	0.01	2.64423	0.01	-8.04671	4.867e-12	3.07548e-11	19	ATTGAGGATCGGTTGCTGA	novel
novel-m0182-3p	20	35	22	3	5	1	2.358	3.5726	2.1079	0.4644	0.7257	0.1226	2.6795	0.437567	-2.61439	7.93803e-05	0.000256921	24	AACAAGTGGAGCAGCTGCTGCAGC	novel
novel-m0184-3p	17	22	21	6	2	6	2.0043	2.2456	2.0121	0.9289	0.2903	0.7354	2.08733	0.651533	-1.67975	0.0138105	0.0287701	22	TACAACATGGACCTACCTCAGA	novel
novel-m0186-5p	5	10	7	24	33	39	0.5895	1.0207	0.6707	3.7154	4.7894	4.7803	0.7603	4.42837	2.54213	3.03171e-13	2.06312e-12	23	TTAGTGGGAAATATAACGCGAGA	novel
novel-m0188-3p	21	32	26	0	0	0	2.4759	3.2663	2.4912	0.01	0.01	0.01	2.74447	0.01	-8.10038	9.9925e-13	6.53205e-12	21	TCAAGTTAAACCTGAAAGGCA	novel
novel-m0189-3p	35	38	47	0	0	3	4.1265	3.8788	4.5033	0.01	0.01	0.3677	4.16953	0.129233	-5.01184	4.5e-14	3.35478e-13	22	AATCACTAACTACACTACCAGT	novel
novel-m0192-3p	47	53	34	0	0	0	5.5413	5.4099	3.2577	0.01	0.01	0.01	4.7363	0.01	-8.88762	1.85362e-16	1.54701e-15	19	GCTCCCGGCACAACAACAT	novel
novel-m0198-3p	18	19	9	3	2	6	2.1222	1.9394	0.8623	0.4644	0.2903	0.7354	1.6413	0.4967	-1.72439	0.0375026	0.0704312	25	ATTACACAGTCCAAAGGGCATCACC	novel
novel-m0199-5p	17	29	23	0	0	2	2.0043	2.9601	2.2037	0.01	0.01	0.2451	2.38937	0.0883667	-4.75698	4.89675e-09	2.47072e-08	21	TTCAGAAGTTCTGACTCTGCC	novel
novel-m0200-3p	27	27	39	1	2	2	3.1833	2.756	3.7368	0.1548	0.2903	0.2451	3.22537	0.230067	-3.80934	1.96173e-09	1.0051e-08	23	CACCTAACATGTTAGCATTAGCT	novel
novel-m0201-5p	23	28	26	0	0	0	2.7117	2.858	2.4912	0.01	0.01	0.01	2.68697	0.01	-8.06983	5.91926e-13	3.88855e-12	23	TGATCCTGGACTACAACTCCACC	novel
novel-m0202-5p	23	28	26	0	0	0	2.7117	2.858	2.4912	0.01	0.01	0.01	2.68697	0.01	-8.06983	5.82384e-13	3.84489e-12	23	TGATCCTGGACTACAACTCCACC	novel
novel-m0203-5p	14	27	32	1	0	0	1.6506	2.756	3.0661	0.1548	0.01	0.01	2.4909	0.0582667	-5.41785	8.77791e-09	4.34638e-08	22	AGTTGTGGCGGACTGGTGTGGA	novel
novel-m0204-3p	13	19	26	0	0	1	1.5327	1.9394	2.4912	0.01	0.01	0.1226	1.98777	0.0475333	-5.38607	4.15696e-08	1.90217e-07	18	CCATGAACTACTGGTCCA	novel
novel-m0206-5p	20	12	17	0	0	0	2.358	1.2249	1.6289	0.01	0.01	0.01	1.73727	0.01	-7.44068	6.24572e-08	2.80952e-07	19	TTTGCAGTTGGGACGCGGA	novel
novel-m0208-5p	29	19	28	3	7	7	3.4191	1.9394	2.6828	0.4644	1.0159	0.858	2.68043	0.779433	-1.78197	0.00296746	0.00708241	23	TGATGTTGGTTGTTTTGGCTAGC	novel
novel-m0209-3p	73	57	67	9	4	12	8.6067	5.8182	6.4196	1.3933	0.5805	1.4709	6.94817	1.14823	-2.59722	1.45497e-08	7.01422e-08	23	TGCTGTTGATGTCGGTTACACCT	novel
novel-m0210-3p	41	33	38	3	1	2	4.8339	3.3684	3.641	0.4644	0.1451	0.2451	3.94777	0.284867	-3.79268	4.64668e-10	2.52711e-09	23	TGCTGTTGATGTCGGTTACACCT	novel
novel-m0211-3p	73	57	67	9	4	12	8.6067	5.8182	6.4196	1.3933	0.5805	1.4709	6.94817	1.14823	-2.59722	1.36533e-08	6.63659e-08	23	TGCTGTTGATGTCGGTTACACCT	novel
novel-m0213-3p	31	23	28	0	0	1	3.6549	2.3477	2.6828	0.01	0.01	0.1226	2.89513	0.0475333	-5.92855	7.56938e-11	4.42492e-10	19	ACGGTGTTCAAGGAAGCAG	novel
novel-m0214-3p	31	23	28	0	0	1	3.6549	2.3477	2.6828	0.01	0.01	0.1226	2.89513	0.0475333	-5.92855	7.34112e-11	4.31047e-10	19	ACGGTGTTCAAGGAAGCAG	novel
novel-m0215-3p	31	23	28	0	0	1	3.6549	2.3477	2.6828	0.01	0.01	0.1226	2.89513	0.0475333	-5.92855	6.82834e-11	4.04518e-10	19	ACGGTGTTCAAGGAAGCAG	novel
novel-m0216-3p	19	21	20	3	5	3	2.2401	2.1435	1.9163	0.4644	0.7257	0.3677	2.09997	0.519267	-2.01582	0.00162764	0.00403715	21	TACTATAGTCTCTGATGAACC	novel
novel-m0217-5p	11	13	22	0	0	0	1.2969	1.3269	2.1079	0.01	0.01	0.01	1.57723	0.01	-7.30125	1.14645e-07	5.02094e-07	22	TGCAGTCTGTTTCTGTTTAGCT	novel
novel-m0218-5p	12	24	18	0	0	1	1.4148	2.4498	1.7247	0.01	0.01	0.1226	1.8631	0.0475333	-5.29262	1.51416e-07	6.52368e-07	19	TGGCAGTCTGAGACTTTGT	novel
novel-m0219-5p	12	24	18	0	0	1	1.4148	2.4498	1.7247	0.01	0.01	0.1226	1.8631	0.0475333	-5.29262	1.45793e-07	6.30189e-07	19	TGGCAGTCTGAGACTTTGT	novel
novel-m0220-5p	34	33	68	1	1	0	4.0086	3.3684	6.5154	0.1548	0.1451	0.01	4.6308	0.1033	-5.48635	1.03444e-12	6.72895e-12	19	TGTCCTCTGAAGTCTTCGG	novel
novel-m0221-5p	10	9	11	9	15	26	1.179	0.9187	1.054	1.3933	2.177	3.1869	1.05057	2.2524	1.1003	0.00135609	0.00342769	22	GCTTTGACAATGTTGCACTACT	novel
novel-m0224-3p	12	16	24	0	0	0	1.4148	1.6332	2.2996	0.01	0.01	0.01	1.78253	0.01	-7.47779	1.96144e-08	9.32914e-08	22	CCGGCGGTTCCTGATGCATTGC	novel
novel-m0228-3p	1	7	5	8	4	18	0.1179	0.7145	0.4791	1.2385	0.5805	2.2063	0.437167	1.34177	1.61788	0.00411772	0.00948648	18	TCGAGTCGTACCAGCATA	novel
novel-m0230-5p	7	5	2	10	11	6	0.8253	0.5104	0.1916	1.5481	1.5965	0.7354	0.5091	1.29333	1.34507	0.00549469	0.0124004	23	CTCAGTAACTGGAATCTGTCCCT	novel
novel-m0231-5p	7	6	17	19	24	28	0.8253	0.6124	1.6289	2.9414	3.4832	3.432	1.0222	3.28553	1.68445	2.76785e-06	1.07711e-05	21	TGAGTCATCACAGTCTGTGGA	novel
novel-m0236-3p	5	4	1	9	12	8	0.5895	0.4083	0.0958	1.3933	1.7416	0.9806	0.364533	1.37183	1.91198	0.00020036	0.000593478	18	TCACAAGATACTCGAGGA	novel
novel-m0238-3p	36	22	33	9	9	2	4.2444	2.2456	3.1619	1.3933	1.3062	0.2451	3.2173	0.981533	-1.71274	0.0130681	0.0273956	24	TACTCTGTTTGGAAGGTGATGCAC	novel
novel-m0239-5p	3	1	1	9	14	8	0.3537	0.1021	0.0958	1.3933	2.0319	0.9806	0.183867	1.4686	2.99771	1.643e-06	6.48888e-06	22	AGGATTAAGGAGGAAATAACCT	novel
novel-m0241-3p	0	1	0	4	17	14	0.01	0.1021	0.01	0.6192	2.4673	1.716	0.0407	1.60083	5.29765	1.40476e-08	6.80337e-08	21	TCCAGAAGTTGTATTACGCTC	novel
novel-m0242-3p	9	11	12	0	2	2	1.0611	1.1228	1.1498	0.01	0.2903	0.2451	1.11123	0.1818	-2.61174	0.00253152	0.00614137	19	TTTTGAATTTGCTGGGTGT	novel
novel-m0243-5p	6	12	17	0	0	0	0.7074	1.2249	1.6289	0.01	0.01	0.01	1.18707	0.01	-6.89126	9.84189e-06	3.56836e-05	19	CATTCAAGATTCATAGAAC	novel
novel-m0244-5p	13	15	14	3	1	6	1.5327	1.5311	1.3414	0.4644	0.1451	0.7354	1.4684	0.4483	-1.71171	0.029047	0.0567474	19	CCTAGATCCATATTTCCCT	novel
novel-m0246-5p	24	37	38	0	1	0	2.8296	3.7767	3.641	0.01	0.1451	0.01	3.41577	0.0550333	-5.95576	9.22295e-14	6.6879e-13	20	TGGCATCTGTTGTGGCACTT	novel
novel-m0247-5p	24	37	38	0	1	0	2.8296	3.7767	3.641	0.01	0.1451	0.01	3.41577	0.0550333	-5.95576	8.8083e-14	6.49368e-13	20	TGGCATCTGTTGTGGCACTT	novel
novel-m0250-5p	11	8	14	0	1	0	1.2969	0.8166	1.3414	0.01	0.1451	0.01	1.15163	0.0550333	-4.38723	3.50982e-05	0.000118211	21	ATCACGGTGAGCCTCTCTTCC	novel
novel-m0251-5p	32	31	28	0	0	3	3.7728	3.1643	2.6828	0.01	0.01	0.3677	3.20663	0.129233	-4.63301	6.50924e-11	3.87343e-10	19	TCAGTTGCAGACGAAGAGA	novel
novel-m0252-5p	1	5	4	17	23	18	0.1179	0.5104	0.3833	2.6318	3.338	2.2063	0.3372	2.72537	3.01477	4.51433e-10	2.46524e-09	23	TCCTCATTAGTATAGTGGACAGT	novel
novel-m0253-3p	16	19	19	2	3	1	1.8864	1.9394	1.8205	0.3096	0.4354	0.1226	1.8821	0.2892	-2.7022	0.000230628	0.000672623	22	TCGGTTCTCTGGTTCTCAGTGA	novel
novel-m0254-3p	12	15	28	0	0	0	1.4148	1.5311	2.6828	0.01	0.01	0.01	1.87623	0.01	-7.5517	3.68016e-08	1.69568e-07	19	TGTCTAAGGACTGACCTGT	novel
novel-m0255-3p	12	15	28	0	0	0	1.4148	1.5311	2.6828	0.01	0.01	0.01	1.87623	0.01	-7.5517	5.2605e-08	2.39065e-07	19	TGTCTAAGGACTGACCTGT	novel
novel-m0258-3p	24	41	31	3	2	1	2.8296	4.185	2.9703	0.4644	0.2903	0.1226	3.3283	0.292433	-3.50861	2.51885e-08	1.1811e-07	22	TCACAATGGCCTCTGGGATTAT	novel
novel-m0259-3p	1	1	1	12	8	9	0.1179	0.1021	0.0958	1.8577	1.1611	1.1031	0.105267	1.37397	3.70623	7.7865e-08	3.46734e-07	24	ACACCGTGCAGGACGTTTGGCATT	novel
novel-m0260-3p	6	16	10	0	0	0	0.7074	1.6332	0.9581	0.01	0.01	0.01	1.09957	0.01	-6.78079	3.05227e-05	0.000104122	19	AGGACCTTTCTGTGCGGAG	novel
novel-m0261-5p	12	8	12	0	0	0	1.4148	0.8166	1.1498	0.01	0.01	0.01	1.12707	0.01	-6.81643	6.84646e-06	2.54489e-05	23	TTTACGGTGAACTTCTGGCAACC	novel
novel-m0262-5p	0	1	3	16	15	15	0.01	0.1021	0.2874	2.477	2.177	1.8386	0.133167	2.1642	4.02253	1.85864e-10	1.06311e-09	22	TACTTGCACAGTGCTGGAACCT	novel
novel-m0263-5p	20	17	14	1	5	6	2.358	1.7352	1.3414	0.1548	0.7257	0.7354	1.81153	0.538633	-1.74984	0.0179889	0.0368954	24	TGTTAAACCAACTGCTAGAAACCT	novel
novel-m0265-3p	14	10	8	1	1	3	1.6506	1.0207	0.7665	0.1548	0.1451	0.3677	1.14593	0.222533	-2.36443	0.00949042	0.0202147	24	TATTGAAGCATTGCCACTTGCAGG	novel
novel-m0266-3p	5	13	17	1	0	0	0.5895	1.3269	1.6289	0.1548	0.01	0.01	1.18177	0.0582667	-4.34213	8.85473e-05	0.000284509	19	TGCTGTAATGGCCTCGAAA	novel
novel-m0267-5p	2	5	0	11	10	17	0.2358	0.5104	0.01	1.7029	1.4513	2.0837	0.252067	1.74597	2.79215	1.68371e-07	7.20735e-07	23	ACAGCCACACACACACTGAGTAG	novel
novel-m0268-3p	11	14	15	3	0	0	1.2969	1.429	1.4372	0.4644	0.01	0.01	1.3877	0.161467	-3.10339	0.000197148	0.000585271	22	CTCCGGTGGAATGAAGGATAGA	novel
novel-m0269-3p	11	14	15	3	0	0	1.2969	1.429	1.4372	0.4644	0.01	0.01	1.3877	0.161467	-3.10339	0.000192143	0.000572974	22	CTCCGGTGGAATGAAGGATAGA	novel
novel-m0271-3p	1	2	1	11	13	18	0.1179	0.2041	0.0958	1.7029	1.8867	2.2063	0.139267	1.93197	3.79415	2.07004e-10	1.17895e-09	23	TGAGCTGAACTCGACACGTGAGT	novel
novel-m0273-3p	23	23	8	0	0	2	2.7117	2.3477	0.7665	0.01	0.01	0.2451	1.94197	0.0883667	-4.45787	2.11647e-05	7.37154e-05	24	TGTGTGAATGTAAGTGTTATTAGC	novel
novel-m0274-3p	23	23	8	0	0	2	2.7117	2.3477	0.7665	0.01	0.01	0.2451	1.94197	0.0883667	-4.45787	2.10119e-05	7.33756e-05	24	TGTGTGAATGTAAGTGTTATTAGC	novel
novel-m0277-3p	2	3	3	10	5	6	0.2358	0.3062	0.2874	1.5481	0.7257	0.7354	0.276467	1.00307	1.85924	0.00148436	0.00371649	22	TTGGTAACACATTCTACTGACT	novel
novel-m0278-3p	1	6	0	18	13	11	0.1179	0.6124	0.01	2.7866	1.8867	1.3483	0.246767	2.0072	3.02396	4.0169e-06	1.52298e-05	23	TTTGTTCACAGTGGCTAAGTTCT	novel
novel-m0281-3p	16	22	14	0	1	2	1.8864	2.2456	1.3414	0.01	0.1451	0.2451	1.82447	0.1334	-3.77364	9.14473e-06	3.32467e-05	21	CCTGGGAGCACTGTGAGGATG	novel
novel-m0282-5p	0	0	0	10	11	13	0.01	0.01	0.01	1.5481	1.5965	1.5934	0.01	1.57933	7.30317	4.28099e-11	2.57053e-10	21	CGTGTCTCTGTCCCTGACATT	novel
novel-m0283-3p	21	19	19	4	2	1	2.4759	1.9394	1.8205	0.6192	0.2903	0.1226	2.0786	0.344033	-2.59499	0.000235838	0.000686309	24	GAGATAGAGAGTTCGAACAACAGT	novel
novel-m0286-5p	13	9	13	0	0	0	1.5327	0.9187	1.2456	0.01	0.01	0.01	1.23233	0.01	-6.94525	1.9777e-06	7.78756e-06	19	CACCTTTGGTCATGAGCTT	novel
novel-m0287-3p	1	3	1	23	15	26	0.1179	0.3062	0.0958	3.5606	2.177	3.1869	0.1733	2.97483	4.10147	1.29519e-13	9.29035e-13	18	TAAGCATAGATCTGATCT	novel
novel-m0292-3p	2	3	4	17	16	24	0.2358	0.3062	0.3833	2.6318	2.3221	2.9417	0.308433	2.63187	3.09306	2.76733e-11	1.67683e-10	23	TGCATGCAGTTAGGTTTTCCAGA	novel
novel-m0296-5p	9	15	9	0	0	0	1.0611	1.5311	0.8623	0.01	0.01	0.01	1.1515	0.01	-6.84737	7.67425e-06	2.82098e-05	25	TCAAATGTCATACAGAACATGTGCT	novel
novel-m0303-5p	6	9	9	0	0	0	0.7074	0.9187	0.8623	0.01	0.01	0.01	0.829467	0.01	-6.37411	0.000146612	0.000449315	19	ATGGCGGATGTAGTACGTC	novel
novel-m0304-3p	18	28	25	3	2	3	2.1222	2.858	2.3954	0.4644	0.2903	0.3677	2.45853	0.374133	-2.71617	1.39504e-05	5.0033e-05	18	CACTCTCTGGGAACACAG	novel
novel-m0305-5p	9	5	10	0	0	0	1.0611	0.5104	0.9581	0.01	0.01	0.01	0.8432	0.01	-6.3978	0.000288634	0.000825469	19	CCATTCTGTGGCCACAGAT	novel
novel-m0306-5p	11	18	14	0	2	1	1.2969	1.8373	1.3414	0.01	0.2903	0.1226	1.49187	0.140967	-3.40369	4.9019e-05	0.000162621	22	GTCCCAGGAACTCCGGTCTGCT	novel
novel-m0307-5p	1	4	3	11	7	9	0.1179	0.4083	0.2874	1.7029	1.0159	1.1031	0.2712	1.27397	2.2319	5.86345e-05	0.000192594	23	TAAACAACCTTCTCTCAGCCTGT	novel
novel-m0308-5p	35	27	23	0	0	1	4.1265	2.756	2.2037	0.01	0.01	0.1226	3.02873	0.0475333	-5.99363	2.10775e-11	1.28302e-10	24	TAGGTTTTGTAGGCTGTGTTGTGG	novel
novel-m0309-3p	19	12	20	5	4	3	2.2401	1.2249	1.9163	0.774	0.5805	0.3677	1.79377	0.574067	-1.6437	0.0237693	0.0474374	21	TCGAGAAATAACAGATTGGAT	novel
novel-m0311-5p	1	0	0	4	8	11	0.1179	0.01	0.01	0.6192	1.1611	1.3483	0.0459667	1.04287	4.50382	2.81109e-07	1.18048e-06	18	TTGTAATTTGTGCTTCTG	novel
novel-m0312-3p	10	8	10	0	1	0	1.179	0.8166	0.9581	0.01	0.1451	0.01	0.984567	0.0550333	-4.16111	0.000160427	0.000484936	22	ATCCGTGCTTTTCAGAAACATC	novel
novel-m0313-3p	10	8	10	0	1	0	1.179	0.8166	0.9581	0.01	0.1451	0.01	0.984567	0.0550333	-4.16111	0.000159529	0.000483321	22	ATCCGTGCTTTTCAGAAACATC	novel
novel-m0318-3p	5	8	9	0	0	0	0.5895	0.8166	0.8623	0.01	0.01	0.01	0.756133	0.01	-6.24057	0.000521234	0.00143204	19	ACAGCATTTCAAGGACTGT	novel
novel-m0321-3p	8	10	4	0	0	0	0.9432	1.0207	0.3833	0.01	0.01	0.01	0.7824	0.01	-6.28983	0.000103908	0.000329083	19	CAGAAACCTTGGATGAACA	novel
novel-m0322-3p	8	10	4	0	0	0	0.9432	1.0207	0.3833	0.01	0.01	0.01	0.7824	0.01	-6.28983	0.000103495	0.000328561	19	CAGAAACCTTGGATGAACA	novel
novel-m0323-3p	5	5	10	0	2	0	0.5895	0.5104	0.9581	0.01	0.2903	0.01	0.686	0.103433	-2.72951	0.015414	0.0318109	19	TCATGCAGAGTTTGTGGCT	novel
novel-m0324-5p	17	9	7	0	3	0	2.0043	0.9187	0.6707	0.01	0.4354	0.01	1.1979	0.1518	-2.98026	0.00753478	0.0164451	24	TGAGATTGACAGACGGATTGGTGC	novel
novel-m0326-5p	11	22	12	0	0	0	1.2969	2.2456	1.1498	0.01	0.01	0.01	1.5641	0.01	-7.28919	3.76349e-07	1.5414e-06	23	TGGAATCTCATGGCACACTATGG	novel
novel-m0327-5p	11	22	12	0	0	0	1.2969	2.2456	1.1498	0.01	0.01	0.01	1.5641	0.01	-7.28919	3.72292e-07	1.52951e-06	23	TGGAATCTCATGGCACACTATGG	novel
novel-m0328-3p	5	12	23	1	0	3	0.5895	1.2249	2.2037	0.1548	0.01	0.3677	1.33937	0.1775	-2.91566	0.00461326	0.0105185	22	TTGTAAAACGTGACCGCCAAGT	novel
novel-m0330-5p	15	17	14	0	0	1	1.7685	1.7352	1.3414	0.01	0.01	0.1226	1.61503	0.0475333	-5.08648	2.82022e-07	1.18058e-06	19	AGCCAGGCTGTGGATGAGC	novel
novel-m0331-3p	1	9	10	0	1	0	0.1179	0.9187	0.9581	0.01	0.1451	0.01	0.6649	0.0550333	-3.59476	0.0227095	0.0455907	22	CAAACAGTGTATTTACCCCAGC	novel
novel-m0332-5p	13	47	37	2	2	0	1.5327	4.7974	3.5451	0.3096	0.2903	0.01	3.29173	0.2033	-4.01717	3.31267e-07	1.36519e-06	20	CTCTCCTAGGGCTGCGAGAA	novel
novel-m0333-5p	13	47	37	2	2	0	1.5327	4.7974	3.5451	0.3096	0.2903	0.01	3.29173	0.2033	-4.01717	3.22529e-07	1.33749e-06	20	CTCTCCTAGGGCTGCGAGAA	novel
novel-m0334-3p	8	7	6	0	0	0	0.9432	0.7145	0.5749	0.01	0.01	0.01	0.7442	0.01	-6.21762	0.000526499	0.00144054	24	GAGAAGAACAGCAGAGGACAATGC	novel
novel-m0335-3p	8	7	6	0	0	0	0.9432	0.7145	0.5749	0.01	0.01	0.01	0.7442	0.01	-6.21762	0.00052885	0.001444	24	GAGAAGAACAGCAGAGGACAATGC	novel
novel-m0336-5p	26	23	33	0	0	0	3.0654	2.3477	3.1619	0.01	0.01	0.01	2.85833	0.01	-8.15903	3.40625e-13	2.29447e-12	25	TACGTCGAATTGGCCTTTGGCCTGA	novel
novel-m0337-3p	8	7	4	12	12	10	0.9432	0.7145	0.3833	1.8577	1.7416	1.2257	0.680333	1.60833	1.24125	0.0024338	0.00592596	21	TTGGACTTCAGAGTTGAGACC	novel
novel-m0339-3p	5	9	6	0	0	0	0.5895	0.9187	0.5749	0.01	0.01	0.01	0.694367	0.01	-6.11763	0.000127276	0.000393696	19	GTGAGGTCCAGGTTTTGAA	novel
novel-m0340-3p	12	13	19	2	0	2	1.4148	1.3269	1.8205	0.3096	0.01	0.2451	1.52073	0.188233	-3.01417	0.000174912	0.000526322	22	TACTTGGTCAGTACAGCTGCAC	novel
novel-m0341-3p	12	13	19	2	0	2	1.4148	1.3269	1.8205	0.3096	0.01	0.2451	1.52073	0.188233	-3.01417	0.000170703	0.000514824	22	TACTTGGTCAGTACAGCTGCAC	novel
novel-m0342-3p	20	16	27	0	0	0	2.358	1.6332	2.587	0.01	0.01	0.01	2.19273	0.01	-7.77659	5.92539e-10	3.17056e-09	23	TGGGAGTGCAGCAACACGTGTGA	novel
novel-m0343-5p	7	13	9	0	0	0	0.8253	1.3269	0.8623	0.01	0.01	0.01	1.00483	0.01	-6.65081	2.57717e-05	8.88288e-05	19	TTGAGAGACTGTTGCAGCA	novel
novel-m0344-5p	16	20	32	0	0	0	1.8864	2.0415	3.0661	0.01	0.01	0.01	2.33133	0.01	-7.86501	3.04019e-10	1.688e-09	22	TTTACGTCGAATTGGCCTTTGG	novel
novel-m0345-5p	6	4	9	0	0	0	0.7074	0.4083	0.8623	0.01	0.01	0.01	0.659333	0.01	-6.04294	0.000298506	0.000851865	19	ACTAAGGTGATCGAGACAG	novel
novel-m0346-5p	4	4	11	0	0	0	0.4716	0.4083	1.054	0.01	0.01	0.01	0.644633	0.01	-6.01041	0.000582466	0.00158064	19	ACTCTGAGAATGTATGTTC	novel
novel-m0347-5p	4	4	11	0	0	0	0.4716	0.4083	1.054	0.01	0.01	0.01	0.644633	0.01	-6.01041	0.000579749	0.00157649	19	ACTCTGAGAATGTATGTTC	novel
novel-m0348-5p	5	5	9	0	0	0	0.5895	0.5104	0.8623	0.01	0.01	0.01	0.654067	0.01	-6.03137	0.000241929	0.000702494	25	AGAAATCGAAGGCTCTGTTGCAGTC	novel
novel-m0349-3p	1	11	7	0	0	0	0.1179	1.1228	0.6707	0.01	0.01	0.01	0.637133	0.01	-5.99352	0.00245876	0.00597577	19	CACTGGCGCCCTGTGCTCT	novel
novel-m0350-3p	3	4	3	9	3	15	0.3537	0.4083	0.2874	1.3933	0.4354	1.8386	0.3498	1.22243	1.80515	0.00192752	0.00474548	23	GCTAGCCTGGGGTGTGGACACTC	novel
novel-m0351-3p	14	23	21	0	0	2	1.6506	2.3477	2.0121	0.01	0.01	0.2451	2.00347	0.0883667	-4.50285	1.23317e-07	5.38293e-07	22	TTATCCATGGTAACTGCATCTC	novel
novel-m0352-3p	10	16	14	3	0	1	1.179	1.6332	1.3414	0.4644	0.01	0.1226	1.38453	0.199	-2.79856	0.00106684	0.00273301	20	TTCTCTCCGTCTGCAACTGA	novel
novel-m0353-3p	10	16	14	3	0	1	1.179	1.6332	1.3414	0.4644	0.01	0.1226	1.38453	0.199	-2.79856	0.00105428	0.0027113	20	TTCTCTCCGTCTGCAACTGA	novel
novel-m0354-5p	15	20	12	5	3	3	1.7685	2.0415	1.1498	0.774	0.4354	0.3677	1.65327	0.5257	-1.65301	0.032441	0.0623901	20	TTCTTCTGTAGATTCAGGCT	novel
novel-m0355-5p	0	4	2	7	4	10	0.01	0.4083	0.1916	1.0837	0.5805	1.2257	0.2033	0.9633	2.24437	0.000676341	0.00179861	22	TTGGCAACAGCAAATAAAGCTT	novel
novel-m0356-3p	10	6	9	0	2	0	1.179	0.6124	0.8623	0.01	0.2903	0.01	0.884567	0.103433	-3.09627	0.00267507	0.00645421	22	TTGTAAAACGTGATGGCCAAGT	novel
novel-m0357-5p	11	11	14	0	1	1	1.2969	1.1228	1.3414	0.01	0.1451	0.1226	1.2537	0.0925667	-3.75956	2.76321e-05	9.45045e-05	19	TTTACATGGTCAGTGTAGT	novel
novel-m0358-3p	3	11	4	0	0	1	0.3537	1.1228	0.3833	0.01	0.01	0.1226	0.619933	0.0475333	-3.7051	0.00715312	0.0156896	19	TTTTCACAGACTCTCAAGC	novel
novel-m0360-3p	7	10	13	0	1	0	0.8253	1.0207	1.2456	0.01	0.1451	0.01	1.03053	0.0550333	-4.22694	5.62742e-05	0.0001853	23	AACAGCGGTCCCAGTGGCAGAGC	novel
novel-m0362-3p	5	5	0	7	4	11	0.5895	0.5104	0.01	1.0837	0.5805	1.3483	0.369967	1.00417	1.44053	0.00767577	0.0167254	21	CTGAGGTGAGACCCTTGAGCT	novel
novel-m0363-3p	5	5	0	7	4	11	0.5895	0.5104	0.01	1.0837	0.5805	1.3483	0.369967	1.00417	1.44053	0.00751995	0.0164398	21	CTGAGGTGAGACCCTTGAGCT	novel
novel-m0364-5p	7	8	9	0	0	0	0.8253	0.8166	0.8623	0.01	0.01	0.01	0.834733	0.01	-6.38324	0.000130339	0.000400554	19	CTGCAGAGCTCTGCTCTCC	novel
novel-m0365-5p	4	10	4	0	0	0	0.4716	1.0207	0.3833	0.01	0.01	0.01	0.6252	0.01	-5.96625	0.000837889	0.00219739	24	GGTAGTTGCTGTTGTAACCTCACT	novel
novel-m0369-3p	1	2	0	2	6	7	0.1179	0.2041	0.01	0.3096	0.8708	0.858	0.110667	0.679467	2.61818	0.00191311	0.00471876	20	TGGTGCAGGCCTGTGGCTCG	novel
novel-m0371-5p	3	2	2	3	11	10	0.3537	0.2041	0.1916	0.4644	1.5965	1.2257	0.2498	1.09553	2.13279	0.000751272	0.00197414	22	TTGACTCTCTTCTCTTCTGTCT	novel
novel-m0372-3p	13	10	10	0	0	0	1.5327	1.0207	0.9581	0.01	0.01	0.01	1.1705	0.01	-6.87098	5.807e-06	2.17681e-05	19	TTGGCCATGTAGTGCAGCT	novel
novel-m0373-5p	7	5	5	0	0	0	0.8253	0.5104	0.4791	0.01	0.01	0.01	0.604933	0.01	-5.9187	0.000417609	0.00116667	19	ACGACTGTGGTGGGTCTCA	novel
novel-m0376-3p	11	6	6	0	0	0	1.2969	0.6124	0.5749	0.01	0.01	0.01	0.828067	0.01	-6.37168	6.62623e-05	0.000216044	23	ATGGACAAGATCTGTAGCCTTGG	novel
novel-m0377-3p	11	6	6	0	0	0	1.2969	0.6124	0.5749	0.01	0.01	0.01	0.828067	0.01	-6.37168	6.56712e-05	0.000214645	23	ATGGACAAGATCTGTAGCCTTGG	novel
novel-m0378-3p	11	6	6	0	0	0	1.2969	0.6124	0.5749	0.01	0.01	0.01	0.828067	0.01	-6.37168	6.41833e-05	0.000210299	23	ATGGACAAGATCTGTAGCCTTGG	novel
novel-m0379-3p	5	12	10	0	0	0	0.5895	1.2249	0.9581	0.01	0.01	0.01	0.924167	0.01	-6.53008	0.000100058	0.000319176	19	CCCTTTAGGATTTGTGGCT	novel
novel-m0383-3p	10	8	11	0	0	0	1.179	0.8166	1.054	0.01	0.01	0.01	1.01653	0.01	-6.66751	1.73964e-05	6.1441e-05	24	GAGATAGTCAGGATGAAGCCTTGG	novel
novel-m0384-5p	5	11	7	0	0	0	0.5895	1.1228	0.6707	0.01	0.01	0.01	0.794333	0.01	-6.31167	0.000495327	0.00136369	24	TCTGATTGGCTGAACACAGCTGAT	novel
novel-m0387-3p	0	2	0	3	5	7	0.01	0.2041	0.01	0.4644	0.7257	0.858	0.0747	0.6827	3.19207	0.000255039	0.000737334	21	TTCAGTTTCACTTCTCAGTAG	novel
novel-m0388-5p	1	1	0	5	6	4	0.1179	0.1021	0.01	0.774	0.8708	0.4903	0.0766667	0.7117	3.2146	0.000193854	0.000576781	22	TTCATGATGCTGGTTGTTCACT	novel
novel-m0389-5p	6	3	8	0	0	0	0.7074	0.3062	0.7665	0.01	0.01	0.01	0.593367	0.01	-5.89085	0.0010305	0.0026553	19	TTGGTTGGTTGCAGATAAC	novel
novel-m0390-5p	6	4	6	0	0	0	0.7074	0.4083	0.5749	0.01	0.01	0.01	0.563533	0.01	-5.81643	0.000644428	0.0017346	20	AAGCTGCTCTGGTGTCGACT	novel
novel-m0391-3p	11	8	6	0	0	0	1.2969	0.8166	0.5749	0.01	0.01	0.01	0.896133	0.01	-6.48564	0.000222532	0.000653165	25	ACAATACTCAGGTAGGCTGTGGTGT	novel
novel-m0397-3p	4	8	4	0	0	0	0.4716	0.8166	0.3833	0.01	0.01	0.01	0.557167	0.01	-5.80004	0.000893213	0.00232867	25	TAATCTCTTTGCCACGGTCCTGATC	novel
novel-m0398-5p	5	11	6	1	0	2	0.5895	1.1228	0.5749	0.1548	0.01	0.2451	0.7624	0.136633	-2.48024	0.0208342	0.0421449	20	TACCCGCTTTTTCCTGTATC	novel
novel-m0400-3p	0	0	0	5	4	7	0.01	0.01	0.01	0.774	0.5805	0.858	0.01	0.7375	6.20457	2.18096e-05	7.57628e-05	19	TATATGTAAACCTCTGCAC	novel
novel-m0401-3p	10	10	10	0	0	0	1.179	1.0207	0.9581	0.01	0.01	0.01	1.0526	0.01	-6.71781	7.38591e-06	2.73011e-05	18	TCAACCTGTAACTGTTAC	novel
novel-m0403-5p	3	4	4	6	5	10	0.3537	0.4083	0.3833	0.9289	0.7257	1.2257	0.381767	0.9601	1.33049	0.00683197	0.0150849	19	TCCTTGCACATTCATGAAA	novel
novel-m0404-5p	5	6	4	0	1	0	0.5895	0.6124	0.3833	0.01	0.1451	0.01	0.5284	0.0550333	-3.26325	0.0235181	0.0470716	22	TGACTATGTACGGTAATTGTGT	novel
novel-m0410-3p	0	3	2	8	4	7	0.01	0.3062	0.1916	1.2385	0.5805	0.858	0.169267	0.892333	2.39828	0.000524732	0.00143868	21	TGGGACATGCTCAGAACACCT	novel
novel-m0411-3p	17	17	11	0	2	2	2.0043	1.7352	1.054	0.01	0.2903	0.2451	1.59783	0.1818	-3.13569	0.000151564	0.000462357	24	TTACTGTTGACAACCAAATGGCCC	novel
novel-m0412-3p	17	17	11	0	2	2	2.0043	1.7352	1.054	0.01	0.2903	0.2451	1.59783	0.1818	-3.13569	0.000150569	0.000460379	24	TTACTGTTGACAACCAAATGGCCC	novel
novel-m0413-3p	12	9	12	3	0	1	1.4148	0.9187	1.1498	0.4644	0.01	0.1226	1.1611	0.199	-2.54465	0.00323106	0.00761567	18	TTATGGCAGCTTACAATC	novel
novel-m0415-5p	1	1	2	2	4	5	0.1179	0.1021	0.1916	0.3096	0.5805	0.6129	0.1372	0.501	1.86853	0.0294825	0.0573655	22	AAACGTTTGGACACACTTTACC	novel
novel-m0416-5p	1	1	2	2	4	5	0.1179	0.1021	0.1916	0.3096	0.5805	0.6129	0.1372	0.501	1.86853	0.0294439	0.0573655	22	AAACGTTTGGACACACTTTACC	novel
novel-m0417-5p	6	5	4	0	0	0	0.7074	0.5104	0.3833	0.01	0.01	0.01	0.5337	0.01	-5.73796	0.00122425	0.00311222	22	ACTTAGCAGCAGCCACTCCTGA	novel
novel-m0420-3p	3	7	5	0	0	0	0.3537	0.7145	0.4791	0.01	0.01	0.01	0.515767	0.01	-5.68865	0.0013731	0.00346407	21	ATCTTGTGTACCACCTCCGGG	novel
novel-m0423-5p	2	3	10	0	0	0	0.2358	0.3062	0.9581	0.01	0.01	0.01	0.500033	0.01	-5.64395	0.00654074	0.0144659	19	CGTCCTGGCTTTGTTCACT	novel
novel-m0424-5p	1	7	7	0	0	0	0.1179	0.7145	0.6707	0.01	0.01	0.01	0.501033	0.01	-5.64683	0.00558035	0.0125511	24	GCCTGTCGTGGTGGCAATCCCTGA	novel
novel-m0425-5p	4	2	9	0	0	0	0.4716	0.2041	0.8623	0.01	0.01	0.01	0.512667	0.01	-5.67995	0.00337454	0.00789774	19	GTCTGGAATCTGAAGGATG	novel
novel-m0426-5p	0	0	1	4	5	5	0.01	0.01	0.0958	0.6192	0.7257	0.6129	0.0386	0.6526	4.07953	3.25357e-05	0.000110422	23	GTTTCCTGTGATGATCACTGGCT	novel
novel-m0427-3p	0	0	1	4	5	5	0.01	0.01	0.0958	0.6192	0.7257	0.6129	0.0386	0.6526	4.07953	3.34682e-05	0.000113008	23	GTTTCCTGTGATGATCACTGGCT	novel
novel-m0428-5p	0	0	1	4	5	5	0.01	0.01	0.0958	0.6192	0.7257	0.6129	0.0386	0.6526	4.07953	3.28045e-05	0.00011105	23	GTTTCCTGTGATGATCACTGGCT	novel
novel-m0429-3p	2	10	7	1	1	0	0.2358	1.0207	0.6707	0.1548	0.1451	0.01	0.6424	0.1033	-2.63663	0.0319187	0.0614748	23	TACCTGTCTGTGCTCCGCAAATT	novel
novel-m0431-5p	15	17	5	0	1	0	1.7685	1.7352	0.4791	0.01	0.1451	0.01	1.3276	0.0550333	-4.59237	0.000106372	0.000336085	24	TAGACACTTGGTGGGAAATAAGAA	novel
novel-m0432-5p	15	17	5	0	1	0	1.7685	1.7352	0.4791	0.01	0.1451	0.01	1.3276	0.0550333	-4.59237	0.000106799	0.000336634	24	TAGACACTTGGTGGGAAATAAGAA	novel
novel-m0436-5p	8	4	3	0	0	0	0.9432	0.4083	0.2874	0.01	0.01	0.01	0.5463	0.01	-5.77162	0.00280495	0.00674306	22	TATTTCTCTCTGTCAGGTACCC	novel
novel-m0438-5p	8	5	2	0	0	0	0.9432	0.5104	0.1916	0.01	0.01	0.01	0.5484	0.01	-5.77716	0.00362169	0.00841678	24	TGAGAACTCTTGGGTTGCGTAGCA	novel
novel-m0439-5p	0	2	2	5	2	4	0.01	0.2041	0.1916	0.774	0.2903	0.4903	0.135233	0.5182	1.93806	0.0296871	0.0575947	18	TGAGAGTACACTTTGGAA	novel
novel-m0440-3p	0	0	0	1	5	9	0.01	0.01	0.01	0.1548	0.7257	1.1031	0.01	0.6612	6.04701	0.000261781	0.00075518	20	TGATTTCATGACTTAAGACG	novel
novel-m0441-3p	1	2	0	1	5	6	0.1179	0.2041	0.01	0.1548	0.7257	0.7354	0.110667	0.538633	2.28308	0.0146782	0.0304344	22	TGGACAAGTTGCAGCAAGGGCT	novel
novel-m0443-5p	8	8	11	0	0	0	0.9432	0.8166	1.054	0.01	0.01	0.01	0.937933	0.01	-6.55141	4.61694e-05	0.000153551	19	TTGTGGGATCAGAGGTGCT	novel
novel-m0444-5p	10	15	6	0	1	2	1.179	1.5311	0.5749	0.01	0.1451	0.2451	1.095	0.1334	-3.0371	0.00216004	0.00528851	23	AAGGGTGGCCGTGTTTGTGCAGC	novel
novel-m0446-5p	4	3	7	0	0	0	0.4716	0.3062	0.6707	0.01	0.01	0.01	0.482833	0.01	-5.59345	0.00263435	0.00637916	18	AGCGGAAGCGTGCTGGGT	novel
novel-m0447-3p	8	4	2	0	0	0	0.9432	0.4083	0.1916	0.01	0.01	0.01	0.514367	0.01	-5.68473	0.00626637	0.0139521	19	AGGTGAAGTTTGGGGCAGC	novel
novel-m0449-3p	5	4	5	0	0	0	0.5895	0.4083	0.4791	0.01	0.01	0.01	0.4923	0.01	-5.62147	0.00179312	0.00443105	19	ATCTCTGTCCTGACTGTTG	novel
novel-m0453-5p	2	7	5	0	0	0	0.2358	0.7145	0.4791	0.01	0.01	0.01	0.476467	0.01	-5.5743	0.00337344	0.00789774	19	CCCCAGATCAGCACTGAGC	novel
novel-m0454-5p	7	6	9	0	0	0	0.8253	0.6124	0.8623	0.01	0.01	0.01	0.766667	0.01	-6.26053	0.000488796	0.00134851	22	CGGAACACTGCAAGTAGATACT	novel
novel-m0455-5p	7	6	9	0	0	0	0.8253	0.6124	0.8623	0.01	0.01	0.01	0.766667	0.01	-6.26053	0.000478494	0.0013256	22	CGGAACACTGCAAGTAGATACT	novel
novel-m0456-3p	2	8	3	0	0	1	0.2358	0.8166	0.2874	0.01	0.01	0.1226	0.4466	0.0475333	-3.23197	0.0356622	0.067509	25	GTCAGTGATGGTTCTAGGACATATC	novel
novel-m0457-3p	6	1	7	0	0	0	0.7074	0.1021	0.6707	0.01	0.01	0.01	0.4934	0.01	-5.62469	0.00706132	0.0155382	19	GTGATTGGCTGCAACCTCC	novel
novel-m0458-5p	6	1	7	0	0	0	0.7074	0.1021	0.6707	0.01	0.01	0.01	0.4934	0.01	-5.62469	0.00707241	0.0155382	19	GTGATTGGCTGCAACCTCC	novel
novel-m0459-3p	7	3	4	0	0	0	0.8253	0.3062	0.3833	0.01	0.01	0.01	0.504933	0.01	-5.65802	0.00359408	0.00836728	25	TACCATATTTGGACAATGAGGCAGT	novel
novel-m0460-3p	10	4	7	0	0	0	1.179	0.4083	0.6707	0.01	0.01	0.01	0.752667	0.01	-6.23394	0.000214367	0.000630741	19	TCATCTGTTCATTCTGGTT	novel
novel-m0463-3p	3	2	3	10	3	9	0.3537	0.2041	0.2874	1.5481	0.4354	1.1031	0.281733	1.02887	1.86865	0.00153782	0.0038431	22	TGAAACAGGAACATTAGCTAGA	novel
novel-m0464-3p	2	0	4	3	5	10	0.2358	0.01	0.3833	0.4644	0.7257	1.2257	0.2097	0.805267	1.94114	0.00343065	0.00801492	19	TGAACACACACACACCCGG	novel
novel-m0467-5p	7	6	1	0	0	0	0.8253	0.6124	0.0958	0.01	0.01	0.01	0.511167	0.01	-5.67572	0.00815562	0.017655	20	TGGGTTTTGCCTCTGGTGTC	novel
novel-m0468-5p	7	6	1	0	0	0	0.8253	0.6124	0.0958	0.01	0.01	0.01	0.511167	0.01	-5.67572	0.0082953	0.0178699	20	TGGGTTTTGCCTCTGGTGTC	novel
novel-m0471-3p	0	0	0	2	6	6	0.01	0.01	0.01	0.3096	0.8708	0.7354	0.01	0.6386	5.99684	9.47871e-05	0.000303823	22	TTGGTACGAGTGAAGCCACTAC	novel
novel-m0472-5p	12	19	14	0	0	0	1.4148	1.9394	1.3414	0.01	0.01	0.01	1.5652	0.01	-7.2902	4.81731e-08	2.19676e-07	24	TTGTACATTCACTGTGAAACAACT	novel
novel-m0474-5p	7	3	3	0	0	0	0.8253	0.3062	0.2874	0.01	0.01	0.01	0.472967	0.01	-5.56367	0.00462582	0.0105291	25	ACCCATAATGCACCTGGCTGTCAAC	novel
novel-m0475-3p	4	6	3	0	0	0	0.4716	0.6124	0.2874	0.01	0.01	0.01	0.457133	0.01	-5.51454	0.00415418	0.00955389	23	AGAGAAAATATCCAGTGAGTGGC	novel
novel-m0476-3p	4	6	3	0	0	0	0.4716	0.6124	0.2874	0.01	0.01	0.01	0.457133	0.01	-5.51454	0.00421852	0.00966834	23	AGAGAAAATATCCAGTGAGTGGC	novel
novel-m0477-3p	4	6	3	0	0	0	0.4716	0.6124	0.2874	0.01	0.01	0.01	0.457133	0.01	-5.51454	0.0041804	0.00959757	23	AGAGAAAATATCCAGTGAGTGGC	novel
novel-m0478-3p	4	5	4	0	0	0	0.4716	0.5104	0.3833	0.01	0.01	0.01	0.4551	0.01	-5.50811	0.00305402	0.00722404	19	AGCAGTGAATTCTACATAC	novel
novel-m0479-3p	4	5	4	0	0	0	0.4716	0.5104	0.3833	0.01	0.01	0.01	0.4551	0.01	-5.50811	0.00303641	0.00719522	19	AGCAGTGAATTCTACATAC	novel
novel-m0480-3p	4	5	4	0	0	0	0.4716	0.5104	0.3833	0.01	0.01	0.01	0.4551	0.01	-5.50811	0.00309619	0.00731076	19	AGCAGTGAATTCTACATAC	novel
novel-m0481-5p	3	3	7	0	0	0	0.3537	0.3062	0.6707	0.01	0.01	0.01	0.443533	0.01	-5.47097	0.00497383	0.0112441	24	AGCATGTACAACAGTGCTCTGACT	novel
novel-m0483-5p	4	1	8	0	0	0	0.4716	0.1021	0.7665	0.01	0.01	0.01	0.446733	0.01	-5.48134	0.0117671	0.0247856	19	ATTGCAAGCTGGTAGAAGG	novel
novel-m0485-3p	0	0	0	4	5	4	0.01	0.01	0.01	0.6192	0.7257	0.4903	0.01	0.611733	5.93483	7.145e-05	0.000232388	21	CAGATCCCACTCCTGACACCA	novel
novel-m0486-3p	7	5	1	0	0	0	0.8253	0.5104	0.0958	0.01	0.01	0.01	0.477167	0.01	-5.57642	0.0085927	0.0184806	19	CAGGTGTTCGGCGTGCACT	novel
novel-m0487-3p	2	3	8	0	0	0	0.2358	0.3062	0.7665	0.01	0.01	0.01	0.436167	0.01	-5.44681	0.00787695	0.0171076	21	CATGTGTGTGTGTTACTGTGT	novel
novel-m0488-5p	21	8	16	1	0	1	2.4759	0.8166	1.533	0.1548	0.01	0.1226	1.6085	0.0958	-4.06955	0.000100921	0.000321155	24	CGTGATGTGATCTGTCAGGACCTC	novel
novel-m0491-5p	3	0	0	5	2	3	0.3537	0.01	0.01	0.774	0.2903	0.3677	0.124567	0.477333	1.93808	0.0337335	0.0644091	25	GGATGAAATAGAACGAAAGTTACGT	novel
novel-m0492-3p	5	12	10	1	2	0	0.5895	1.2249	0.9581	0.1548	0.2903	0.01	0.924167	0.1517	-2.60693	0.00882848	0.0189569	21	TACAGGGCAAGTGAGGACGAT	novel
novel-m0493-5p	11	7	6	1	0	3	1.2969	0.7145	0.5749	0.1548	0.01	0.3677	0.8621	0.1775	-2.28004	0.0240583	0.0479359	25	TACATGATCCAACGCGTCGTCGATG	novel
novel-m0501-5p	0	1	1	10	10	2	0.01	0.1021	0.0958	1.5481	1.4513	0.2451	0.0693	1.0815	3.96403	0.000114308	0.000356909	22	TTTGCATACCAGGGACACCACT	novel

## Sheet: GO terms
id	num	qvalue	per	ratio	class	ID	Descrption	Pvalue	Qvalue	Up	Down	fg_num	bg_num
GO:0005622 intracellular anatomical structure	21865	2.21812e-200	81.18	0.919	Cellular Component	GO:0005622	intracellular anatomical structure	1.04678e-203	2.21812e-200	0	0	21865	23796
GO:0043229 intracellular organelle	18742	6.22111e-134	69.585	0.92	Cellular Component	GO:0043229	intracellular organelle	5.87174e-137	6.22111e-134	0	0	18742	20366
GO:0043226 organelle	19054	5.19887e-130	70.743	0.919	Cellular Component	GO:0043226	organelle	7.36037e-133	5.19887e-130	0	0	19054	20734
GO:0005737 cytoplasm	17750	1.47974e-126	65.902	0.922	Cellular Component	GO:0005737	cytoplasm	2.79328e-129	1.47974e-126	0	0	17750	19259
GO:0043231 intracellular membrane-bounded organelle	16920	1.76275e-110	62.82	0.921	Cellular Component	GO:0043231	intracellular membrane-bounded organelle	4.15938e-113	1.76275e-110	0	0	16920	18367
GO:0043227 membrane-bounded organelle	17454	9.9524e-109	64.803	0.92	Cellular Component	GO:0043227	membrane-bounded organelle	2.81805e-111	9.9524e-109	0	0	17454	18978
GO:0005488 binding	25803	3.71036e-107	82.925	0.908	Molecular Function	GO:0005488	binding	7.92982e-111	3.71036e-107	0	0	25803	28432
GO:0044237 cellular metabolic process	20058	2.00996e-87	67.91	0.915	Biological Process	GO:0044237	cellular metabolic process	1.30317e-91	2.00996e-87	0	0	20058	21930
GO:0008152 metabolic process	21641	2.00996e-87	73.27	0.912	Biological Process	GO:0008152	metabolic process	2.38458e-91	2.00996e-87	0	0	21641	23734
GO:0071704 organic substance metabolic process	20982	5.50898e-83	71.039	0.912	Biological Process	GO:0071704	organic substance metabolic process	9.80362e-87	5.50898e-83	0	0	20982	22999
GO:0006807 nitrogen compound metabolic process	19523	2.86366e-77	66.099	0.914	Biological Process	GO:0006807	nitrogen compound metabolic process	6.79477e-81	2.86366e-77	0	0	19523	21363
GO:0044238 primary metabolic process	20152	9.38153e-75	68.229	0.912	Biological Process	GO:0044238	primary metabolic process	2.78252e-78	9.38153e-75	0	0	20152	22087
GO:0005515 protein binding	17050	3.00922e-64	54.795	0.916	Molecular Function	GO:0005515	protein binding	1.28627e-67	3.00922e-64	0	0	17050	18621
GO:0031974 membrane-enclosed lumen	7943	8.66917e-60	29.491	0.934	Cellular Component	GO:0031974	membrane-enclosed lumen	3.42909e-62	8.66917e-60	0	0	7943	8506
GO:0043233 organelle lumen	7943	8.66917e-60	29.491	0.934	Cellular Component	GO:0043233	organelle lumen	3.42909e-62	8.66917e-60	0	0	7943	8506
GO:0070013 intracellular organelle lumen	7942	8.66917e-60	29.487	0.934	Cellular Component	GO:0070013	intracellular organelle lumen	3.68205e-62	8.66917e-60	0	0	7942	8505
GO:0043170 macromolecule metabolic process	18206	1.9873e-57	61.64	0.912	Biological Process	GO:0043170	macromolecule metabolic process	7.07309e-61	1.9873e-57	0	0	18206	19956
GO:1901564 organonitrogen compound metabolic process	13846	4.10116e-55	46.878	0.919	Biological Process	GO:1901564	organonitrogen compound metabolic process	1.70294e-58	4.10116e-55	0	0	13846	15065
GO:0044260 cellular macromolecule metabolic process	15746	4.03598e-50	53.311	0.914	Biological Process	GO:0044260	cellular macromolecule metabolic process	1.91528e-53	4.03598e-50	0	0	15746	17219
GO:0005634 nucleus	11217	9.66672e-50	41.646	0.921	Cellular Component	GO:0005634	nucleus	4.56192e-52	9.66672e-50	0	0	11217	12184
GO:0005654 nucleoplasm	5742	4.21926e-47	21.319	0.938	Cellular Component	GO:0005654	nucleoplasm	2.19027e-49	4.21926e-47	0	0	5742	6123
GO:0031981 nuclear lumen	6577	3.11748e-44	24.419	0.933	Cellular Component	GO:0031981	nuclear lumen	1.76544e-46	3.11748e-44	0	0	6577	7053
GO:0071840 cellular component organization or biogenesis	13443	4.63942e-42	45.514	0.916	Biological Process	GO:0071840	cellular component organization or biogenesis	2.47685e-45	4.63942e-42	0	0	13443	14676
GO:0005829 cytosol	8124	2.08387e-40	30.163	0.925	Cellular Component	GO:0005829	cytosol	1.27845e-42	2.08387e-40	0	0	8124	8781
GO:0016043 cellular component organization	12675	4.13994e-40	42.914	0.917	Biological Process	GO:0016043	cellular component organization	2.45577e-43	4.13994e-40	0	0	12675	13827
GO:0043412 macromolecule modification	8429	7.19262e-39	28.538	0.926	Biological Process	GO:0043412	macromolecule modification	4.69325e-42	7.19262e-39	0	0	8429	9106
GO:0048518 positive regulation of biological process	9217	2.72177e-38	31.206	0.923	Biological Process	GO:0048518	positive regulation of biological process	1.93744e-41	2.72177e-38	0	0	9217	9983
GO:0019538 protein metabolic process	11381	2.91033e-37	38.533	0.918	Biological Process	GO:0019538	protein metabolic process	2.24429e-40	2.91033e-37	0	0	11381	12397
GO:0044267 cellular protein metabolic process	9919	9.71253e-37	33.583	0.921	Biological Process	GO:0044267	cellular protein metabolic process	8.06592e-40	9.71253e-37	0	0	9919	10771
GO:0034641 cellular nitrogen compound metabolic process	13582	6.11483e-36	45.985	0.914	Biological Process	GO:0034641	cellular nitrogen compound metabolic process	5.44088e-39	6.11483e-36	0	0	13582	14865
GO:0006464 cellular protein modification process	7707	1.65072e-35	26.094	0.926	Biological Process	GO:0006464	cellular protein modification process	1.66463e-38	1.65072e-35	0	0	7707	8322
GO:0036211 protein modification process	7707	1.65072e-35	26.094	0.926	Biological Process	GO:0036211	protein modification process	1.66463e-38	1.65072e-35	0	0	7707	8322
GO:0031323 regulation of cellular metabolic process	10622	2.11679e-35	35.963	0.919	Biological Process	GO:0031323	regulation of cellular metabolic process	2.26019e-38	2.11679e-35	0	0	10622	11561
GO:0048522 positive regulation of cellular process	8626	2.82644e-35	29.205	0.923	Biological Process	GO:0048522	positive regulation of cellular process	3.18557e-38	2.82644e-35	0	0	8626	9342
GO:0080090 regulation of primary metabolic process	10386	7.10078e-35	35.164	0.919	Biological Process	GO:0080090	regulation of primary metabolic process	8.42422e-38	7.10078e-35	0	0	10386	11301
GO:0051171 regulation of nitrogen compound metabolic process	10173	1.83534e-34	34.443	0.919	Biological Process	GO:0051171	regulation of nitrogen compound metabolic process	2.28628e-37	1.83534e-34	0	0	10173	11066
GO:1901360 organic cyclic compound metabolic process	13024	1.94906e-33	44.095	0.914	Biological Process	GO:1901360	organic cyclic compound metabolic process	2.54356e-36	1.94906e-33	0	0	13024	14255
GO:0019222 regulation of metabolic process	11392	7.73855e-33	38.57	0.916	Biological Process	GO:0019222	regulation of metabolic process	1.0558e-35	7.73855e-33	0	0	11392	12434
GO:0006725 cellular aromatic compound metabolic process	12809	2.63993e-32	43.367	0.914	Biological Process	GO:0006725	cellular aromatic compound metabolic process	3.75835e-35	2.63993e-32	0	0	12809	14021
GO:0032991 protein-containing complex	10186	2.61829e-31	37.818	0.916	Cellular Component	GO:0032991	protein-containing complex	1.74986e-33	2.61829e-31	0	0	10186	11122
GO:0012505 endomembrane system	6448	2.61829e-31	23.94	0.926	Cellular Component	GO:0012505	endomembrane system	1.85343e-33	2.61829e-31	0	0	6448	6963
GO:1901576 organic substance biosynthetic process	12806	7.03057e-31	43.357	0.913	Biological Process	GO:1901576	organic substance biosynthetic process	1.04262e-33	7.03057e-31	0	0	12806	14026
GO:0046483 heterocycle metabolic process	12652	7.78028e-31	42.836	0.913	Biological Process	GO:0046483	heterocycle metabolic process	1.19995e-33	7.78028e-31	0	0	12652	13854
GO:0009058 biosynthetic process	12921	1.06762e-30	43.747	0.913	Biological Process	GO:0009058	biosynthetic process	1.70991e-33	1.06762e-30	0	0	12921	14156
GO:0060255 regulation of macromolecule metabolic process	10800	2.80626e-30	36.566	0.916	Biological Process	GO:0060255	regulation of macromolecule metabolic process	4.66101e-33	2.80626e-30	0	0	10800	11788
GO:0044249 cellular biosynthetic process	12666	3.80249e-30	42.883	0.913	Biological Process	GO:0044249	cellular biosynthetic process	6.54124e-33	3.80249e-30	0	0	12666	13874
GO:0031090 organelle membrane	5143	1.40359e-29	19.095	0.93	Cellular Component	GO:0031090	organelle membrane	1.05981e-31	1.40359e-29	0	0	5143	5528
GO:0006996 organelle organization	8670	2.05103e-29	29.354	0.92	Biological Process	GO:0006996	organelle organization	3.64996e-32	2.05103e-29	0	0	8670	9421
GO:0005739 mitochondrion	2584	2.82914e-29	9.594	0.949	Cellular Component	GO:0005739	mitochondrion	2.26972e-31	2.82914e-29	0	0	2584	2723
GO:0006139 nucleobase-containing compound metabolic process	12085	3.62162e-29	40.916	0.913	Biological Process	GO:0006139	nucleobase-containing compound metabolic process	6.65976e-32	3.62162e-29	0	0	12085	13230
GO:0019899 enzyme binding	4265	3.16638e-28	13.707	0.936	Molecular Function	GO:0019899	enzyme binding	2.03016e-31	3.16638e-28	0	0	4265	4558
GO:0003824 catalytic activity	14293	2.02613e-27	45.935	0.909	Molecular Function	GO:0003824	catalytic activity	1.7321e-30	2.02613e-27	0	0	14293	15717
GO:0006796 phosphate-containing compound metabolic process	6386	2.43233e-27	21.621	0.926	Biological Process	GO:0006796	phosphate-containing compound metabolic process	4.61706e-30	2.43233e-27	0	0	6386	6899
GO:0006793 phosphorus metabolic process	6568	1.33953e-26	22.237	0.925	Biological Process	GO:0006793	phosphorus metabolic process	2.62217e-29	1.33953e-26	0	0	6568	7104
GO:0033036 macromolecule localization	6196	1.6982e-26	20.978	0.926	Biological Process	GO:0033036	macromolecule localization	3.425e-29	1.6982e-26	0	0	6196	6693
GO:0002376 immune system process	4085	2.14032e-26	13.831	0.935	Biological Process	GO:0002376	immune system process	4.44365e-29	2.14032e-26	0	0	4085	4367
GO:0006950 response to stress	7259	3.75546e-26	24.577	0.922	Biological Process	GO:0006950	response to stress	8.01972e-29	3.75546e-26	0	0	7259	7872
GO:1901362 organic cyclic compound biosynthetic process	9178	1.67678e-23	31.074	0.916	Biological Process	GO:1901362	organic cyclic compound biosynthetic process	3.6802e-26	1.67678e-23	0	0	9178	10020
GO:0018130 heterocycle biosynthetic process	8988	3.03501e-23	30.431	0.916	Biological Process	GO:0018130	heterocycle biosynthetic process	6.84128e-26	3.03501e-23	0	0	8988	9810
GO:0008104 protein localization	5464	5.65336e-23	18.499	0.926	Biological Process	GO:0008104	protein localization	1.30787e-25	5.65336e-23	0	0	5464	5901
GO:0019438 aromatic compound biosynthetic process	8890	1.38822e-22	30.099	0.916	Biological Process	GO:0019438	aromatic compound biosynthetic process	3.29391e-25	1.38822e-22	0	0	8890	9705
GO:0043167 ion binding	13294	2.1099e-22	42.724	0.909	Molecular Function	GO:0043167	ion binding	2.25465e-25	2.1099e-22	0	0	13294	14631
GO:0033554 cellular response to stress	4337	4.61933e-22	14.684	0.93	Biological Process	GO:0033554	cellular response to stress	1.12346e-24	4.61933e-22	0	0	4337	4662
GO:0044271 cellular nitrogen compound biosynthetic process	10277	3.78167e-21	34.795	0.913	Biological Process	GO:0044271	cellular nitrogen compound biosynthetic process	9.42165e-24	3.78167e-21	0	0	10277	11261
GO:0051246 regulation of protein metabolic process	4481	4.13255e-21	15.171	0.929	Biological Process	GO:0051246	regulation of protein metabolic process	1.0541e-23	4.13255e-21	0	0	4481	4825
GO:0043232 intracellular non-membrane-bounded organelle	7517	5.61593e-21	27.909	0.916	Cellular Component	GO:0043232	intracellular non-membrane-bounded organelle	4.77049e-23	5.61593e-21	0	0	7517	8204
GO:0010467 gene expression	10885	2.54996e-20	36.853	0.911	Biological Process	GO:0010467	gene expression	6.65548e-23	2.54996e-20	0	0	10885	11946
GO:0090304 nucleic acid metabolic process	10659	8.16707e-20	36.088	0.911	Biological Process	GO:0090304	nucleic acid metabolic process	2.18008e-22	8.16707e-20	0	0	10659	11697
GO:0043228 non-membrane-bounded organelle	7590	9.7197e-20	28.18	0.915	Cellular Component	GO:0043228	non-membrane-bounded organelle	8.71516e-22	9.7197e-20	0	0	7590	8293
GO:1902494 catalytic complex	3349	1.32428e-19	12.434	0.932	Cellular Component	GO:1902494	catalytic complex	1.24991e-21	1.32428e-19	0	0	3349	3593
GO:0031325 positive regulation of cellular metabolic process	5439	1.5243e-19	18.415	0.923	Biological Process	GO:0031325	positive regulation of cellular metabolic process	4.15933e-22	1.5243e-19	0	0	5439	5891
GO:0009893 positive regulation of metabolic process	5991	3.07037e-19	20.284	0.921	Biological Process	GO:0009893	positive regulation of metabolic process	8.56016e-22	3.07037e-19	0	0	5991	6504
GO:0034654 nucleobase-containing compound biosynthetic process	8304	4.52741e-19	28.115	0.915	Biological Process	GO:0034654	nucleobase-containing compound biosynthetic process	1.2891e-21	4.52741e-19	0	0	8304	9075
GO:0032268 regulation of cellular protein metabolic process	4208	8.52412e-19	14.247	0.928	Biological Process	GO:0032268	regulation of cellular protein metabolic process	2.47765e-21	8.52412e-19	0	0	4208	4535
GO:0051641 cellular localization	5628	1.07978e-18	19.055	0.922	Biological Process	GO:0051641	cellular localization	3.20259e-21	1.07978e-18	0	0	5628	6105
GO:0048523 negative regulation of cellular process	7731	1.66592e-18	26.175	0.916	Biological Process	GO:0048523	negative regulation of cellular process	5.03985e-21	1.66592e-18	0	0	7731	8441
GO:0032502 developmental process	11354	1.68239e-18	38.441	0.909	Biological Process	GO:0032502	developmental process	5.18948e-21	1.68239e-18	0	0	11354	12484
GO:0010604 positive regulation of macromolecule metabolic process	5670	1.88636e-18	19.197	0.922	Biological Process	GO:0010604	positive regulation of macromolecule metabolic process	5.93056e-21	1.88636e-18	0	0	5670	6153
GO:0070727 cellular macromolecule localization	3644	4.13294e-18	12.337	0.93	Biological Process	GO:0070727	cellular macromolecule localization	1.32387e-20	4.13294e-18	0	0	3644	3917
GO:0005856 cytoskeleton	4015	6.74396e-18	14.907	0.926	Cellular Component	GO:0005856	cytoskeleton	6.68349e-20	6.74396e-18	0	0	4015	4335
GO:0009059 macromolecule biosynthetic process	10001	9.03612e-18	33.86	0.911	Biological Process	GO:0009059	macromolecule biosynthetic process	2.94807e-20	9.03612e-18	0	0	10001	10977
GO:0034645 cellular macromolecule biosynthetic process	9826	1.02108e-17	33.268	0.911	Biological Process	GO:0034645	cellular macromolecule biosynthetic process	3.39189e-20	1.02108e-17	0	0	9826	10782
GO:0009889 regulation of biosynthetic process	7915	1.33721e-17	26.798	0.915	Biological Process	GO:0009889	regulation of biosynthetic process	4.52135e-20	1.33721e-17	0	0	7915	8652
GO:0031326 regulation of cellular biosynthetic process	7819	1.78003e-17	26.473	0.915	Biological Process	GO:0031326	regulation of cellular biosynthetic process	6.12421e-20	1.78003e-17	0	0	7819	8546
GO:0051173 positive regulation of nitrogen compound metabolic process	5252	1.9783e-17	17.782	0.922	Biological Process	GO:0051173	positive regulation of nitrogen compound metabolic process	6.92368e-20	1.9783e-17	0	0	5252	5696
GO:0005783 endoplasmic reticulum	2777	3.17062e-17	10.31	0.934	Cellular Component	GO:0005783	endoplasmic reticulum	3.29182e-19	3.17062e-17	0	0	2777	2974
GO:0034613 cellular protein localization	3567	4.26035e-17	12.077	0.93	Biological Process	GO:0034613	cellular protein localization	1.51632e-19	4.26035e-17	0	0	3567	3837
GO:0140513 nuclear protein-containing complex	2950	4.86741e-17	10.953	0.932	Cellular Component	GO:0140513	nuclear protein-containing complex	5.28317e-19	4.86741e-17	0	0	2950	3165
GO:0031967 organelle envelope	1957	1.30793e-16	7.266	0.942	Cellular Component	GO:0031967	organelle envelope	1.48137e-18	1.30793e-16	0	0	1957	2078
GO:0031399 regulation of protein modification process	2914	2.04612e-16	9.866	0.933	Biological Process	GO:0031399	regulation of protein modification process	7.40379e-19	2.04612e-16	0	0	2914	3122
GO:2000112 regulation of cellular macromolecule biosynthetic process	7529	2.44339e-16	25.491	0.915	Biological Process	GO:2000112	regulation of cellular macromolecule biosynthetic process	8.98624e-19	2.44339e-16	0	0	7529	8231
GO:0010556 regulation of macromolecule biosynthetic process	7627	3.27079e-16	25.823	0.914	Biological Process	GO:0010556	regulation of macromolecule biosynthetic process	1.22233e-18	3.27079e-16	0	0	7627	8341
GO:0031975 envelope	2507	6.73658e-16	9.308	0.934	Cellular Component	GO:0031975	envelope	7.94783e-18	6.73658e-16	0	0	2507	2683
GO:0051128 regulation of cellular component organization	4584	1.30339e-15	15.52	0.923	Biological Process	GO:0051128	regulation of cellular component organization	4.9482e-18	1.30339e-15	0	0	4584	4967
GO:0140535 intracellular protein-containing complex	2170	1.68191e-15	8.057	0.937	Cellular Component	GO:0140535	intracellular protein-containing complex	2.06369e-17	1.68191e-15	0	0	2170	2315
GO:0007049 cell cycle	3764	2.88205e-15	12.744	0.926	Biological Process	GO:0007049	cell cycle	1.11124e-17	2.88205e-15	0	0	3764	4063
GO:1990234 transferase complex	1930	4.82075e-15	7.166	0.94	Cellular Component	GO:1990234	transferase complex	6.14253e-17	4.82075e-15	0	0	1930	2054
GO:0045184 establishment of protein localization	4315	5.44802e-15	14.609	0.923	Biological Process	GO:0045184	establishment of protein localization	2.13293e-17	5.44802e-15	0	0	4315	4673
GO:0048519 negative regulation of biological process	8405	5.86323e-15	28.457	0.912	Biological Process	GO:0048519	negative regulation of biological process	2.33027e-17	5.86323e-15	0	0	8405	9217
GO:0019220 regulation of phosphate metabolic process	2659	8.48381e-15	9.003	0.933	Biological Process	GO:0019220	regulation of phosphate metabolic process	3.47243e-17	8.48381e-15	0	0	2659	2849
GO:0051174 regulation of phosphorus metabolic process	2659	8.48381e-15	9.003	0.933	Biological Process	GO:0051174	regulation of phosphorus metabolic process	3.47243e-17	8.48381e-15	0	0	2659	2849
GO:0044281 small molecule metabolic process	4977	8.9433e-15	16.851	0.92	Biological Process	GO:0044281	small molecule metabolic process	3.71356e-17	8.9433e-15	0	0	4977	5407
GO:0005740 mitochondrial envelope	1202	9.36563e-15	4.463	0.952	Cellular Component	GO:0005740	mitochondrial envelope	1.23755e-16	9.36563e-15	0	0	1202	1262
GO:0019219 regulation of nucleobase-containing compound metabolic process	7576	1.01531e-14	25.65	0.913	Biological Process	GO:0019219	regulation of nucleobase-containing compound metabolic process	4.27613e-17	1.01531e-14	0	0	7576	8295
GO:0015630 microtubule cytoskeleton	2320	1.23718e-14	8.614	0.934	Cellular Component	GO:0015630	microtubule cytoskeleton	1.69316e-16	1.23718e-14	0	0	2320	2483
GO:0016192 vesicle-mediated transport	3361	1.24486e-14	11.379	0.928	Biological Process	GO:0016192	vesicle-mediated transport	5.31675e-17	1.24486e-14	0	0	3361	3622
GO:0031984 organelle subcompartment	2571	1.36232e-14	9.546	0.932	Cellular Component	GO:0031984	organelle subcompartment	1.92872e-16	1.36232e-14	0	0	2571	2759
GO:1903506 regulation of nucleic acid-templated transcription	6755	2.51831e-14	22.87	0.915	Biological Process	GO:1903506	regulation of nucleic acid-templated transcription	1.0905e-16	2.51831e-14	0	0	6755	7384
GO:0097659 nucleic acid-templated transcription	7087	2.9973e-14	23.994	0.914	Biological Process	GO:0097659	nucleic acid-templated transcription	1.3157e-16	2.9973e-14	0	0	7087	7754
GO:0044085 cellular component biogenesis	7076	3.20135e-14	23.957	0.914	Biological Process	GO:0044085	cellular component biogenesis	1.42426e-16	3.20135e-14	0	0	7076	7742
GO:0006351 transcription, DNA-templated	7062	3.81765e-14	23.91	0.914	Biological Process	GO:0006351	transcription, DNA-templated	1.72109e-16	3.81765e-14	0	0	7062	7727
GO:0006355 regulation of transcription, DNA-templated	6723	4.05699e-14	22.762	0.915	Biological Process	GO:0006355	regulation of transcription, DNA-templated	1.85306e-16	4.05699e-14	0	0	6723	7350
GO:0016070 RNA metabolic process	9239	5.94033e-14	31.28	0.91	Biological Process	GO:0016070	RNA metabolic process	2.74852e-16	5.94033e-14	0	0	9239	10156
GO:0048583 regulation of response to stimulus	6228	8.93213e-14	21.086	0.916	Biological Process	GO:0048583	regulation of response to stimulus	4.18578e-16	8.93213e-14	0	0	6228	6802
GO:0097159 organic cyclic compound binding	12792	1.00647e-13	41.111	0.905	Molecular Function	GO:0097159	organic cyclic compound binding	1.40925e-16	1.00647e-13	0	0	12792	14137
GO:1901363 heterocyclic compound binding	12716	1.00647e-13	40.866	0.905	Molecular Function	GO:1901363	heterocyclic compound binding	1.50572e-16	1.00647e-13	0	0	12716	14052
GO:0031324 negative regulation of cellular metabolic process	4381	1.20945e-13	14.833	0.922	Biological Process	GO:0031324	negative regulation of cellular metabolic process	5.73948e-16	1.20945e-13	0	0	4381	4754
GO:0016604 nuclear body	1292	1.37175e-13	4.797	0.948	Cellular Component	GO:0016604	nuclear body	2.0068e-15	1.37175e-13	0	0	1292	1363
GO:0016740 transferase activity	6747	2.04089e-13	21.683	0.914	Molecular Function	GO:0016740	transferase activity	3.72437e-16	2.04089e-13	0	0	6747	7383
GO:0140096 catalytic activity, acting on a protein	6302	2.04089e-13	20.253	0.915	Molecular Function	GO:0140096	catalytic activity, acting on a protein	3.92562e-16	2.04089e-13	0	0	6302	6888
GO:0005794 Golgi apparatus	2405	2.52241e-13	8.929	0.931	Cellular Component	GO:0005794	Golgi apparatus	3.80921e-15	2.52241e-13	0	0	2405	2582
GO:0032774 RNA biosynthetic process	7105	2.52705e-13	24.055	0.913	Biological Process	GO:0032774	RNA biosynthetic process	1.21421e-15	2.52705e-13	0	0	7105	7781
GO:2001141 regulation of RNA biosynthetic process	6760	2.54349e-13	22.887	0.914	Biological Process	GO:2001141	regulation of RNA biosynthetic process	1.2372e-15	2.54349e-13	0	0	6760	7397
GO:0050790 regulation of catalytic activity	3699	2.71373e-13	12.524	0.924	Biological Process	GO:0050790	regulation of catalytic activity	1.3361e-15	2.71373e-13	0	0	3699	4002
GO:0048856 anatomical structure development	10429	4.78878e-13	35.309	0.907	Biological Process	GO:0048856	anatomical structure development	2.38615e-15	4.78878e-13	0	0	10429	11494
GO:1901565 organonitrogen compound catabolic process	2797	5.32213e-13	9.47	0.93	Biological Process	GO:1901565	organonitrogen compound catabolic process	2.68348e-15	5.32213e-13	0	0	2797	3009
GO:0009056 catabolic process	5227	5.96405e-13	17.697	0.918	Biological Process	GO:0009056	catabolic process	3.04252e-15	5.96405e-13	0	0	5227	5696
GO:0022607 cellular component assembly	6032	8.05952e-13	20.423	0.915	Biological Process	GO:0022607	cellular component assembly	4.15932e-15	8.05952e-13	0	0	6032	6591
GO:0031966 mitochondrial membrane	1122	1.12869e-12	4.166	0.95	Cellular Component	GO:0031966	mitochondrial membrane	1.75776e-14	1.12869e-12	0	0	1122	1181
GO:0035556 intracellular signal transduction	5061	1.26583e-12	17.135	0.918	Biological Process	GO:0035556	intracellular signal transduction	6.60772e-15	1.26583e-12	0	0	5061	5514
GO:0015031 protein transport	4111	1.60882e-12	13.919	0.921	Biological Process	GO:0015031	protein transport	8.49362e-15	1.60882e-12	0	0	4111	4462
GO:0042325 regulation of phosphorylation	2335	2.19392e-12	7.906	0.933	Biological Process	GO:0042325	regulation of phosphorylation	1.17127e-14	2.19392e-12	0	0	2335	2504
GO:0098588 bounding membrane of organelle	3014	2.42479e-12	11.19	0.925	Cellular Component	GO:0098588	bounding membrane of organelle	3.89065e-14	2.42479e-12	0	0	3014	3258
GO:0043168 anion binding	7304	4.35726e-12	23.473	0.911	Molecular Function	GO:0043168	anion binding	9.56892e-15	4.35726e-12	0	0	7304	8014
GO:0008092 cytoskeletal protein binding	2231	4.35726e-12	7.17	0.933	Molecular Function	GO:0008092	cytoskeletal protein binding	1.02436e-14	4.35726e-12	0	0	2231	2391
GO:0002764 immune response-regulating signaling pathway	657	5.33498e-12	2.224	0.968	Biological Process	GO:0002764	immune response-regulating signaling pathway	2.87984e-14	5.33498e-12	0	0	657	679
GO:0044283 small molecule biosynthetic process	2528	5.7268e-12	8.559	0.93	Biological Process	GO:0044283	small molecule biosynthetic process	3.12532e-14	5.7268e-12	0	0	2528	2718
GO:0051172 negative regulation of nitrogen compound metabolic process	4124	6.24712e-12	13.963	0.921	Biological Process	GO:0051172	negative regulation of nitrogen compound metabolic process	3.44633e-14	6.24712e-12	0	0	4124	4480
GO:0005819 spindle	779	7.3796e-12	2.892	0.959	Cellular Component	GO:0005819	spindle	1.2189e-13	7.3796e-12	0	0	779	812
GO:0002768 immune response-regulating cell surface receptor signaling pathway	462	1.55499e-11	1.564	0.979	Biological Process	GO:0002768	immune response-regulating cell surface receptor signaling pathway	8.67063e-14	1.55499e-11	0	0	462	472
GO:0044248 cellular catabolic process	4359	1.67528e-11	14.758	0.919	Biological Process	GO:0044248	cellular catabolic process	9.44069e-14	1.67528e-11	0	0	4359	4743
GO:0000151 ubiquitin ligase complex	779	1.98853e-11	2.892	0.958	Cellular Component	GO:0000151	ubiquitin ligase complex	3.37835e-13	1.98853e-11	0	0	779	813
GO:0002520 immune system development	1688	2.15443e-11	5.715	0.938	Biological Process	GO:0002520	immune system development	1.22687e-13	2.15443e-11	0	0	1688	1799
GO:0019900 kinase binding	1416	2.68323e-11	4.551	0.943	Molecular Function	GO:0019900	kinase binding	6.88154e-14	2.68323e-11	0	0	1416	1502
GO:0042175 nuclear outer membrane-endoplasmic reticulum membrane network	1674	2.7157e-11	6.215	0.936	Cellular Component	GO:0042175	nuclear outer membrane-endoplasmic reticulum membrane network	4.7419e-13	2.7157e-11	0	0	1674	1788
GO:0016310 phosphorylation	4244	2.7429e-11	14.369	0.919	Biological Process	GO:0016310	phosphorylation	1.5924e-13	2.7429e-11	0	0	4244	4617
GO:0043933 protein-containing complex subunit organization	4179	2.7429e-11	14.149	0.919	Biological Process	GO:0043933	protein-containing complex subunit organization	1.60055e-13	2.7429e-11	0	0	4179	4545
GO:0010468 regulation of gene expression	8512	2.7429e-11	28.819	0.909	Biological Process	GO:0010468	regulation of gene expression	1.61079e-13	2.7429e-11	0	0	8512	9367
GO:0001932 regulation of protein phosphorylation	2156	3.77717e-11	7.3	0.932	Biological Process	GO:0001932	regulation of protein phosphorylation	2.24058e-13	3.77717e-11	0	0	2156	2313
GO:0030155 regulation of cell adhesion	1144	4.43977e-11	3.873	0.948	Biological Process	GO:0030155	regulation of cell adhesion	2.65997e-13	4.43977e-11	0	0	1144	1207
GO:0051252 regulation of RNA metabolic process	7124	5.50616e-11	24.12	0.911	Biological Process	GO:0051252	regulation of RNA metabolic process	3.33152e-13	5.50616e-11	0	0	7124	7821
GO:0016311 dephosphorylation	1009	6.48839e-11	3.416	0.951	Biological Process	GO:0016311	dephosphorylation	3.96432e-13	6.48839e-11	0	0	1009	1061
GO:0030163 protein catabolic process	1853	7.9669e-11	6.274	0.935	Biological Process	GO:0030163	protein catabolic process	4.91492e-13	7.9669e-11	0	0	1853	1982
GO:0044877 protein-containing complex binding	2627	9.11841e-11	8.443	0.927	Molecular Function	GO:0044877	protein-containing complex binding	2.53343e-13	9.11841e-11	0	0	2627	2833
GO:0007010 cytoskeleton organization	2952	1.18513e-10	9.995	0.925	Biological Process	GO:0007010	cytoskeleton organization	7.41454e-13	1.18513e-10	0	0	2952	3192
GO:0051247 positive regulation of protein metabolic process	2670	1.18513e-10	9.04	0.927	Biological Process	GO:0051247	positive regulation of protein metabolic process	7.45187e-13	1.18513e-10	0	0	2670	2881
GO:0002757 immune response-activating signal transduction	533	1.18909e-10	1.805	0.971	Biological Process	GO:0002757	immune response-activating signal transduction	7.59909e-13	1.18909e-10	0	0	533	549
GO:0007166 cell surface receptor signaling pathway	4250	1.18909e-10	14.389	0.918	Biological Process	GO:0007166	cell surface receptor signaling pathway	7.61783e-13	1.18909e-10	0	0	4250	4628
GO:0005694 chromosome	2172	1.24905e-10	8.064	0.929	Cellular Component	GO:0005694	chromosome	2.23992e-12	1.24905e-10	0	0	2172	2338
GO:0051276 chromosome organization	4158	1.66675e-10	14.078	0.918	Biological Process	GO:0051276	chromosome organization	1.07768e-12	1.66675e-10	0	0	4158	4527
GO:0098827 endoplasmic reticulum subcompartment	1618	1.89663e-10	6.007	0.935	Cellular Component	GO:0098827	endoplasmic reticulum subcompartment	3.49074e-12	1.89663e-10	0	0	1618	1730
GO:1901575 organic substance catabolic process	4537	2.10123e-10	15.361	0.917	Biological Process	GO:1901575	organic substance catabolic process	1.37107e-12	2.10123e-10	0	0	4537	4948
GO:0036094 small molecule binding	7106	2.2103e-10	22.837	0.91	Molecular Function	GO:0036094	small molecule binding	6.61341e-13	2.2103e-10	0	0	7106	7808
GO:0006753 nucleoside phosphate metabolic process	1623	2.26323e-10	5.495	0.937	Biological Process	GO:0006753	nucleoside phosphate metabolic process	1.49021e-12	2.26323e-10	0	0	1623	1732
GO:0000166 nucleotide binding	6621	2.40608e-10	21.278	0.911	Molecular Function	GO:0000166	nucleotide binding	8.22768e-13	2.40608e-10	0	0	6621	7268
GO:1901265 nucleoside phosphate binding	6621	2.40608e-10	21.278	0.911	Molecular Function	GO:1901265	nucleoside phosphate binding	8.22768e-13	2.40608e-10	0	0	6621	7268
GO:0005789 endoplasmic reticulum membrane	1611	2.73611e-10	5.981	0.935	Cellular Component	GO:0005789	endoplasmic reticulum membrane	5.16491e-12	2.73611e-10	0	0	1611	1723
GO:0006955 immune response	2521	3.04053e-10	8.535	0.927	Biological Process	GO:0006955	immune response	2.02004e-12	3.04053e-10	0	0	2521	2719
GO:0032270 positive regulation of cellular protein metabolic process	2499	3.36034e-10	8.461	0.927	Biological Process	GO:0032270	positive regulation of cellular protein metabolic process	2.25245e-12	3.36034e-10	0	0	2499	2695
GO:0009117 nucleotide metabolic process	1615	3.45486e-10	5.468	0.937	Biological Process	GO:0009117	nucleotide metabolic process	2.33631e-12	3.45486e-10	0	0	1615	1724
GO:0048534 hematopoietic or lymphoid organ development	1592	3.79729e-10	5.39	0.937	Biological Process	GO:0048534	hematopoietic or lymphoid organ development	2.5904e-12	3.79729e-10	0	0	1592	1699
GO:0002429 immune response-activating cell surface receptor signaling pathway	425	4.60567e-10	1.439	0.977	Biological Process	GO:0002429	immune response-activating cell surface receptor signaling pathway	3.16917e-12	4.60567e-10	0	0	425	435
GO:0019637 organophosphate metabolic process	2656	4.97129e-10	8.992	0.926	Biological Process	GO:0019637	organophosphate metabolic process	3.45023e-12	4.97129e-10	0	0	2656	2869
GO:0045321 leukocyte activation	1425	5.42916e-10	4.825	0.939	Biological Process	GO:0045321	leukocyte activation	3.80022e-12	5.42916e-10	0	0	1425	1517
GO:0022402 cell cycle process	2837	5.57744e-10	9.605	0.924	Biological Process	GO:0022402	cell cycle process	3.9371e-12	5.57744e-10	0	0	2837	3069
GO:0005813 centrosome	889	6.39672e-10	3.301	0.95	Cellular Component	GO:0005813	centrosome	1.23769e-11	6.39672e-10	0	0	889	936
GO:0051179 localization	11773	8.03274e-10	39.86	0.903	Biological Process	GO:0051179	localization	5.71793e-12	8.03274e-10	0	0	11773	13031
GO:0046907 intracellular transport	3386	9.14874e-10	11.464	0.921	Biological Process	GO:0046907	intracellular transport	6.5666e-12	9.14874e-10	0	0	3386	3677
GO:0019901 protein kinase binding	1275	1.01984e-09	4.098	0.942	Molecular Function	GO:0019901	protein kinase binding	3.70535e-12	1.01984e-09	0	0	1275	1354
GO:0065009 regulation of molecular function	5156	1.11269e-09	17.457	0.914	Biological Process	GO:0065009	regulation of molecular function	8.05247e-12	1.11269e-09	0	0	5156	5641
GO:0051336 regulation of hydrolase activity	2113	1.21997e-09	7.154	0.93	Biological Process	GO:0051336	regulation of hydrolase activity	8.9012e-12	1.21997e-09	0	0	2113	2273
GO:0097367 carbohydrate derivative binding	6400	1.67007e-09	20.568	0.911	Molecular Function	GO:0097367	carbohydrate derivative binding	6.42472e-12	1.67007e-09	0	0	6400	7029
GO:0001775 cell activation	1741	1.67141e-09	5.895	0.934	Biological Process	GO:0001775	cell activation	1.22941e-11	1.67141e-09	0	0	1741	1865
GO:1901135 carbohydrate derivative metabolic process	2587	1.794e-09	8.759	0.925	Biological Process	GO:1901135	carbohydrate derivative metabolic process	1.33023e-11	1.794e-09	0	0	2587	2796
GO:0009892 negative regulation of metabolic process	5077	1.87735e-09	17.189	0.914	Biological Process	GO:0009892	negative regulation of metabolic process	1.40317e-11	1.87735e-09	0	0	5077	5555
GO:0030097 hemopoiesis	1508	1.96276e-09	5.106	0.937	Biological Process	GO:0030097	hemopoiesis	1.47865e-11	1.96276e-09	0	0	1508	1610
GO:0009966 regulation of signal transduction	5064	2.11977e-09	17.145	0.914	Biological Process	GO:0009966	regulation of signal transduction	1.6095e-11	2.11977e-09	0	0	5064	5541
GO:0019866 organelle inner membrane	800	2.2961e-09	2.97	0.951	Cellular Component	GO:0019866	organelle inner membrane	4.55102e-11	2.2961e-09	0	0	800	841
GO:0045935 positive regulation of nucleobase-containing compound metabolic process	3408	2.31637e-09	11.538	0.92	Biological Process	GO:0045935	positive regulation of nucleobase-containing compound metabolic process	1.77252e-11	2.31637e-09	0	0	3408	3704
GO:0050793 regulation of developmental process	4744	3.44826e-09	16.062	0.915	Biological Process	GO:0050793	regulation of developmental process	2.65911e-11	3.44826e-09	0	0	4744	5187
GO:0051649 establishment of localization in cell	4390	3.60209e-09	14.863	0.916	Biological Process	GO:0051649	establishment of localization in cell	2.79911e-11	3.60209e-09	0	0	4390	4794
GO:0070887 cellular response to chemical stimulus	4832	3.62905e-09	16.36	0.914	Biological Process	GO:0070887	cellular response to chemical stimulus	2.84159e-11	3.62905e-09	0	0	4832	5285
GO:0055086 nucleobase-containing small molecule metabolic process	1895	4.23416e-09	6.416	0.931	Biological Process	GO:0055086	nucleobase-containing small molecule metabolic process	3.34051e-11	4.23416e-09	0	0	1895	2036
GO:0022407 regulation of cell-cell adhesion	571	5.30844e-09	1.933	0.963	Biological Process	GO:0022407	regulation of cell-cell adhesion	4.21955e-11	5.30844e-09	0	0	571	593
GO:0005768 endosome	1429	6.31286e-09	5.306	0.935	Cellular Component	GO:0005768	endosome	1.28104e-10	6.31286e-09	0	0	1429	1529
GO:0022604 regulation of cell morphogenesis	1073	7.06842e-09	3.633	0.944	Biological Process	GO:0022604	regulation of cell morphogenesis	5.66044e-11	7.06842e-09	0	0	1073	1137
GO:0032446 protein modification by small protein conjugation	1574	8.50429e-09	5.329	0.934	Biological Process	GO:0032446	protein modification by small protein conjugation	6.86074e-11	8.50429e-09	0	0	1574	1685
GO:0033043 regulation of organelle organization	2442	8.89407e-09	8.268	0.925	Biological Process	GO:0033043	regulation of organelle organization	7.22795e-11	8.89407e-09	0	0	2442	2640
GO:0008219 cell death	3455	9.04907e-09	11.698	0.919	Biological Process	GO:0008219	cell death	7.40759e-11	9.04907e-09	0	0	3455	3760
GO:0007275 multicellular organism development	9587	9.46283e-09	32.459	0.905	Biological Process	GO:0007275	multicellular organism development	7.80243e-11	9.46283e-09	0	0	9587	10594
GO:0005815 microtubule organizing center	1357	1.06405e-08	5.038	0.935	Cellular Component	GO:0005815	microtubule organizing center	2.20946e-10	1.06405e-08	0	0	1357	1451
GO:0009890 negative regulation of biosynthetic process	2897	1.0727e-08	9.808	0.922	Biological Process	GO:0009890	negative regulation of biosynthetic process	8.90838e-11	1.0727e-08	0	0	2897	3143
GO:0046872 metal ion binding	7789	1.17235e-08	25.032	0.907	Molecular Function	GO:0046872	metal ion binding	4.76057e-11	1.17235e-08	0	0	7789	8587
GO:0002682 regulation of immune system process	1863	1.17836e-08	6.308	0.93	Biological Process	GO:0002682	regulation of immune system process	9.85576e-11	1.17836e-08	0	0	1863	2003
GO:1902531 regulation of intracellular signal transduction	3015	1.28597e-08	10.208	0.921	Biological Process	GO:1902531	regulation of intracellular signal transduction	1.08321e-10	1.28597e-08	0	0	3015	3274
GO:0006887 exocytosis	1161	1.35538e-08	3.931	0.941	Biological Process	GO:0006887	exocytosis	1.14972e-10	1.35538e-08	0	0	1161	1234
GO:0043085 positive regulation of catalytic activity	2400	1.49093e-08	8.126	0.925	Biological Process	GO:0043085	positive regulation of catalytic activity	1.27355e-10	1.49093e-08	0	0	2400	2595
GO:0008270 zinc ion binding	2332	1.50073e-08	7.495	0.925	Molecular Function	GO:0008270	zinc ion binding	6.41473e-11	1.50073e-08	0	0	2332	2520
GO:0017076 purine nucleotide binding	5966	1.55895e-08	19.173	0.91	Molecular Function	GO:0017076	purine nucleotide binding	6.99681e-11	1.55895e-08	0	0	5966	6554
GO:0051130 positive regulation of cellular component organization	2280	1.71614e-08	7.719	0.926	Biological Process	GO:0051130	positive regulation of cellular component organization	1.4761e-10	1.71614e-08	0	0	2280	2463
GO:0031327 negative regulation of cellular biosynthetic process	2862	1.97329e-08	9.69	0.921	Biological Process	GO:0031327	negative regulation of cellular biosynthetic process	1.70898e-10	1.97329e-08	0	0	2862	3106
GO:0071702 organic substance transport	5619	2.11571e-08	19.024	0.911	Biological Process	GO:0071702	organic substance transport	1.84488e-10	2.11571e-08	0	0	5619	6167
GO:0032553 ribonucleotide binding	5960	2.33869e-08	19.154	0.91	Molecular Function	GO:0032553	ribonucleotide binding	1.09962e-10	2.33869e-08	0	0	5960	6549
GO:0032555 purine ribonucleotide binding	5932	3.08681e-08	19.064	0.91	Molecular Function	GO:0032555	purine ribonucleotide binding	1.51734e-10	3.08681e-08	0	0	5932	6519
GO:0006915 apoptotic process	3151	3.08949e-08	10.668	0.919	Biological Process	GO:0006915	apoptotic process	2.71233e-10	3.08949e-08	0	0	3151	3427
GO:0046914 transition metal ion binding	2844	3.25112e-08	9.14	0.921	Molecular Function	GO:0046914	transition metal ion binding	1.66759e-10	3.25112e-08	0	0	2844	3088
GO:0071705 nitrogen compound transport	4884	3.63861e-08	16.536	0.913	Biological Process	GO:0071705	nitrogen compound transport	3.21599e-10	3.63861e-08	0	0	4884	5351
GO:0070647 protein modification by small protein conjugation or removal	1958	3.64211e-08	6.629	0.928	Biological Process	GO:0070647	protein modification by small protein conjugation or removal	3.24069e-10	3.64211e-08	0	0	1958	2110
GO:0030554 adenyl nucleotide binding	5460	3.68929e-08	17.547	0.911	Molecular Function	GO:0030554	adenyl nucleotide binding	1.9712e-10	3.68929e-08	0	0	5460	5994
GO:0031982 vesicle	3305	4.31693e-08	12.271	0.917	Cellular Component	GO:0031982	vesicle	9.16763e-10	4.31693e-08	0	0	3305	3606
GO:0031401 positive regulation of protein modification process	1934	4.39464e-08	6.548	0.928	Biological Process	GO:0031401	positive regulation of protein modification process	3.93635e-10	4.39464e-08	0	0	1934	2084
GO:0012501 programmed cell death	3242	4.64492e-08	10.976	0.919	Biological Process	GO:0012501	programmed cell death	4.18809e-10	4.64492e-08	0	0	3242	3529
GO:0006974 cellular response to DNA damage stimulus	2362	4.78441e-08	7.997	0.924	Biological Process	GO:0006974	cellular response to DNA damage stimulus	4.34224e-10	4.78441e-08	0	0	2362	2556
GO:0097708 intracellular vesicle	3183	4.83081e-08	11.818	0.917	Cellular Component	GO:0097708	intracellular vesicle	1.04869e-09	4.83081e-08	0	0	3183	3471
GO:0048731 system development	8433	4.96932e-08	28.552	0.906	Biological Process	GO:0048731	system development	4.53954e-10	4.96932e-08	0	0	8433	9311
GO:0031410 cytoplasmic vesicle	3175	6.37539e-08	11.788	0.917	Cellular Component	GO:0031410	cytoplasmic vesicle	1.41408e-09	6.37539e-08	0	0	3175	3463
GO:0009891 positive regulation of biosynthetic process	3390	6.45483e-08	11.478	0.918	Biological Process	GO:0009891	positive regulation of biosynthetic process	5.93486e-10	6.45483e-08	0	0	3390	3694
GO:0050851 antigen receptor-mediated signaling pathway	305	6.49139e-08	1.033	0.981	Biological Process	GO:0050851	antigen receptor-mediated signaling pathway	6.00698e-10	6.49139e-08	0	0	305	311
GO:0031328 positive regulation of cellular biosynthetic process	3340	7.33176e-08	11.308	0.918	Biological Process	GO:0031328	positive regulation of cellular biosynthetic process	6.82813e-10	7.33176e-08	0	0	3340	3639
GO:0032559 adenyl ribonucleotide binding	5436	7.44461e-08	17.47	0.911	Molecular Function	GO:0032559	adenyl ribonucleotide binding	4.13678e-10	7.44461e-08	0	0	5436	5970
GO:0010605 negative regulation of macromolecule metabolic process	4769	7.83052e-08	16.146	0.913	Biological Process	GO:0010605	negative regulation of macromolecule metabolic process	7.36451e-10	7.83052e-08	0	0	4769	5226
GO:0006928 movement of cell or subcellular component	3842	7.83052e-08	13.008	0.916	Biological Process	GO:0006928	movement of cell or subcellular component	7.38553e-10	7.83052e-08	0	0	3842	4196
GO:0006468 protein phosphorylation	3512	8.02886e-08	11.891	0.917	Biological Process	GO:0006468	protein phosphorylation	7.62023e-10	8.02886e-08	0	0	3512	3830
GO:0010558 negative regulation of macromolecule biosynthetic process	2766	8.60143e-08	9.365	0.921	Biological Process	GO:0010558	negative regulation of macromolecule biosynthetic process	8.21468e-10	8.60143e-08	0	0	2766	3004
GO:0051249 regulation of lymphocyte activation	573	8.64139e-08	1.94	0.958	Biological Process	GO:0051249	regulation of lymphocyte activation	8.3041e-10	8.64139e-08	0	0	573	598
GO:0005774 vacuolar membrane	604	8.85447e-08	2.243	0.954	Cellular Component	GO:0005774	vacuolar membrane	2.00972e-09	8.85447e-08	0	0	604	633
GO:0005743 mitochondrial inner membrane	711	8.85447e-08	2.64	0.949	Cellular Component	GO:0005743	mitochondrial inner membrane	2.04752e-09	8.85447e-08	0	0	711	749
GO:0010557 positive regulation of macromolecule biosynthetic process	3222	9.12994e-08	10.909	0.918	Biological Process	GO:0010557	positive regulation of macromolecule biosynthetic process	8.82774e-10	9.12994e-08	0	0	3222	3509
GO:0010498 proteasomal protein catabolic process	1050	9.23684e-08	3.555	0.941	Biological Process	GO:0010498	proteasomal protein catabolic process	8.98589e-10	9.23684e-08	0	0	1050	1116
GO:0061630 ubiquitin protein ligase activity	768	1.03462e-07	2.468	0.949	Molecular Function	GO:0061630	ubiquitin protein ligase activity	5.97026e-10	1.03462e-07	0	0	768	809
GO:0006082 organic acid metabolic process	2769	1.0753e-07	9.375	0.921	Biological Process	GO:0006082	organic acid metabolic process	1.05775e-09	1.0753e-07	0	0	2769	3008
GO:0016567 protein ubiquitination	1470	1.0753e-07	4.977	0.933	Biological Process	GO:0016567	protein ubiquitination	1.05884e-09	1.0753e-07	0	0	1470	1576
GO:0006470 protein dephosphorylation	753	1.08352e-07	2.549	0.95	Biological Process	GO:0006470	protein dephosphorylation	1.07337e-09	1.08352e-07	0	0	753	793
GO:0044257 cellular protein catabolic process	1540	1.15543e-07	5.214	0.932	Biological Process	GO:0044257	cellular protein catabolic process	1.15145e-09	1.15543e-07	0	0	1540	1653
GO:0043169 cation binding	7900	1.29285e-07	25.389	0.906	Molecular Function	GO:0043169	cation binding	7.73662e-10	1.29285e-07	0	0	7900	8723
GO:0019752 carboxylic acid metabolic process	2621	1.35736e-07	8.874	0.921	Biological Process	GO:0019752	carboxylic acid metabolic process	1.36074e-09	1.35736e-07	0	0	2621	2845
GO:0043436 oxoacid metabolic process	2732	1.47755e-07	9.25	0.92	Biological Process	GO:0043436	oxoacid metabolic process	1.48999e-09	1.47755e-07	0	0	2732	2968
GO:0006366 transcription by RNA polymerase II	4343	1.56002e-07	14.704	0.913	Biological Process	GO:0006366	transcription by RNA polymerase II	1.58254e-09	1.56002e-07	0	0	4343	4755
GO:0006886 intracellular protein transport	2264	1.56002e-07	7.665	0.924	Biological Process	GO:0006886	intracellular protein transport	1.59167e-09	1.56002e-07	0	0	2264	2451
GO:0006629 lipid metabolic process	2673	1.59797e-07	9.05	0.921	Biological Process	GO:0006629	lipid metabolic process	1.63987e-09	1.59797e-07	0	0	2673	2903
GO:0005759 mitochondrial matrix	702	1.62102e-07	2.606	0.949	Cellular Component	GO:0005759	mitochondrial matrix	3.82497e-09	1.62102e-07	0	0	702	740
GO:0003712 transcription coregulator activity	1190	1.71413e-07	3.824	0.937	Molecular Function	GO:0003712	transcription coregulator activity	1.0624e-09	1.71413e-07	0	0	1190	1270
GO:0006508 proteolysis	3669	1.83666e-07	12.422	0.916	Biological Process	GO:0006508	proteolysis	1.89571e-09	1.83666e-07	0	0	3669	4007
GO:0031300 intrinsic component of organelle membrane	581	1.87095e-07	2.157	0.954	Cellular Component	GO:0031300	intrinsic component of organelle membrane	4.50298e-09	1.87095e-07	0	0	581	609
GO:1901566 organonitrogen compound biosynthetic process	4813	2.18579e-07	16.295	0.912	Biological Process	GO:1901566	organonitrogen compound biosynthetic process	2.27295e-09	2.18579e-07	0	0	4813	5279
GO:2000113 negative regulation of cellular macromolecule biosynthetic process	2674	2.18579e-07	9.053	0.92	Biological Process	GO:2000113	negative regulation of cellular macromolecule biosynthetic process	2.282e-09	2.18579e-07	0	0	2674	2905
GO:0045785 positive regulation of cell adhesion	622	2.2023e-07	2.106	0.954	Biological Process	GO:0045785	positive regulation of cell adhesion	2.3123e-09	2.2023e-07	0	0	622	652
GO:0048869 cellular developmental process	7448	2.50497e-07	25.217	0.906	Biological Process	GO:0048869	cellular developmental process	2.64494e-09	2.50497e-07	0	0	7448	8218
GO:0019693 ribose phosphate metabolic process	1316	2.78345e-07	4.456	0.934	Biological Process	GO:0019693	ribose phosphate metabolic process	2.95549e-09	2.78345e-07	0	0	1316	1409
GO:0031301 integral component of organelle membrane	562	3.04974e-07	2.087	0.954	Cellular Component	GO:0031301	integral component of organelle membrane	7.48402e-09	3.04974e-07	0	0	562	589
GO:0044087 regulation of cellular component biogenesis	1876	3.34655e-07	6.352	0.926	Biological Process	GO:0044087	regulation of cellular component biogenesis	3.57325e-09	3.34655e-07	0	0	1876	2025
GO:0031023 microtubule organizing center organization	379	3.55236e-07	1.283	0.969	Biological Process	GO:0031023	microtubule organizing center organization	3.81408e-09	3.55236e-07	0	0	379	391
GO:0072521 purine-containing compound metabolic process	1423	3.78215e-07	4.818	0.932	Biological Process	GO:0072521	purine-containing compound metabolic process	4.08323e-09	3.78215e-07	0	0	1423	1527
GO:0043161 proteasome-mediated ubiquitin-dependent protein catabolic process	881	3.86748e-07	2.983	0.943	Biological Process	GO:0043161	proteasome-mediated ubiquitin-dependent protein catabolic process	4.1983e-09	3.86748e-07	0	0	881	934
GO:0023051 regulation of signaling	5549	3.89173e-07	18.787	0.91	Biological Process	GO:0023051	regulation of signaling	4.24771e-09	3.89173e-07	0	0	5549	6101
GO:0042221 response to chemical	6614	4.06938e-07	22.393	0.907	Biological Process	GO:0042221	response to chemical	4.46575e-09	4.06938e-07	0	0	6614	7289
GO:0002694 regulation of leukocyte activation	637	4.10992e-07	2.157	0.952	Biological Process	GO:0002694	regulation of leukocyte activation	4.53462e-09	4.10992e-07	0	0	637	669
GO:0051254 positive regulation of RNA metabolic process	3102	4.2665e-07	10.502	0.917	Biological Process	GO:0051254	positive regulation of RNA metabolic process	4.73268e-09	4.2665e-07	0	0	3102	3381
GO:0001934 positive regulation of protein phosphorylation	1511	4.35194e-07	5.116	0.93	Biological Process	GO:0001934	positive regulation of protein phosphorylation	4.85327e-09	4.35194e-07	0	0	1511	1624
GO:0010941 regulation of cell death	2868	4.58454e-07	9.71	0.919	Biological Process	GO:0010941	regulation of cell death	5.13987e-09	4.58454e-07	0	0	2868	3122
GO:0030234 enzyme regulator activity	2658	4.81016e-07	8.542	0.92	Molecular Function	GO:0030234	enzyme regulator activity	3.0841e-09	4.81016e-07	0	0	2658	2890
GO:0051020 GTPase binding	1428	4.89339e-07	4.589	0.932	Molecular Function	GO:0051020	GTPase binding	3.24204e-09	4.89339e-07	0	0	1428	1533
GO:0035639 purine ribonucleoside triphosphate binding	5766	4.89449e-07	18.531	0.909	Molecular Function	GO:0035639	purine ribonucleoside triphosphate binding	3.34738e-09	4.89449e-07	0	0	5766	6346
GO:0009653 anatomical structure morphogenesis	5566	4.90565e-07	18.845	0.909	Biological Process	GO:0009653	anatomical structure morphogenesis	5.52897e-09	4.90565e-07	0	0	5566	6121
GO:0042327 positive regulation of phosphorylation	1596	5.58963e-07	5.404	0.929	Biological Process	GO:0042327	positive regulation of phosphorylation	6.33301e-09	5.58963e-07	0	0	1596	1718
GO:0009259 ribonucleotide metabolic process	1300	5.98107e-07	4.401	0.933	Biological Process	GO:0009259	ribonucleotide metabolic process	6.81199e-09	5.98107e-07	0	0	1300	1393
GO:0032386 regulation of intracellular transport	736	6.46193e-07	2.492	0.947	Biological Process	GO:0032386	regulation of intracellular transport	7.39799e-09	6.46193e-07	0	0	736	777
GO:0051603 proteolysis involved in cellular protein catabolic process	1471	6.76487e-07	4.98	0.93	Biological Process	GO:0051603	proteolysis involved in cellular protein catabolic process	7.78494e-09	6.76487e-07	0	0	1471	1581
GO:0001503 ossification	629	6.87693e-07	2.13	0.952	Biological Process	GO:0001503	ossification	7.99328e-09	6.87693e-07	0	0	629	661
GO:0048513 animal organ development	6282	6.87693e-07	21.269	0.908	Biological Process	GO:0048513	animal organ development	7.99917e-09	6.87693e-07	0	0	6282	6921
GO:0065008 regulation of biological quality	6230	6.87693e-07	21.093	0.908	Biological Process	GO:0065008	regulation of biological quality	8.03627e-09	6.87693e-07	0	0	6230	6863
GO:0010646 regulation of cell communication	5526	6.96697e-07	18.709	0.909	Biological Process	GO:0010646	regulation of cell communication	8.18282e-09	6.96697e-07	0	0	5526	6078
GO:0000785 chromatin	1183	7.29395e-07	4.392	0.933	Cellular Component	GO:0000785	chromatin	1.82435e-08	7.29395e-07	0	0	1183	1268
GO:0031098 stress-activated protein kinase signaling cascade	579	7.53244e-07	1.96	0.954	Biological Process	GO:0031098	stress-activated protein kinase signaling cascade	8.89166e-09	7.53244e-07	0	0	579	607
GO:0065003 protein-containing complex assembly	3601	8.60611e-07	12.192	0.915	Biological Process	GO:0065003	protein-containing complex assembly	1.02101e-08	8.60611e-07	0	0	3601	3937
GO:0005524 ATP binding	5293	8.69106e-07	17.011	0.909	Molecular Function	GO:0005524	ATP binding	6.12962e-09	8.69106e-07	0	0	5293	5821
GO:0007033 vacuole organization	366	1.0034e-06	1.239	0.968	Biological Process	GO:0007033	vacuole organization	1.19637e-08	1.0034e-06	0	0	366	378
GO:0019941 modification-dependent protein catabolic process	1370	1.04662e-06	4.638	0.931	Biological Process	GO:0019941	modification-dependent protein catabolic process	1.25411e-08	1.04662e-06	0	0	1370	1471
GO:0050863 regulation of T cell activation	420	1.12383e-06	1.422	0.963	Biological Process	GO:0050863	regulation of T cell activation	1.35328e-08	1.12383e-06	0	0	420	436
GO:0061659 ubiquitin-like protein ligase activity	786	1.13756e-06	2.526	0.945	Molecular Function	GO:0061659	ubiquitin-like protein ligase activity	8.26612e-09	1.13756e-06	0	0	786	832
GO:0006511 ubiquitin-dependent protein catabolic process	1276	1.13931e-06	4.32	0.933	Biological Process	GO:0006511	ubiquitin-dependent protein catabolic process	1.37869e-08	1.13931e-06	0	0	1276	1368
GO:0140110 transcription regulator activity	3564	1.14386e-06	11.454	0.914	Molecular Function	GO:0140110	transcription regulator activity	8.81082e-09	1.14386e-06	0	0	3564	3898
GO:0004842 ubiquitin-protein transferase activity	1046	1.14386e-06	3.362	0.937	Molecular Function	GO:0004842	ubiquitin-protein transferase activity	9.13541e-09	1.14386e-06	0	0	1046	1116
GO:0019787 ubiquitin-like protein transferase activity	1088	1.14386e-06	3.497	0.936	Molecular Function	GO:0019787	ubiquitin-like protein transferase activity	9.28012e-09	1.14386e-06	0	0	1088	1162
GO:0019904 protein domain specific binding	1587	1.14386e-06	5.1	0.928	Molecular Function	GO:0019904	protein domain specific binding	9.28977e-09	1.14386e-06	0	0	1587	1710
GO:0007017 microtubule-based process	1805	1.20696e-06	6.111	0.926	Biological Process	GO:0007017	microtubule-based process	1.46771e-08	1.20696e-06	0	0	1805	1950
GO:0042802 identical protein binding	2893	1.31854e-06	9.297	0.917	Molecular Function	GO:0042802	identical protein binding	1.09902e-08	1.31854e-06	0	0	2893	3154
GO:0006790 sulfur compound metabolic process	1486	1.32897e-06	5.031	0.929	Biological Process	GO:0006790	sulfur compound metabolic process	1.62396e-08	1.32897e-06	0	0	1486	1599
GO:0016570 histone modification	1074	1.3827e-06	3.636	0.936	Biological Process	GO:0016570	histone modification	1.69782e-08	1.3827e-06	0	0	1074	1147
GO:0051347 positive regulation of transferase activity	1104	1.50402e-06	3.738	0.936	Biological Process	GO:0051347	positive regulation of transferase activity	1.85571e-08	1.50402e-06	0	0	1104	1180
GO:0006357 regulation of transcription by RNA polymerase II	4103	1.54705e-06	13.892	0.912	Biological Process	GO:0006357	regulation of transcription by RNA polymerase II	1.92045e-08	1.54705e-06	0	0	4103	4497
GO:0044272 sulfur compound biosynthetic process	900	1.54705e-06	3.047	0.94	Biological Process	GO:0044272	sulfur compound biosynthetic process	1.92716e-08	1.54705e-06	0	0	900	957
GO:1902680 positive regulation of RNA biosynthetic process	2876	1.65852e-06	9.737	0.917	Biological Process	GO:1902680	positive regulation of RNA biosynthetic process	2.07586e-08	1.65852e-06	0	0	2876	3135
GO:0031461 cullin-RING ubiquitin ligase complex	562	1.69857e-06	2.087	0.951	Cellular Component	GO:0031461	cullin-RING ubiquitin ligase complex	4.32858e-08	1.69857e-06	0	0	562	591
GO:0031267 small GTPase binding	1256	1.69903e-06	4.037	0.932	Molecular Function	GO:0031267	small GTPase binding	1.45247e-08	1.69903e-06	0	0	1256	1347
GO:0042981 regulation of apoptotic process	2605	1.75713e-06	8.82	0.919	Biological Process	GO:0042981	regulation of apoptotic process	2.2097e-08	1.75713e-06	0	0	2605	2835
GO:1903508 positive regulation of nucleic acid-templated transcription	2873	1.82816e-06	9.727	0.917	Biological Process	GO:1903508	positive regulation of nucleic acid-templated transcription	2.30987e-08	1.82816e-06	0	0	2873	3132
GO:0015631 tubulin binding	918	1.88605e-06	2.95	0.94	Molecular Function	GO:0015631	tubulin binding	1.65266e-08	1.88605e-06	0	0	918	977
GO:0045786 negative regulation of cell cycle	1023	2.14689e-06	3.464	0.937	Biological Process	GO:0045786	negative regulation of cell cycle	2.73134e-08	2.14689e-06	0	0	1023	1092
GO:0010562 positive regulation of phosphorus metabolic process	1683	2.14689e-06	5.698	0.926	Biological Process	GO:0010562	positive regulation of phosphorus metabolic process	2.75078e-08	2.14689e-06	0	0	1683	1817
GO:0045937 positive regulation of phosphate metabolic process	1683	2.14689e-06	5.698	0.926	Biological Process	GO:0045937	positive regulation of phosphate metabolic process	2.75078e-08	2.14689e-06	0	0	1683	1817
GO:0048584 positive regulation of response to stimulus	3262	2.1591e-06	11.044	0.915	Biological Process	GO:0048584	positive regulation of response to stimulus	2.77924e-08	2.1591e-06	0	0	3262	3564
GO:0009607 response to biotic stimulus	1808	2.32629e-06	6.121	0.925	Biological Process	GO:0009607	response to biotic stimulus	3.00825e-08	2.32629e-06	0	0	1808	1955
GO:0007159 leukocyte cell-cell adhesion	410	2.36497e-06	1.388	0.962	Biological Process	GO:0007159	leukocyte cell-cell adhesion	3.0723e-08	2.36497e-06	0	0	410	426
GO:0043067 regulation of programmed cell death	2661	2.37467e-06	9.009	0.918	Biological Process	GO:0043067	regulation of programmed cell death	3.09899e-08	2.37467e-06	0	0	2661	2898
GO:0043632 modification-dependent macromolecule catabolic process	1391	2.48717e-06	4.71	0.93	Biological Process	GO:0043632	modification-dependent macromolecule catabolic process	3.26056e-08	2.48717e-06	0	0	1391	1496
GO:0007098 centrosome cycle	280	2.5654e-06	0.948	0.976	Biological Process	GO:0007098	centrosome cycle	3.37833e-08	2.5654e-06	0	0	280	287
GO:0050865 regulation of cell activation	677	2.79315e-06	2.292	0.947	Biological Process	GO:0050865	regulation of cell activation	3.69482e-08	2.79315e-06	0	0	677	715
GO:0051726 regulation of cell cycle	2063	2.80697e-06	6.985	0.922	Biological Process	GO:0051726	regulation of cell cycle	3.72975e-08	2.80697e-06	0	0	2063	2237
GO:0051338 regulation of transferase activity	1567	2.89765e-06	5.305	0.927	Biological Process	GO:0051338	regulation of transferase activity	3.86742e-08	2.89765e-06	0	0	1567	1690
GO:0016491 oxidoreductase activity	2105	2.94318e-06	6.765	0.922	Molecular Function	GO:0016491	oxidoreductase activity	2.64188e-08	2.94318e-06	0	0	2105	2284
GO:0010563 negative regulation of phosphorus metabolic process	984	3.01128e-06	3.332	0.937	Biological Process	GO:0010563	negative regulation of phosphorus metabolic process	4.05481e-08	3.01128e-06	0	0	984	1050
GO:0045936 negative regulation of phosphate metabolic process	984	3.01128e-06	3.332	0.937	Biological Process	GO:0045936	negative regulation of phosphate metabolic process	4.05481e-08	3.01128e-06	0	0	984	1050
GO:0010033 response to organic substance	4838	3.09428e-06	16.38	0.91	Biological Process	GO:0010033	response to organic substance	4.18493e-08	3.09428e-06	0	0	4838	5318
GO:0044419 biological process involved in interspecies interaction between organisms	2522	3.12776e-06	8.539	0.919	Biological Process	GO:0044419	biological process involved in interspecies interaction between organisms	4.24877e-08	3.12776e-06	0	0	2522	2745
GO:0008360 regulation of cell shape	337	3.17493e-06	1.141	0.968	Biological Process	GO:0008360	regulation of cell shape	4.33167e-08	3.17493e-06	0	0	337	348
GO:0032269 negative regulation of cellular protein metabolic process	1828	3.23899e-06	6.189	0.924	Biological Process	GO:0032269	negative regulation of cellular protein metabolic process	4.43829e-08	3.23899e-06	0	0	1828	1978
GO:0046649 lymphocyte activation	885	3.3723e-06	2.996	0.939	Biological Process	GO:0046649	lymphocyte activation	4.64097e-08	3.3723e-06	0	0	885	942
GO:0000228 nuclear chromosome	1193	3.41538e-06	4.429	0.931	Cellular Component	GO:0000228	nuclear chromosome	8.86485e-08	3.41538e-06	0	0	1193	1282
GO:0042886 amide transport	3099	3.56798e-06	10.492	0.916	Biological Process	GO:0042886	amide transport	4.93142e-08	3.56798e-06	0	0	3099	3385
GO:0051248 negative regulation of protein metabolic process	1920	3.85457e-06	6.501	0.923	Biological Process	GO:0051248	negative regulation of protein metabolic process	5.35039e-08	3.85457e-06	0	0	1920	2080
GO:1903829 positive regulation of cellular protein localization	613	3.93994e-06	2.075	0.949	Biological Process	GO:1903829	positive regulation of cellular protein localization	5.49227e-08	3.93994e-06	0	0	613	646
GO:0002684 positive regulation of immune system process	1186	4.17211e-06	4.015	0.932	Biological Process	GO:0002684	positive regulation of immune system process	5.84065e-08	4.17211e-06	0	0	1186	1272
GO:0030154 cell differentiation	7265	4.27246e-06	24.597	0.905	Biological Process	GO:0030154	cell differentiation	6.00648e-08	4.27246e-06	0	0	7265	8028
GO:0044093 positive regulation of molecular function	3028	4.4298e-06	10.252	0.916	Biological Process	GO:0044093	positive regulation of molecular function	6.25395e-08	4.4298e-06	0	0	3028	3307
GO:0015833 peptide transport	3000	4.47847e-06	10.157	0.916	Biological Process	GO:0015833	peptide transport	6.37479e-08	4.47847e-06	0	0	3000	3276
GO:0045934 negative regulation of nucleobase-containing compound metabolic process	2641	4.47847e-06	8.942	0.918	Biological Process	GO:0045934	negative regulation of nucleobase-containing compound metabolic process	6.37581e-08	4.47847e-06	0	0	2641	2878
GO:0051707 response to other organism	1732	4.48483e-06	5.864	0.925	Biological Process	GO:0051707	response to other organism	6.42093e-08	4.48483e-06	0	0	1732	1873
GO:0019362 pyridine nucleotide metabolic process	241	4.48483e-06	0.816	0.98	Biological Process	GO:0019362	pyridine nucleotide metabolic process	6.43806e-08	4.48483e-06	0	0	241	246
GO:0055037 recycling endosome	293	4.53095e-06	1.088	0.97	Cellular Component	GO:0055037	recycling endosome	1.19742e-07	4.53095e-06	0	0	293	302
GO:0031344 regulation of cell projection organization	1436	4.62586e-06	4.862	0.928	Biological Process	GO:0031344	regulation of cell projection organization	6.66796e-08	4.62586e-06	0	0	1436	1547
GO:0098791 Golgi apparatus subcompartment	1266	4.65781e-06	4.7	0.929	Cellular Component	GO:0098791	Golgi apparatus subcompartment	1.25293e-07	4.65781e-06	0	0	1266	1363
GO:0006163 purine nucleotide metabolic process	1295	4.70602e-06	4.384	0.93	Biological Process	GO:0006163	purine nucleotide metabolic process	6.81142e-08	4.70602e-06	0	0	1295	1392
GO:0006281 DNA repair	1904	4.78801e-06	6.446	0.923	Biological Process	GO:0006281	DNA repair	6.95849e-08	4.78801e-06	0	0	1904	2063
GO:0045444 fat cell differentiation	426	4.79761e-06	1.442	0.959	Biological Process	GO:0045444	fat cell differentiation	7.0009e-08	4.79761e-06	0	0	426	444
GO:1990778 protein localization to cell periphery	621	4.80154e-06	2.103	0.948	Biological Process	GO:1990778	protein localization to cell periphery	7.03513e-08	4.80154e-06	0	0	621	655
GO:0071944 cell periphery	7928	4.80171e-06	29.435	0.902	Cellular Component	GO:0071944	cell periphery	1.3143e-07	4.80171e-06	0	0	7928	8787
GO:0007162 negative regulation of cell adhesion	438	5.09462e-06	1.483	0.958	Biological Process	GO:0007162	negative regulation of cell adhesion	7.49475e-08	5.09462e-06	0	0	438	457
GO:0002253 activation of immune response	619	5.44424e-06	2.096	0.948	Biological Process	GO:0002253	activation of immune response	8.04138e-08	5.44424e-06	0	0	619	653
GO:0006091 generation of precursor metabolites and energy	1178	5.89959e-06	3.988	0.932	Biological Process	GO:0006091	generation of precursor metabolites and energy	8.74894e-08	5.89959e-06	0	0	1178	1264
GO:0043207 response to external biotic stimulus	1733	6.25011e-06	5.867	0.924	Biological Process	GO:0043207	response to external biotic stimulus	9.30584e-08	6.25011e-06	0	0	1733	1875
GO:0032984 protein-containing complex disassembly	674	6.3043e-06	2.282	0.945	Biological Process	GO:0032984	protein-containing complex disassembly	9.42392e-08	6.3043e-06	0	0	674	713
GO:0007569 cell aging	202	6.46866e-06	0.684	0.985	Biological Process	GO:0007569	cell aging	9.73822e-08	6.46866e-06	0	0	202	205
GO:0015980 energy derivation by oxidation of organic compounds	752	6.46866e-06	2.546	0.942	Biological Process	GO:0015980	energy derivation by oxidation of organic compounds	9.74636e-08	6.46866e-06	0	0	752	798
GO:0032993 protein-DNA complex	370	6.64607e-06	1.374	0.961	Cellular Component	GO:0032993	protein-DNA complex	1.85049e-07	6.64607e-06	0	0	370	385
GO:0005773 vacuole	1147	6.93611e-06	4.259	0.93	Cellular Component	GO:0005773	vacuole	1.96398e-07	6.93611e-06	0	0	1147	1233
GO:0006952 defense response	1864	7.27411e-06	6.311	0.923	Biological Process	GO:0006952	defense response	1.10031e-07	7.27411e-06	0	0	1864	2020
GO:0050900 leukocyte migration	406	8.02142e-06	1.375	0.96	Biological Process	GO:0050900	leukocyte migration	1.21811e-07	8.02142e-06	0	0	406	423
GO:0022411 cellular component disassembly	952	8.64798e-06	3.223	0.936	Biological Process	GO:0022411	cellular component disassembly	1.31838e-07	8.64798e-06	0	0	952	1017
GO:0044092 negative regulation of molecular function	1676	8.71734e-06	5.674	0.924	Biological Process	GO:0044092	negative regulation of molecular function	1.33413e-07	8.71734e-06	0	0	1676	1813
GO:0032501 multicellular organismal process	11537	8.72828e-06	39.061	0.9	Biological Process	GO:0032501	multicellular organismal process	1.34098e-07	8.72828e-06	0	0	11537	12817
GO:0120035 regulation of plasma membrane bounded cell projection organization	1420	9.03338e-06	4.808	0.927	Biological Process	GO:0120035	regulation of plasma membrane bounded cell projection organization	1.39321e-07	9.03338e-06	0	0	1420	1531
GO:0002443 leukocyte mediated immunity	790	9.03546e-06	2.675	0.94	Biological Process	GO:0002443	leukocyte mediated immunity	1.39889e-07	9.03546e-06	0	0	790	840
GO:1903507 negative regulation of nucleic acid-templated transcription	2216	9.87797e-06	7.503	0.92	Biological Process	GO:1903507	negative regulation of nucleic acid-templated transcription	1.53519e-07	9.87797e-06	0	0	2216	2410
GO:0012506 vesicle membrane	1560	9.942e-06	5.792	0.924	Cellular Component	GO:0012506	vesicle membrane	2.86202e-07	9.942e-06	0	0	1560	1689
GO:0016607 nuclear speck	614	1.03331e-05	2.28	0.945	Cellular Component	GO:0016607	nuclear speck	3.02337e-07	1.03331e-05	0	0	614	650
GO:0072659 protein localization to plasma membrane	538	1.05393e-05	1.822	0.951	Biological Process	GO:0072659	protein localization to plasma membrane	1.64632e-07	1.05393e-05	0	0	538	566
GO:0009967 positive regulation of signal transduction	2466	1.05393e-05	8.349	0.918	Biological Process	GO:0009967	positive regulation of signal transduction	1.65047e-07	1.05393e-05	0	0	2466	2687
GO:0030659 cytoplasmic vesicle membrane	1529	1.05914e-05	5.677	0.924	Cellular Component	GO:0030659	cytoplasmic vesicle membrane	3.14894e-07	1.05914e-05	0	0	1529	1655
GO:0050852 T cell receptor signaling pathway	231	1.09445e-05	0.782	0.979	Biological Process	GO:0050852	T cell receptor signaling pathway	1.72043e-07	1.09445e-05	0	0	231	236
GO:0004721 phosphoprotein phosphatase activity	529	1.12109e-05	1.7	0.951	Molecular Function	GO:0004721	phosphoprotein phosphatase activity	1.03028e-07	1.12109e-05	0	0	529	556
GO:0044282 small molecule catabolic process	1123	1.12275e-05	3.802	0.932	Biological Process	GO:0044282	small molecule catabolic process	1.77157e-07	1.12275e-05	0	0	1123	1205
GO:0007005 mitochondrion organization	892	1.22477e-05	3.02	0.937	Biological Process	GO:0007005	mitochondrion organization	1.93981e-07	1.22477e-05	0	0	892	952
GO:0003713 transcription coactivator activity	666	1.23766e-05	2.14	0.945	Molecular Function	GO:0003713	transcription coactivator activity	1.16386e-07	1.23766e-05	0	0	666	705
GO:0022603 regulation of anatomical structure morphogenesis	2049	1.25243e-05	6.937	0.92	Biological Process	GO:0022603	regulation of anatomical structure morphogenesis	1.99104e-07	1.25243e-05	0	0	2049	2226
GO:0002252 immune effector process	1282	1.28811e-05	4.34	0.929	Biological Process	GO:0002252	immune effector process	2.05542e-07	1.28811e-05	0	0	1282	1380
GO:0030695 GTPase regulator activity	1530	1.28906e-05	4.917	0.926	Molecular Function	GO:0030695	GTPase regulator activity	1.26355e-07	1.28906e-05	0	0	1530	1653
GO:0003779 actin binding	1132	1.28906e-05	3.638	0.932	Molecular Function	GO:0003779	actin binding	1.2673e-07	1.28906e-05	0	0	1132	1215
GO:1902679 negative regulation of RNA biosynthetic process	2217	1.30976e-05	7.506	0.919	Biological Process	GO:1902679	negative regulation of RNA biosynthetic process	2.09774e-07	1.30976e-05	0	0	2217	2412
GO:0038093 Fc receptor signaling pathway	212	1.33681e-05	0.718	0.981	Biological Process	GO:0038093	Fc receptor signaling pathway	2.14899e-07	1.33681e-05	0	0	212	216
GO:0034332 adherens junction organization	332	1.37414e-05	1.124	0.965	Biological Process	GO:0034332	adherens junction organization	2.21714e-07	1.37414e-05	0	0	332	344
GO:0060341 regulation of cellular localization	1454	1.71447e-05	4.923	0.926	Biological Process	GO:0060341	regulation of cellular localization	2.77643e-07	1.71447e-05	0	0	1454	1570
GO:0002250 adaptive immune response	470	1.76636e-05	1.591	0.953	Biological Process	GO:0002250	adaptive immune response	2.87093e-07	1.76636e-05	0	0	470	493
GO:0043086 negative regulation of catalytic activity	1174	1.78505e-05	3.975	0.93	Biological Process	GO:0043086	negative regulation of catalytic activity	2.9119e-07	1.78505e-05	0	0	1174	1262
GO:0034622 cellular protein-containing complex assembly	2245	1.81057e-05	7.601	0.919	Biological Process	GO:0034622	cellular protein-containing complex assembly	2.96427e-07	1.81057e-05	0	0	2245	2444
GO:0031227 intrinsic component of endoplasmic reticulum membrane	276	1.82897e-05	1.025	0.968	Cellular Component	GO:0031227	intrinsic component of endoplasmic reticulum membrane	5.52403e-07	1.82897e-05	0	0	276	285
GO:0051094 positive regulation of developmental process	2605	1.88387e-05	8.82	0.916	Biological Process	GO:0051094	positive regulation of developmental process	3.09546e-07	1.88387e-05	0	0	2605	2843
GO:0044770 cell cycle phase transition	1111	1.95404e-05	3.762	0.931	Biological Process	GO:0044770	cell cycle phase transition	3.22235e-07	1.95404e-05	0	0	1111	1193
GO:0050778 positive regulation of immune response	840	1.97685e-05	2.844	0.938	Biological Process	GO:0050778	positive regulation of immune response	3.27169e-07	1.97685e-05	0	0	840	896
GO:0031968 organelle outer membrane	393	2.00143e-05	1.459	0.956	Cellular Component	GO:0031968	organelle outer membrane	6.13937e-07	2.00143e-05	0	0	393	411
GO:1903827 regulation of cellular protein localization	924	2.04137e-05	3.128	0.935	Biological Process	GO:1903827	regulation of cellular protein localization	3.39058e-07	2.04137e-05	0	0	924	988
GO:0060090 molecular adaptor activity	612	2.04165e-05	1.967	0.946	Molecular Function	GO:0060090	molecular adaptor activity	2.05081e-07	2.04165e-05	0	0	612	647
GO:0009150 purine ribonucleotide metabolic process	1220	2.15628e-05	4.131	0.929	Biological Process	GO:0009150	purine ribonucleotide metabolic process	3.59422e-07	2.15628e-05	0	0	1220	1313
GO:0046496 nicotinamide nucleotide metabolic process	223	2.24371e-05	0.755	0.978	Biological Process	GO:0046496	nicotinamide nucleotide metabolic process	3.75327e-07	2.24371e-05	0	0	223	228
GO:0000278 mitotic cell cycle	1871	2.28003e-05	6.335	0.921	Biological Process	GO:0000278	mitotic cell cycle	3.82756e-07	2.28003e-05	0	0	1871	2031
GO:0080134 regulation of response to stress	2078	2.34652e-05	7.035	0.919	Biological Process	GO:0080134	regulation of response to stress	3.95308e-07	2.34652e-05	0	0	2078	2260
GO:1903037 regulation of leukocyte cell-cell adhesion	365	2.35592e-05	1.236	0.961	Biological Process	GO:1903037	regulation of leukocyte cell-cell adhesion	3.9829e-07	2.35592e-05	0	0	365	380
GO:0006325 chromatin organization	1601	2.40585e-05	5.421	0.924	Biological Process	GO:0006325	chromatin organization	4.08158e-07	2.40585e-05	0	0	1601	1733
GO:0051239 regulation of multicellular organismal process	4989	2.44705e-05	16.891	0.908	Biological Process	GO:0051239	regulation of multicellular organismal process	4.175e-07	2.44705e-05	0	0	4989	5496
GO:0045619 regulation of lymphocyte differentiation	268	2.44705e-05	0.907	0.971	Biological Process	GO:0045619	regulation of lymphocyte differentiation	4.18052e-07	2.44705e-05	0	0	268	276
GO:0048585 negative regulation of response to stimulus	2605	2.46629e-05	8.82	0.916	Biological Process	GO:0048585	negative regulation of response to stimulus	4.228e-07	2.46629e-05	0	0	2605	2844
GO:0031400 negative regulation of protein modification process	1085	2.4728e-05	3.673	0.931	Biological Process	GO:0031400	negative regulation of protein modification process	4.25384e-07	2.4728e-05	0	0	1085	1165
GO:1901137 carbohydrate derivative biosynthetic process	1744	2.49772e-05	5.905	0.922	Biological Process	GO:1901137	carbohydrate derivative biosynthetic process	4.31152e-07	2.49772e-05	0	0	1744	1891
GO:0051403 stress-activated MAPK cascade	512	2.52696e-05	1.733	0.95	Biological Process	GO:0051403	stress-activated MAPK cascade	4.37699e-07	2.52696e-05	0	0	512	539
GO:0030176 integral component of endoplasmic reticulum membrane	272	2.53012e-05	1.01	0.968	Cellular Component	GO:0030176	integral component of endoplasmic reticulum membrane	7.88051e-07	2.53012e-05	0	0	272	281
GO:0000209 protein polyubiquitination	476	2.55907e-05	1.612	0.952	Biological Process	GO:0000209	protein polyubiquitination	4.44778e-07	2.55907e-05	0	0	476	500
GO:0034976 response to endoplasmic reticulum stress	402	2.57116e-05	1.361	0.957	Biological Process	GO:0034976	response to endoplasmic reticulum stress	4.48405e-07	2.57116e-05	0	0	402	420
GO:0090407 organophosphate biosynthetic process	1685	2.61385e-05	5.705	0.923	Biological Process	GO:0090407	organophosphate biosynthetic process	4.57401e-07	2.61385e-05	0	0	1685	1826
GO:0018193 peptidyl-amino acid modification	2186	2.64287e-05	7.401	0.918	Biological Process	GO:0018193	peptidyl-amino acid modification	4.64046e-07	2.64287e-05	0	0	2186	2380
GO:0045892 negative regulation of transcription, DNA-templated	2148	2.6934e-05	7.272	0.919	Biological Process	GO:0045892	negative regulation of transcription, DNA-templated	4.74897e-07	2.6934e-05	0	0	2148	2338
GO:0044255 cellular lipid metabolic process	2073	2.6934e-05	7.019	0.919	Biological Process	GO:0044255	cellular lipid metabolic process	4.76114e-07	2.6934e-05	0	0	2073	2255
GO:0018205 peptidyl-lysine modification	790	2.76366e-05	2.675	0.938	Biological Process	GO:0018205	peptidyl-lysine modification	4.90174e-07	2.76366e-05	0	0	790	842
GO:0046983 protein dimerization activity	2479	2.87176e-05	7.967	0.916	Molecular Function	GO:0046983	protein dimerization activity	2.94603e-07	2.87176e-05	0	0	2479	2705
GO:0031338 regulation of vesicle fusion	147	2.87644e-05	0.498	0.993	Biological Process	GO:0031338	regulation of vesicle fusion	5.11883e-07	2.87644e-05	0	0	147	148
GO:0072359 circulatory system development	2099	2.88436e-05	7.107	0.919	Biological Process	GO:0072359	circulatory system development	5.15004e-07	2.88436e-05	0	0	2099	2284
GO:0005765 lysosomal membrane	375	2.97791e-05	1.392	0.957	Cellular Component	GO:0005765	lysosomal membrane	9.41576e-07	2.97791e-05	0	0	375	392
GO:0005096 GTPase activator activity	1441	3.02344e-05	4.631	0.925	Molecular Function	GO:0005096	GTPase activator activity	3.16624e-07	3.02344e-05	0	0	1441	1557
GO:0022408 negative regulation of cell-cell adhesion	250	3.10306e-05	0.846	0.973	Biological Process	GO:0022408	negative regulation of cell-cell adhesion	5.55893e-07	3.10306e-05	0	0	250	257
GO:2001236 regulation of extrinsic apoptotic signaling pathway	307	3.18848e-05	1.039	0.965	Biological Process	GO:2001236	regulation of extrinsic apoptotic signaling pathway	5.73086e-07	3.18848e-05	0	0	307	318
GO:0051253 negative regulation of RNA metabolic process	2372	3.53687e-05	8.031	0.917	Biological Process	GO:0051253	negative regulation of RNA metabolic process	6.37804e-07	3.53687e-05	0	0	2372	2587
GO:0009605 response to external stimulus	4089	3.58052e-05	13.844	0.91	Biological Process	GO:0009605	response to external stimulus	6.49433e-07	3.58052e-05	0	0	4089	4495
GO:0010628 positive regulation of gene expression	3611	3.58052e-05	12.226	0.911	Biological Process	GO:0010628	positive regulation of gene expression	6.49922e-07	3.58052e-05	0	0	3611	3963
GO:0061025 membrane fusion	397	3.59927e-05	1.344	0.957	Biological Process	GO:0061025	membrane fusion	6.55461e-07	3.59927e-05	0	0	397	415
GO:0033674 positive regulation of kinase activity	972	3.94192e-05	3.291	0.933	Biological Process	GO:0033674	positive regulation of kinase activity	7.20199e-07	3.94192e-05	0	0	972	1042
GO:0001822 kidney development	528	3.94947e-05	1.788	0.948	Biological Process	GO:0001822	kidney development	7.23921e-07	3.94947e-05	0	0	528	557
GO:2000026 regulation of multicellular organismal development	3713	4.03472e-05	12.571	0.911	Biological Process	GO:2000026	regulation of multicellular organismal development	7.41941e-07	4.03472e-05	0	0	3713	4077
GO:0002683 negative regulation of immune system process	562	4.07379e-05	1.903	0.946	Biological Process	GO:0002683	negative regulation of immune system process	7.51542e-07	4.07379e-05	0	0	562	594
GO:0031345 negative regulation of cell projection organization	395	4.11937e-05	1.337	0.956	Biological Process	GO:0031345	negative regulation of cell projection organization	7.62394e-07	4.11937e-05	0	0	395	413
GO:0009888 tissue development	3772	4.35691e-05	12.771	0.91	Biological Process	GO:0009888	tissue development	8.08941e-07	4.35691e-05	0	0	3772	4143
GO:0098852 lytic vacuole membrane	418	4.47262e-05	1.552	0.952	Cellular Component	GO:0098852	lytic vacuole membrane	1.45243e-06	4.47262e-05	0	0	418	439
GO:0005876 spindle microtubule	136	4.47262e-05	0.505	0.993	Cellular Component	GO:0005876	spindle microtubule	1.4564e-06	4.47262e-05	0	0	136	137
GO:0051240 positive regulation of multicellular organismal process	2830	4.56236e-05	9.582	0.914	Biological Process	GO:0051240	positive regulation of multicellular organismal process	8.49793e-07	4.56236e-05	0	0	2830	3096
GO:0048471 perinuclear region of cytoplasm	1387	4.58341e-05	5.15	0.923	Cellular Component	GO:0048471	perinuclear region of cytoplasm	1.51411e-06	4.58341e-05	0	0	1387	1502
GO:0032943 mononuclear cell proliferation	329	4.64054e-05	1.114	0.962	Biological Process	GO:0032943	mononuclear cell proliferation	8.67108e-07	4.64054e-05	0	0	329	342
GO:0042180 cellular ketone metabolic process	937	4.72114e-05	3.172	0.933	Biological Process	GO:0042180	cellular ketone metabolic process	8.84969e-07	4.72114e-05	0	0	937	1004
GO:0030674 protein-macromolecule adaptor activity	598	4.75614e-05	1.922	0.945	Molecular Function	GO:0030674	protein-macromolecule adaptor activity	5.08244e-07	4.75614e-05	0	0	598	633
GO:0048041 focal adhesion assembly	214	4.76608e-05	0.725	0.977	Biological Process	GO:0048041	focal adhesion assembly	8.9622e-07	4.76608e-05	0	0	214	219
GO:1901293 nucleoside phosphate biosynthetic process	1059	4.9076e-05	3.585	0.931	Biological Process	GO:1901293	nucleoside phosphate biosynthetic process	9.25743e-07	4.9076e-05	0	0	1059	1138
GO:0046651 lymphocyte proliferation	328	4.96929e-05	1.111	0.962	Biological Process	GO:0046651	lymphocyte proliferation	9.40327e-07	4.96929e-05	0	0	328	341
GO:0006839 mitochondrial transport	341	5.01338e-05	1.155	0.961	Biological Process	GO:0006839	mitochondrial transport	9.51643e-07	5.01338e-05	0	0	341	355
GO:0071496 cellular response to external stimulus	746	5.02264e-05	2.526	0.938	Biological Process	GO:0071496	cellular response to external stimulus	9.56381e-07	5.02264e-05	0	0	746	795
GO:0016835 carbon-oxygen lyase activity	409	5.02475e-05	1.314	0.956	Molecular Function	GO:0016835	carbon-oxygen lyase activity	5.47686e-07	5.02475e-05	0	0	409	428
GO:0009165 nucleotide biosynthetic process	1057	5.34195e-05	3.579	0.93	Biological Process	GO:0009165	nucleotide biosynthetic process	1.02035e-06	5.34195e-05	0	0	1057	1136
GO:0097190 apoptotic signaling pathway	913	5.47427e-05	3.091	0.934	Biological Process	GO:0097190	apoptotic signaling pathway	1.04887e-06	5.47427e-05	0	0	913	978
GO:0072329 monocarboxylic acid catabolic process	313	5.61097e-05	1.06	0.963	Biological Process	GO:0072329	monocarboxylic acid catabolic process	1.07839e-06	5.61097e-05	0	0	313	325
GO:0062012 regulation of small molecule metabolic process	579	5.624e-05	1.96	0.945	Biological Process	GO:0062012	regulation of small molecule metabolic process	1.08423e-06	5.624e-05	0	0	579	613
GO:0050776 regulation of immune response	1156	5.71095e-05	3.914	0.929	Biological Process	GO:0050776	regulation of immune response	1.10438e-06	5.71095e-05	0	0	1156	1245
GO:0046434 organophosphate catabolic process	390	5.72414e-05	1.32	0.956	Biological Process	GO:0046434	organophosphate catabolic process	1.11033e-06	5.72414e-05	0	0	390	408
GO:0120025 plasma membrane bounded cell projection	3769	5.75485e-05	13.993	0.908	Cellular Component	GO:0120025	plasma membrane bounded cell projection	1.92824e-06	5.75485e-05	0	0	3769	4149
GO:0042995 cell projection	3976	5.84084e-05	14.762	0.908	Cellular Component	GO:0042995	cell projection	1.98462e-06	5.84084e-05	0	0	3976	4380
GO:0042110 T cell activation	633	6.22262e-05	2.143	0.942	Biological Process	GO:0042110	T cell activation	1.2144e-06	6.22262e-05	0	0	633	672
GO:0072001 renal system development	633	6.22262e-05	2.143	0.942	Biological Process	GO:0072001	renal system development	1.2144e-06	6.22262e-05	0	0	633	672
GO:0140352 export from cell	2854	6.37991e-05	9.663	0.914	Biological Process	GO:0140352	export from cell	1.24889e-06	6.37991e-05	0	0	2854	3124
GO:0051270 regulation of cellular component movement	1612	6.3963e-05	5.458	0.922	Biological Process	GO:0051270	regulation of cellular component movement	1.25589e-06	6.3963e-05	0	0	1612	1748
GO:0051346 negative regulation of hydrolase activity	599	6.42143e-05	2.028	0.943	Biological Process	GO:0051346	negative regulation of hydrolase activity	1.26463e-06	6.42143e-05	0	0	599	635
GO:0016787 hydrolase activity	6852	6.60781e-05	22.021	0.903	Molecular Function	GO:0016787	hydrolase activity	7.34358e-07	6.60781e-05	0	0	6852	7584
GO:0008017 microtubule binding	691	6.66621e-05	2.221	0.94	Molecular Function	GO:0008017	microtubule binding	7.55095e-07	6.66621e-05	0	0	691	735
GO:0045055 regulated exocytosis	835	6.90445e-05	2.827	0.935	Biological Process	GO:0045055	regulated exocytosis	1.3671e-06	6.90445e-05	0	0	835	893
GO:0072073 kidney epithelium development	269	6.90445e-05	0.911	0.968	Biological Process	GO:0072073	kidney epithelium development	1.36795e-06	6.90445e-05	0	0	269	278
GO:1903038 negative regulation of leukocyte cell-cell adhesion	158	7.05321e-05	0.535	0.988	Biological Process	GO:1903038	negative regulation of leukocyte cell-cell adhesion	1.4016e-06	7.05321e-05	0	0	158	160
GO:0034660 ncRNA metabolic process	1599	7.22529e-05	5.414	0.922	Biological Process	GO:0034660	ncRNA metabolic process	1.44009e-06	7.22529e-05	0	0	1599	1734
GO:0043549 regulation of kinase activity	1396	7.32973e-05	4.726	0.925	Biological Process	GO:0043549	regulation of kinase activity	1.46525e-06	7.32973e-05	0	0	1396	1510
GO:0019221 cytokine-mediated signaling pathway	716	7.73428e-05	2.424	0.938	Biological Process	GO:0019221	cytokine-mediated signaling pathway	1.55071e-06	7.73428e-05	0	0	716	763
GO:0005741 mitochondrial outer membrane	349	7.76306e-05	1.296	0.956	Cellular Component	GO:0005741	mitochondrial outer membrane	2.67439e-06	7.76306e-05	0	0	349	365
GO:0042803 protein homodimerization activity	1523	7.80931e-05	4.895	0.923	Molecular Function	GO:0042803	protein homodimerization activity	9.01267e-07	7.80931e-05	0	0	1523	1650
GO:0045893 positive regulation of transcription, DNA-templated	2719	8.03395e-05	9.206	0.914	Biological Process	GO:0045893	positive regulation of transcription, DNA-templated	1.61556e-06	8.03395e-05	0	0	2719	2975
GO:0016050 vesicle organization	639	8.14061e-05	2.163	0.941	Biological Process	GO:0016050	vesicle organization	1.64184e-06	8.14061e-05	0	0	639	679
GO:0046390 ribose phosphate biosynthetic process	800	8.14681e-05	2.709	0.936	Biological Process	GO:0046390	ribose phosphate biosynthetic process	1.64792e-06	8.14681e-05	0	0	800	855
GO:0045595 regulation of cell differentiation	3194	8.50499e-05	10.814	0.912	Biological Process	GO:0045595	regulation of cell differentiation	1.72542e-06	8.50499e-05	0	0	3194	3503
GO:0048002 antigen processing and presentation of peptide antigen	156	8.5196e-05	0.528	0.987	Biological Process	GO:0048002	antigen processing and presentation of peptide antigen	1.73343e-06	8.5196e-05	0	0	156	158
GO:0031965 nuclear membrane	511	8.78708e-05	1.897	0.945	Cellular Component	GO:0031965	nuclear membrane	3.06863e-06	8.78708e-05	0	0	511	541
GO:0043087 regulation of GTPase activity	1035	8.87559e-05	3.504	0.93	Biological Process	GO:0043087	regulation of GTPase activity	1.81113e-06	8.87559e-05	0	0	1035	1113
GO:0045216 cell-cell junction organization	548	9.02505e-05	1.855	0.945	Biological Process	GO:0045216	cell-cell junction organization	1.84698e-06	9.02505e-05	0	0	548	580
GO:0009260 ribonucleotide biosynthetic process	797	9.43832e-05	2.698	0.935	Biological Process	GO:0009260	ribonucleotide biosynthetic process	1.93716e-06	9.43832e-05	0	0	797	852
GO:0005681 spliceosomal complex	346	9.50623e-05	1.285	0.956	Cellular Component	GO:0005681	spliceosomal complex	3.36464e-06	9.50623e-05	0	0	346	362
GO:0042098 T cell proliferation	236	9.67622e-05	0.799	0.971	Biological Process	GO:0042098	T cell proliferation	1.99172e-06	9.67622e-05	0	0	236	243
GO:0060589 nucleoside-triphosphatase regulator activity	1584	9.78134e-05	5.091	0.922	Molecular Function	GO:0060589	nucleoside-triphosphatase regulator activity	1.14976e-06	9.78134e-05	0	0	1584	1718
GO:0045860 positive regulation of protein kinase activity	910	0.000100226	3.081	0.932	Biological Process	GO:0045860	positive regulation of protein kinase activity	2.07443e-06	0.000100226	0	0	910	976
GO:0045333 cellular respiration	489	0.000100226	1.656	0.948	Biological Process	GO:0045333	cellular respiration	2.07492e-06	0.000100226	0	0	489	516
GO:1902652 secondary alcohol metabolic process	278	0.000100243	0.941	0.965	Biological Process	GO:1902652	secondary alcohol metabolic process	2.08121e-06	0.000100243	0	0	278	288
GO:0002696 positive regulation of leukocyte activation	406	0.000100355	1.375	0.953	Biological Process	GO:0002696	positive regulation of leukocyte activation	2.08948e-06	0.000100355	0	0	406	426
GO:0004857 enzyme inhibitor activity	528	0.000101199	1.697	0.946	Molecular Function	GO:0004857	enzyme inhibitor activity	1.21118e-06	0.000101199	0	0	528	558
GO:0030117 membrane coat	393	0.000102926	1.459	0.952	Cellular Component	GO:0030117	membrane coat	3.74013e-06	0.000102926	0	0	393	413
GO:0048475 coated membrane	393	0.000102926	1.459	0.952	Cellular Component	GO:0048475	coated membrane	3.74013e-06	0.000102926	0	0	393	413
GO:0008610 lipid biosynthetic process	1673	0.000109308	5.664	0.921	Biological Process	GO:0008610	lipid biosynthetic process	2.28238e-06	0.000109308	0	0	1673	1817
GO:0032879 regulation of localization	4050	0.000112378	13.712	0.909	Biological Process	GO:0032879	regulation of localization	2.35316e-06	0.000112378	0	0	4050	4457
GO:0006399 tRNA metabolic process	1008	0.000119522	3.413	0.93	Biological Process	GO:0006399	tRNA metabolic process	2.50983e-06	0.000119522	0	0	1008	1084
GO:0051250 negative regulation of lymphocyte activation	187	0.000122336	0.633	0.979	Biological Process	GO:0051250	negative regulation of lymphocyte activation	2.57619e-06	0.000122336	0	0	187	191
GO:0034330 cell junction organization	1382	0.000124875	4.679	0.924	Biological Process	GO:0034330	cell junction organization	2.63705e-06	0.000124875	0	0	1382	1496
GO:0050868 negative regulation of T cell activation	152	0.000125086	0.515	0.987	Biological Process	GO:0050868	negative regulation of T cell activation	2.64893e-06	0.000125086	0	0	152	154
GO:0001655 urogenital system development	706	0.000128408	2.39	0.938	Biological Process	GO:0001655	urogenital system development	2.7269e-06	0.000128408	0	0	706	753
GO:0016477 cell migration	2447	0.000131863	8.285	0.915	Biological Process	GO:0016477	cell migration	2.80809e-06	0.000131863	0	0	2447	2675
GO:0007059 chromosome segregation	2337	0.000132834	7.912	0.915	Biological Process	GO:0007059	chromosome segregation	2.83665e-06	0.000132834	0	0	2337	2553
GO:0032873 negative regulation of stress-activated MAPK cascade	108	0.000137532	0.366	1	Biological Process	GO:0032873	negative regulation of stress-activated MAPK cascade	2.9533e-06	0.000137532	0	0	108	108
GO:0070303 negative regulation of stress-activated protein kinase signaling cascade	108	0.000137532	0.366	1	Biological Process	GO:0070303	negative regulation of stress-activated protein kinase signaling cascade	2.9533e-06	0.000137532	0	0	108	108
GO:0043687 post-translational protein modification	448	0.000144658	1.517	0.949	Biological Process	GO:0043687	post-translational protein modification	3.1149e-06	0.000144658	0	0	448	472
GO:0043409 negative regulation of MAPK cascade	313	0.000144926	1.06	0.96	Biological Process	GO:0043409	negative regulation of MAPK cascade	3.12925e-06	0.000144926	0	0	313	326
GO:0070661 leukocyte proliferation	338	0.000151758	1.144	0.958	Biological Process	GO:0070661	leukocyte proliferation	3.28578e-06	0.000151758	0	0	338	353
GO:0035966 response to topologically incorrect protein	299	0.000154969	1.012	0.961	Biological Process	GO:0035966	response to topologically incorrect protein	3.37143e-06	0.000154969	0	0	299	311
GO:0097191 extrinsic apoptotic signaling pathway	375	0.000154969	1.27	0.954	Biological Process	GO:0097191	extrinsic apoptotic signaling pathway	3.37368e-06	0.000154969	0	0	375	393
GO:0072006 nephron development	258	0.000161682	0.874	0.966	Biological Process	GO:0072006	nephron development	3.52943e-06	0.000161682	0	0	258	267
GO:0045862 positive regulation of proteolysis	582	0.00016328	1.97	0.942	Biological Process	GO:0045862	positive regulation of proteolysis	3.57795e-06	0.00016328	0	0	582	618
GO:0016125 sterol metabolic process	285	0.00016328	0.965	0.963	Biological Process	GO:0016125	sterol metabolic process	3.58367e-06	0.00016328	0	0	285	296
GO:0019884 antigen processing and presentation of exogenous antigen	149	0.000165296	0.504	0.987	Biological Process	GO:0019884	antigen processing and presentation of exogenous antigen	3.63772e-06	0.000165296	0	0	149	151
GO:0006396 RNA processing	2575	0.000166144	8.718	0.914	Biological Process	GO:0006396	RNA processing	3.66625e-06	0.000166144	0	0	2575	2818
GO:0022409 positive regulation of cell-cell adhesion	349	0.000167313	1.182	0.956	Biological Process	GO:0022409	positive regulation of cell-cell adhesion	3.70196e-06	0.000167313	0	0	349	365
GO:0033157 regulation of intracellular protein transport	480	0.000169454	1.625	0.947	Biological Process	GO:0033157	regulation of intracellular protein transport	3.75938e-06	0.000169454	0	0	480	507
GO:0001501 skeletal system development	938	0.000176445	3.176	0.931	Biological Process	GO:0001501	skeletal system development	3.92495e-06	0.000176445	0	0	938	1008
GO:0008202 steroid metabolic process	502	0.000178084	1.7	0.945	Biological Process	GO:0008202	steroid metabolic process	3.97197e-06	0.000178084	0	0	502	531
GO:0042326 negative regulation of phosphorylation	824	0.000187708	2.79	0.933	Biological Process	GO:0042326	negative regulation of phosphorylation	4.19797e-06	0.000187708	0	0	824	883
GO:0038095 Fc-epsilon receptor signaling pathway	105	0.000187708	0.355	1	Biological Process	GO:0038095	Fc-epsilon receptor signaling pathway	4.2089e-06	0.000187708	0	0	105	105
GO:0005814 centriole	247	0.000188991	0.917	0.965	Cellular Component	GO:0005814	centriole	6.95674e-06	0.000188991	0	0	247	256
GO:0046034 ATP metabolic process	568	0.000190323	1.923	0.942	Biological Process	GO:0046034	ATP metabolic process	4.27883e-06	0.000190323	0	0	568	603
GO:0006066 alcohol metabolic process	976	0.000195867	3.304	0.93	Biological Process	GO:0006066	alcohol metabolic process	4.41509e-06	0.000195867	0	0	976	1050
GO:0019867 outer membrane	563	0.000196052	2.09	0.94	Cellular Component	GO:0019867	outer membrane	7.30916e-06	0.000196052	0	0	563	599
GO:0045580 regulation of T cell differentiation	227	0.000197839	0.769	0.97	Biological Process	GO:0045580	regulation of T cell differentiation	4.47126e-06	0.000197839	0	0	227	234
GO:0045598 regulation of fat cell differentiation	255	0.000201193	0.863	0.966	Biological Process	GO:0045598	regulation of fat cell differentiation	4.55901e-06	0.000201193	0	0	255	264
GO:0016763 pentosyltransferase activity	217	0.000206795	0.697	0.973	Molecular Function	GO:0016763	pentosyltransferase activity	2.5192e-06	0.000206795	0	0	217	223
GO:0097525 spliceosomal snRNP complex	121	0.000207904	0.449	0.992	Cellular Component	GO:0097525	spliceosomal snRNP complex	7.84912e-06	0.000207904	0	0	121	122
GO:0010975 regulation of neuron projection development	1124	0.00020879	3.806	0.927	Biological Process	GO:0010975	regulation of neuron projection development	4.74354e-06	0.00020879	0	0	1124	1213
GO:0006259 DNA metabolic process	2925	0.000219543	9.903	0.912	Biological Process	GO:0006259	DNA metabolic process	5.00085e-06	0.000219543	0	0	2925	3208
GO:0005886 plasma membrane	7218	0.000222051	26.799	0.901	Cellular Component	GO:0005886	plasma membrane	8.48804e-06	0.000222051	0	0	7218	8014
GO:0051893 regulation of focal adhesion assembly	180	0.000222486	0.609	0.978	Biological Process	GO:0051893	regulation of focal adhesion assembly	5.1075e-06	0.000222486	0	0	180	184
GO:0090109 regulation of cell-substrate junction assembly	180	0.000222486	0.609	0.978	Biological Process	GO:0090109	regulation of cell-substrate junction assembly	5.1075e-06	0.000222486	0	0	180	184
GO:0150116 regulation of cell-substrate junction organization	180	0.000222486	0.609	0.978	Biological Process	GO:0150116	regulation of cell-substrate junction organization	5.1075e-06	0.000222486	0	0	180	184
GO:0030532 small nuclear ribonucleoprotein complex	139	0.000225899	0.516	0.986	Cellular Component	GO:0030532	small nuclear ribonucleoprotein complex	8.74172e-06	0.000225899	0	0	139	141
GO:0090174 organelle membrane fusion	280	0.000234293	0.948	0.962	Biological Process	GO:0090174	organelle membrane fusion	5.39243e-06	0.000234293	0	0	280	291
GO:0048193 Golgi vesicle transport	777	0.000242196	2.631	0.934	Biological Process	GO:0048193	Golgi vesicle transport	5.58869e-06	0.000242196	0	0	777	832
GO:0007272 ensheathment of neurons	279	0.000252198	0.945	0.962	Biological Process	GO:0007272	ensheathment of neurons	5.84942e-06	0.000252198	0	0	279	290
GO:0008366 axon ensheathment	279	0.000252198	0.945	0.962	Biological Process	GO:0008366	axon ensheathment	5.84942e-06	0.000252198	0	0	279	290
GO:0032940 secretion by cell	2722	0.00025301	9.216	0.913	Biological Process	GO:0032940	secretion by cell	5.89339e-06	0.00025301	0	0	2722	2983
GO:0010564 regulation of cell cycle process	1372	0.00025301	4.645	0.923	Biological Process	GO:0010564	regulation of cell cycle process	5.89826e-06	0.00025301	0	0	1372	1487
GO:0042364 water-soluble vitamin biosynthetic process	507	0.000253594	1.717	0.944	Biological Process	GO:0042364	water-soluble vitamin biosynthetic process	5.92691e-06	0.000253594	0	0	507	537
GO:0044262 cellular carbohydrate metabolic process	670	0.000263734	2.268	0.937	Biological Process	GO:0044262	cellular carbohydrate metabolic process	6.17956e-06	0.000263734	0	0	670	715
GO:0032388 positive regulation of intracellular transport	449	0.000270562	1.52	0.947	Biological Process	GO:0032388	positive regulation of intracellular transport	6.35559e-06	0.000270562	0	0	449	474
GO:0032787 monocarboxylic acid metabolic process	1494	0.000274454	5.058	0.921	Biological Process	GO:0032787	monocarboxylic acid metabolic process	6.46329e-06	0.000274454	0	0	1494	1622
GO:0051251 positive regulation of lymphocyte activation	366	0.00027493	1.239	0.953	Biological Process	GO:0051251	positive regulation of lymphocyte activation	6.49082e-06	0.00027493	0	0	366	384
GO:0008033 tRNA processing	805	0.000276523	2.725	0.933	Biological Process	GO:0008033	tRNA processing	6.54482e-06	0.000276523	0	0	805	863
GO:1903391 regulation of adherens junction organization	193	0.000278546	0.653	0.975	Biological Process	GO:1903391	regulation of adherens junction organization	6.60924e-06	0.000278546	0	0	193	198
GO:0090066 regulation of anatomical structure size	1047	0.000281756	3.545	0.927	Biological Process	GO:0090066	regulation of anatomical structure size	6.7021e-06	0.000281756	0	0	1047	1129
GO:0061919 process utilizing autophagic mechanism	886	0.00028633	3	0.931	Biological Process	GO:0061919	process utilizing autophagic mechanism	6.83424e-06	0.00028633	0	0	886	952
GO:0002478 antigen processing and presentation of exogenous peptide antigen	143	0.00028633	0.484	0.986	Biological Process	GO:0002478	antigen processing and presentation of exogenous peptide antigen	6.84488e-06	0.00028633	0	0	143	145
GO:0010948 negative regulation of cell cycle process	710	0.000292507	2.404	0.935	Biological Process	GO:0010948	negative regulation of cell cycle process	7.00989e-06	0.000292507	0	0	710	759
GO:0005635 nuclear envelope	773	0.000305843	2.87	0.931	Cellular Component	GO:0005635	nuclear envelope	1.19797e-05	0.000305843	0	0	773	830
GO:0120114 Sm-like protein family complex	153	0.000306319	0.568	0.981	Cellular Component	GO:0120114	Sm-like protein family complex	1.21429e-05	0.000306319	0	0	153	156
GO:0042552 myelination	276	0.000310233	0.934	0.962	Biological Process	GO:0042552	myelination	7.46041e-06	0.000310233	0	0	276	287
GO:0031329 regulation of cellular catabolic process	1414	0.000310233	4.787	0.922	Biological Process	GO:0031329	regulation of cellular catabolic process	7.47151e-06	0.000310233	0	0	1414	1534
GO:0048872 homeostasis of number of cells	514	0.000318923	1.74	0.943	Biological Process	GO:0048872	homeostasis of number of cells	7.6997e-06	0.000318923	0	0	514	545
GO:0051674 localization of cell	2847	0.000322692	9.639	0.912	Biological Process	GO:0051674	localization of cell	7.80984e-06	0.000322692	0	0	2847	3123
GO:0009894 regulation of catabolic process	1640	0.000325498	5.553	0.919	Biological Process	GO:0009894	regulation of catabolic process	7.89706e-06	0.000325498	0	0	1640	1784
GO:0071310 cellular response to organic substance	3898	0.000325583	13.197	0.908	Biological Process	GO:0071310	cellular response to organic substance	7.91844e-06	0.000325583	0	0	3898	4293
GO:0071674 mononuclear cell migration	159	0.000328186	0.538	0.981	Biological Process	GO:0071674	mononuclear cell migration	8.00339e-06	0.000328186	0	0	159	162
GO:0031331 positive regulation of cellular catabolic process	801	0.000328186	2.712	0.932	Biological Process	GO:0031331	positive regulation of cellular catabolic process	8.02067e-06	0.000328186	0	0	801	859
GO:0043062 extracellular structure organization	601	0.000328569	2.035	0.939	Biological Process	GO:0043062	extracellular structure organization	8.04952e-06	0.000328569	0	0	601	640
GO:0006914 autophagy	882	0.000338025	2.986	0.93	Biological Process	GO:0006914	autophagy	8.30125e-06	0.000338025	0	0	882	948
GO:0005874 microtubule	740	0.00034008	2.747	0.932	Cellular Component	GO:0005874	microtubule	1.36417e-05	0.00034008	0	0	740	794
GO:0034470 ncRNA processing	1257	0.000344766	4.256	0.924	Biological Process	GO:0034470	ncRNA processing	8.48724e-06	0.000344766	0	0	1257	1361
GO:0002695 negative regulation of leukocyte activation	205	0.000353383	0.694	0.972	Biological Process	GO:0002695	negative regulation of leukocyte activation	8.72033e-06	0.000353383	0	0	205	211
GO:0006906 vesicle fusion	274	0.000353627	0.928	0.961	Biological Process	GO:0006906	vesicle fusion	8.7683e-06	0.000353627	0	0	274	285
GO:0072524 pyridine-containing compound metabolic process	274	0.000353627	0.928	0.961	Biological Process	GO:0072524	pyridine-containing compound metabolic process	8.7683e-06	0.000353627	0	0	274	285
GO:0048870 cell motility	2842	0.000362971	9.622	0.911	Biological Process	GO:0048870	cell motility	9.02153e-06	0.000362971	0	0	2842	3118
GO:0140678 molecular function inhibitor activity	585	0.000362984	1.88	0.941	Molecular Function	GO:0140678	molecular function inhibitor activity	4.49948e-06	0.000362984	0	0	585	622
GO:0010647 positive regulation of cell communication	2725	0.000368191	9.226	0.912	Biological Process	GO:0010647	positive regulation of cell communication	9.1731e-06	0.000368191	0	0	2725	2988
GO:0090316 positive regulation of intracellular protein transport	349	0.000369016	1.182	0.954	Biological Process	GO:0090316	positive regulation of intracellular protein transport	9.21555e-06	0.000369016	0	0	349	366
GO:0048284 organelle fusion	373	0.000371771	1.263	0.952	Biological Process	GO:0048284	organelle fusion	9.3064e-06	0.000371771	0	0	373	392
GO:0048705 skeletal system morphogenesis	477	0.000378614	1.615	0.945	Biological Process	GO:0048705	skeletal system morphogenesis	9.50017e-06	0.000378614	0	0	477	505
GO:0043457 regulation of cellular respiration	98	0.000382437	0.332	1	Biological Process	GO:0043457	regulation of cellular respiration	9.61877e-06	0.000382437	0	0	98	98
GO:0008203 cholesterol metabolic process	246	0.000387089	0.833	0.965	Biological Process	GO:0008203	cholesterol metabolic process	9.75875e-06	0.000387089	0	0	246	255
GO:0045859 regulation of protein kinase activity	1292	0.000389292	4.374	0.923	Biological Process	GO:0045859	regulation of protein kinase activity	9.83736e-06	0.000389292	0	0	1292	1400
GO:0007568 aging	848	0.000389336	2.871	0.931	Biological Process	GO:0007568	aging	9.86158e-06	0.000389336	0	0	848	911
GO:0002460 adaptive immune response based on somatic recombination of immune receptors built from immunoglobulin superfamily domains	348	0.000390301	1.178	0.953	Biological Process	GO:0002460	adaptive immune response based on somatic recombination of immune receptors built from immunoglobulin superfamily domains	9.90918e-06	0.000390301	0	0	348	365
GO:1903047 mitotic cell cycle process	1511	0.000393657	5.116	0.92	Biological Process	GO:1903047	mitotic cell cycle process	1.00177e-05	0.000393657	0	0	1511	1642
GO:0061024 membrane organization	1492	0.000393674	5.051	0.92	Biological Process	GO:0061024	membrane organization	1.00415e-05	0.000393674	0	0	1492	1621
GO:0002224 toll-like receptor signaling pathway	173	0.000393901	0.586	0.977	Biological Process	GO:0002224	toll-like receptor signaling pathway	1.00707e-05	0.000393901	0	0	173	177
GO:0016817 hydrolase activity, acting on acid anhydrides	2213	0.00039411	7.112	0.915	Molecular Function	GO:0016817	hydrolase activity, acting on acid anhydrides	4.96954e-06	0.00039411	0	0	2213	2419
GO:0072522 purine-containing compound biosynthetic process	786	0.000397331	2.661	0.932	Biological Process	GO:0072522	purine-containing compound biosynthetic process	1.01819e-05	0.000397331	0	0	786	843
GO:0031625 ubiquitin protein ligase binding	528	0.000398795	1.697	0.943	Molecular Function	GO:0031625	ubiquitin protein ligase binding	5.11385e-06	0.000398795	0	0	528	560
GO:0009156 ribonucleoside monophosphate biosynthetic process	231	0.000423576	0.782	0.967	Biological Process	GO:0009156	ribonucleoside monophosphate biosynthetic process	1.08796e-05	0.000423576	0	0	231	239
GO:0010769 regulation of cell morphogenesis involved in differentiation	712	0.000427498	2.411	0.934	Biological Process	GO:0010769	regulation of cell morphogenesis involved in differentiation	1.10057e-05	0.000427498	0	0	712	762
GO:0051640 organelle localization	1375	0.000433986	4.655	0.922	Biological Process	GO:0051640	organelle localization	1.12163e-05	0.000433986	0	0	1375	1492
GO:0046903 secretion	2879	0.000433986	9.747	0.911	Biological Process	GO:0046903	secretion	1.12242e-05	0.000433986	0	0	2879	3160
GO:0008283 cell population proliferation	3207	0.00044063	10.858	0.91	Biological Process	GO:0008283	cell population proliferation	1.14324e-05	0.00044063	0	0	3207	3525
GO:0016053 organic acid biosynthetic process	1498	0.00044063	5.072	0.92	Biological Process	GO:0016053	organic acid biosynthetic process	1.14483e-05	0.00044063	0	0	1498	1628
GO:0043112 receptor metabolic process	309	0.000440719	1.046	0.957	Biological Process	GO:0043112	receptor metabolic process	1.14768e-05	0.000440719	0	0	309	323
GO:0002020 protease binding	208	0.000444483	0.668	0.972	Molecular Function	GO:0002020	protease binding	5.79471e-06	0.000444483	0	0	208	214
GO:0040011 locomotion	3471	0.000445396	11.752	0.909	Biological Process	GO:0040011	locomotion	1.1625e-05	0.000445396	0	0	3471	3819
GO:0045185 maintenance of protein location	257	0.000454993	0.87	0.963	Biological Process	GO:0045185	maintenance of protein location	1.19356e-05	0.000454993	0	0	257	267
GO:0034502 protein localization to chromosome	155	0.000454993	0.525	0.981	Biological Process	GO:0034502	protein localization to chromosome	1.19552e-05	0.000454993	0	0	155	158
GO:1901615 organic hydroxy compound metabolic process	1239	0.000454993	4.195	0.923	Biological Process	GO:1901615	organic hydroxy compound metabolic process	1.19565e-05	0.000454993	0	0	1239	1342
GO:0051493 regulation of cytoskeleton organization	994	0.000464472	3.365	0.927	Biological Process	GO:0051493	regulation of cytoskeleton organization	1.22331e-05	0.000464472	0	0	994	1072
GO:0009628 response to abiotic stimulus	2309	0.000470732	7.818	0.914	Biological Process	GO:0009628	response to abiotic stimulus	1.24259e-05	0.000470732	0	0	2309	2527
GO:1902533 positive regulation of intracellular signal transduction	1552	0.000477148	5.255	0.919	Biological Process	GO:1902533	positive regulation of intracellular signal transduction	1.26235e-05	0.000477148	0	0	1552	1688
GO:1905477 positive regulation of protein localization to membrane	229	0.000487	0.775	0.966	Biological Process	GO:1905477	positive regulation of protein localization to membrane	1.29131e-05	0.000487	0	0	229	237
GO:0005667 transcription regulator complex	980	0.000501439	3.639	0.925	Cellular Component	GO:0005667	transcription regulator complex	2.0351e-05	0.000501439	0	0	980	1059
GO:0030162 regulation of proteolysis	1139	0.000510622	3.856	0.925	Biological Process	GO:0030162	regulation of proteolysis	1.35697e-05	0.000510622	0	0	1139	1232
GO:0017124 SH3 domain binding	301	0.000512379	0.967	0.959	Molecular Function	GO:0017124	SH3 domain binding	6.78937e-06	0.000512379	0	0	301	314
GO:0097529 myeloid leukocyte migration	185	0.000523446	0.626	0.974	Biological Process	GO:0097529	myeloid leukocyte migration	1.39586e-05	0.000523446	0	0	185	190
GO:0002444 myeloid leukocyte mediated immunity	559	0.000523446	1.893	0.939	Biological Process	GO:0002444	myeloid leukocyte mediated immunity	1.39726e-05	0.000523446	0	0	559	595
GO:0098542 defense response to other organism	1244	0.00053993	4.212	0.923	Biological Process	GO:0098542	defense response to other organism	1.44447e-05	0.00053993	0	0	1244	1348
GO:0016818 hydrolase activity, acting on acid anhydrides, in phosphorus-containing anhydrides	2201	0.000546463	7.074	0.914	Molecular Function	GO:0016818	hydrolase activity, acting on acid anhydrides, in phosphorus-containing anhydrides	7.3578e-06	0.000546463	0	0	2201	2407
GO:0009451 RNA modification	829	0.000565935	2.807	0.93	Biological Process	GO:0009451	RNA modification	1.5174e-05	0.000565935	0	0	829	891
GO:0140053 mitochondrial gene expression	254	0.000567387	0.86	0.962	Biological Process	GO:0140053	mitochondrial gene expression	1.52466e-05	0.000567387	0	0	254	264
GO:0050867 positive regulation of cell activation	424	0.000573347	1.436	0.946	Biological Process	GO:0050867	positive regulation of cell activation	1.54407e-05	0.000573347	0	0	424	448
GO:0002275 myeloid cell activation involved in immune response	557	0.000581325	1.886	0.939	Biological Process	GO:0002275	myeloid cell activation involved in immune response	1.569e-05	0.000581325	0	0	557	593
GO:0009057 macromolecule catabolic process	2866	0.000597928	9.703	0.911	Biological Process	GO:0009057	macromolecule catabolic process	1.61736e-05	0.000597928	0	0	2866	3147
GO:0030667 secretory granule membrane	319	0.00061476	1.184	0.952	Cellular Component	GO:0030667	secretory granule membrane	2.52403e-05	0.00061476	0	0	319	335
GO:0045177 apical part of cell	697	0.000615353	2.588	0.932	Cellular Component	GO:0045177	apical part of cell	2.59674e-05	0.000615353	0	0	697	748
GO:0098798 mitochondrial protein-containing complex	466	0.000615353	1.73	0.941	Cellular Component	GO:0098798	mitochondrial protein-containing complex	2.62381e-05	0.000615353	0	0	466	495
GO:0005766 primary lysosome	161	0.000615353	0.598	0.976	Cellular Component	GO:0005766	primary lysosome	2.64262e-05	0.000615353	0	0	161	165
GO:0042582 azurophil granule	161	0.000615353	0.598	0.976	Cellular Component	GO:0042582	azurophil granule	2.64262e-05	0.000615353	0	0	161	165
GO:0019216 regulation of lipid metabolic process	662	0.000626143	2.241	0.935	Biological Process	GO:0019216	regulation of lipid metabolic process	1.6974e-05	0.000626143	0	0	662	708
GO:1904036 negative regulation of epithelial cell apoptotic process	134	0.000646349	0.454	0.985	Biological Process	GO:1904036	negative regulation of epithelial cell apoptotic process	1.75601e-05	0.000646349	0	0	134	136
GO:0007264 small GTPase mediated signal transduction	1123	0.000649071	3.802	0.924	Biological Process	GO:0007264	small GTPase mediated signal transduction	1.76725e-05	0.000649071	0	0	1123	1215
GO:0032944 regulation of mononuclear cell proliferation	252	0.00065452	0.853	0.962	Biological Process	GO:0032944	regulation of mononuclear cell proliferation	1.79373e-05	0.00065452	0	0	252	262
GO:0050670 regulation of lymphocyte proliferation	252	0.00065452	0.853	0.962	Biological Process	GO:0050670	regulation of lymphocyte proliferation	1.79373e-05	0.00065452	0	0	252	262
GO:0038061 NIK/NF-kappaB signaling	167	0.00065452	0.565	0.977	Biological Process	GO:0038061	NIK/NF-kappaB signaling	1.79374e-05	0.00065452	0	0	167	171
GO:0009110 vitamin biosynthetic process	522	0.000656829	1.767	0.941	Biological Process	GO:0009110	vitamin biosynthetic process	1.80396e-05	0.000656829	0	0	522	555
GO:0045229 external encapsulating structure organization	629	0.000666519	2.13	0.936	Biological Process	GO:0045229	external encapsulating structure organization	1.83453e-05	0.000666519	0	0	629	672
GO:0097352 autophagosome maturation	92	0.000708078	0.311	1	Biological Process	GO:0097352	autophagosome maturation	1.95312e-05	0.000708078	0	0	92	92
GO:0010638 positive regulation of organelle organization	1101	0.000711521	3.728	0.924	Biological Process	GO:0010638	positive regulation of organelle organization	1.96683e-05	0.000711521	0	0	1101	1191
GO:0033365 protein localization to organelle	1726	0.000720081	5.844	0.917	Biological Process	GO:0033365	protein localization to organelle	1.99798e-05	0.000720081	0	0	1726	1882
GO:0002040 sprouting angiogenesis	210	0.000720081	0.711	0.968	Biological Process	GO:0002040	sprouting angiogenesis	2.00331e-05	0.000720081	0	0	210	217
GO:0030595 leukocyte chemotaxis	210	0.000720081	0.711	0.968	Biological Process	GO:0030595	leukocyte chemotaxis	2.00331e-05	0.000720081	0	0	210	217
GO:0046394 carboxylic acid biosynthetic process	1463	0.000749563	4.953	0.92	Biological Process	GO:0046394	carboxylic acid biosynthetic process	2.08978e-05	0.000749563	0	0	1463	1591
GO:0060326 cell chemotaxis	301	0.000750248	1.019	0.956	Biological Process	GO:0060326	cell chemotaxis	2.09614e-05	0.000750248	0	0	301	315
GO:0009055 electron transfer activity	283	0.00075077	0.909	0.959	Molecular Function	GO:0009055	electron transfer activity	1.02691e-05	0.00075077	0	0	283	295
GO:0043299 leukocyte degranulation	541	0.000756226	1.832	0.939	Biological Process	GO:0043299	leukocyte degranulation	2.11732e-05	0.000756226	0	0	541	576
GO:0019363 pyridine nucleotide biosynthetic process	165	0.000774163	0.559	0.976	Biological Process	GO:0019363	pyridine nucleotide biosynthetic process	2.17214e-05	0.000774163	0	0	165	169
GO:0090398 cellular senescence	91	0.00078166	0.308	1	Biological Process	GO:0090398	cellular senescence	2.19781e-05	0.00078166	0	0	91	91
GO:0000226 microtubule cytoskeleton organization	1281	0.00079302	4.337	0.922	Biological Process	GO:0000226	microtubule cytoskeleton organization	2.23446e-05	0.00079302	0	0	1281	1390
GO:0031519 PcG protein complex	86	0.000809558	0.319	1	Cellular Component	GO:0031519	PcG protein complex	3.51483e-05	0.000809558	0	0	86	86
GO:0042826 histone deacetylase binding	307	0.000813673	0.987	0.956	Molecular Function	GO:0042826	histone deacetylase binding	1.13034e-05	0.000813673	0	0	307	321
GO:0005911 cell-cell junction	1158	0.000831164	4.299	0.921	Cellular Component	GO:0005911	cell-cell junction	3.65386e-05	0.000831164	0	0	1158	1257
GO:0016605 PML body	214	0.000831164	0.795	0.964	Cellular Component	GO:0016605	PML body	3.68709e-05	0.000831164	0	0	214	222
GO:0070161 anchoring junction	1195	0.000841135	4.437	0.921	Cellular Component	GO:0070161	anchoring junction	3.77102e-05	0.000841135	0	0	1195	1298
GO:0002504 antigen processing and presentation of peptide or polysaccharide antigen via MHC class II	131	0.000849868	0.444	0.985	Biological Process	GO:0002504	antigen processing and presentation of peptide or polysaccharide antigen via MHC class II	2.39967e-05	0.000849868	0	0	131	133
GO:0001944 vasculature development	1298	0.00085642	4.395	0.921	Biological Process	GO:0001944	vasculature development	2.42325e-05	0.00085642	0	0	1298	1409
GO:0070585 protein localization to mitochondrion	179	0.000857772	0.606	0.973	Biological Process	GO:0070585	protein localization to mitochondrion	2.43217e-05	0.000857772	0	0	179	184
GO:0010506 regulation of autophagy	581	0.000878625	1.967	0.937	Biological Process	GO:0010506	regulation of autophagy	2.49651e-05	0.000878625	0	0	581	620
GO:0098858 actin-based cell projection	336	0.000887483	1.247	0.949	Cellular Component	GO:0098858	actin-based cell projection	4.02069e-05	0.000887483	0	0	336	354
GO:0008652 cellular amino acid biosynthetic process	788	0.000890093	2.668	0.93	Biological Process	GO:0008652	cellular amino acid biosynthetic process	2.53437e-05	0.000890093	0	0	788	847
GO:1901292 nucleoside phosphate catabolic process	286	0.000890472	0.968	0.957	Biological Process	GO:1901292	nucleoside phosphate catabolic process	2.54073e-05	0.000890472	0	0	286	299
GO:0050866 negative regulation of cell activation	221	0.000891357	0.748	0.965	Biological Process	GO:0050866	negative regulation of cell activation	2.54855e-05	0.000891357	0	0	221	229
GO:0072009 nephron epithelium development	207	0.000905476	0.701	0.967	Biological Process	GO:0072009	nephron epithelium development	2.59966e-05	0.000905476	0	0	207	214
GO:2001237 negative regulation of extrinsic apoptotic signaling pathway	207	0.000905476	0.701	0.967	Biological Process	GO:2001237	negative regulation of extrinsic apoptotic signaling pathway	2.59966e-05	0.000905476	0	0	207	214
GO:0002495 antigen processing and presentation of peptide antigen via MHC class II	130	0.000925413	0.44	0.985	Biological Process	GO:0002495	antigen processing and presentation of peptide antigen via MHC class II	2.66239e-05	0.000925413	0	0	130	132
GO:0001933 negative regulation of protein phosphorylation	756	0.00094663	2.56	0.931	Biological Process	GO:0001933	negative regulation of protein phosphorylation	2.72904e-05	0.00094663	0	0	756	812
GO:0036230 granulocyte activation	504	0.000949053	1.706	0.94	Biological Process	GO:0036230	granulocyte activation	2.74166e-05	0.000949053	0	0	504	536
GO:0099081 supramolecular polymer	1535	0.000951881	5.699	0.916	Cellular Component	GO:0099081	supramolecular polymer	4.35736e-05	0.000951881	0	0	1535	1675
GO:0023056 positive regulation of signaling	2703	0.000988577	9.152	0.911	Biological Process	GO:0023056	positive regulation of signaling	2.8617e-05	0.000988577	0	0	2703	2968
GO:0010921 regulation of phosphatase activity	309	0.00098931	1.046	0.954	Biological Process	GO:0010921	regulation of phosphatase activity	2.87556e-05	0.00098931	0	0	309	324
GO:1901136 carbohydrate derivative catabolic process	309	0.00098931	1.046	0.954	Biological Process	GO:1901136	carbohydrate derivative catabolic process	2.87556e-05	0.00098931	0	0	309	324
GO:0002521 leukocyte differentiation	765	0.000991755	2.59	0.931	Biological Process	GO:0002521	leukocyte differentiation	2.89037e-05	0.000991755	0	0	765	822
GO:0070663 regulation of leukocyte proliferation	259	0.000991755	0.877	0.959	Biological Process	GO:0070663	regulation of leukocyte proliferation	2.89443e-05	0.000991755	0	0	259	270
GO:0005788 endoplasmic reticulum lumen	379	0.00104032	1.407	0.945	Cellular Component	GO:0005788	endoplasmic reticulum lumen	4.81131e-05	0.00104032	0	0	379	401
GO:0050853 B cell receptor signaling pathway	110	0.00105689	0.372	0.991	Biological Process	GO:0050853	B cell receptor signaling pathway	3.0908e-05	0.00105689	0	0	110	111
GO:0000959 mitochondrial RNA metabolic process	88	0.00106868	0.298	1	Biological Process	GO:0000959	mitochondrial RNA metabolic process	3.13161e-05	0.00106868	0	0	88	88
GO:0015030 Cajal body	83	0.00107001	0.308	1	Cellular Component	GO:0015030	Cajal body	5.02929e-05	0.00107001	0	0	83	83
GO:0005925 focal adhesion	367	0.00107001	1.363	0.946	Cellular Component	GO:0005925	focal adhesion	5.04961e-05	0.00107001	0	0	367	388
GO:0031214 biomineral tissue development	245	0.00107198	0.829	0.961	Biological Process	GO:0031214	biomineral tissue development	3.15401e-05	0.00107198	0	0	245	255
GO:0110148 biomineralization	245	0.00107198	0.829	0.961	Biological Process	GO:0110148	biomineralization	3.15401e-05	0.00107198	0	0	245	255
GO:0070302 regulation of stress-activated protein kinase signaling cascade	401	0.00111209	1.358	0.946	Biological Process	GO:0070302	regulation of stress-activated protein kinase signaling cascade	3.2786e-05	0.00111209	0	0	401	424
GO:0099512 supramolecular fiber	1529	0.00112809	5.677	0.916	Cellular Component	GO:0099512	supramolecular fiber	5.37695e-05	0.00112809	0	0	1529	1669
GO:0005543 phospholipid binding	852	0.00113613	2.738	0.929	Molecular Function	GO:0005543	phospholipid binding	1.61214e-05	0.00113613	0	0	852	917
GO:0016462 pyrophosphatase activity	2140	0.00113613	6.877	0.914	Molecular Function	GO:0016462	pyrophosphatase activity	1.62685e-05	0.00113613	0	0	2140	2342
GO:0030334 regulation of cell migration	1365	0.0011501	4.621	0.92	Biological Process	GO:0030334	regulation of cell migration	3.3975e-05	0.0011501	0	0	1365	1484
GO:0010008 endosome membrane	672	0.00115106	2.495	0.931	Cellular Component	GO:0010008	endosome membrane	5.54072e-05	0.00115106	0	0	672	722
GO:0002446 neutrophil mediated immunity	511	0.00116079	1.73	0.939	Biological Process	GO:0002446	neutrophil mediated immunity	3.43595e-05	0.00116079	0	0	511	544
GO:0001568 blood vessel development	1222	0.0011695	4.137	0.922	Biological Process	GO:0001568	blood vessel development	3.46868e-05	0.0011695	0	0	1222	1326
GO:0032801 receptor catabolic process	87	0.00118575	0.295	1	Biological Process	GO:0032801	receptor catabolic process	3.5239e-05	0.00118575	0	0	87	87
GO:0009060 aerobic respiration	342	0.00118825	1.158	0.95	Biological Process	GO:0009060	aerobic respiration	3.53839e-05	0.00118825	0	0	342	360
GO:0071260 cellular response to mechanical stimulus	144	0.00119659	0.488	0.98	Biological Process	GO:0071260	cellular response to mechanical stimulus	3.57031e-05	0.00119659	0	0	144	147
GO:0030276 clathrin binding	150	0.00121782	0.482	0.98	Molecular Function	GO:0030276	clathrin binding	1.76985e-05	0.00121782	0	0	150	153
GO:0035239 tube morphogenesis	1855	0.00124021	6.28	0.915	Biological Process	GO:0035239	tube morphogenesis	3.70783e-05	0.00124021	0	0	1855	2027
GO:0032872 regulation of stress-activated MAPK cascade	399	0.00124529	1.351	0.945	Biological Process	GO:0032872	regulation of stress-activated MAPK cascade	3.73039e-05	0.00124529	0	0	399	422
GO:0034097 response to cytokine	1324	0.00127529	4.483	0.92	Biological Process	GO:0034097	response to cytokine	3.82784e-05	0.00127529	0	0	1324	1439
GO:0016236 macroautophagy	487	0.00130603	1.649	0.94	Biological Process	GO:0016236	macroautophagy	3.92786e-05	0.00130603	0	0	487	518
GO:0072523 purine-containing compound catabolic process	143	0.00130775	0.484	0.979	Biological Process	GO:0072523	purine-containing compound catabolic process	3.94077e-05	0.00130775	0	0	143	146
GO:0046329 negative regulation of JNK cascade	86	0.0013133	0.291	1	Biological Process	GO:0046329	negative regulation of JNK cascade	3.96531e-05	0.0013133	0	0	86	86
GO:0006892 post-Golgi vesicle-mediated transport	280	0.00131975	0.948	0.956	Biological Process	GO:0006892	post-Golgi vesicle-mediated transport	3.99259e-05	0.00131975	0	0	280	293
GO:0006220 pyrimidine nucleotide metabolic process	188	0.00132117	0.637	0.969	Biological Process	GO:0006220	pyrimidine nucleotide metabolic process	4.00473e-05	0.00132117	0	0	188	194
GO:0042119 neutrophil activation	497	0.00136009	1.683	0.94	Biological Process	GO:0042119	neutrophil activation	4.13076e-05	0.00136009	0	0	497	529
GO:0007254 JNK cascade	431	0.00136754	1.459	0.943	Biological Process	GO:0007254	JNK cascade	4.16152e-05	0.00136754	0	0	431	457
GO:0072655 establishment of protein localization to mitochondrion	173	0.001383	0.586	0.972	Biological Process	GO:0072655	establishment of protein localization to mitochondrion	4.21677e-05	0.001383	0	0	173	178
GO:0050870 positive regulation of T cell activation	254	0.00140075	0.86	0.958	Biological Process	GO:0050870	positive regulation of T cell activation	4.27919e-05	0.00140075	0	0	254	265
GO:0009968 negative regulation of signal transduction	2114	0.0014216	7.157	0.913	Biological Process	GO:0009968	negative regulation of signal transduction	4.35133e-05	0.0014216	0	0	2114	2315
GO:0061061 muscle structure development	1377	0.00142579	4.662	0.919	Biological Process	GO:0061061	muscle structure development	4.37672e-05	0.00142579	0	0	1377	1498
GO:0048514 blood vessel morphogenesis	1043	0.00142579	3.531	0.924	Biological Process	GO:0048514	blood vessel morphogenesis	4.38105e-05	0.00142579	0	0	1043	1129
GO:0043122 regulation of I-kappaB kinase/NF-kappaB signaling	266	0.00145767	0.901	0.957	Biological Process	GO:0043122	regulation of I-kappaB kinase/NF-kappaB signaling	4.48765e-05	0.00145767	0	0	266	278
GO:0032535 regulation of cellular component size	826	0.00146808	2.797	0.928	Biological Process	GO:0032535	regulation of cellular component size	4.52842e-05	0.00146808	0	0	826	890
GO:0044389 ubiquitin-like protein ligase binding	547	0.00150937	1.758	0.938	Molecular Function	GO:0044389	ubiquitin-like protein ligase binding	2.22583e-05	0.00150937	0	0	547	583
GO:0045445 myoblast differentiation	227	0.00151821	0.769	0.962	Biological Process	GO:0045445	myoblast differentiation	4.69207e-05	0.00151821	0	0	227	236
GO:0033014 tetrapyrrole biosynthetic process	580	0.00151979	1.964	0.935	Biological Process	GO:0033014	tetrapyrrole biosynthetic process	4.70597e-05	0.00151979	0	0	580	620
GO:2000145 regulation of cell motility	1431	0.00153477	4.845	0.918	Biological Process	GO:2000145	regulation of cell motility	4.76146e-05	0.00153477	0	0	1431	1558
GO:0060627 regulation of vesicle-mediated transport	914	0.00153659	3.095	0.926	Biological Process	GO:0060627	regulation of vesicle-mediated transport	4.7762e-05	0.00153659	0	0	914	987
GO:0071375 cellular response to peptide hormone stimulus	600	0.00159068	2.031	0.935	Biological Process	GO:0071375	cellular response to peptide hormone stimulus	4.95377e-05	0.00159068	0	0	600	642
GO:0009141 nucleoside triphosphate metabolic process	461	0.00161137	1.561	0.941	Biological Process	GO:0009141	nucleoside triphosphate metabolic process	5.02776e-05	0.00161137	0	0	461	490
GO:0003676 nucleic acid binding	7195	0.00161214	23.123	0.901	Molecular Function	GO:0003676	nucleic acid binding	2.41184e-05	0.00161214	0	0	7195	7988
GO:0005975 carbohydrate metabolic process	1689	0.00163328	5.718	0.916	Biological Process	GO:0005975	carbohydrate metabolic process	5.10582e-05	0.00163328	0	0	1689	1844
GO:0051052 regulation of DNA metabolic process	843	0.00165176	2.854	0.927	Biological Process	GO:0051052	regulation of DNA metabolic process	5.17338e-05	0.00165176	0	0	843	909
GO:2000146 negative regulation of cell motility	482	0.00167736	1.632	0.94	Biological Process	GO:2000146	negative regulation of cell motility	5.26352e-05	0.00167736	0	0	482	513
GO:0009166 nucleotide catabolic process	276	0.00171152	0.934	0.955	Biological Process	GO:0009166	nucleotide catabolic process	5.38087e-05	0.00171152	0	0	276	289
GO:0035967 cellular response to topologically incorrect protein	251	0.00171464	0.85	0.958	Biological Process	GO:0035967	cellular response to topologically incorrect protein	5.40083e-05	0.00171464	0	0	251	262
GO:0019886 antigen processing and presentation of exogenous peptide antigen via MHC class II	123	0.00173931	0.416	0.984	Biological Process	GO:0019886	antigen processing and presentation of exogenous peptide antigen via MHC class II	5.49271e-05	0.00173931	0	0	123	125
GO:0001838 embryonic epithelial tube formation	300	0.00173931	1.016	0.952	Biological Process	GO:0001838	embryonic epithelial tube formation	5.50952e-05	0.00173931	0	0	300	315
GO:0002283 neutrophil activation involved in immune response	492	0.00173931	1.666	0.939	Biological Process	GO:0002283	neutrophil activation involved in immune response	5.51685e-05	0.00173931	0	0	492	524
GO:0030261 chromosome condensation	1806	0.00173931	6.115	0.915	Biological Process	GO:0030261	chromosome condensation	5.51983e-05	0.00173931	0	0	1806	1974
GO:0042592 homeostatic process	2794	0.0017454	9.46	0.91	Biological Process	GO:0042592	homeostatic process	5.54951e-05	0.0017454	0	0	2794	3072
GO:0004725 protein tyrosine phosphatase activity	390	0.0017488	1.253	0.947	Molecular Function	GO:0004725	protein tyrosine phosphatase activity	2.65366e-05	0.0017488	0	0	390	412
GO:0072676 lymphocyte migration	83	0.00177362	0.281	1	Biological Process	GO:0072676	lymphocyte migration	5.64976e-05	0.00177362	0	0	83	83
GO:0009199 ribonucleoside triphosphate metabolic process	426	0.00177445	1.442	0.942	Biological Process	GO:0009199	ribonucleoside triphosphate metabolic process	5.66323e-05	0.00177445	0	0	426	452
GO:0007507 heart development	1304	0.00177445	4.415	0.92	Biological Process	GO:0007507	heart development	5.67345e-05	0.00177445	0	0	1304	1418
GO:0043408 regulation of MAPK cascade	1103	0.00185771	3.734	0.922	Biological Process	GO:0043408	regulation of MAPK cascade	5.95065e-05	0.00185771	0	0	1103	1196
GO:0043312 neutrophil degranulation	490	0.00192845	1.659	0.939	Biological Process	GO:0043312	neutrophil degranulation	6.18872e-05	0.00192845	0	0	490	522
GO:0043434 response to peptide hormone	739	0.00193326	2.502	0.93	Biological Process	GO:0043434	response to peptide hormone	6.21562e-05	0.00193326	0	0	739	795
GO:0040013 negative regulation of locomotion	522	0.00193347	1.767	0.937	Biological Process	GO:0040013	negative regulation of locomotion	6.22775e-05	0.00193347	0	0	522	557
GO:0030278 regulation of ossification	345	0.00197751	1.168	0.948	Biological Process	GO:0030278	regulation of ossification	6.38134e-05	0.00197751	0	0	345	364
GO:0008289 lipid binding	1376	0.0020599	4.422	0.919	Molecular Function	GO:0008289	lipid binding	3.16975e-05	0.0020599	0	0	1376	1497
GO:1901607 alpha-amino acid biosynthetic process	697	0.00206935	2.36	0.931	Biological Process	GO:1901607	alpha-amino acid biosynthetic process	6.69166e-05	0.00206935	0	0	697	749
GO:0051234 establishment of localization	9688	0.00206935	32.801	0.898	Biological Process	GO:0051234	establishment of localization	6.70226e-05	0.00206935	0	0	9688	10783
GO:0007249 I-kappaB kinase/NF-kappaB signaling	309	0.00208893	1.046	0.951	Biological Process	GO:0007249	I-kappaB kinase/NF-kappaB signaling	6.78279e-05	0.00208893	0	0	309	325
GO:0010717 regulation of epithelial to mesenchymal transition	182	0.00208893	0.616	0.968	Biological Process	GO:0010717	regulation of epithelial to mesenchymal transition	6.79044e-05	0.00208893	0	0	182	188
GO:0009066 aspartate family amino acid metabolic process	434	0.00209134	1.469	0.941	Biological Process	GO:0009066	aspartate family amino acid metabolic process	6.81069e-05	0.00209134	0	0	434	461
GO:0005795 Golgi stack	252	0.00209977	0.936	0.955	Cellular Component	GO:0005795	Golgi stack	0.000102065	0.00209977	0	0	252	264
GO:0015629 actin cytoskeleton	1075	0.00212743	3.991	0.92	Cellular Component	GO:0015629	actin cytoskeleton	0.000104414	0.00212743	0	0	1075	1168
GO:0001885 endothelial cell development	137	0.00217017	0.464	0.979	Biological Process	GO:0001885	endothelial cell development	7.10603e-05	0.00217017	0	0	137	140
GO:0007040 lysosome organization	137	0.00217017	0.464	0.979	Biological Process	GO:0007040	lysosome organization	7.10603e-05	0.00217017	0	0	137	140
GO:0080171 lytic vacuole organization	137	0.00217017	0.464	0.979	Biological Process	GO:0080171	lytic vacuole organization	7.10603e-05	0.00217017	0	0	137	140
GO:0038127 ERBB signaling pathway	320	0.00218437	1.083	0.95	Biological Process	GO:0038127	ERBB signaling pathway	7.16547e-05	0.00218437	0	0	320	337
GO:0016529 sarcoplasmic reticulum	115	0.00218721	0.427	0.983	Cellular Component	GO:0016529	sarcoplasmic reticulum	0.00010838	0.00218721	0	0	115	117
GO:0046165 alcohol biosynthetic process	498	0.00219991	1.686	0.938	Biological Process	GO:0046165	alcohol biosynthetic process	7.2295e-05	0.00219991	0	0	498	531
GO:0042129 regulation of T cell proliferation	181	0.0022511	0.613	0.968	Biological Process	GO:0042129	regulation of T cell proliferation	7.41108e-05	0.0022511	0	0	181	187
GO:0030336 negative regulation of cell migration	465	0.0022834	1.574	0.939	Biological Process	GO:0030336	negative regulation of cell migration	7.53643e-05	0.0022834	0	0	465	495
GO:0019748 secondary metabolic process	234	0.0022834	0.792	0.959	Biological Process	GO:0019748	secondary metabolic process	7.54451e-05	0.0022834	0	0	234	244
GO:0009144 purine nucleoside triphosphate metabolic process	432	0.00232044	1.463	0.941	Biological Process	GO:0009144	purine nucleoside triphosphate metabolic process	7.68066e-05	0.00232044	0	0	432	459
GO:0042176 regulation of protein catabolic process	714	0.00236008	2.417	0.93	Biological Process	GO:0042176	regulation of protein catabolic process	7.82586e-05	0.00236008	0	0	714	768
GO:0006986 response to unfolded protein	246	0.00238913	0.833	0.957	Biological Process	GO:0006986	response to unfolded protein	7.93636e-05	0.00238913	0	0	246	257
GO:1903131 mononuclear cell differentiation	570	0.00240764	1.93	0.934	Biological Process	GO:1903131	mononuclear cell differentiation	8.02629e-05	0.00240764	0	0	570	610
GO:0010212 response to ionizing radiation	330	0.00240764	1.117	0.948	Biological Process	GO:0010212	response to ionizing radiation	8.02643e-05	0.00240764	0	0	330	348
GO:0048582 positive regulation of post-embryonic development	80	0.00241027	0.271	1	Biological Process	GO:0048582	positive regulation of post-embryonic development	8.04947e-05	0.00241027	0	0	80	80
GO:0000922 spindle pole	308	0.00250466	1.144	0.948	Cellular Component	GO:0000922	spindle pole	0.000125292	0.00250466	0	0	308	325
GO:0044772 mitotic cell cycle phase transition	920	0.00256618	3.115	0.925	Biological Process	GO:0044772	mitotic cell cycle phase transition	8.5854e-05	0.00256618	0	0	920	995
GO:0070373 negative regulation of ERK1 and ERK2 cascade	135	0.00257784	0.457	0.978	Biological Process	GO:0070373	negative regulation of ERK1 and ERK2 cascade	8.6397e-05	0.00257784	0	0	135	138
GO:0030054 cell junction	2846	0.0026167	10.567	0.907	Cellular Component	GO:0030054	cell junction	0.000132131	0.0026167	0	0	2846	3138
GO:0009896 positive regulation of catabolic process	909	0.0026951	3.078	0.925	Biological Process	GO:0009896	positive regulation of catabolic process	9.05157e-05	0.0026951	0	0	909	983
GO:0009161 ribonucleoside monophosphate metabolic process	451	0.0026951	1.527	0.94	Biological Process	GO:0009161	ribonucleoside monophosphate metabolic process	9.06468e-05	0.0026951	0	0	451	480
GO:0042440 pigment metabolic process	557	0.00272484	1.886	0.935	Biological Process	GO:0042440	pigment metabolic process	9.192e-05	0.00272484	0	0	557	596
GO:0009987 cellular process	28059	0.00272484	94.999	0.891	Biological Process	GO:0009987	cellular process	9.19701e-05	0.00272484	0	0	28059	31508
GO:0010508 positive regulation of autophagy	244	0.00273487	0.826	0.957	Biological Process	GO:0010508	positive regulation of autophagy	9.24711e-05	0.00273487	0	0	244	255
GO:0006261 DNA-dependent DNA replication	546	0.00279344	1.849	0.935	Biological Process	GO:0006261	DNA-dependent DNA replication	9.4617e-05	0.00279344	0	0	546	584
GO:0032506 cytokinetic process	256	0.00281054	0.867	0.955	Biological Process	GO:0032506	cytokinetic process	9.5363e-05	0.00281054	0	0	256	268
GO:1903364 positive regulation of cellular protein catabolic process	304	0.00282194	1.029	0.95	Biological Process	GO:1903364	positive regulation of cellular protein catabolic process	9.60567e-05	0.00282194	0	0	304	320
GO:1903362 regulation of cellular protein catabolic process	450	0.00282194	1.524	0.939	Biological Process	GO:1903362	regulation of cellular protein catabolic process	9.60847e-05	0.00282194	0	0	450	479
GO:0005548 phospholipid transporter activity	124	0.00286108	0.399	0.984	Molecular Function	GO:0005548	phospholipid transporter activity	4.52109e-05	0.00286108	0	0	124	126
GO:0051219 phosphoprotein binding	171	0.00286108	0.55	0.972	Molecular Function	GO:0051219	phosphoprotein binding	4.52489e-05	0.00286108	0	0	171	176
GO:0060324 face development	149	0.002887	0.504	0.974	Biological Process	GO:0060324	face development	9.84711e-05	0.002887	0	0	149	153
GO:0030175 filopodium	197	0.00298717	0.731	0.961	Cellular Component	GO:0030175	filopodium	0.000152248	0.00298717	0	0	197	205
GO:0034109 homotypic cell-cell adhesion	99	0.00300823	0.335	0.99	Biological Process	GO:0034109	homotypic cell-cell adhesion	0.000102784	0.00300823	0	0	99	100
GO:0014902 myotube differentiation	291	0.0030442	0.985	0.951	Biological Process	GO:0014902	myotube differentiation	0.000104315	0.0030442	0	0	291	306
GO:2000060 positive regulation of ubiquitin-dependent protein catabolic process	267	0.0030442	0.904	0.954	Biological Process	GO:2000060	positive regulation of ubiquitin-dependent protein catabolic process	0.000104375	0.0030442	0	0	267	280
GO:0001837 epithelial to mesenchymal transition	279	0.0030514	0.945	0.952	Biological Process	GO:0001837	epithelial to mesenchymal transition	0.000104847	0.0030514	0	0	279	293
GO:0002431 Fc receptor mediated stimulatory signaling pathway	133	0.0030514	0.45	0.978	Biological Process	GO:0002431	Fc receptor mediated stimulatory signaling pathway	0.000104983	0.0030514	0	0	133	136
GO:0031589 cell-substrate adhesion	647	0.00306655	2.191	0.931	Biological Process	GO:0031589	cell-substrate adhesion	0.000105687	0.00306655	0	0	647	695
GO:0000139 Golgi membrane	1017	0.00311903	3.776	0.92	Cellular Component	GO:0000139	Golgi membrane	0.000160441	0.00311903	0	0	1017	1105
GO:0016791 phosphatase activity	1042	0.003126	3.349	0.923	Molecular Function	GO:0016791	phosphatase activity	5.01068e-05	0.003126	0	0	1042	1129
GO:0006164 purine nucleotide biosynthetic process	717	0.00316574	2.428	0.929	Biological Process	GO:0006164	purine nucleotide biosynthetic process	0.000109293	0.00316574	0	0	717	772
GO:0016324 apical plasma membrane	539	0.00319363	2.001	0.933	Cellular Component	GO:0016324	apical plasma membrane	0.000165785	0.00319363	0	0	539	578
GO:0031641 regulation of myelination	116	0.00325807	0.393	0.983	Biological Process	GO:0031641	regulation of myelination	0.000112674	0.00325807	0	0	116	118
GO:0032970 regulation of actin filament-based process	706	0.00330139	2.39	0.929	Biological Process	GO:0032970	regulation of actin filament-based process	0.000114368	0.00330139	0	0	706	760
GO:0046605 regulation of centrosome cycle	98	0.00330217	0.332	0.99	Biological Process	GO:0046605	regulation of centrosome cycle	0.000114591	0.00330217	0	0	98	99
GO:0043624 cellular protein complex disassembly	479	0.00332138	1.622	0.937	Biological Process	GO:0043624	cellular protein complex disassembly	0.000115454	0.00332138	0	0	479	511
GO:0009218 pyrimidine ribonucleotide metabolic process	132	0.0033228	0.447	0.978	Biological Process	GO:0009218	pyrimidine ribonucleotide metabolic process	0.000115701	0.0033228	0	0	132	135
GO:0032869 cellular response to insulin stimulus	425	0.00334042	1.439	0.94	Biological Process	GO:0032869	cellular response to insulin stimulus	0.000116512	0.00334042	0	0	425	452
GO:0060537 muscle tissue development	805	0.00334681	2.725	0.926	Biological Process	GO:0060537	muscle tissue development	0.000116934	0.00334681	0	0	805	869
GO:0042537 benzene-containing compound metabolic process	147	0.00338965	0.498	0.974	Biological Process	GO:0042537	benzene-containing compound metabolic process	0.000118632	0.00338965	0	0	147	151
GO:0000323 lytic vacuole	881	0.00349417	3.271	0.923	Cellular Component	GO:0000323	lytic vacuole	0.000183036	0.00349417	0	0	881	955
GO:0009205 purine ribonucleoside triphosphate metabolic process	413	0.0035457	1.398	0.941	Biological Process	GO:0009205	purine ribonucleoside triphosphate metabolic process	0.000124304	0.0035457	0	0	413	439
GO:0045599 negative regulation of fat cell differentiation	115	0.00355358	0.389	0.983	Biological Process	GO:0045599	negative regulation of fat cell differentiation	0.000124791	0.00355358	0	0	115	117
GO:0140014 mitotic nuclear division	613	0.00355461	2.075	0.932	Biological Process	GO:0140014	mitotic nuclear division	0.000125038	0.00355461	0	0	613	658
GO:0045597 positive regulation of cell differentiation	1861	0.00361527	6.301	0.913	Biological Process	GO:0045597	positive regulation of cell differentiation	0.000127634	0.00361527	0	0	1861	2038
GO:0098693 regulation of synaptic vesicle cycle	97	0.00361527	0.328	0.99	Biological Process	GO:0098693	regulation of synaptic vesicle cycle	0.000127741	0.00361527	0	0	97	98
GO:0002244 hematopoietic progenitor cell differentiation	323	0.00361527	1.094	0.947	Biological Process	GO:0002244	hematopoietic progenitor cell differentiation	0.000128197	0.00361527	0	0	323	341
GO:0010977 negative regulation of neuron projection development	323	0.00361527	1.094	0.947	Biological Process	GO:0010977	negative regulation of neuron projection development	0.000128197	0.00361527	0	0	323	341
GO:0006520 cellular amino acid metabolic process	1412	0.00361527	4.781	0.917	Biological Process	GO:0006520	cellular amino acid metabolic process	0.000128243	0.00361527	0	0	1412	1540
GO:2001233 regulation of apoptotic signaling pathway	643	0.00361783	2.177	0.931	Biological Process	GO:2001233	regulation of apoptotic signaling pathway	0.000128549	0.00361783	0	0	643	691
GO:0019898 extrinsic component of membrane	526	0.00362934	1.953	0.933	Cellular Component	GO:0019898	extrinsic component of membrane	0.000191829	0.00362934	0	0	526	564
GO:0032934 sterol binding	82	0.00365337	0.264	1	Molecular Function	GO:0032934	sterol binding	5.93409e-05	0.00365337	0	0	82	82
GO:0019359 nicotinamide nucleotide biosynthetic process	146	0.00365762	0.494	0.973	Biological Process	GO:0019359	nicotinamide nucleotide biosynthetic process	0.00013018	0.00365762	0	0	146	150
GO:0010629 negative regulation of gene expression	3468	0.00371121	11.742	0.906	Biological Process	GO:0010629	negative regulation of gene expression	0.000132307	0.00371121	0	0	3468	3827
GO:0052547 regulation of peptidase activity	508	0.00376222	1.72	0.936	Biological Process	GO:0052547	regulation of peptidase activity	0.000134349	0.00376222	0	0	508	543
GO:0016241 regulation of macroautophagy	299	0.00378873	1.012	0.949	Biological Process	GO:0016241	regulation of macroautophagy	0.000135521	0.00378873	0	0	299	315
GO:1905475 regulation of protein localization to membrane	322	0.0038233	1.09	0.947	Biological Process	GO:1905475	regulation of protein localization to membrane	0.000136984	0.0038233	0	0	322	340
GO:0009152 purine ribonucleotide biosynthetic process	682	0.00383156	2.309	0.929	Biological Process	GO:0009152	purine ribonucleotide biosynthetic process	0.000137507	0.00383156	0	0	682	734
GO:0098687 chromosomal region	840	0.00384894	3.119	0.923	Cellular Component	GO:0098687	chromosomal region	0.000205253	0.00384894	0	0	840	910
GO:0031668 cellular response to extracellular stimulus	621	0.00388037	2.103	0.931	Biological Process	GO:0031668	cellular response to extracellular stimulus	0.000139489	0.00388037	0	0	621	667
GO:0051301 cell division	1767	0.00391257	5.983	0.914	Biological Process	GO:0051301	cell division	0.000140879	0.00391257	0	0	1767	1934
GO:1901653 cellular response to peptide	641	0.00392853	2.17	0.93	Biological Process	GO:1901653	cellular response to peptide	0.000141686	0.00392853	0	0	641	689
GO:0005730 nucleolus	1434	0.00393321	5.324	0.915	Cellular Component	GO:0005730	nucleolus	0.000211603	0.00393321	0	0	1434	1568
GO:0009617 response to bacterium	761	0.00394997	2.577	0.927	Biological Process	GO:0009617	response to bacterium	0.000142694	0.00394997	0	0	761	821
GO:0035567 non-canonical Wnt signaling pathway	213	0.00398199	0.721	0.959	Biological Process	GO:0035567	non-canonical Wnt signaling pathway	0.000144087	0.00398199	0	0	213	222
GO:0008287 protein serine/threonine phosphatase complex	108	0.00407171	0.401	0.982	Cellular Component	GO:0008287	protein serine/threonine phosphatase complex	0.000222897	0.00407171	0	0	108	110
GO:1903293 phosphatase complex	108	0.00407171	0.401	0.982	Cellular Component	GO:1903293	phosphatase complex	0.000222897	0.00407171	0	0	108	110
GO:0051271 negative regulation of cellular component movement	506	0.00412938	1.713	0.935	Biological Process	GO:0051271	negative regulation of cellular component movement	0.000149665	0.00412938	0	0	506	541
GO:0042181 ketone biosynthetic process	680	0.0041626	2.302	0.929	Biological Process	GO:0042181	ketone biosynthetic process	0.000151116	0.0041626	0	0	680	732
GO:0110053 regulation of actin filament organization	495	0.00422077	1.676	0.936	Biological Process	GO:0110053	regulation of actin filament organization	0.000153668	0.00422077	0	0	495	529
GO:0051129 negative regulation of cellular component organization	1351	0.00422077	4.574	0.917	Biological Process	GO:0051129	negative regulation of cellular component organization	0.000153728	0.00422077	0	0	1351	1473
GO:1901222 regulation of NIK/NF-kappaB signaling	144	0.00429483	0.488	0.973	Biological Process	GO:1901222	regulation of NIK/NF-kappaB signaling	0.000156681	0.00429483	0	0	144	148
GO:0019902 phosphatase binding	375	0.00429849	1.205	0.945	Molecular Function	GO:0019902	phosphatase binding	7.07381e-05	0.00429849	0	0	375	397
GO:0034309 primary alcohol biosynthetic process	199	0.00430369	0.674	0.961	Biological Process	GO:0034309	primary alcohol biosynthetic process	0.000157259	0.00430369	0	0	199	207
GO:1901681 sulfur compound binding	408	0.0043355	1.311	0.942	Molecular Function	GO:1901681	sulfur compound binding	7.22738e-05	0.0043355	0	0	408	433
GO:0071345 cellular response to cytokine stimulus	1191	0.0043692	4.032	0.919	Biological Process	GO:0071345	cellular response to cytokine stimulus	0.000159912	0.0043692	0	0	1191	1296
GO:0030198 extracellular matrix organization	536	0.00437782	1.815	0.934	Biological Process	GO:0030198	extracellular matrix organization	0.000160487	0.00437782	0	0	536	574
GO:0005912 adherens junction	622	0.0043899	2.309	0.928	Cellular Component	GO:0005912	adherens junction	0.000242387	0.0043899	0	0	622	670
GO:0043066 negative regulation of apoptotic process	1479	0.00440977	5.007	0.916	Biological Process	GO:0043066	negative regulation of apoptotic process	0.00016192	0.00440977	0	0	1479	1615
GO:0017069 snRNA binding	80	0.00445753	0.257	1	Molecular Function	GO:0017069	snRNA binding	7.52607e-05	0.00445753	0	0	80	80
GO:0001525 angiogenesis	846	0.00450282	2.864	0.925	Biological Process	GO:0001525	angiogenesis	0.000165604	0.00450282	0	0	846	915
GO:0035295 tube development	2335	0.00463666	7.906	0.91	Biological Process	GO:0035295	tube development	0.000170801	0.00463666	0	0	2335	2566
GO:0008134 transcription factor binding	1535	0.00474836	4.933	0.916	Molecular Function	GO:0008134	transcription factor binding	8.11859e-05	0.00474836	0	0	1535	1676
GO:0007167 enzyme linked receptor protein signaling pathway	1787	0.00475612	6.05	0.913	Biological Process	GO:0007167	enzyme linked receptor protein signaling pathway	0.000175484	0.00475612	0	0	1787	1957
GO:0007099 centriole replication	94	0.00478217	0.318	0.989	Biological Process	GO:0007099	centriole replication	0.00017686	0.00478217	0	0	94	95
GO:0110020 regulation of actomyosin structure organization	223	0.00478217	0.755	0.957	Biological Process	GO:0110020	regulation of actomyosin structure organization	0.000177012	0.00478217	0	0	223	233
GO:0000902 cell morphogenesis	2413	0.00484113	8.17	0.91	Biological Process	GO:0000902	cell morphogenesis	0.000179482	0.00484113	0	0	2413	2653
GO:0071103 DNA conformation change	2315	0.00488228	7.838	0.91	Biological Process	GO:0071103	DNA conformation change	0.000181297	0.00488228	0	0	2315	2544
GO:0000045 autophagosome assembly	184	0.0049218	0.623	0.963	Biological Process	GO:0000045	autophagosome assembly	0.000183057	0.0049218	0	0	184	191
GO:0002433 immune response-regulating cell surface receptor signaling pathway involved in phagocytosis	127	0.00503015	0.43	0.977	Biological Process	GO:0002433	immune response-regulating cell surface receptor signaling pathway involved in phagocytosis	0.000187683	0.00503015	0	0	127	130
GO:0038096 Fc-gamma receptor signaling pathway involved in phagocytosis	127	0.00503015	0.43	0.977	Biological Process	GO:0038096	Fc-gamma receptor signaling pathway involved in phagocytosis	0.000187683	0.00503015	0	0	127	130
GO:0051298 centrosome duplication	142	0.00504271	0.481	0.973	Biological Process	GO:0051298	centrosome duplication	0.000188451	0.00504271	0	0	142	146
GO:0000165 MAPK cascade	1317	0.00506941	4.459	0.917	Biological Process	GO:0000165	MAPK cascade	0.000189749	0.00506941	0	0	1317	1436
GO:0035148 tube formation	384	0.00507361	1.3	0.941	Biological Process	GO:0035148	tube formation	0.000190272	0.00507361	0	0	384	408
GO:1901661 quinone metabolic process	655	0.00507361	2.218	0.929	Biological Process	GO:1901661	quinone metabolic process	0.000190509	0.00507361	0	0	655	705
GO:0035091 phosphatidylinositol binding	491	0.00507395	1.578	0.937	Molecular Function	GO:0035091	phosphatidylinositol binding	8.78371e-05	0.00507395	0	0	491	524
GO:0007265 Ras protein signal transduction	764	0.00514993	2.587	0.926	Biological Process	GO:0007265	Ras protein signal transduction	0.00019368	0.00514993	0	0	764	825
GO:0048066 developmental pigmentation	156	0.00516587	0.528	0.969	Biological Process	GO:0048066	developmental pigmentation	0.000194586	0.00516587	0	0	156	161
GO:0044839 cell cycle G2/M phase transition	405	0.00528579	1.371	0.94	Biological Process	GO:0044839	cell cycle G2/M phase transition	0.000199416	0.00528579	0	0	405	431
GO:0009070 serine family amino acid biosynthetic process	258	0.00528948	0.874	0.952	Biological Process	GO:0009070	serine family amino acid biosynthetic process	0.00019987	0.00528948	0	0	258	271
GO:0016757 glycosyltransferase activity	705	0.00538453	2.266	0.929	Molecular Function	GO:0016757	glycosyltransferase activity	9.43645e-05	0.00538453	0	0	705	759
GO:0016301 kinase activity	2675	0.00539537	8.597	0.909	Molecular Function	GO:0016301	kinase activity	9.57075e-05	0.00539537	0	0	2675	2944
GO:0051668 localization within membrane	1259	0.00540213	4.263	0.918	Biological Process	GO:0051668	localization within membrane	0.000204447	0.00540213	0	0	1259	1372
GO:0002009 morphogenesis of an epithelium	1398	0.00542348	4.733	0.916	Biological Process	GO:0002009	morphogenesis of an epithelium	0.000205576	0.00542348	0	0	1398	1526
GO:0009220 pyrimidine ribonucleotide biosynthetic process	126	0.00543484	0.427	0.977	Biological Process	GO:0009220	pyrimidine ribonucleotide biosynthetic process	0.000206652	0.00543484	0	0	126	129
GO:0021591 ventricular system development	126	0.00543484	0.427	0.977	Biological Process	GO:0021591	ventricular system development	0.000206652	0.00543484	0	0	126	129
GO:0072528 pyrimidine-containing compound biosynthetic process	349	0.00560125	1.182	0.943	Biological Process	GO:0072528	pyrimidine-containing compound biosynthetic process	0.000213374	0.00560125	0	0	349	370
GO:0006810 transport	9468	0.00560125	32.056	0.898	Biological Process	GO:0006810	transport	0.000213998	0.00560125	0	0	9468	10545
GO:0033865 nucleoside bisphosphate metabolic process	360	0.00560125	1.219	0.942	Biological Process	GO:0033865	nucleoside bisphosphate metabolic process	0.00021464	0.00560125	0	0	360	382
GO:0033875 ribonucleoside bisphosphate metabolic process	360	0.00560125	1.219	0.942	Biological Process	GO:0033875	ribonucleoside bisphosphate metabolic process	0.00021464	0.00560125	0	0	360	382
GO:0034032 purine nucleoside bisphosphate metabolic process	360	0.00560125	1.219	0.942	Biological Process	GO:0034032	purine nucleoside bisphosphate metabolic process	0.00021464	0.00560125	0	0	360	382
GO:0006400 tRNA modification	682	0.0057081	2.309	0.928	Biological Process	GO:0006400	tRNA modification	0.00021931	0.0057081	0	0	682	735
GO:0051258 protein polymerization	652	0.0057081	2.207	0.929	Biological Process	GO:0051258	protein polymerization	0.000219412	0.0057081	0	0	652	702
GO:0046332 SMAD binding	162	0.00572219	0.521	0.97	Molecular Function	GO:0046332	SMAD binding	0.000102728	0.00572219	0	0	162	167
GO:0017111 nucleoside-triphosphatase activity	2052	0.00574984	6.595	0.912	Molecular Function	GO:0017111	nucleoside-triphosphatase activity	0.000104453	0.00574984	0	0	2052	2251
GO:0030120 vesicle coat	162	0.00575295	0.601	0.964	Cellular Component	GO:0030120	vesicle coat	0.000320362	0.00575295	0	0	162	168
GO:0030098 lymphocyte differentiation	509	0.00577505	1.723	0.934	Biological Process	GO:0030098	lymphocyte differentiation	0.000222328	0.00577505	0	0	509	545
GO:1901987 regulation of cell cycle phase transition	868	0.00578669	2.939	0.923	Biological Process	GO:1901987	regulation of cell cycle phase transition	0.000223119	0.00578669	0	0	868	940
GO:0032465 regulation of cytokinesis	168	0.00589275	0.569	0.966	Biological Process	GO:0032465	regulation of cytokinesis	0.000227558	0.00589275	0	0	168	174
GO:0048646 anatomical structure formation involved in morphogenesis	2448	0.0058967	8.288	0.909	Biological Process	GO:0048646	anatomical structure formation involved in morphogenesis	0.000228337	0.0058967	0	0	2448	2693
GO:0035303 regulation of dephosphorylation	370	0.0058967	1.253	0.941	Biological Process	GO:0035303	regulation of dephosphorylation	0.000228411	0.0058967	0	0	370	393
GO:0070126 mitochondrial translational termination	109	0.00592023	0.369	0.982	Biological Process	GO:0070126	mitochondrial translational termination	0.000229673	0.00592023	0	0	109	111
GO:0009127 purine nucleoside monophosphate biosynthetic process	154	0.00595405	0.521	0.969	Biological Process	GO:0009127	purine nucleoside monophosphate biosynthetic process	0.000232201	0.00595405	0	0	154	159
GO:0009168 purine ribonucleoside monophosphate biosynthetic process	154	0.00595405	0.521	0.969	Biological Process	GO:0009168	purine ribonucleoside monophosphate biosynthetic process	0.000232201	0.00595405	0	0	154	159
GO:0036503 ERAD pathway	154	0.00595405	0.521	0.969	Biological Process	GO:0036503	ERAD pathway	0.000232201	0.00595405	0	0	154	159
GO:0033173 calcineurin-NFAT signaling cascade	71	0.00595405	0.24	1	Biological Process	GO:0033173	calcineurin-NFAT signaling cascade	0.000232751	0.00595405	0	0	71	71
GO:0090342 regulation of cell aging	71	0.00595405	0.24	1	Biological Process	GO:0090342	regulation of cell aging	0.000232751	0.00595405	0	0	71	71
GO:0016773 phosphotransferase activity, alcohol group as acceptor	2326	0.00598457	7.475	0.91	Molecular Function	GO:0016773	phosphotransferase activity, alcohol group as acceptor	0.000109996	0.00598457	0	0	2326	2556
GO:0043254 regulation of protein-containing complex assembly	837	0.00617382	2.834	0.924	Biological Process	GO:0043254	regulation of protein-containing complex assembly	0.000241708	0.00617382	0	0	837	906
GO:0043543 protein acylation	507	0.00629151	1.717	0.934	Biological Process	GO:0043543	protein acylation	0.000246867	0.00629151	0	0	507	543
GO:0044242 cellular lipid catabolic process	313	0.00629151	1.06	0.946	Biological Process	GO:0044242	cellular lipid catabolic process	0.000247062	0.00629151	0	0	313	331
GO:0006893 Golgi to plasma membrane transport	167	0.00629987	0.565	0.965	Biological Process	GO:0006893	Golgi to plasma membrane transport	0.000247764	0.00629987	0	0	167	173
GO:0019200 carbohydrate kinase activity	146	0.00635121	0.469	0.973	Molecular Function	GO:0019200	carbohydrate kinase activity	0.000118093	0.00635121	0	0	146	150
GO:0002758 innate immune response-activating signal transduction	180	0.00646697	0.609	0.963	Biological Process	GO:0002758	innate immune response-activating signal transduction	0.00025472	0.00646697	0	0	180	187
GO:0071806 protein transmembrane transport	506	0.00659332	1.713	0.934	Biological Process	GO:0071806	protein transmembrane transport	0.000260088	0.00659332	0	0	506	542
GO:0031234 extrinsic component of cytoplasmic side of plasma membrane	186	0.00660536	0.691	0.959	Cellular Component	GO:0031234	extrinsic component of cytoplasmic side of plasma membrane	0.000370947	0.00660536	0	0	186	194
GO:0040012 regulation of locomotion	1610	0.00670707	5.451	0.914	Biological Process	GO:0040012	regulation of locomotion	0.000264973	0.00670707	0	0	1610	1762
GO:0007034 vacuolar transport	289	0.00673789	0.978	0.948	Biological Process	GO:0007034	vacuolar transport	0.00026659	0.00673789	0	0	289	305
GO:0045087 innate immune response	902	0.00677421	3.054	0.922	Biological Process	GO:0045087	innate immune response	0.000268429	0.00677421	0	0	902	978
GO:0030282 bone mineralization	205	0.00678634	0.694	0.958	Biological Process	GO:0030282	bone mineralization	0.000269523	0.00678634	0	0	205	214
GO:0071347 cellular response to interleukin-1	166	0.00678634	0.562	0.965	Biological Process	GO:0071347	cellular response to interleukin-1	0.000269715	0.00678634	0	0	166	172
GO:0006913 nucleocytoplasmic transport	844	0.0067878	2.858	0.923	Biological Process	GO:0006913	nucleocytoplasmic transport	0.000270175	0.0067878	0	0	844	914
GO:1901652 response to peptide	805	0.00682685	2.725	0.924	Biological Process	GO:1901652	response to peptide	0.000272377	0.00682685	0	0	805	871
GO:0071675 regulation of mononuclear cell migration	90	0.00682685	0.305	0.989	Biological Process	GO:0071675	regulation of mononuclear cell migration	0.000272539	0.00682685	0	0	90	91
GO:0005902 microvillus	118	0.00684682	0.438	0.975	Cellular Component	GO:0005902	microvillus	0.000387739	0.00684682	0	0	118	121
GO:0030055 cell-substrate junction	399	0.00686713	1.481	0.937	Cellular Component	GO:0030055	cell-substrate junction	0.000392129	0.00686713	0	0	399	426
GO:0002263 cell activation involved in immune response	756	0.00686762	2.56	0.925	Biological Process	GO:0002263	cell activation involved in immune response	0.000274574	0.00686762	0	0	756	817
GO:0002028 regulation of sodium ion transport	192	0.00688976	0.65	0.96	Biological Process	GO:0002028	regulation of sodium ion transport	0.000275868	0.00688976	0	0	192	200
GO:0000768 syncytium formation by plasma membrane fusion	179	0.00689592	0.606	0.962	Biological Process	GO:0000768	syncytium formation by plasma membrane fusion	0.000276524	0.00689592	0	0	179	186
GO:0033013 tetrapyrrole metabolic process	637	0.00689892	2.157	0.929	Biological Process	GO:0033013	tetrapyrrole metabolic process	0.000277054	0.00689892	0	0	637	686
GO:0071236 cellular response to antibiotic	265	0.0069845	0.897	0.95	Biological Process	GO:0071236	cellular response to antibiotic	0.000280905	0.0069845	0	0	265	279
GO:0030118 clathrin coat	132	0.00705745	0.49	0.971	Cellular Component	GO:0030118	clathrin coat	0.000406328	0.00705745	0	0	132	136
GO:0034404 nucleobase-containing small molecule biosynthetic process	288	0.00707583	0.975	0.947	Biological Process	GO:0034404	nucleobase-containing small molecule biosynthetic process	0.000284997	0.00707583	0	0	288	304
GO:0001726 ruffle	345	0.00708838	1.281	0.94	Cellular Component	GO:0001726	ruffle	0.000411454	0.00708838	0	0	345	367
GO:0030038 contractile actin filament bundle assembly	204	0.00720941	0.691	0.958	Biological Process	GO:0030038	contractile actin filament bundle assembly	0.000291233	0.00720941	0	0	204	213
GO:0043149 stress fiber assembly	204	0.00720941	0.691	0.958	Biological Process	GO:0043149	stress fiber assembly	0.000291233	0.00720941	0	0	204	213
GO:0006221 pyrimidine nucleotide biosynthetic process	165	0.00725623	0.559	0.965	Biological Process	GO:0006221	pyrimidine nucleotide biosynthetic process	0.000293555	0.00725623	0	0	165	171
GO:0016054 organic acid catabolic process	715	0.00729956	2.421	0.926	Biological Process	GO:0016054	organic acid catabolic process	0.000295741	0.00729956	0	0	715	772
GO:1902653 secondary alcohol biosynthetic process	137	0.00734674	0.464	0.972	Biological Process	GO:1902653	secondary alcohol biosynthetic process	0.000298088	0.00734674	0	0	137	141
GO:0006323 DNA packaging	2056	0.00737423	6.961	0.911	Biological Process	GO:0006323	DNA packaging	0.000299641	0.00737423	0	0	2056	2258
GO:0016772 transferase activity, transferring phosphorus-containing groups	3373	0.00740263	10.84	0.906	Molecular Function	GO:0016772	transferase activity, transferring phosphorus-containing groups	0.000139224	0.00740263	0	0	3373	3724
GO:0051169 nuclear transport	851	0.00740434	2.881	0.923	Biological Process	GO:0051169	nuclear transport	0.000301304	0.00740434	0	0	851	922
GO:0036314 response to sterol	89	0.00744931	0.301	0.989	Biological Process	GO:0036314	response to sterol	0.000303575	0.00744931	0	0	89	90
GO:0003677 DNA binding	4907	0.00748472	15.77	0.902	Molecular Function	GO:0003677	DNA binding	0.000142368	0.00748472	0	0	4907	5438
GO:0002819 regulation of adaptive immune response	240	0.00754641	0.813	0.952	Biological Process	GO:0002819	regulation of adaptive immune response	0.00030798	0.00754641	0	0	240	252
GO:0070125 mitochondrial translational elongation	106	0.00760903	0.359	0.981	Biological Process	GO:0070125	mitochondrial translational elongation	0.000310987	0.00760903	0	0	106	108
GO:0006563 L-serine metabolic process	164	0.00780191	0.555	0.965	Biological Process	GO:0006563	L-serine metabolic process	0.000319443	0.00780191	0	0	164	170
GO:1904018 positive regulation of vasculature development	309	0.00780191	1.046	0.945	Biological Process	GO:1904018	positive regulation of vasculature development	0.000319796	0.00780191	0	0	309	327
GO:1903039 positive regulation of leukocyte cell-cell adhesion	263	0.00785674	0.89	0.949	Biological Process	GO:1903039	positive regulation of leukocyte cell-cell adhesion	0.00032251	0.00785674	0	0	263	277
GO:0030030 cell projection organization	3203	0.00788217	10.844	0.906	Biological Process	GO:0030030	cell projection organization	0.00032434	0.00788217	0	0	3203	3536
GO:0061572 actin filament bundle organization	320	0.00788217	1.083	0.944	Biological Process	GO:0061572	actin filament bundle organization	0.000324489	0.00788217	0	0	320	339
GO:1903052 positive regulation of proteolysis involved in cellular protein catabolic process	286	0.00788908	0.968	0.947	Biological Process	GO:1903052	positive regulation of proteolysis involved in cellular protein catabolic process	0.000325551	0.00788908	0	0	286	302
GO:0072080 nephron tubule development	177	0.00788908	0.599	0.962	Biological Process	GO:0072080	nephron tubule development	0.000325709	0.00788908	0	0	177	184
GO:0043069 negative regulation of programmed cell death	1503	0.00789896	5.089	0.914	Biological Process	GO:0043069	negative regulation of programmed cell death	0.000326585	0.00789896	0	0	1503	1644
GO:0016667 oxidoreductase activity, acting on a sulfur group of donors	351	0.00828133	1.128	0.944	Molecular Function	GO:0016667	oxidoreductase activity, acting on a sulfur group of donors	0.000160587	0.00828133	0	0	351	372
GO:0015036 disulfide oxidoreductase activity	271	0.00828133	0.871	0.951	Molecular Function	GO:0015036	disulfide oxidoreductase activity	0.00016106	0.00828133	0	0	271	285
GO:0140677 molecular function activator activity	946	0.00832481	3.04	0.922	Molecular Function	GO:0140677	molecular function activator activity	0.000163685	0.00832481	0	0	946	1026
GO:0000792 heterochromatin	207	0.00833689	0.769	0.954	Cellular Component	GO:0000792	heterochromatin	0.000488704	0.00833689	0	0	207	217
GO:0099513 polymeric cytoskeletal fiber	997	0.00833689	3.702	0.918	Cellular Component	GO:0099513	polymeric cytoskeletal fiber	0.000491794	0.00833689	0	0	997	1086
GO:0030029 actin filament-based process	1601	0.00842048	5.421	0.913	Biological Process	GO:0030029	actin filament-based process	0.000348647	0.00842048	0	0	1601	1753
GO:0002366 leukocyte activation involved in immune response	750	0.00856973	2.539	0.925	Biological Process	GO:0002366	leukocyte activation involved in immune response	0.000355335	0.00856973	0	0	750	811
GO:0097602 cullin family protein binding	234	0.00871912	0.752	0.955	Molecular Function	GO:0097602	cullin family protein binding	0.000173302	0.00871912	0	0	234	245
GO:0000819 sister chromatid segregation	437	0.00878737	1.48	0.936	Biological Process	GO:0000819	sister chromatid segregation	0.000364881	0.00878737	0	0	437	467
GO:2000573 positive regulation of DNA biosynthetic process	120	0.00882459	0.406	0.976	Biological Process	GO:2000573	positive regulation of DNA biosynthetic process	0.00036695	0.00882459	0	0	120	123
GO:0046395 carboxylic acid catabolic process	710	0.00884586	2.404	0.926	Biological Process	GO:0046395	carboxylic acid catabolic process	0.000368359	0.00884586	0	0	710	767
GO:0009267 cellular response to starvation	405	0.00886514	1.371	0.938	Biological Process	GO:0009267	cellular response to starvation	0.000369688	0.00886514	0	0	405	432
GO:0031669 cellular response to nutrient levels	550	0.00899508	1.862	0.931	Biological Process	GO:0031669	cellular response to nutrient levels	0.00037564	0.00899508	0	0	550	591
GO:0034453 microtubule anchoring	87	0.00900361	0.295	0.989	Biological Process	GO:0034453	microtubule anchoring	0.00037653	0.00900361	0	0	87	88
GO:0007018 microtubule-based movement	729	0.00902985	2.468	0.925	Biological Process	GO:0007018	microtubule-based movement	0.000378163	0.00902985	0	0	729	788
GO:0000152 nuclear ubiquitin ligase complex	275	0.00903024	1.021	0.945	Cellular Component	GO:0000152	nuclear ubiquitin ligase complex	0.000536956	0.00903024	0	0	275	291
GO:0006739 NADP metabolic process	104	0.00906896	0.352	0.981	Biological Process	GO:0006739	NADP metabolic process	0.000380339	0.00906896	0	0	104	106
GO:1901663 quinone biosynthetic process	640	0.00910674	2.167	0.928	Biological Process	GO:1901663	quinone biosynthetic process	0.000382463	0.00910674	0	0	640	690
GO:0051017 actin filament bundle assembly	317	0.0093178	1.073	0.943	Biological Process	GO:0051017	actin filament bundle assembly	0.00039188	0.0093178	0	0	317	336
GO:0015485 cholesterol binding	72	0.00969142	0.231	1	Molecular Function	GO:0015485	cholesterol binding	0.000194698	0.00969142	0	0	72	72
GO:0090329 regulation of DNA-dependent DNA replication	224	0.00975694	0.758	0.953	Biological Process	GO:0090329	regulation of DNA-dependent DNA replication	0.000410928	0.00975694	0	0	224	235
GO:0046328 regulation of JNK cascade	349	0.00991112	1.182	0.941	Biological Process	GO:0046328	regulation of JNK cascade	0.000418089	0.00991112	0	0	349	371
GO:0046148 pigment biosynthetic process	507	0.00991112	1.717	0.932	Biological Process	GO:0046148	pigment biosynthetic process	0.000419201	0.00991112	0	0	507	544
GO:0120033 negative regulation of plasma membrane bounded cell projection assembly	66	0.00991112	0.223	1	Biological Process	GO:0120033	negative regulation of plasma membrane bounded cell projection assembly	0.000419773	0.00991112	0	0	66	66
GO:1905331 negative regulation of morphogenesis of an epithelium	66	0.00991112	0.223	1	Biological Process	GO:1905331	negative regulation of morphogenesis of an epithelium	0.000419773	0.00991112	0	0	66	66
GO:0006397 mRNA processing	995	0.00994123	3.369	0.92	Biological Process	GO:0006397	mRNA processing	0.000421638	0.00994123	0	0	995	1082
GO:0070555 response to interleukin-1	199	0.0100726	0.674	0.957	Biological Process	GO:0070555	response to interleukin-1	0.000427806	0.0100726	0	0	199	208
GO:0005802 trans-Golgi network	422	0.0102136	1.567	0.934	Cellular Component	GO:0005802	trans-Golgi network	0.00061684	0.0102136	0	0	422	452
GO:0033268 node of Ranvier	62	0.0102136	0.23	1	Cellular Component	GO:0033268	node of Ranvier	0.000616963	0.0102136	0	0	62	62
GO:0008047 enzyme activator activity	940	0.0102607	3.021	0.922	Molecular Function	GO:0008047	enzyme activator activity	0.000208328	0.0102607	0	0	940	1020
GO:0032436 positive regulation of proteasomal ubiquitin-dependent protein catabolic process	235	0.0103503	0.796	0.951	Biological Process	GO:0032436	positive regulation of proteasomal ubiquitin-dependent protein catabolic process	0.000440214	0.0103503	0	0	235	247
GO:0032561 guanyl ribonucleotide binding	1100	0.0103609	3.535	0.919	Molecular Function	GO:0032561	guanyl ribonucleotide binding	0.000212576	0.0103609	0	0	1100	1197
GO:0006415 translational termination	186	0.0104103	0.63	0.959	Biological Process	GO:0006415	translational termination	0.000443385	0.0104103	0	0	186	194
GO:0106027 neuron projection organization	173	0.0105706	0.586	0.961	Biological Process	GO:0106027	neuron projection organization	0.000450841	0.0105706	0	0	173	180
GO:0030141 secretory granule	859	0.010604	3.189	0.92	Cellular Component	GO:0030141	secretory granule	0.000649243	0.010604	0	0	859	934
GO:0030880 RNA polymerase complex	390	0.010604	1.448	0.935	Cellular Component	GO:0030880	RNA polymerase complex	0.000650551	0.010604	0	0	390	417
GO:0045058 T cell selection	102	0.0108827	0.345	0.981	Biological Process	GO:0045058	T cell selection	0.000464866	0.0108827	0	0	102	104
GO:1903050 regulation of proteolysis involved in cellular protein catabolic process	422	0.0108827	1.429	0.936	Biological Process	GO:1903050	regulation of proteolysis involved in cellular protein catabolic process	0.000465776	0.0108827	0	0	422	451
GO:0007223 Wnt signaling pathway, calcium modulating pathway	85	0.0108827	0.288	0.988	Biological Process	GO:0007223	Wnt signaling pathway, calcium modulating pathway	0.000466807	0.0108827	0	0	85	86
GO:0001776 leukocyte homeostasis	146	0.0108827	0.494	0.967	Biological Process	GO:0001776	leukocyte homeostasis	0.000467378	0.0108827	0	0	146	151
GO:0006942 regulation of striated muscle contraction	146	0.0108827	0.494	0.967	Biological Process	GO:0006942	regulation of striated muscle contraction	0.000467378	0.0108827	0	0	146	151
GO:1990542 mitochondrial transmembrane transport	132	0.0109141	0.447	0.971	Biological Process	GO:1990542	mitochondrial transmembrane transport	0.000469375	0.0109141	0	0	132	136
GO:0006805 xenobiotic metabolic process	222	0.0110333	0.752	0.953	Biological Process	GO:0006805	xenobiotic metabolic process	0.000475155	0.0110333	0	0	222	233
GO:0043123 positive regulation of I-kappaB kinase/NF-kappaB signaling	185	0.01112	0.626	0.959	Biological Process	GO:0043123	positive regulation of I-kappaB kinase/NF-kappaB signaling	0.00047955	0.01112	0	0	185	193
GO:0019001 guanyl nucleotide binding	1107	0.011189	3.558	0.919	Molecular Function	GO:0019001	guanyl nucleotide binding	0.000231958	0.011189	0	0	1107	1205
GO:0050848 regulation of calcium-mediated signaling	172	0.0113184	0.582	0.961	Biological Process	GO:0050848	regulation of calcium-mediated signaling	0.000488775	0.0113184	0	0	172	179
GO:0120036 plasma membrane bounded cell projection organization	3132	0.0114322	10.604	0.905	Biological Process	GO:0120036	plasma membrane bounded cell projection organization	0.000494756	0.0114322	0	0	3132	3459
GO:2000058 regulation of ubiquitin-dependent protein catabolic process	357	0.0114322	1.209	0.939	Biological Process	GO:2000058	regulation of ubiquitin-dependent protein catabolic process	0.000495046	0.0114322	0	0	357	380
GO:0071248 cellular response to metal ion	346	0.0115275	1.171	0.94	Biological Process	GO:0071248	cellular response to metal ion	0.000499857	0.0115275	0	0	346	368
GO:0015914 phospholipid transport	145	0.0117371	0.491	0.967	Biological Process	GO:0015914	phospholipid transport	0.000509644	0.0117371	0	0	145	150
GO:0016528 sarcoplasm	165	0.0117993	0.613	0.959	Cellular Component	GO:0016528	sarcoplasm	0.00072945	0.0117993	0	0	165	172
GO:0070664 negative regulation of leukocyte proliferation	101	0.0118169	0.342	0.981	Biological Process	GO:0070664	negative regulation of leukocyte proliferation	0.000513808	0.0118169	0	0	101	103
GO:0050770 regulation of axonogenesis	472	0.0119101	1.598	0.933	Biological Process	GO:0050770	regulation of axonogenesis	0.000518569	0.0119101	0	0	472	506
GO:0071216 cellular response to biotic stimulus	290	0.0120494	0.982	0.945	Biological Process	GO:0071216	cellular response to biotic stimulus	0.000525348	0.0120494	0	0	290	307
GO:0001649 osteoblast differentiation	301	0.0121438	1.019	0.944	Biological Process	GO:0001649	osteoblast differentiation	0.000531624	0.0121438	0	0	301	319
GO:0007044 cell-substrate junction assembly	301	0.0121438	1.019	0.944	Biological Process	GO:0007044	cell-substrate junction assembly	0.000531624	0.0121438	0	0	301	319
GO:0150115 cell-substrate junction organization	301	0.0121438	1.019	0.944	Biological Process	GO:0150115	cell-substrate junction organization	0.000531624	0.0121438	0	0	301	319
GO:0006637 acyl-CoA metabolic process	244	0.0121703	0.826	0.949	Biological Process	GO:0006637	acyl-CoA metabolic process	0.000534227	0.0121703	0	0	244	257
GO:0035383 thioester metabolic process	244	0.0121703	0.826	0.949	Biological Process	GO:0035383	thioester metabolic process	0.000534227	0.0121703	0	0	244	257
GO:0090181 regulation of cholesterol metabolic process	116	0.0121989	0.393	0.975	Biological Process	GO:0090181	regulation of cholesterol metabolic process	0.000536208	0.0121989	0	0	116	119
GO:1902903 regulation of supramolecular fiber organization	662	0.0122471	2.241	0.926	Biological Process	GO:1902903	regulation of supramolecular fiber organization	0.000539051	0.0122471	0	0	662	715
GO:0006631 fatty acid metabolic process	652	0.0123166	2.207	0.926	Biological Process	GO:0006631	fatty acid metabolic process	0.000542841	0.0123166	0	0	652	704
GO:0007169 transmembrane receptor protein tyrosine kinase signaling pathway	1313	0.0123301	4.445	0.915	Biological Process	GO:0007169	transmembrane receptor protein tyrosine kinase signaling pathway	0.000544168	0.0123301	0	0	1313	1435
GO:1902107 positive regulation of leukocyte differentiation	220	0.012423	0.745	0.952	Biological Process	GO:1902107	positive regulation of leukocyte differentiation	0.000549005	0.012423	0	0	220	231
GO:0002449 lymphocyte mediated immunity	278	0.0124408	0.941	0.946	Biological Process	GO:0002449	lymphocyte mediated immunity	0.000550528	0.0124408	0	0	278	294
GO:0009123 nucleoside monophosphate metabolic process	481	0.012494	1.629	0.932	Biological Process	GO:0009123	nucleoside monophosphate metabolic process	0.000553624	0.012494	0	0	481	516
GO:0033044 regulation of chromosome organization	778	0.0125679	2.634	0.923	Biological Process	GO:0033044	regulation of chromosome organization	0.000557645	0.0125679	0	0	778	843
GO:0061448 connective tissue development	491	0.0125681	1.662	0.932	Biological Process	GO:0061448	connective tissue development	0.000560395	0.0125681	0	0	491	527
GO:0006772 thiamine metabolic process	183	0.0125681	0.62	0.958	Biological Process	GO:0006772	thiamine metabolic process	0.000560637	0.0125681	0	0	183	191
GO:0009228 thiamine biosynthetic process	183	0.0125681	0.62	0.958	Biological Process	GO:0009228	thiamine biosynthetic process	0.000560637	0.0125681	0	0	183	191
GO:0042724 thiamine-containing compound biosynthetic process	183	0.0125681	0.62	0.958	Biological Process	GO:0042724	thiamine-containing compound biosynthetic process	0.000560637	0.0125681	0	0	183	191
GO:1902773 GTPase activator complex	60	0.0125738	0.223	1	Cellular Component	GO:1902773	GTPase activator complex	0.000783264	0.0125738	0	0	60	60
GO:0000407 phagophore assembly site	79	0.0127792	0.293	0.988	Cellular Component	GO:0000407	phagophore assembly site	0.000802092	0.0127792	0	0	79	80
GO:0007015 actin filament organization	835	0.0128003	2.827	0.922	Biological Process	GO:0007015	actin filament organization	0.000571756	0.0128003	0	0	835	906
GO:0035384 thioester biosynthetic process	170	0.0128197	0.576	0.96	Biological Process	GO:0035384	thioester biosynthetic process	0.00057414	0.0128197	0	0	170	177
GO:0071616 acyl-CoA biosynthetic process	170	0.0128197	0.576	0.96	Biological Process	GO:0071616	acyl-CoA biosynthetic process	0.00057414	0.0128197	0	0	170	177
GO:0042130 negative regulation of T cell proliferation	83	0.012899	0.281	0.988	Biological Process	GO:0042130	negative regulation of T cell proliferation	0.000578458	0.012899	0	0	83	84
GO:0008201 heparin binding	240	0.0129758	0.771	0.952	Molecular Function	GO:0008201	heparin binding	0.000271773	0.0129758	0	0	240	252
GO:0051648 vesicle localization	551	0.0129793	1.866	0.929	Biological Process	GO:0051648	vesicle localization	0.000582828	0.0129793	0	0	551	593
GO:0016614 oxidoreductase activity, acting on CH-OH group of donors	491	0.0129999	1.578	0.933	Molecular Function	GO:0016614	oxidoreductase activity, acting on CH-OH group of donors	0.000275057	0.0129999	0	0	491	526
GO:0080135 regulation of cellular response to stress	1191	0.0130496	4.032	0.916	Biological Process	GO:0080135	regulation of cellular response to stress	0.000586759	0.0130496	0	0	1191	1300
GO:0019218 regulation of steroid metabolic process	207	0.013085	0.701	0.954	Biological Process	GO:0019218	regulation of steroid metabolic process	0.00058913	0.013085	0	0	207	217
GO:0036064 ciliary basal body	246	0.0131279	0.913	0.946	Cellular Component	GO:0036064	ciliary basal body	0.000830176	0.0131279	0	0	246	260
GO:0043547 positive regulation of GTPase activity	834	0.0131824	2.824	0.922	Biological Process	GO:0043547	positive regulation of GTPase activity	0.000594667	0.0131824	0	0	834	905
GO:0042594 response to starvation	500	0.0131824	1.693	0.931	Biological Process	GO:0042594	response to starvation	0.000595076	0.0131824	0	0	500	537
GO:0060252 positive regulation of glial cell proliferation	63	0.0132114	0.213	1	Biological Process	GO:0060252	positive regulation of glial cell proliferation	0.000597955	0.0132114	0	0	63	63
GO:1904358 positive regulation of telomere maintenance via telomere lengthening	63	0.0132114	0.213	1	Biological Process	GO:1904358	positive regulation of telomere maintenance via telomere lengthening	0.000597955	0.0132114	0	0	63	63
GO:0001823 mesonephros development	182	0.0133717	0.616	0.958	Biological Process	GO:0001823	mesonephros development	0.000606002	0.0133717	0	0	182	190
GO:0048729 tissue morphogenesis	1582	0.0135126	5.356	0.912	Biological Process	GO:0048729	tissue morphogenesis	0.000613473	0.0135126	0	0	1582	1734
GO:0009790 embryo development	2784	0.0135126	9.426	0.906	Biological Process	GO:0009790	embryo development	0.00061399	0.0135126	0	0	2784	3072
GO:0019888 protein phosphatase regulator activity	164	0.0135242	0.527	0.965	Molecular Function	GO:0019888	protein phosphatase regulator activity	0.00028904	0.0135242	0	0	164	170
GO:0061135 endopeptidase regulator activity	227	0.0135512	0.73	0.954	Molecular Function	GO:0061135	endopeptidase regulator activity	0.000292514	0.0135512	0	0	227	238
GO:0002274 myeloid leukocyte activation	649	0.0136173	2.197	0.926	Biological Process	GO:0002274	myeloid leukocyte activation	0.000619557	0.0136173	0	0	649	701
GO:0034446 substrate adhesion-dependent cell spreading	169	0.0136548	0.572	0.96	Biological Process	GO:0034446	substrate adhesion-dependent cell spreading	0.000622071	0.0136548	0	0	169	176
GO:0061695 transferase complex, transferring phosphorus-containing groups	681	0.0138234	2.528	0.923	Cellular Component	GO:0061695	transferase complex, transferring phosphorus-containing groups	0.00088068	0.0138234	0	0	681	738
GO:0072175 epithelial tube formation	342	0.0138741	1.158	0.94	Biological Process	GO:0072175	epithelial tube formation	0.000632886	0.0138741	0	0	342	364
GO:0030125 clathrin vesicle coat	78	0.0139216	0.29	0.987	Cellular Component	GO:0030125	clathrin vesicle coat	0.000893506	0.0139216	0	0	78	79
GO:0019208 phosphatase regulator activity	202	0.0139292	0.649	0.957	Molecular Function	GO:0019208	phosphatase regulator activity	0.000303651	0.0139292	0	0	202	211
GO:0048706 embryonic skeletal system development	309	0.0140894	1.046	0.942	Biological Process	GO:0048706	embryonic skeletal system development	0.00064354	0.0140894	0	0	309	328
GO:0006090 pyruvate metabolic process	395	0.0140997	1.337	0.936	Biological Process	GO:0006090	pyruvate metabolic process	0.000644849	0.0140997	0	0	395	422
GO:0030119 AP-type membrane coat adaptor complex	109	0.0141373	0.405	0.973	Cellular Component	GO:0030119	AP-type membrane coat adaptor complex	0.000914743	0.0141373	0	0	109	112
GO:0099080 supramolecular complex	2127	0.0141373	7.897	0.907	Cellular Component	GO:0099080	supramolecular complex	0.000920692	0.0141373	0	0	2127	2345
GO:0042100 B cell proliferation	114	0.0141385	0.386	0.974	Biological Process	GO:0042100	B cell proliferation	0.00064746	0.0141385	0	0	114	117
GO:0006949 syncytium formation	181	0.0142825	0.613	0.958	Biological Process	GO:0006949	syncytium formation	0.000654905	0.0142825	0	0	181	189
GO:0052548 regulation of endopeptidase activity	467	0.0145814	1.581	0.932	Biological Process	GO:0052548	regulation of endopeptidase activity	0.000669473	0.0145814	0	0	467	501
GO:0071218 cellular response to misfolded protein	62	0.014616	0.21	1	Biological Process	GO:0071218	cellular response to misfolded protein	0.000672796	0.014616	0	0	62	62
GO:1903747 regulation of establishment of protein localization to mitochondrion	62	0.014616	0.21	1	Biological Process	GO:1903747	regulation of establishment of protein localization to mitochondrion	0.000672796	0.014616	0	0	62	62
GO:0030865 cortical cytoskeleton organization	155	0.0146989	0.525	0.963	Biological Process	GO:0030865	cortical cytoskeleton organization	0.000677485	0.0146989	0	0	155	161
GO:0120031 plasma membrane bounded cell projection assembly	1075	0.0149284	3.64	0.917	Biological Process	GO:0120031	plasma membrane bounded cell projection assembly	0.00068895	0.0149284	0	0	1075	1172
GO:0006479 protein methylation	456	0.0150199	1.544	0.933	Biological Process	GO:0006479	protein methylation	0.000694954	0.0150199	0	0	456	489
GO:0008213 protein alkylation	456	0.0150199	1.544	0.933	Biological Process	GO:0008213	protein alkylation	0.000694954	0.0150199	0	0	456	489
GO:0001841 neural tube formation	263	0.0150962	0.89	0.946	Biological Process	GO:0001841	neural tube formation	0.000699378	0.0150962	0	0	263	278
GO:0032045 guanyl-nucleotide exchange factor complex	58	0.0151588	0.215	1	Cellular Component	GO:0032045	guanyl-nucleotide exchange factor complex	0.000994375	0.0151588	0	0	58	58
GO:0042578 phosphoric ester hydrolase activity	1291	0.0151971	4.149	0.916	Molecular Function	GO:0042578	phosphoric ester hydrolase activity	0.000334538	0.0151971	0	0	1291	1410
GO:0050660 flavin adenine dinucleotide binding	225	0.0152587	0.723	0.953	Molecular Function	GO:0050660	flavin adenine dinucleotide binding	0.000339155	0.0152587	0	0	225	236
GO:0009100 glycoprotein metabolic process	636	0.0153519	2.153	0.926	Biological Process	GO:0009100	glycoprotein metabolic process	0.000712135	0.0153519	0	0	636	687
GO:0043368 positive T cell selection	81	0.0154255	0.274	0.988	Biological Process	GO:0043368	positive T cell selection	0.000716465	0.0154255	0	0	81	82
GO:0062014 negative regulation of small molecule metabolic process	141	0.0154621	0.477	0.966	Biological Process	GO:0062014	negative regulation of small molecule metabolic process	0.000719084	0.0154621	0	0	141	146
GO:1901800 positive regulation of proteasomal protein catabolic process	251	0.0156284	0.85	0.947	Biological Process	GO:1901800	positive regulation of proteasomal protein catabolic process	0.000727741	0.0156284	0	0	251	265
GO:0097061 dendritic spine organization	167	0.015653	0.565	0.96	Biological Process	GO:0097061	dendritic spine organization	0.000729818	0.015653	0	0	167	174
GO:1902936 phosphatidylinositol bisphosphate binding	200	0.015687	0.643	0.957	Molecular Function	GO:1902936	phosphatidylinositol bisphosphate binding	0.000354646	0.015687	0	0	200	209
GO:0005525 GTP binding	1058	0.015687	3.4	0.918	Molecular Function	GO:0005525	GTP binding	0.000355381	0.015687	0	0	1058	1152
GO:0032543 mitochondrial translation	204	0.0157152	0.691	0.953	Biological Process	GO:0032543	mitochondrial translation	0.00073412	0.0157152	0	0	204	214
GO:0038094 Fc-gamma receptor signaling pathway	127	0.0157152	0.43	0.969	Biological Process	GO:0038094	Fc-gamma receptor signaling pathway	0.000735515	0.0157152	0	0	127	131
GO:0051865 protein autoubiquitination	127	0.0157152	0.43	0.969	Biological Process	GO:0051865	protein autoubiquitination	0.000735515	0.0157152	0	0	127	131
GO:0032956 regulation of actin cytoskeleton organization	625	0.0159986	2.116	0.926	Biological Process	GO:0032956	regulation of actin cytoskeleton organization	0.000749728	0.0159986	0	0	625	675
GO:0044265 cellular macromolecule catabolic process	2242	0.0160183	7.591	0.908	Biological Process	GO:0044265	cellular macromolecule catabolic process	0.000751601	0.0160183	0	0	2242	2469
GO:0032212 positive regulation of telomere maintenance via telomerase	61	0.0160927	0.207	1	Biological Process	GO:0032212	positive regulation of telomere maintenance via telomerase	0.000757001	0.0160927	0	0	61	61
GO:0061063 positive regulation of nematode larval development	61	0.0160927	0.207	1	Biological Process	GO:0061063	positive regulation of nematode larval development	0.000757001	0.0160927	0	0	61	61
GO:0022406 membrane docking	328	0.0161925	1.111	0.94	Biological Process	GO:0022406	membrane docking	0.000763203	0.0161925	0	0	328	349
GO:0032945 negative regulation of mononuclear cell proliferation	97	0.0161925	0.328	0.98	Biological Process	GO:0032945	negative regulation of mononuclear cell proliferation	0.000765537	0.0161925	0	0	97	99
GO:0050672 negative regulation of lymphocyte proliferation	97	0.0161925	0.328	0.98	Biological Process	GO:0050672	negative regulation of lymphocyte proliferation	0.000765537	0.0161925	0	0	97	99
GO:0098534 centriole assembly	97	0.0161925	0.328	0.98	Biological Process	GO:0098534	centriole assembly	0.000765537	0.0161925	0	0	97	99
GO:0048568 embryonic organ development	1090	0.0164455	3.69	0.917	Biological Process	GO:0048568	embryonic organ development	0.000778975	0.0164455	0	0	1090	1189
GO:0016055 Wnt signaling pathway	884	0.0164455	2.993	0.92	Biological Process	GO:0016055	Wnt signaling pathway	0.00077945	0.0164455	0	0	884	961
GO:0014706 striated muscle tissue development	760	0.016485	2.573	0.922	Biological Process	GO:0014706	striated muscle tissue development	0.000782297	0.016485	0	0	760	824
GO:0014015 positive regulation of gliogenesis	140	0.0164856	0.474	0.966	Biological Process	GO:0014015	positive regulation of gliogenesis	0.000783307	0.0164856	0	0	140	145
GO:0001959 regulation of cytokine-mediated signaling pathway	215	0.0165038	0.728	0.951	Biological Process	GO:0001959	regulation of cytokine-mediated signaling pathway	0.00078515	0.0165038	0	0	215	226
GO:0043230 extracellular organelle	121	0.0165437	0.449	0.968	Cellular Component	GO:0043230	extracellular organelle	0.00110083	0.0165437	0	0	121	125
GO:0065010 extracellular membrane-bounded organelle	121	0.0165437	0.449	0.968	Cellular Component	GO:0065010	extracellular membrane-bounded organelle	0.00110083	0.0165437	0	0	121	125
GO:0009261 ribonucleotide catabolic process	80	0.0166552	0.271	0.988	Biological Process	GO:0009261	ribonucleotide catabolic process	0.000797212	0.0166552	0	0	80	81
GO:0060033 anatomical structure regression	80	0.0166552	0.271	0.988	Biological Process	GO:0060033	anatomical structure regression	0.000797212	0.0166552	0	0	80	81
GO:0070849 response to epidermal growth factor	80	0.0166552	0.271	0.988	Biological Process	GO:0070849	response to epidermal growth factor	0.000797212	0.0166552	0	0	80	81
GO:0072595 maintenance of protein localization in organelle	80	0.0166552	0.271	0.988	Biological Process	GO:0072595	maintenance of protein localization in organelle	0.000797212	0.0166552	0	0	80	81
GO:0018394 peptidyl-lysine acetylation	412	0.0166552	1.395	0.934	Biological Process	GO:0018394	peptidyl-lysine acetylation	0.0007975	0.0166552	0	0	412	441
GO:0006564 L-serine biosynthetic process	153	0.0166552	0.518	0.962	Biological Process	GO:0006564	L-serine biosynthetic process	0.000798878	0.0166552	0	0	153	159
GO:0006694 steroid biosynthetic process	338	0.0166552	1.144	0.939	Biological Process	GO:0006694	steroid biosynthetic process	0.000799269	0.0166552	0	0	338	360
GO:0010243 response to organonitrogen compound	1689	0.0169221	5.718	0.911	Biological Process	GO:0010243	response to organonitrogen compound	0.00081308	0.0169221	0	0	1689	1854
GO:0000070 mitotic sister chromatid segregation	380	0.0170975	1.287	0.936	Biological Process	GO:0000070	mitotic sister chromatid segregation	0.000824139	0.0170975	0	0	380	406
GO:0014910 regulation of smooth muscle cell migration	178	0.0170975	0.603	0.957	Biological Process	GO:0014910	regulation of smooth muscle cell migration	0.000825566	0.0170975	0	0	178	186
GO:0072163 mesonephric epithelium development	178	0.0170975	0.603	0.957	Biological Process	GO:0072163	mesonephric epithelium development	0.000825566	0.0170975	0	0	178	186
GO:0072164 mesonephric tubule development	178	0.0170975	0.603	0.957	Biological Process	GO:0072164	mesonephric tubule development	0.000825566	0.0170975	0	0	178	186
GO:1901617 organic hydroxy compound biosynthetic process	652	0.0172082	2.207	0.925	Biological Process	GO:1901617	organic hydroxy compound biosynthetic process	0.000832057	0.0172082	0	0	652	705
GO:0046939 nucleotide phosphorylation	348	0.0172082	1.178	0.938	Biological Process	GO:0046939	nucleotide phosphorylation	0.00083295	0.0172082	0	0	348	371
GO:1901988 negative regulation of cell cycle phase transition	493	0.0173222	1.669	0.93	Biological Process	GO:1901988	negative regulation of cell cycle phase transition	0.000839498	0.0173222	0	0	493	530
GO:1904019 epithelial cell apoptotic process	190	0.0173593	0.643	0.955	Biological Process	GO:1904019	epithelial cell apoptotic process	0.000844327	0.0173593	0	0	190	199
GO:0000086 G2/M transition of mitotic cell cycle	369	0.0173593	1.249	0.937	Biological Process	GO:0000086	G2/M transition of mitotic cell cycle	0.000844882	0.0173593	0	0	369	394
GO:0010613 positive regulation of cardiac muscle hypertrophy	96	0.0173593	0.325	0.98	Biological Process	GO:0010613	positive regulation of cardiac muscle hypertrophy	0.000845413	0.0173593	0	0	96	98
GO:0014742 positive regulation of muscle hypertrophy	96	0.0173593	0.325	0.98	Biological Process	GO:0014742	positive regulation of muscle hypertrophy	0.000845413	0.0173593	0	0	96	98
GO:1903715 regulation of aerobic respiration	60	0.017468	0.203	1	Biological Process	GO:1903715	regulation of aerobic respiration	0.000851742	0.017468	0	0	60	60
GO:0007520 myoblast fusion	139	0.0174742	0.471	0.965	Biological Process	GO:0007520	myoblast fusion	0.000853085	0.0174742	0	0	139	144
GO:0140101 catalytic activity, acting on a tRNA	411	0.0177207	1.321	0.936	Molecular Function	GO:0140101	catalytic activity, acting on a tRNA	0.000405239	0.0177207	0	0	411	439
GO:0046634 regulation of alpha-beta T cell activation	152	0.0177213	0.515	0.962	Biological Process	GO:0046634	regulation of alpha-beta T cell activation	0.000867226	0.0177213	0	0	152	158
GO:0046890 regulation of lipid biosynthetic process	315	0.0177213	1.066	0.94	Biological Process	GO:0046890	regulation of lipid biosynthetic process	0.000867247	0.0177213	0	0	315	335
GO:0101002 ficolin-1-rich granule	183	0.0178384	0.679	0.953	Cellular Component	GO:0101002	ficolin-1-rich granule	0.00120217	0.0178384	0	0	183	192
GO:0030136 clathrin-coated vesicle	295	0.0178384	1.095	0.939	Cellular Component	GO:0030136	clathrin-coated vesicle	0.00120382	0.0178384	0	0	295	314
GO:0006979 response to oxidative stress	824	0.0178897	2.79	0.921	Biological Process	GO:0006979	response to oxidative stress	0.000876551	0.0178897	0	0	824	895
GO:0006695 cholesterol biosynthetic process	125	0.0178968	0.423	0.969	Biological Process	GO:0006695	cholesterol biosynthetic process	0.00087902	0.0178968	0	0	125	129
GO:0044275 cellular carbohydrate catabolic process	125	0.0178968	0.423	0.969	Biological Process	GO:0044275	cellular carbohydrate catabolic process	0.00087902	0.0178968	0	0	125	129
GO:0002221 pattern recognition receptor signaling pathway	225	0.0179929	0.762	0.949	Biological Process	GO:0002221	pattern recognition receptor signaling pathway	0.000886844	0.0179929	0	0	225	237
GO:0006998 nuclear envelope organization	79	0.0179929	0.267	0.988	Biological Process	GO:0006998	nuclear envelope organization	0.000886945	0.0179929	0	0	79	80
GO:0097050 type B pancreatic cell apoptotic process	79	0.0179929	0.267	0.988	Biological Process	GO:0097050	type B pancreatic cell apoptotic process	0.000886945	0.0179929	0	0	79	80
GO:0007043 cell-cell junction assembly	248	0.0179978	0.84	0.947	Biological Process	GO:0007043	cell-cell junction assembly	0.000888255	0.0179978	0	0	248	262
GO:0045446 endothelial cell differentiation	213	0.0183088	0.721	0.951	Biological Process	GO:0045446	endothelial cell differentiation	0.00090469	0.0183088	0	0	213	224
GO:0007006 mitochondrial membrane organization	189	0.0183681	0.64	0.955	Biological Process	GO:0007006	mitochondrial membrane organization	0.000909651	0.0183681	0	0	189	198
GO:0071900 regulation of protein serine/threonine kinase activity	804	0.0183681	2.722	0.921	Biological Process	GO:0071900	regulation of protein serine/threonine kinase activity	0.000909797	0.0183681	0	0	804	873
GO:0072525 pyridine-containing compound biosynthetic process	201	0.0184133	0.681	0.953	Biological Process	GO:0072525	pyridine-containing compound biosynthetic process	0.00091313	0.0184133	0	0	201	211
GO:0000428 DNA-directed RNA polymerase complex	378	0.0184441	1.403	0.933	Cellular Component	GO:0000428	DNA-directed RNA polymerase complex	0.0012534	0.0184441	0	0	378	405
GO:0033866 nucleoside bisphosphate biosynthetic process	270	0.0184967	0.914	0.944	Biological Process	GO:0033866	nucleoside bisphosphate biosynthetic process	0.000920554	0.0184967	0	0	270	286
GO:0034030 ribonucleoside bisphosphate biosynthetic process	270	0.0184967	0.914	0.944	Biological Process	GO:0034030	ribonucleoside bisphosphate biosynthetic process	0.000920554	0.0184967	0	0	270	286
GO:0034033 purine nucleoside bisphosphate biosynthetic process	270	0.0184967	0.914	0.944	Biological Process	GO:0034033	purine nucleoside bisphosphate biosynthetic process	0.000920554	0.0184967	0	0	270	286
GO:0061326 renal tubule development	236	0.0185034	0.799	0.948	Biological Process	GO:0061326	renal tubule development	0.000921987	0.0185034	0	0	236	249
GO:0003007 heart morphogenesis	571	0.018507	1.933	0.927	Biological Process	GO:0003007	heart morphogenesis	0.000923264	0.018507	0	0	571	616
GO:0014823 response to activity	164	0.0185388	0.555	0.959	Biological Process	GO:0014823	response to activity	0.000925952	0.0185388	0	0	164	171
GO:0006909 phagocytosis	346	0.0186448	1.171	0.938	Biological Process	GO:0006909	phagocytosis	0.000933416	0.0186448	0	0	346	369
GO:0006195 purine nucleotide catabolic process	95	0.0186448	0.322	0.979	Biological Process	GO:0006195	purine nucleotide catabolic process	0.000933456	0.0186448	0	0	95	97
GO:0051489 regulation of filopodium assembly	110	0.0187891	0.372	0.973	Biological Process	GO:0051489	regulation of filopodium assembly	0.000941795	0.0187891	0	0	110	113
GO:0030031 cell projection assembly	1112	0.0188427	3.765	0.916	Biological Process	GO:0030031	cell projection assembly	0.0009456	0.0188427	0	0	1112	1214
GO:0071222 cellular response to lipopolysaccharide	247	0.0188864	0.836	0.946	Biological Process	GO:0071222	cellular response to lipopolysaccharide	0.000948912	0.0188864	0	0	247	261
GO:0002822 regulation of adaptive immune response based on somatic recombination of immune receptors built from immunoglobulin superfamily domains	224	0.0188891	0.758	0.949	Biological Process	GO:0002822	regulation of adaptive immune response based on somatic recombination of immune receptors built from immunoglobulin superfamily domains	0.000950169	0.0188891	0	0	224	236
GO:0032587 ruffle membrane	182	0.018925	0.676	0.953	Cellular Component	GO:0032587	ruffle membrane	0.00129501	0.018925	0	0	182	191
GO:0046633 alpha-beta T cell proliferation	59	0.0190066	0.2	1	Biological Process	GO:0046633	alpha-beta T cell proliferation	0.000958336	0.0190066	0	0	59	59
GO:1903671 negative regulation of sprouting angiogenesis	59	0.0190066	0.2	1	Biological Process	GO:1903671	negative regulation of sprouting angiogenesis	0.000958336	0.0190066	0	0	59	59
GO:0043001 Golgi to plasma membrane protein transport	124	0.0190301	0.42	0.969	Biological Process	GO:0043001	Golgi to plasma membrane protein transport	0.000960649	0.0190301	0	0	124	128
GO:0005764 lysosome	831	0.0191554	3.085	0.918	Cellular Component	GO:0005764	lysosome	0.00131981	0.0191554	0	0	831	905
GO:0032868 response to insulin	490	0.0191913	1.659	0.93	Biological Process	GO:0032868	response to insulin	0.000971016	0.0191913	0	0	490	527
GO:0034308 primary alcohol metabolic process	377	0.0191913	1.276	0.935	Biological Process	GO:0034308	primary alcohol metabolic process	0.000971061	0.0191913	0	0	377	403
GO:0032231 regulation of actin filament bundle assembly	200	0.0193772	0.677	0.952	Biological Process	GO:0032231	regulation of actin filament bundle assembly	0.000981617	0.0193772	0	0	200	210
GO:2000674 regulation of type B pancreatic cell apoptotic process	78	0.0194537	0.264	0.987	Biological Process	GO:2000674	regulation of type B pancreatic cell apoptotic process	0.000986647	0.0194537	0	0	78	79
GO:0002262 myeloid cell homeostasis	291	0.0194632	0.985	0.942	Biological Process	GO:0002262	myeloid cell homeostasis	0.000988285	0.0194632	0	0	291	309
GO:0006260 DNA replication	1055	0.0195557	3.572	0.917	Biological Process	GO:0006260	DNA replication	0.00099414	0.0195557	0	0	1055	1151
GO:0030666 endocytic vesicle membrane	216	0.0196726	0.802	0.947	Cellular Component	GO:0030666	endocytic vesicle membrane	0.00136982	0.0196726	0	0	216	228
GO:0030670 phagocytic vesicle membrane	90	0.0196726	0.334	0.978	Cellular Component	GO:0030670	phagocytic vesicle membrane	0.00137402	0.0196726	0	0	90	92
GO:0023057 negative regulation of signaling	2274	0.0197152	7.699	0.907	Biological Process	GO:0023057	negative regulation of signaling	0.00100342	0.0197152	0	0	2274	2506
GO:0051058 negative regulation of small GTPase mediated signal transduction	137	0.0198446	0.464	0.965	Biological Process	GO:0051058	negative regulation of small GTPase mediated signal transduction	0.00101118	0.0198446	0	0	137	142
GO:0034399 nuclear periphery	345	0.0199545	1.281	0.935	Cellular Component	GO:0034399	nuclear periphery	0.00140312	0.0199545	0	0	345	369
GO:0060485 mesenchyme development	549	0.019977	1.859	0.927	Biological Process	GO:0060485	mesenchyme development	0.00101911	0.019977	0	0	549	592
GO:0010648 negative regulation of cell communication	2273	0.0201216	7.696	0.907	Biological Process	GO:0010648	negative regulation of cell communication	0.00102769	0.0201216	0	0	2273	2505
GO:0045732 positive regulation of protein catabolic process	438	0.0201568	1.483	0.932	Biological Process	GO:0045732	positive regulation of protein catabolic process	0.00103068	0.0201568	0	0	438	470
GO:0009887 animal organ morphogenesis	2290	0.020327	7.753	0.907	Biological Process	GO:0009887	animal organ morphogenesis	0.00104059	0.020327	0	0	2290	2524
GO:0036294 cellular response to decreased oxygen levels	301	0.0203983	1.019	0.941	Biological Process	GO:0036294	cellular response to decreased oxygen levels	0.00104545	0.0203983	0	0	301	320
GO:0030036 actin cytoskeleton organization	1437	0.0205844	4.865	0.912	Biological Process	GO:0030036	actin cytoskeleton organization	0.00105621	0.0205844	0	0	1437	1575
GO:0070884 regulation of calcineurin-NFAT signaling cascade	58	0.0209659	0.196	1	Biological Process	GO:0070884	regulation of calcineurin-NFAT signaling cascade	0.00107827	0.0209659	0	0	58	58
GO:0106056 regulation of calcineurin-mediated signaling	58	0.0209659	0.196	1	Biological Process	GO:0106056	regulation of calcineurin-mediated signaling	0.00107827	0.0209659	0	0	58	58
GO:0031346 positive regulation of cell projection organization	828	0.0209717	2.803	0.92	Biological Process	GO:0031346	positive regulation of cell projection organization	0.00107981	0.0209717	0	0	828	900
GO:0005680 anaphase-promoting complex	248	0.02124	0.921	0.943	Cellular Component	GO:0005680	anaphase-promoting complex	0.00151018	0.02124	0	0	248	263
GO:0090575 RNA polymerase II transcription regulator complex	415	0.02124	1.541	0.93	Cellular Component	GO:0090575	RNA polymerase II transcription regulator complex	0.00151356	0.02124	0	0	415	446
GO:0009154 purine ribonucleotide catabolic process	77	0.0212889	0.261	0.987	Biological Process	GO:0009154	purine ribonucleotide catabolic process	0.00109741	0.0212889	0	0	77	78
GO:0006403 RNA localization	557	0.0215337	1.886	0.927	Biological Process	GO:0006403	RNA localization	0.0011113	0.0215337	0	0	557	601
GO:0099173 postsynapse organization	210	0.0216244	0.711	0.95	Biological Process	GO:0099173	postsynapse organization	0.00111727	0.0216244	0	0	210	221
GO:0055029 nuclear DNA-directed RNA polymerase complex	374	0.0216333	1.389	0.933	Cellular Component	GO:0055029	nuclear DNA-directed RNA polymerase complex	0.0015518	0.0216333	0	0	374	401
GO:0001657 ureteric bud development	174	0.0216622	0.589	0.956	Biological Process	GO:0001657	ureteric bud development	0.00112088	0.0216622	0	0	174	182
GO:0007346 regulation of mitotic cell cycle	1162	0.0216622	3.934	0.915	Biological Process	GO:0007346	regulation of mitotic cell cycle	0.00112179	0.0216622	0	0	1162	1270
GO:1902905 positive regulation of supramolecular fiber organization	332	0.0217724	1.124	0.938	Biological Process	GO:1902905	positive regulation of supramolecular fiber organization	0.00112879	0.0217724	0	0	332	354
GO:0098813 nuclear chromosome segregation	596	0.0217766	2.018	0.925	Biological Process	GO:0098813	nuclear chromosome segregation	0.0011303	0.0217766	0	0	596	644
GO:0045454 cell redox homeostasis	198	0.0217919	0.67	0.952	Biological Process	GO:0045454	cell redox homeostasis	0.00113367	0.0217919	0	0	198	208
GO:1905037 autophagosome organization	198	0.0217919	0.67	0.952	Biological Process	GO:1905037	autophagosome organization	0.00113367	0.0217919	0	0	198	208
GO:0032507 maintenance of protein location in cell	186	0.0218132	0.63	0.954	Biological Process	GO:0032507	maintenance of protein location in cell	0.00113609	0.0218132	0	0	186	195
GO:0035850 epithelial cell differentiation involved in kidney development	93	0.0218132	0.315	0.979	Biological Process	GO:0035850	epithelial cell differentiation involved in kidney development	0.00113737	0.0218132	0	0	93	95
GO:0031683 G-protein beta/gamma-subunit complex binding	183	0.0219043	0.588	0.958	Molecular Function	GO:0031683	G-protein beta/gamma-subunit complex binding	0.000505593	0.0219043	0	0	183	191
GO:0030279 negative regulation of ossification	122	0.0219155	0.413	0.968	Biological Process	GO:0030279	negative regulation of ossification	0.0011466	0.0219155	0	0	122	126
GO:1902750 negative regulation of cell cycle G2/M phase transition	122	0.0219155	0.413	0.968	Biological Process	GO:1902750	negative regulation of cell cycle G2/M phase transition	0.0011466	0.0219155	0	0	122	126
GO:1903533 regulation of protein targeting	122	0.0219155	0.413	0.968	Biological Process	GO:1903533	regulation of protein targeting	0.0011466	0.0219155	0	0	122	126
GO:0045180 basal cortex	54	0.0221948	0.2	1	Cellular Component	GO:0045180	basal cortex	0.00160255	0.0221948	0	0	54	54
GO:0006119 oxidative phosphorylation	161	0.0223597	0.545	0.958	Biological Process	GO:0006119	oxidative phosphorylation	0.0011725	0.0223597	0	0	161	168
GO:0010923 negative regulation of phosphatase activity	161	0.0223597	0.545	0.958	Biological Process	GO:0010923	negative regulation of phosphatase activity	0.0011725	0.0223597	0	0	161	168
GO:0005776 autophagosome	167	0.0224337	0.62	0.954	Cellular Component	GO:0005776	autophagosome	0.00163039	0.0224337	0	0	167	175
GO:0099568 cytoplasmic region	1036	0.0224495	3.846	0.914	Cellular Component	GO:0099568	cytoplasmic region	0.00164213	0.0224495	0	0	1036	1133
GO:0006767 water-soluble vitamin metabolic process	595	0.0224899	2.014	0.925	Biological Process	GO:0006767	water-soluble vitamin metabolic process	0.00118066	0.0224899	0	0	595	643
GO:0070925 organelle assembly	1702	0.0225349	5.762	0.91	Biological Process	GO:0070925	organelle assembly	0.00118564	0.0225349	0	0	1702	1870
GO:0009615 response to virus	425	0.0225349	1.439	0.932	Biological Process	GO:0009615	response to virus	0.0011857	0.0225349	0	0	425	456
GO:0007173 epidermal growth factor receptor signaling pathway	277	0.0225688	0.938	0.942	Biological Process	GO:0007173	epidermal growth factor receptor signaling pathway	0.00118882	0.0225688	0	0	277	294
GO:0055117 regulation of cardiac muscle contraction	135	0.0227085	0.457	0.964	Biological Process	GO:0055117	regulation of cardiac muscle contraction	0.00119752	0.0227085	0	0	135	140
GO:0051345 positive regulation of hydrolase activity	1315	0.0227173	4.452	0.913	Biological Process	GO:0051345	positive regulation of hydrolase activity	0.00119934	0.0227173	0	0	1315	1440
GO:0005637 nuclear inner membrane	88	0.0227597	0.327	0.978	Cellular Component	GO:0005637	nuclear inner membrane	0.00167556	0.0227597	0	0	88	90
GO:0050673 epithelial cell proliferation	614	0.0228763	2.079	0.925	Biological Process	GO:0050673	epithelial cell proliferation	0.00120909	0.0228763	0	0	614	664
GO:0010644 cell communication by electrical coupling	76	0.023065	0.257	0.987	Biological Process	GO:0010644	cell communication by electrical coupling	0.00122043	0.023065	0	0	76	77
GO:0016860 intramolecular oxidoreductase activity	182	0.0234785	0.585	0.958	Molecular Function	GO:0016860	intramolecular oxidoreductase activity	0.000546945	0.0234785	0	0	182	190
GO:0046685 response to arsenic-containing substance	107	0.0234983	0.362	0.973	Biological Process	GO:0046685	response to arsenic-containing substance	0.00124475	0.0234983	0	0	107	110
GO:0035914 skeletal muscle cell differentiation	121	0.0236136	0.41	0.968	Biological Process	GO:0035914	skeletal muscle cell differentiation	0.00125226	0.0236136	0	0	121	125
GO:2000378 negative regulation of reactive oxygen species metabolic process	92	0.0236411	0.311	0.979	Biological Process	GO:2000378	negative regulation of reactive oxygen species metabolic process	0.00125512	0.0236411	0	0	92	94
GO:0016591 RNA polymerase II, holoenzyme	278	0.0237484	1.032	0.939	Cellular Component	GO:0016591	RNA polymerase II, holoenzyme	0.00175956	0.0237484	0	0	278	296
GO:0001656 metanephros development	160	0.0238557	0.542	0.958	Biological Process	GO:0001656	metanephros development	0.00126793	0.0238557	0	0	160	167
GO:0006473 protein acetylation	444	0.023861	1.503	0.931	Biological Process	GO:0006473	protein acetylation	0.00127155	0.023861	0	0	444	477
GO:0009126 purine nucleoside monophosphate metabolic process	372	0.023861	1.259	0.935	Biological Process	GO:0009126	purine nucleoside monophosphate metabolic process	0.00127245	0.023861	0	0	372	398
GO:0009167 purine ribonucleoside monophosphate metabolic process	372	0.023861	1.259	0.935	Biological Process	GO:0009167	purine ribonucleoside monophosphate metabolic process	0.00127245	0.023861	0	0	372	398
GO:0016042 lipid catabolic process	454	0.0239811	1.537	0.93	Biological Process	GO:0016042	lipid catabolic process	0.00128028	0.0239811	0	0	454	488
GO:0032880 regulation of protein localization	1556	0.0240558	5.268	0.911	Biological Process	GO:0032880	regulation of protein localization	0.00128756	0.0240558	0	0	1556	1708
GO:0009233 menaquinone metabolic process	231	0.0240558	0.782	0.947	Biological Process	GO:0009233	menaquinone metabolic process	0.00128855	0.0240558	0	0	231	244
GO:0009234 menaquinone biosynthetic process	231	0.0240558	0.782	0.947	Biological Process	GO:0009234	menaquinone biosynthetic process	0.00128855	0.0240558	0	0	231	244
GO:0031435 mitogen-activated protein kinase kinase kinase binding	63	0.024121	0.202	1	Molecular Function	GO:0031435	mitogen-activated protein kinase kinase kinase binding	0.000567068	0.024121	0	0	63	63
GO:0010631 epithelial cell migration	583	0.0242349	1.974	0.925	Biological Process	GO:0010631	epithelial cell migration	0.00129958	0.0242349	0	0	583	630
GO:0006513 protein monoubiquitination	134	0.0242672	0.454	0.964	Biological Process	GO:0006513	protein monoubiquitination	0.00130276	0.0242672	0	0	134	139
GO:0006766 vitamin metabolic process	651	0.0243144	2.204	0.923	Biological Process	GO:0006766	vitamin metabolic process	0.00130736	0.0243144	0	0	651	705
GO:0090529 cell septum assembly	196	0.0243144	0.664	0.951	Biological Process	GO:0090529	cell septum assembly	0.00130817	0.0243144	0	0	196	206
GO:0016836 hydro-lyase activity	241	0.0245468	0.775	0.949	Molecular Function	GO:0016836	hydro-lyase activity	0.000582325	0.0245468	0	0	241	254
GO:0048762 mesenchymal cell differentiation	433	0.0246045	1.466	0.931	Biological Process	GO:0048762	mesenchymal cell differentiation	0.00132524	0.0246045	0	0	433	465
GO:1903561 extracellular vesicle	115	0.0250132	0.427	0.966	Cellular Component	GO:1903561	extracellular vesicle	0.00187462	0.0250132	0	0	115	119
GO:0005643 nuclear pore	153	0.0250132	0.568	0.956	Cellular Component	GO:0005643	nuclear pore	0.00188868	0.0250132	0	0	153	160
GO:0099503 secretory vesicle	1077	0.0250132	3.999	0.913	Cellular Component	GO:0099503	secretory vesicle	0.00188868	0.0250132	0	0	1077	1179
GO:0031503 protein-containing complex localization	523	0.025036	1.771	0.927	Biological Process	GO:0031503	protein-containing complex localization	0.00134997	0.025036	0	0	523	564
GO:0008175 tRNA methyltransferase activity	114	0.025036	0.366	0.974	Molecular Function	GO:0008175	tRNA methyltransferase activity	0.000599281	0.025036	0	0	114	117
GO:0000122 negative regulation of transcription by RNA polymerase II	1590	0.0250692	5.383	0.911	Biological Process	GO:0000122	negative regulation of transcription by RNA polymerase II	0.00135324	0.0250692	0	0	1590	1746
GO:0018198 peptidyl-cysteine modification	56	0.0251844	0.19	1	Biological Process	GO:0018198	peptidyl-cysteine modification	0.00136502	0.0251844	0	0	56	56
GO:0046640 regulation of alpha-beta T cell proliferation	56	0.0251844	0.19	1	Biological Process	GO:0046640	regulation of alpha-beta T cell proliferation	0.00136502	0.0251844	0	0	56	56
GO:0007004 telomere maintenance via telomerase	106	0.0251844	0.359	0.972	Biological Process	GO:0007004	telomere maintenance via telomerase	0.00136544	0.0251844	0	0	106	109
GO:0017158 regulation of calcium ion-dependent exocytosis	106	0.0251844	0.359	0.972	Biological Process	GO:0017158	regulation of calcium ion-dependent exocytosis	0.00136544	0.0251844	0	0	106	109
GO:0032154 cleavage furrow	101	0.0253662	0.375	0.971	Cellular Component	GO:0032154	cleavage furrow	0.00193406	0.0253662	0	0	101	104
GO:0005769 early endosome	557	0.0253662	2.068	0.924	Cellular Component	GO:0005769	early endosome	0.00193927	0.0253662	0	0	557	603
GO:0009069 serine family amino acid metabolic process	307	0.0255872	1.039	0.939	Biological Process	GO:0009069	serine family amino acid metabolic process	0.0013888	0.0255872	0	0	307	327
GO:0005758 mitochondrial intermembrane space	140	0.0259197	0.52	0.959	Cellular Component	GO:0005758	mitochondrial intermembrane space	0.00199382	0.0259197	0	0	140	146
GO:0050864 regulation of B cell activation	183	0.0260199	0.62	0.953	Biological Process	GO:0050864	regulation of B cell activation	0.00141614	0.0260199	0	0	183	192
GO:0051492 regulation of stress fiber assembly	183	0.0260199	0.62	0.953	Biological Process	GO:0051492	regulation of stress fiber assembly	0.00141614	0.0260199	0	0	183	192
GO:0090175 regulation of establishment of planar polarity	133	0.0260199	0.45	0.964	Biological Process	GO:0090175	regulation of establishment of planar polarity	0.00141691	0.0260199	0	0	133	138
GO:0050839 cell adhesion molecule binding	403	0.0261083	1.295	0.935	Molecular Function	GO:0050839	cell adhesion molecule binding	0.000630528	0.0261083	0	0	403	431
GO:0003950 NAD+ ADP-ribosyltransferase activity	62	0.0262097	0.199	1	Molecular Function	GO:0003950	NAD+ ADP-ribosyltransferase activity	0.000638577	0.0262097	0	0	62	62
GO:0004869 cysteine-type endopeptidase inhibitor activity	98	0.0262885	0.315	0.98	Molecular Function	GO:0004869	cysteine-type endopeptidase inhibitor activity	0.000646116	0.0262885	0	0	98	100
GO:0000242 pericentriolar material	70	0.0272344	0.26	0.986	Cellular Component	GO:0000242	pericentriolar material	0.0021078	0.0272344	0	0	70	71
GO:0006475 internal protein amino acid acetylation	400	0.0273513	1.354	0.932	Biological Process	GO:0006475	internal protein amino acid acetylation	0.00149157	0.0273513	0	0	400	429
GO:1903670 regulation of sprouting angiogenesis	119	0.0273513	0.403	0.967	Biological Process	GO:1903670	regulation of sprouting angiogenesis	0.00149266	0.0273513	0	0	119	123
GO:0051984 positive regulation of chromosome segregation	105	0.0273995	0.355	0.972	Biological Process	GO:0051984	positive regulation of chromosome segregation	0.0014975	0.0273995	0	0	105	108
GO:0009124 nucleoside monophosphate biosynthetic process	240	0.0273995	0.813	0.945	Biological Process	GO:0009124	nucleoside monophosphate biosynthetic process	0.00149854	0.0273995	0	0	240	254
GO:0061458 reproductive system development	950	0.0275312	3.216	0.917	Biological Process	GO:0061458	reproductive system development	0.00150737	0.0275312	0	0	950	1036
GO:1901605 alpha-amino acid metabolic process	1116	0.0275785	3.778	0.915	Biological Process	GO:1901605	alpha-amino acid metabolic process	0.0015116	0.0275785	0	0	1116	1220
GO:0031902 late endosome membrane	198	0.0276207	0.735	0.947	Cellular Component	GO:0031902	late endosome membrane	0.00216378	0.0276207	0	0	198	209
GO:0045335 phagocytic vesicle	198	0.0276207	0.735	0.947	Cellular Component	GO:0045335	phagocytic vesicle	0.00216378	0.0276207	0	0	198	209
GO:0006073 cellular glucan metabolic process	182	0.0276645	0.616	0.953	Biological Process	GO:0006073	cellular glucan metabolic process	0.00152339	0.0276645	0	0	182	191
GO:0044042 glucan metabolic process	182	0.0276645	0.616	0.953	Biological Process	GO:0044042	glucan metabolic process	0.00152339	0.0276645	0	0	182	191
GO:0060993 kidney morphogenesis	182	0.0276645	0.616	0.953	Biological Process	GO:0060993	kidney morphogenesis	0.00152339	0.0276645	0	0	182	191
GO:0072657 protein localization to membrane	1079	0.0276645	3.653	0.915	Biological Process	GO:0072657	protein localization to membrane	0.00152555	0.0276645	0	0	1079	1179
GO:0060548 negative regulation of cell death	1648	0.0276645	5.58	0.91	Biological Process	GO:0060548	negative regulation of cell death	0.00152706	0.0276645	0	0	1648	1811
GO:0060251 regulation of glial cell proliferation	90	0.0276645	0.305	0.978	Biological Process	GO:0060251	regulation of glial cell proliferation	0.00152754	0.0276645	0	0	90	92
GO:0140056 organelle localization by membrane tethering	316	0.0276645	1.07	0.938	Biological Process	GO:0140056	organelle localization by membrane tethering	0.00153074	0.0276645	0	0	316	337
GO:0033077 T cell differentiation in thymus	145	0.0276645	0.491	0.96	Biological Process	GO:0033077	T cell differentiation in thymus	0.00153107	0.0276645	0	0	145	151
GO:0032273 positive regulation of protein polymerization	217	0.0276645	0.735	0.948	Biological Process	GO:0032273	positive regulation of protein polymerization	0.00153108	0.0276645	0	0	217	229
GO:0048598 embryonic morphogenesis	1460	0.0277209	4.943	0.911	Biological Process	GO:0048598	embryonic morphogenesis	0.00153585	0.0277209	0	0	1460	1602
GO:0098876 vesicle-mediated transport to the plasma membrane	305	0.0281186	1.033	0.938	Biological Process	GO:0098876	vesicle-mediated transport to the plasma membrane	0.00155955	0.0281186	0	0	305	325
GO:0043603 cellular amide metabolic process	2741	0.0284542	9.28	0.905	Biological Process	GO:0043603	cellular amide metabolic process	0.00157985	0.0284542	0	0	2741	3029
GO:0006270 DNA replication initiation	250	0.0290298	0.846	0.943	Biological Process	GO:0006270	DNA replication initiation	0.00161353	0.0290298	0	0	250	265
GO:0006626 protein targeting to mitochondrion	118	0.0292471	0.4	0.967	Biological Process	GO:0006626	protein targeting to mitochondrion	0.00162908	0.0292471	0	0	118	122
GO:0097006 regulation of plasma lipoprotein particle levels	118	0.0292471	0.4	0.967	Biological Process	GO:0097006	regulation of plasma lipoprotein particle levels	0.00162908	0.0292471	0	0	118	122
GO:0035305 negative regulation of dephosphorylation	169	0.0292841	0.572	0.955	Biological Process	GO:0035305	negative regulation of dephosphorylation	0.00163461	0.0292841	0	0	169	177
GO:1904035 regulation of epithelial cell apoptotic process	169	0.0292841	0.572	0.955	Biological Process	GO:1904035	regulation of epithelial cell apoptotic process	0.00163461	0.0292841	0	0	169	177
GO:2000142 regulation of DNA-templated transcription, initiation	104	0.0293846	0.352	0.972	Biological Process	GO:2000142	regulation of DNA-templated transcription, initiation	0.00164197	0.0293846	0	0	104	107
GO:0016788 hydrolase activity, acting on ester bonds	2636	0.0293945	8.472	0.906	Molecular Function	GO:0016788	hydrolase activity, acting on ester bonds	0.000728738	0.0293945	0	0	2636	2910
GO:2001252 positive regulation of chromosome organization	398	0.0295354	1.348	0.932	Biological Process	GO:2001252	positive regulation of chromosome organization	0.00165215	0.0295354	0	0	398	427
GO:0071011 precatalytic spliceosome	69	0.029753	0.256	0.986	Cellular Component	GO:0071011	precatalytic spliceosome	0.00234486	0.029753	0	0	69	70
GO:0060997 dendritic spine morphogenesis	131	0.0298874	0.444	0.963	Biological Process	GO:0060997	dendritic spine morphogenesis	0.00167493	0.0298874	0	0	131	136
GO:0032232 negative regulation of actin filament bundle assembly	73	0.0298874	0.247	0.986	Biological Process	GO:0032232	negative regulation of actin filament bundle assembly	0.00167716	0.0298874	0	0	73	74
GO:2000675 negative regulation of type B pancreatic cell apoptotic process	73	0.0298874	0.247	0.986	Biological Process	GO:2000675	negative regulation of type B pancreatic cell apoptotic process	0.00167716	0.0298874	0	0	73	74
GO:0032206 positive regulation of telomere maintenance	89	0.0299581	0.301	0.978	Biological Process	GO:0032206	positive regulation of telomere maintenance	0.00168468	0.0299581	0	0	89	91
GO:0090314 positive regulation of protein targeting to membrane	89	0.0299581	0.301	0.978	Biological Process	GO:0090314	positive regulation of protein targeting to membrane	0.00168468	0.0299581	0	0	89	91
GO:0071453 cellular response to oxygen levels	314	0.0304563	1.063	0.937	Biological Process	GO:0071453	cellular response to oxygen levels	0.00171486	0.0304563	0	0	314	335
GO:0061136 regulation of proteasomal protein catabolic process	356	0.0304563	1.205	0.934	Biological Process	GO:0061136	regulation of proteasomal protein catabolic process	0.00171631	0.0304563	0	0	356	381
GO:0008135 translation factor activity, RNA binding	271	0.0304617	0.871	0.944	Molecular Function	GO:0008135	translation factor activity, RNA binding	0.000761704	0.0304617	0	0	271	287
GO:0071763 nuclear membrane organization	54	0.0305993	0.183	1	Biological Process	GO:0071763	nuclear membrane organization	0.00172799	0.0305993	0	0	54	54
GO:2000300 regulation of synaptic vesicle exocytosis	54	0.0305993	0.183	1	Biological Process	GO:2000300	regulation of synaptic vesicle exocytosis	0.00172799	0.0305993	0	0	54	54
GO:0045621 positive regulation of lymphocyte differentiation	156	0.0306013	0.528	0.957	Biological Process	GO:0045621	positive regulation of lymphocyte differentiation	0.00172992	0.0306013	0	0	156	163
GO:0060491 regulation of cell projection assembly	366	0.0309389	1.239	0.934	Biological Process	GO:0060491	regulation of cell projection assembly	0.00175085	0.0309389	0	0	366	392
GO:0030968 endoplasmic reticulum unfolded protein response	180	0.0310979	0.609	0.952	Biological Process	GO:0030968	endoplasmic reticulum unfolded protein response	0.00176169	0.0310979	0	0	180	189
GO:0048608 reproductive structure development	936	0.0312428	3.169	0.917	Biological Process	GO:0048608	reproductive structure development	0.00177175	0.0312428	0	0	936	1021
GO:0007517 muscle organ development	805	0.0314741	2.725	0.919	Biological Process	GO:0007517	muscle organ development	0.00178673	0.0314741	0	0	805	876
GO:0043325 phosphatidylinositol-3,4-bisphosphate binding	60	0.0318838	0.193	1	Molecular Function	GO:0043325	phosphatidylinositol-3,4-bisphosphate binding	0.000809776	0.0318838	0	0	60	60
GO:0004866 endopeptidase inhibitor activity	213	0.0318838	0.685	0.951	Molecular Function	GO:0004866	endopeptidase inhibitor activity	0.000810894	0.0318838	0	0	213	224
GO:0071901 negative regulation of protein serine/threonine kinase activity	203	0.0319347	0.687	0.949	Biological Process	GO:0071901	negative regulation of protein serine/threonine kinase activity	0.00181477	0.0319347	0	0	203	214
GO:0010256 endomembrane system organization	963	0.0319987	3.26	0.916	Biological Process	GO:0010256	endomembrane system organization	0.00182031	0.0319987	0	0	963	1051
GO:0030335 positive regulation of cell migration	776	0.032243	2.627	0.919	Biological Process	GO:0030335	positive regulation of cell migration	0.00183612	0.032243	0	0	776	844
GO:0042178 xenobiotic catabolic process	88	0.0325643	0.298	0.978	Biological Process	GO:0042178	xenobiotic catabolic process	0.00185759	0.0325643	0	0	88	90
GO:0007029 endoplasmic reticulum organization	191	0.0325643	0.647	0.95	Biological Process	GO:0007029	endoplasmic reticulum organization	0.001864	0.0325643	0	0	191	201
GO:0097581 lamellipodium organization	191	0.0325643	0.647	0.95	Biological Process	GO:0097581	lamellipodium organization	0.001864	0.0325643	0	0	191	201
GO:0001910 regulation of leukocyte mediated cytotoxicity	72	0.0325643	0.244	0.986	Biological Process	GO:0001910	regulation of leukocyte mediated cytotoxicity	0.00186408	0.0325643	0	0	72	73
GO:0086012 membrane depolarization during cardiac muscle cell action potential	72	0.0325643	0.244	0.986	Biological Process	GO:0086012	membrane depolarization during cardiac muscle cell action potential	0.00186408	0.0325643	0	0	72	73
GO:0008154 actin polymerization or depolymerization	426	0.0326318	1.442	0.93	Biological Process	GO:0008154	actin polymerization or depolymerization	0.00187284	0.0326318	0	0	426	458
GO:1902749 regulation of cell cycle G2/M phase transition	323	0.0326318	1.094	0.936	Biological Process	GO:1902749	regulation of cell cycle G2/M phase transition	0.00187302	0.0326318	0	0	323	345
GO:1901701 cellular response to oxygen-containing compound	1888	0.0326318	6.392	0.908	Biological Process	GO:1901701	cellular response to oxygen-containing compound	0.00187374	0.0326318	0	0	1888	2079
GO:0016051 carbohydrate biosynthetic process	486	0.0327088	1.645	0.927	Biological Process	GO:0016051	carbohydrate biosynthetic process	0.0018801	0.0327088	0	0	486	524
GO:0006302 double-strand break repair	456	0.0328157	1.544	0.929	Biological Process	GO:0006302	double-strand break repair	0.0018882	0.0328157	0	0	456	491
GO:0001883 purine nucleoside binding	469	0.0328538	1.507	0.931	Molecular Function	GO:0001883	purine nucleoside binding	0.000851982	0.0328538	0	0	469	504
GO:0001882 nucleoside binding	479	0.0328538	1.539	0.93	Molecular Function	GO:0001882	nucleoside binding	0.000855591	0.0328538	0	0	479	515
GO:0005539 glycosaminoglycan binding	345	0.0328538	1.109	0.938	Molecular Function	GO:0005539	glycosaminoglycan binding	0.000856629	0.0328538	0	0	345	368
GO:1901698 response to nitrogen compound	1825	0.033418	6.179	0.908	Biological Process	GO:1901698	response to nitrogen compound	0.00193424	0.033418	0	0	1825	2009
GO:0072527 pyrimidine-containing compound metabolic process	405	0.033418	1.371	0.931	Biological Process	GO:0072527	pyrimidine-containing compound metabolic process	0.00194169	0.033418	0	0	405	435
GO:0019344 cysteine biosynthetic process	53	0.033418	0.179	1	Biological Process	GO:0019344	cysteine biosynthetic process	0.00194421	0.033418	0	0	53	53
GO:0031294 lymphocyte costimulation	53	0.033418	0.179	1	Biological Process	GO:0031294	lymphocyte costimulation	0.00194421	0.033418	0	0	53	53
GO:0033103 protein secretion by the type VI secretion system	53	0.033418	0.179	1	Biological Process	GO:0033103	protein secretion by the type VI secretion system	0.00194421	0.033418	0	0	53	53
GO:0035791 platelet-derived growth factor receptor-beta signaling pathway	53	0.033418	0.179	1	Biological Process	GO:0035791	platelet-derived growth factor receptor-beta signaling pathway	0.00194421	0.033418	0	0	53	53
GO:0035994 response to muscle stretch	53	0.033418	0.179	1	Biological Process	GO:0035994	response to muscle stretch	0.00194421	0.033418	0	0	53	53
GO:1901201 regulation of extracellular matrix assembly	53	0.033418	0.179	1	Biological Process	GO:1901201	regulation of extracellular matrix assembly	0.00194421	0.033418	0	0	53	53
GO:1905517 macrophage migration	53	0.033418	0.179	1	Biological Process	GO:1905517	macrophage migration	0.00194421	0.033418	0	0	53	53
GO:0048704 embryonic skeletal system morphogenesis	258	0.033418	0.874	0.942	Biological Process	GO:0048704	embryonic skeletal system morphogenesis	0.00194645	0.033418	0	0	258	274
GO:0072088 nephron epithelium morphogenesis	142	0.033418	0.481	0.959	Biological Process	GO:0072088	nephron epithelium morphogenesis	0.00194664	0.033418	0	0	142	148
GO:1902305 regulation of sodium ion transmembrane transport	142	0.033418	0.481	0.959	Biological Process	GO:1902305	regulation of sodium ion transmembrane transport	0.00194664	0.033418	0	0	142	148
GO:0070062 extracellular exosome	111	0.0335538	0.412	0.965	Cellular Component	GO:0070062	extracellular exosome	0.00266023	0.0335538	0	0	111	115
GO:0014009 glial cell proliferation	102	0.0338311	0.345	0.971	Biological Process	GO:0014009	glial cell proliferation	0.00197271	0.0338311	0	0	102	105
GO:0030174 regulation of DNA-dependent DNA replication initiation	129	0.0338882	0.437	0.963	Biological Process	GO:0030174	regulation of DNA-dependent DNA replication initiation	0.00197805	0.0338882	0	0	129	134
GO:0044089 positive regulation of cellular component biogenesis	988	0.0340927	3.345	0.916	Biological Process	GO:0044089	positive regulation of cellular component biogenesis	0.00199201	0.0340927	0	0	988	1079
GO:0006084 acetyl-CoA metabolic process	190	0.0341855	0.643	0.95	Biological Process	GO:0006084	acetyl-CoA metabolic process	0.00199946	0.0341855	0	0	190	200
GO:0006112 energy reserve metabolic process	213	0.0341886	0.721	0.947	Biological Process	GO:0006112	energy reserve metabolic process	0.00200167	0.0341886	0	0	213	225
GO:0031526 brush border membrane	83	0.0343709	0.308	0.976	Cellular Component	GO:0031526	brush border membrane	0.00274124	0.0343709	0	0	83	85
GO:0005085 guanyl-nucleotide exchange factor activity	892	0.0348445	2.867	0.919	Molecular Function	GO:0005085	guanyl-nucleotide exchange factor activity	0.000918317	0.0348445	0	0	892	971
GO:0061134 peptidase regulator activity	290	0.0348445	0.932	0.942	Molecular Function	GO:0061134	peptidase regulator activity	0.000923429	0.0348445	0	0	290	308
GO:0120032 regulation of plasma membrane bounded cell projection assembly	363	0.0349665	1.229	0.933	Biological Process	GO:0120032	regulation of plasma membrane bounded cell projection assembly	0.00204929	0.0349665	0	0	363	389
GO:0048268 clathrin coat assembly	71	0.0352385	0.24	0.986	Biological Process	GO:0048268	clathrin coat assembly	0.0020715	0.0352385	0	0	71	72
GO:0071711 basement membrane organization	71	0.0352385	0.24	0.986	Biological Process	GO:0071711	basement membrane organization	0.0020715	0.0352385	0	0	71	72
GO:1902307 positive regulation of sodium ion transmembrane transport	71	0.0352385	0.24	0.986	Biological Process	GO:1902307	positive regulation of sodium ion transmembrane transport	0.0020715	0.0352385	0	0	71	72
GO:2001234 negative regulation of apoptotic signaling pathway	373	0.0353493	1.263	0.932	Biological Process	GO:2001234	negative regulation of apoptotic signaling pathway	0.00208011	0.0353493	0	0	373	400
GO:0003723 RNA binding	2503	0.0358261	8.044	0.906	Molecular Function	GO:0003723	RNA binding	0.000957098	0.0358261	0	0	2503	2763
GO:0051656 establishment of organelle localization	940	0.0359122	3.183	0.916	Biological Process	GO:0051656	establishment of organelle localization	0.00211749	0.0359122	0	0	940	1026
GO:1902532 negative regulation of intracellular signal transduction	940	0.0359122	3.183	0.916	Biological Process	GO:1902532	negative regulation of intracellular signal transduction	0.00211749	0.0359122	0	0	940	1026
GO:0000322 storage vacuole	110	0.0361678	0.408	0.965	Cellular Component	GO:0000322	storage vacuole	0.00290162	0.0361678	0	0	110	114
GO:0007599 hemostasis	493	0.0363634	1.669	0.927	Biological Process	GO:0007599	hemostasis	0.00214626	0.0363634	0	0	493	532
GO:0030433 ubiquitin-dependent ERAD pathway	128	0.0363702	0.433	0.962	Biological Process	GO:0030433	ubiquitin-dependent ERAD pathway	0.00214881	0.0363702	0	0	128	133
GO:0061028 establishment of endothelial barrier	101	0.0365488	0.342	0.971	Biological Process	GO:0061028	establishment of endothelial barrier	0.00216153	0.0365488	0	0	101	104
GO:0034504 protein localization to nucleus	629	0.0366098	2.13	0.922	Biological Process	GO:0034504	protein localization to nucleus	0.00216732	0.0366098	0	0	629	682
GO:0090130 tissue migration	600	0.0367489	2.031	0.923	Biological Process	GO:0090130	tissue migration	0.00217773	0.0367489	0	0	600	650
GO:0031295 T cell costimulation	52	0.0368026	0.176	1	Biological Process	GO:0031295	T cell costimulation	0.00218746	0.0368026	0	0	52	52
GO:0045066 regulatory T cell differentiation	52	0.0368026	0.176	1	Biological Process	GO:0045066	regulatory T cell differentiation	0.00218746	0.0368026	0	0	52	52
GO:0050855 regulation of B cell receptor signaling pathway	52	0.0368026	0.176	1	Biological Process	GO:0050855	regulation of B cell receptor signaling pathway	0.00218746	0.0368026	0	0	52	52
GO:0032434 regulation of proteasomal ubiquitin-dependent protein catabolic process	299	0.0369575	1.012	0.937	Biological Process	GO:0032434	regulation of proteasomal ubiquitin-dependent protein catabolic process	0.00219886	0.0369575	0	0	299	319
GO:0030217 T cell differentiation	382	0.0372049	1.293	0.932	Biological Process	GO:0030217	T cell differentiation	0.00221579	0.0372049	0	0	382	410
GO:0034620 cellular response to unfolded protein	200	0.0373181	0.677	0.948	Biological Process	GO:0034620	cellular response to unfolded protein	0.00222683	0.0373181	0	0	200	211
GO:0034329 cell junction assembly	855	0.0373181	2.895	0.917	Biological Process	GO:0034329	cell junction assembly	0.00222696	0.0373181	0	0	855	932
GO:0030414 peptidase inhibitor activity	233	0.0373863	0.749	0.947	Molecular Function	GO:0030414	peptidase inhibitor activity	0.00100677	0.0373863	0	0	233	246
GO:0198738 cell-cell signaling by wnt	892	0.037528	3.02	0.917	Biological Process	GO:0198738	cell-cell signaling by wnt	0.00224171	0.037528	0	0	892	973
GO:0009067 aspartate family amino acid biosynthetic process	288	0.0375422	0.975	0.938	Biological Process	GO:0009067	aspartate family amino acid biosynthetic process	0.00224478	0.0375422	0	0	288	307
GO:0001650 fibrillar center	193	0.0376161	0.717	0.946	Cellular Component	GO:0001650	fibrillar center	0.00304318	0.0376161	0	0	193	204
GO:0035578 azurophil granule lumen	96	0.0376161	0.356	0.97	Cellular Component	GO:0035578	azurophil granule lumen	0.00306462	0.0376161	0	0	96	99
GO:0005775 vacuolar lumen	204	0.0376161	0.757	0.944	Cellular Component	GO:0005775	vacuolar lumen	0.00307106	0.0376161	0	0	204	216
GO:0030101 natural killer cell activation	86	0.0377103	0.291	0.977	Biological Process	GO:0030101	natural killer cell activation	0.00225707	0.0377103	0	0	86	88
GO:0006165 nucleoside diphosphate phosphorylation	330	0.0378292	1.117	0.935	Biological Process	GO:0006165	nucleoside diphosphate phosphorylation	0.00226643	0.0378292	0	0	330	353
GO:1902275 regulation of chromatin organization	422	0.0378938	1.429	0.93	Biological Process	GO:1902275	regulation of chromatin organization	0.00227473	0.0378938	0	0	422	454
GO:0006778 porphyrin-containing compound metabolic process	462	0.0378938	1.564	0.928	Biological Process	GO:0006778	porphyrin-containing compound metabolic process	0.00227479	0.0378938	0	0	462	498
GO:0006085 acetyl-CoA biosynthetic process	140	0.0379362	0.474	0.959	Biological Process	GO:0006085	acetyl-CoA biosynthetic process	0.00228185	0.0379362	0	0	140	146
GO:0048806 genitalia development	140	0.0379362	0.474	0.959	Biological Process	GO:0048806	genitalia development	0.00228185	0.0379362	0	0	140	146
GO:0031570 DNA integrity checkpoint signaling	277	0.0379362	0.938	0.939	Biological Process	GO:0031570	DNA integrity checkpoint signaling	0.00228409	0.0379362	0	0	277	295
GO:1901700 response to oxygen-containing compound	2680	0.0381145	9.074	0.904	Biological Process	GO:1901700	response to oxygen-containing compound	0.00229709	0.0381145	0	0	2680	2963
GO:0051497 negative regulation of stress fiber assembly	70	0.0381525	0.237	0.986	Biological Process	GO:0051497	negative regulation of stress fiber assembly	0.00230164	0.0381525	0	0	70	71
GO:0009792 embryo development ending in birth or egg hatching	1712	0.0381956	5.796	0.909	Biological Process	GO:0009792	embryo development ending in birth or egg hatching	0.00230651	0.0381956	0	0	1712	1884
GO:0006354 DNA-templated transcription, elongation	266	0.0383041	0.901	0.94	Biological Process	GO:0006354	DNA-templated transcription, elongation	0.00231533	0.0383041	0	0	266	283
GO:0045667 regulation of osteoblast differentiation	222	0.0384038	0.752	0.945	Biological Process	GO:0045667	regulation of osteoblast differentiation	0.00232363	0.0384038	0	0	222	235
GO:0098796 membrane protein complex	2358	0.038436	8.755	0.904	Cellular Component	GO:0098796	membrane protein complex	0.00315614	0.038436	0	0	2358	2609
GO:0071219 cellular response to molecule of bacterial origin	255	0.0385846	0.863	0.941	Biological Process	GO:0071219	cellular response to molecule of bacterial origin	0.00233687	0.0385846	0	0	255	271
GO:0060606 tube closure	233	0.0386511	0.789	0.943	Biological Process	GO:0060606	tube closure	0.00234318	0.0386511	0	0	233	247
GO:0018393 internal peptidyl-lysine acetylation	391	0.038751	1.324	0.931	Biological Process	GO:0018393	internal peptidyl-lysine acetylation	0.00235154	0.038751	0	0	391	420
GO:0060325 face morphogenesis	100	0.0389819	0.339	0.971	Biological Process	GO:0060325	face morphogenesis	0.00236786	0.0389819	0	0	100	103
GO:0051348 negative regulation of transferase activity	471	0.0390404	1.595	0.927	Biological Process	GO:0051348	negative regulation of transferase activity	0.00237373	0.0390404	0	0	471	508
GO:0071782 endoplasmic reticulum tubular network	66	0.0390501	0.245	0.985	Cellular Component	GO:0071782	endoplasmic reticulum tubular network	0.003225	0.0390501	0	0	66	67
GO:0019954 asexual reproduction	617	0.0392272	2.089	0.922	Biological Process	GO:0019954	asexual reproduction	0.00238742	0.0392272	0	0	617	669
GO:0003700 DNA-binding transcription factor activity	2800	0.0393335	8.999	0.905	Molecular Function	GO:0003700	DNA-binding transcription factor activity	0.00106761	0.0393335	0	0	2800	3095
GO:0090132 epithelium migration	588	0.039382	1.991	0.923	Biological Process	GO:0090132	epithelium migration	0.00239918	0.039382	0	0	588	637
GO:0032550 purine ribonucleoside binding	464	0.0399094	1.491	0.93	Molecular Function	GO:0032550	purine ribonucleoside binding	0.00109177	0.0399094	0	0	464	499
GO:0099572 postsynaptic specialization	620	0.0399938	2.302	0.92	Cellular Component	GO:0099572	postsynaptic specialization	0.00332181	0.0399938	0	0	620	674
GO:0050767 regulation of neurogenesis	1736	0.0402816	5.878	0.908	Biological Process	GO:0050767	regulation of neurogenesis	0.00245643	0.0402816	0	0	1736	1911
GO:1901203 positive regulation of extracellular matrix assembly	51	0.0402816	0.173	1	Biological Process	GO:1901203	positive regulation of extracellular matrix assembly	0.00246115	0.0402816	0	0	51	51
GO:2000772 regulation of cellular senescence	51	0.0402816	0.173	1	Biological Process	GO:2000772	regulation of cellular senescence	0.00246115	0.0402816	0	0	51	51
GO:0044843 cell cycle G1/S phase transition	390	0.0404137	1.32	0.931	Biological Process	GO:0044843	cell cycle G1/S phase transition	0.00247162	0.0404137	0	0	390	419
GO:0031341 regulation of cell killing	85	0.0406282	0.288	0.977	Biological Process	GO:0031341	regulation of cell killing	0.00248715	0.0406282	0	0	85	87
GO:0010810 regulation of cell-substrate adhesion	420	0.0408751	1.422	0.929	Biological Process	GO:0010810	regulation of cell-substrate adhesion	0.00250468	0.0408751	0	0	420	452
GO:0019674 NAD metabolic process	113	0.0409807	0.383	0.966	Biological Process	GO:0019674	NAD metabolic process	0.00251358	0.0409807	0	0	113	117
GO:0000003 reproduction	3794	0.0411285	12.845	0.902	Biological Process	GO:0000003	reproduction	0.00252509	0.0411285	0	0	3794	4208
GO:0004674 protein serine/threonine kinase activity	1135	0.0412618	3.648	0.915	Molecular Function	GO:0004674	protein serine/threonine kinase activity	0.00113759	0.0412618	0	0	1135	1241
GO:0001782 B cell homeostasis	69	0.0414868	0.234	0.986	Biological Process	GO:0001782	B cell homeostasis	0.00255693	0.0414868	0	0	69	70
GO:0070296 sarcoplasmic reticulum calcium ion transport	69	0.0414868	0.234	0.986	Biological Process	GO:0070296	sarcoplasmic reticulum calcium ion transport	0.00255693	0.0414868	0	0	69	70
GO:0071364 cellular response to epidermal growth factor stimulus	69	0.0414868	0.234	0.986	Biological Process	GO:0071364	cellular response to epidermal growth factor stimulus	0.00255693	0.0414868	0	0	69	70
GO:1903514 release of sequestered calcium ion into cytosol by endoplasmic reticulum	69	0.0414868	0.234	0.986	Biological Process	GO:1903514	release of sequestered calcium ion into cytosol by endoplasmic reticulum	0.00255693	0.0414868	0	0	69	70
GO:0032153 cell division site	133	0.041692	0.494	0.957	Cellular Component	GO:0032153	cell division site	0.00348253	0.041692	0	0	133	139
GO:0043009 chordate embryonic development	1459	0.0419145	4.94	0.91	Biological Process	GO:0043009	chordate embryonic development	0.00258578	0.0419145	0	0	1459	1603
GO:0030888 regulation of B cell proliferation	99	0.0419953	0.335	0.971	Biological Process	GO:0030888	regulation of B cell proliferation	0.00259326	0.0419953	0	0	99	102
GO:0007548 sex differentiation	624	0.0428408	2.113	0.922	Biological Process	GO:0007548	sex differentiation	0.00264801	0.0428408	0	0	624	677
GO:0005762 mitochondrial large ribosomal subunit	80	0.0434811	0.297	0.976	Cellular Component	GO:0005762	mitochondrial large ribosomal subunit	0.00367301	0.0434811	0	0	80	82
GO:0034451 centriolar satellite	80	0.0434811	0.297	0.976	Cellular Component	GO:0034451	centriolar satellite	0.00367301	0.0434811	0	0	80	82
GO:0014069 postsynaptic density	617	0.0439806	2.291	0.92	Cellular Component	GO:0014069	postsynaptic density	0.00373597	0.0439806	0	0	617	671
GO:0000324 fungal-type vacuole	107	0.0440103	0.397	0.964	Cellular Component	GO:0000324	fungal-type vacuole	0.00375926	0.0440103	0	0	107	111
GO:0098772 molecular function regulator	3298	0.0440992	10.599	0.903	Molecular Function	GO:0098772	molecular function regulator	0.00122524	0.0440992	0	0	3298	3652
GO:0070371 ERK1 and ERK2 cascade	388	0.0441117	1.314	0.93	Biological Process	GO:0070371	ERK1 and ERK2 cascade	0.00272918	0.0441117	0	0	388	417
GO:0006487 protein N-linked glycosylation	150	0.0441607	0.508	0.955	Biological Process	GO:0006487	protein N-linked glycosylation	0.00273728	0.0441607	0	0	150	157
GO:0002260 lymphocyte homeostasis	112	0.0441607	0.379	0.966	Biological Process	GO:0002260	lymphocyte homeostasis	0.0027393	0.0441607	0	0	112	116
GO:0010124 phenylacetate catabolic process	84	0.0441607	0.284	0.977	Biological Process	GO:0010124	phenylacetate catabolic process	0.00274007	0.0441607	0	0	84	86
GO:0000775 chromosome, centromeric region	579	0.0441951	2.15	0.921	Cellular Component	GO:0000775	chromosome, centromeric region	0.0037959	0.0441951	0	0	579	629
GO:0030866 cortical actin cytoskeleton organization	125	0.0442459	0.423	0.962	Biological Process	GO:0030866	cortical actin cytoskeleton organization	0.0027506	0.0442459	0	0	125	130
GO:1902106 negative regulation of leukocyte differentiation	125	0.0442459	0.423	0.962	Biological Process	GO:1902106	negative regulation of leukocyte differentiation	0.0027506	0.0442459	0	0	125	130
GO:2000515 negative regulation of CD4-positive, alpha-beta T cell activation	50	0.0445003	0.169	1	Biological Process	GO:2000515	negative regulation of CD4-positive, alpha-beta T cell activation	0.00276906	0.0445003	0	0	50	50
GO:0008156 negative regulation of DNA replication	208	0.0447059	0.704	0.945	Biological Process	GO:0008156	negative regulation of DNA replication	0.00278451	0.0447059	0	0	208	220
GO:0043414 macromolecule methylation	651	0.045267	2.204	0.921	Biological Process	GO:0043414	macromolecule methylation	0.00282214	0.045267	0	0	651	707
GO:0010811 positive regulation of cell-substrate adhesion	230	0.0453345	0.779	0.943	Biological Process	GO:0010811	positive regulation of cell-substrate adhesion	0.00282904	0.0453345	0	0	230	244
GO:0032623 interleukin-2 production	98	0.0453817	0.332	0.97	Biological Process	GO:0032623	interleukin-2 production	0.00283941	0.0453817	0	0	98	101
GO:0006515 protein quality control for misfolded or incompletely synthesized proteins	68	0.0453817	0.23	0.986	Biological Process	GO:0006515	protein quality control for misfolded or incompletely synthesized proteins	0.00284006	0.0453817	0	0	68	69
GO:0014808 release of sequestered calcium ion into cytosol by sarcoplasmic reticulum	68	0.0453817	0.23	0.986	Biological Process	GO:0014808	release of sequestered calcium ion into cytosol by sarcoplasmic reticulum	0.00284006	0.0453817	0	0	68	69
GO:0032886 regulation of microtubule-based process	457	0.0457003	1.547	0.927	Biological Process	GO:0032886	regulation of microtubule-based process	0.00286271	0.0457003	0	0	457	493
GO:0002685 regulation of leukocyte migration	173	0.046303	0.586	0.951	Biological Process	GO:0002685	regulation of leukocyte migration	0.00290841	0.046303	0	0	173	182
GO:0045778 positive regulation of ossification	173	0.046303	0.586	0.951	Biological Process	GO:0045778	positive regulation of ossification	0.00290841	0.046303	0	0	173	182
GO:0017038 protein import	535	0.046303	1.811	0.924	Biological Process	GO:0017038	protein import	0.0029087	0.046303	0	0	535	579
GO:0002062 chondrocyte differentiation	196	0.0463765	0.664	0.947	Biological Process	GO:0002062	chondrocyte differentiation	0.00291607	0.0463765	0	0	196	207
GO:0009201 ribonucleoside triphosphate biosynthetic process	262	0.0466046	0.887	0.939	Biological Process	GO:0009201	ribonucleoside triphosphate biosynthetic process	0.00293317	0.0466046	0	0	262	279
GO:0016126 sterol biosynthetic process	149	0.0467321	0.504	0.955	Biological Process	GO:0016126	sterol biosynthetic process	0.00295229	0.0467321	0	0	149	156
GO:0032946 positive regulation of mononuclear cell proliferation	149	0.0467321	0.504	0.955	Biological Process	GO:0032946	positive regulation of mononuclear cell proliferation	0.00295229	0.0467321	0	0	149	156
GO:0050671 positive regulation of lymphocyte proliferation	149	0.0467321	0.504	0.955	Biological Process	GO:0050671	positive regulation of lymphocyte proliferation	0.00295229	0.0467321	0	0	149	156
GO:0090100 positive regulation of transmembrane receptor protein serine/threonine kinase signaling pathway	149	0.0467321	0.504	0.955	Biological Process	GO:0090100	positive regulation of transmembrane receptor protein serine/threonine kinase signaling pathway	0.00295229	0.0467321	0	0	149	156
GO:0030131 clathrin adaptor complex	79	0.046865	0.293	0.975	Cellular Component	GO:0030131	clathrin adaptor complex	0.00404733	0.046865	0	0	79	81
GO:0030135 coated vesicle	463	0.0468685	1.719	0.924	Cellular Component	GO:0030135	coated vesicle	0.00406975	0.0468685	0	0	463	501
GO:0072330 monocarboxylic acid biosynthetic process	697	0.0470322	2.36	0.92	Biological Process	GO:0072330	monocarboxylic acid biosynthetic process	0.00297404	0.0470322	0	0	697	758
GO:0065002 intracellular protein transmembrane transport	111	0.0471538	0.376	0.965	Biological Process	GO:0065002	intracellular protein transmembrane transport	0.00298452	0.0471538	0	0	111	115
GO:0045121 membrane raft	520	0.047156	1.931	0.922	Cellular Component	GO:0045121	membrane raft	0.00415033	0.047156	0	0	520	564
GO:0098857 membrane microdomain	520	0.047156	1.931	0.922	Cellular Component	GO:0098857	membrane microdomain	0.00415033	0.047156	0	0	520	564
GO:0045239 tricarboxylic acid cycle enzyme complex	46	0.047156	0.171	1	Cellular Component	GO:0045239	tricarboxylic acid cycle enzyme complex	0.00416148	0.047156	0	0	46	46
GO:1902115 regulation of organelle assembly	376	0.0472665	1.273	0.931	Biological Process	GO:1902115	regulation of organelle assembly	0.00299446	0.0472665	0	0	376	404
GO:0061008 hepaticobiliary system development	446	0.047474	1.51	0.927	Biological Process	GO:0061008	hepaticobiliary system development	0.00301042	0.047474	0	0	446	481
GO:0048813 dendrite morphogenesis	406	0.0477322	1.375	0.929	Biological Process	GO:0048813	dendrite morphogenesis	0.00302963	0.0477322	0	0	406	437
GO:0009408 response to heat	355	0.0487207	1.202	0.932	Biological Process	GO:0009408	response to heat	0.00309543	0.0487207	0	0	355	381
GO:0051650 establishment of vesicle localization	514	0.0487207	1.74	0.924	Biological Process	GO:0051650	establishment of vesicle localization	0.00310854	0.0487207	0	0	514	556
GO:0006554 lysine catabolic process	49	0.0487207	0.166	1	Biological Process	GO:0006554	lysine catabolic process	0.00311549	0.0487207	0	0	49	49
GO:0007343 egg activation	49	0.0487207	0.166	1	Biological Process	GO:0007343	egg activation	0.00311549	0.0487207	0	0	49	49
GO:0008207 C21-steroid hormone metabolic process	49	0.0487207	0.166	1	Biological Process	GO:0008207	C21-steroid hormone metabolic process	0.00311549	0.0487207	0	0	49	49
GO:0045722 positive regulation of gluconeogenesis	49	0.0487207	0.166	1	Biological Process	GO:0045722	positive regulation of gluconeogenesis	0.00311549	0.0487207	0	0	49	49
GO:0070527 platelet aggregation	49	0.0487207	0.166	1	Biological Process	GO:0070527	platelet aggregation	0.00311549	0.0487207	0	0	49	49
GO:1905898 positive regulation of response to endoplasmic reticulum stress	49	0.0487207	0.166	1	Biological Process	GO:1905898	positive regulation of response to endoplasmic reticulum stress	0.00311549	0.0487207	0	0	49	49
GO:0050878 regulation of body fluid levels	705	0.0490011	2.387	0.919	Biological Process	GO:0050878	regulation of body fluid levels	0.00313632	0.0490011	0	0	705	767
GO:0000463 maturation of LSU-rRNA from tricistronic rRNA transcript (SSU-rRNA, 5.8S rRNA, LSU-rRNA)	67	0.049186	0.227	0.985	Biological Process	GO:0000463	maturation of LSU-rRNA from tricistronic rRNA transcript (SSU-rRNA, 5.8S rRNA, LSU-rRNA)	0.00315399	0.049186	0	0	67	68
GO:0014912 negative regulation of smooth muscle cell migration	67	0.049186	0.227	0.985	Biological Process	GO:0014912	negative regulation of smooth muscle cell migration	0.00315399	0.049186	0	0	67	68
GO:0032147 activation of protein kinase activity	610	0.0492016	2.065	0.921	Biological Process	GO:0032147	activation of protein kinase activity	0.00315791	0.0492016	0	0	610	662
GO:0006757 ATP generation from ADP	303	0.0492156	1.026	0.935	Biological Process	GO:0006757	ATP generation from ADP	0.00316173	0.0492156	0	0	303	324
GO:0060562 epithelial tube morphogenesis	992	0.0492423	3.359	0.914	Biological Process	GO:0060562	epithelial tube morphogenesis	0.00316637	0.0492423	0	0	992	1085
GO:0010565 regulation of cellular ketone metabolic process	217	0.0497208	0.735	0.943	Biological Process	GO:0010565	regulation of cellular ketone metabolic process	0.00320008	0.0497208	0	0	217	230
GO:0032549 ribonucleoside binding	469	0.0497679	1.507	0.929	Molecular Function	GO:0032549	ribonucleoside binding	0.00139337	0.0497679	0	0	469	505
GO:0050854 regulation of antigen receptor-mediated signaling pathway	110	0.0504166	0.372	0.965	Biological Process	GO:0050854	regulation of antigen receptor-mediated signaling pathway	0.00325085	0.0504166	0	0	110	114
GO:0060323 head morphogenesis	110	0.0504166	0.372	0.965	Biological Process	GO:0060323	head morphogenesis	0.00325085	0.0504166	0	0	110	114
GO:0000781 chromosome, telomeric region	241	0.0505332	0.895	0.938	Cellular Component	GO:0000781	chromosome, telomeric region	0.00450511	0.0505332	0	0	241	257
GO:1905368 peptidase complex	303	0.0505332	1.125	0.932	Cellular Component	GO:1905368	peptidase complex	0.00450721	0.0505332	0	0	303	325
GO:0006941 striated muscle contraction	260	0.0510916	0.88	0.939	Biological Process	GO:0006941	striated muscle contraction	0.00329741	0.0510916	0	0	260	277
GO:0000075 cell cycle checkpoint signaling	404	0.0516016	1.368	0.929	Biological Process	GO:0000075	cell cycle checkpoint signaling	0.00333338	0.0516016	0	0	404	435
GO:0050817 coagulation	483	0.0518054	1.635	0.925	Biological Process	GO:0050817	coagulation	0.00334962	0.0518054	0	0	483	522
GO:0051235 maintenance of location	637	0.0518833	2.157	0.921	Biological Process	GO:0051235	maintenance of location	0.00335773	0.0518833	0	0	637	692
GO:0070167 regulation of biomineral tissue development	135	0.0520786	0.457	0.957	Biological Process	GO:0070167	regulation of biomineral tissue development	0.00337964	0.0520786	0	0	135	141
GO:0072078 nephron tubule morphogenesis	135	0.0520786	0.457	0.957	Biological Process	GO:0072078	nephron tubule morphogenesis	0.00337964	0.0520786	0	0	135	141
GO:0110149 regulation of biomineralization	135	0.0520786	0.457	0.957	Biological Process	GO:0110149	regulation of biomineralization	0.00337964	0.0520786	0	0	135	141
GO:0003777 microtubule motor activity	216	0.0522193	0.694	0.947	Molecular Function	GO:0003777	microtubule motor activity	0.00147317	0.0522193	0	0	216	228
GO:0042470 melanosome	141	0.0523643	0.524	0.953	Cellular Component	GO:0042470	melanosome	0.00471996	0.0523643	0	0	141	148
GO:0048770 pigment granule	141	0.0523643	0.524	0.953	Cellular Component	GO:0048770	pigment granule	0.00471996	0.0523643	0	0	141	148
GO:2000104 negative regulation of DNA-dependent DNA replication	159	0.052585	0.538	0.952	Biological Process	GO:2000104	negative regulation of DNA-dependent DNA replication	0.00341562	0.052585	0	0	159	167
GO:0030168 platelet activation	270	0.0526645	0.914	0.938	Biological Process	GO:0030168	platelet activation	0.00342391	0.0526645	0	0	270	288
GO:0016573 histone acetylation	383	0.053428	1.297	0.93	Biological Process	GO:0016573	histone acetylation	0.0034869	0.053428	0	0	383	412
GO:0032271 regulation of protein polymerization	413	0.053428	1.398	0.928	Biological Process	GO:0032271	regulation of protein polymerization	0.00349188	0.053428	0	0	413	445
GO:0006984 ER-nucleus signaling pathway	66	0.053428	0.223	0.985	Biological Process	GO:0006984	ER-nucleus signaling pathway	0.00350201	0.053428	0	0	66	67
GO:0010880 regulation of release of sequestered calcium ion into cytosol by sarcoplasmic reticulum	66	0.053428	0.223	0.985	Biological Process	GO:0010880	regulation of release of sequestered calcium ion into cytosol by sarcoplasmic reticulum	0.00350201	0.053428	0	0	66	67
GO:2000651 positive regulation of sodium ion transmembrane transporter activity	66	0.053428	0.223	0.985	Biological Process	GO:2000651	positive regulation of sodium ion transmembrane transporter activity	0.00350201	0.053428	0	0	66	67
GO:0000423 mitophagy	48	0.053428	0.163	1	Biological Process	GO:0000423	mitophagy	0.00350524	0.053428	0	0	48	48
GO:0030511 positive regulation of transforming growth factor beta receptor signaling pathway	48	0.053428	0.163	1	Biological Process	GO:0030511	positive regulation of transforming growth factor beta receptor signaling pathway	0.00350524	0.053428	0	0	48	48
GO:0048246 macrophage chemotaxis	48	0.053428	0.163	1	Biological Process	GO:0048246	macrophage chemotaxis	0.00350524	0.053428	0	0	48	48
GO:0072529 pyrimidine-containing compound catabolic process	48	0.053428	0.163	1	Biological Process	GO:0072529	pyrimidine-containing compound catabolic process	0.00350524	0.053428	0	0	48	48
GO:1903846 positive regulation of cellular response to transforming growth factor beta stimulus	48	0.053428	0.163	1	Biological Process	GO:1903846	positive regulation of cellular response to transforming growth factor beta stimulus	0.00350524	0.053428	0	0	48	48
GO:0002687 positive regulation of leukocyte migration	122	0.0534457	0.413	0.961	Biological Process	GO:0002687	positive regulation of leukocyte migration	0.00351274	0.0534457	0	0	122	127
GO:0030216 keratinocyte differentiation	122	0.0534457	0.413	0.961	Biological Process	GO:0030216	keratinocyte differentiation	0.00351274	0.0534457	0	0	122	127
GO:0007266 Rho protein signal transduction	332	0.0535946	1.124	0.933	Biological Process	GO:0007266	Rho protein signal transduction	0.00352571	0.0535946	0	0	332	356
GO:0032418 lysosome localization	109	0.053715	0.369	0.965	Biological Process	GO:0032418	lysosome localization	0.00354	0.053715	0	0	109	113
GO:0061005 cell differentiation involved in kidney development	109	0.053715	0.369	0.965	Biological Process	GO:0061005	cell differentiation involved in kidney development	0.00354	0.053715	0	0	109	113
GO:0062197 cellular response to chemical stress	626	0.05394	2.119	0.921	Biological Process	GO:0062197	cellular response to chemical stress	0.00355803	0.05394	0	0	626	680
GO:0016616 oxidoreductase activity, acting on the CH-OH group of donors, NAD or NADP as acceptor	447	0.0540482	1.437	0.929	Molecular Function	GO:0016616	oxidoreductase activity, acting on the CH-OH group of donors, NAD or NADP as acceptor	0.00153631	0.0540482	0	0	447	481
GO:0006611 protein export from nucleus	342	0.0540537	1.158	0.932	Biological Process	GO:0006611	protein export from nucleus	0.00356873	0.0540537	0	0	342	367
GO:0070482 response to oxygen levels	597	0.0547703	2.021	0.921	Biological Process	GO:0070482	response to oxygen levels	0.0036193	0.0547703	0	0	597	648
GO:0008037 cell recognition	269	0.0547868	0.911	0.937	Biological Process	GO:0008037	cell recognition	0.00362486	0.0547868	0	0	269	287
GO:0051272 positive regulation of cellular component movement	813	0.0547868	2.753	0.917	Biological Process	GO:0051272	positive regulation of cellular component movement	0.00362689	0.0547868	0	0	813	887
GO:0010171 body morphogenesis	215	0.0548066	0.728	0.943	Biological Process	GO:0010171	body morphogenesis	0.00363145	0.0548066	0	0	215	228
GO:0045178 basal part of cell	544	0.0548634	2.02	0.92	Cellular Component	GO:0045178	basal part of cell	0.00497111	0.0548634	0	0	544	591
GO:0008173 RNA methyltransferase activity	192	0.0549669	0.617	0.95	Molecular Function	GO:0008173	RNA methyltransferase activity	0.00157418	0.0549669	0	0	192	202
GO:0006743 ubiquinone metabolic process	422	0.055014	1.429	0.927	Biological Process	GO:0006743	ubiquinone metabolic process	0.00364846	0.055014	0	0	422	455
GO:0048580 regulation of post-embryonic development	134	0.0550226	0.454	0.957	Biological Process	GO:0048580	regulation of post-embryonic development	0.00365298	0.0550226	0	0	134	140
GO:0000266 mitochondrial fission	81	0.0550226	0.274	0.976	Biological Process	GO:0000266	mitochondrial fission	0.00365882	0.0550226	0	0	81	83
GO:0043101 purine-containing compound salvage	81	0.0550226	0.274	0.976	Biological Process	GO:0043101	purine-containing compound salvage	0.00365882	0.0550226	0	0	81	83
GO:0050771 negative regulation of axonogenesis	146	0.055567	0.494	0.954	Biological Process	GO:0050771	negative regulation of axonogenesis	0.00369831	0.055567	0	0	146	153
GO:0050821 protein stabilization	300	0.0557658	1.016	0.935	Biological Process	GO:0050821	protein stabilization	0.00372132	0.0557658	0	0	300	321
GO:0032663 regulation of interleukin-2 production	95	0.0557658	0.322	0.969	Biological Process	GO:0032663	regulation of interleukin-2 production	0.00372147	0.0557658	0	0	95	98
GO:0061383 trabecula morphogenesis	95	0.0557658	0.322	0.969	Biological Process	GO:0061383	trabecula morphogenesis	0.00372147	0.0557658	0	0	95	98
GO:0048285 organelle fission	1005	0.055848	3.403	0.914	Biological Process	GO:0048285	organelle fission	0.00373027	0.055848	0	0	1005	1100
GO:0006368 transcription elongation from RNA polymerase II promoter	247	0.0564031	0.836	0.939	Biological Process	GO:0006368	transcription elongation from RNA polymerase II promoter	0.00377069	0.0564031	0	0	247	263
GO:2000147 positive regulation of cell motility	784	0.0564046	2.654	0.917	Biological Process	GO:2000147	positive regulation of cell motility	0.00377413	0.0564046	0	0	784	855
GO:0001510 RNA methylation	192	0.0567759	0.65	0.946	Biological Process	GO:0001510	RNA methylation	0.00380439	0.0567759	0	0	192	203
GO:0006545 glycine biosynthetic process	121	0.0567759	0.41	0.96	Biological Process	GO:0006545	glycine biosynthetic process	0.00380909	0.0567759	0	0	121	126
GO:0010833 telomere maintenance via telomere lengthening	121	0.0567759	0.41	0.96	Biological Process	GO:0010833	telomere maintenance via telomere lengthening	0.00380909	0.0567759	0	0	121	126
GO:0006275 regulation of DNA replication	361	0.0567997	1.222	0.93	Biological Process	GO:0006275	regulation of DNA replication	0.00381405	0.0567997	0	0	361	388
GO:0007596 blood coagulation	480	0.0568022	1.625	0.925	Biological Process	GO:0007596	blood coagulation	0.00381788	0.0568022	0	0	480	519
GO:0006744 ubiquinone biosynthetic process	421	0.0568022	1.425	0.927	Biological Process	GO:0006744	ubiquinone biosynthetic process	0.00382096	0.0568022	0	0	421	454
GO:0045944 positive regulation of transcription by RNA polymerase II	2163	0.0568473	7.323	0.905	Biological Process	GO:0045944	positive regulation of transcription by RNA polymerase II	0.00382736	0.0568473	0	0	2163	2389
GO:0070372 regulation of ERK1 and ERK2 cascade	371	0.0568572	1.256	0.93	Biological Process	GO:0070372	regulation of ERK1 and ERK2 cascade	0.0038314	0.0568572	0	0	371	399
GO:0032989 cellular component morphogenesis	2336	0.0569233	7.909	0.905	Biological Process	GO:0032989	cellular component morphogenesis	0.00383924	0.0569233	0	0	2336	2582
GO:0010771 negative regulation of cell morphogenesis involved in differentiation	214	0.0572867	0.725	0.943	Biological Process	GO:0010771	negative regulation of cell morphogenesis involved in differentiation	0.00386714	0.0572867	0	0	214	227
GO:0032252 secretory granule localization	65	0.0573898	0.22	0.985	Biological Process	GO:0032252	secretory granule localization	0.00388772	0.0573898	0	0	65	66
GO:0045581 negative regulation of T cell differentiation	65	0.0573898	0.22	0.985	Biological Process	GO:0045581	negative regulation of T cell differentiation	0.00388772	0.0573898	0	0	65	66
GO:0046636 negative regulation of alpha-beta T cell activation	65	0.0573898	0.22	0.985	Biological Process	GO:0046636	negative regulation of alpha-beta T cell activation	0.00388772	0.0573898	0	0	65	66
GO:0072577 endothelial cell apoptotic process	65	0.0573898	0.22	0.985	Biological Process	GO:0072577	endothelial cell apoptotic process	0.00388772	0.0573898	0	0	65	66
GO:0006954 inflammatory response	755	0.0578191	2.556	0.917	Biological Process	GO:0006954	inflammatory response	0.00392023	0.0578191	0	0	755	823
GO:0006096 glycolytic process	299	0.0578765	1.012	0.934	Biological Process	GO:0006096	glycolytic process	0.00392755	0.0578765	0	0	299	320
GO:0008361 regulation of cell size	489	0.0578988	1.656	0.924	Biological Process	GO:0008361	regulation of cell size	0.00394207	0.0578988	0	0	489	529
GO:0045589 regulation of regulatory T cell differentiation	47	0.0578988	0.159	1	Biological Process	GO:0045589	regulation of regulatory T cell differentiation	0.00394374	0.0578988	0	0	47	47
GO:0070831 basement membrane assembly	47	0.0578988	0.159	1	Biological Process	GO:0070831	basement membrane assembly	0.00394374	0.0578988	0	0	47	47
GO:0072678 T cell migration	47	0.0578988	0.159	1	Biological Process	GO:0072678	T cell migration	0.00394374	0.0578988	0	0	47	47
GO:0019724 B cell mediated immunity	157	0.0578988	0.532	0.952	Biological Process	GO:0019724	B cell mediated immunity	0.00394624	0.0578988	0	0	157	165
GO:0005938 cell cortex	828	0.0582877	3.074	0.914	Cellular Component	GO:0005938	cell cortex	0.00530888	0.0582877	0	0	828	906
GO:0033673 negative regulation of kinase activity	430	0.0583055	1.456	0.927	Biological Process	GO:0033673	negative regulation of kinase activity	0.00398019	0.0583055	0	0	430	464
GO:1904375 regulation of protein localization to cell periphery	180	0.0583055	0.609	0.947	Biological Process	GO:1904375	regulation of protein localization to cell periphery	0.00398088	0.0583055	0	0	180	190
GO:0016358 dendrite development	585	0.0583574	1.981	0.921	Biological Process	GO:0016358	dendrite development	0.00398788	0.0583574	0	0	585	635
GO:1901981 phosphatidylinositol phosphate binding	333	0.0584208	1.07	0.935	Molecular Function	GO:1901981	phosphatidylinositol phosphate binding	0.00168557	0.0584208	0	0	333	356
GO:0007064 mitotic sister chromatid cohesion	80	0.0588804	0.271	0.976	Biological Process	GO:0007064	mitotic sister chromatid cohesion	0.00402711	0.0588804	0	0	80	82
GO:0022900 electron transport chain	267	0.0593091	0.904	0.937	Biological Process	GO:0022900	electron transport chain	0.00406035	0.0593091	0	0	267	285
GO:1901184 regulation of ERBB signaling pathway	191	0.0593091	0.647	0.946	Biological Process	GO:1901184	regulation of ERBB signaling pathway	0.00406347	0.0593091	0	0	191	202
GO:0002042 cell migration involved in sprouting angiogenesis	94	0.0593092	0.318	0.969	Biological Process	GO:0002042	cell migration involved in sprouting angiogenesis	0.00407051	0.0593092	0	0	94	97
GO:0098901 regulation of cardiac muscle cell action potential	94	0.0593092	0.318	0.969	Biological Process	GO:0098901	regulation of cardiac muscle cell action potential	0.00407051	0.0593092	0	0	94	97
GO:0006457 protein folding	449	0.0597432	1.52	0.926	Biological Process	GO:0006457	protein folding	0.00410454	0.0597432	0	0	449	485
GO:0030099 myeloid cell differentiation	707	0.0597432	2.394	0.918	Biological Process	GO:0030099	myeloid cell differentiation	0.00410739	0.0597432	0	0	707	770
GO:0000160 phosphorelay signal transduction system	120	0.0599068	0.406	0.96	Biological Process	GO:0000160	phosphorelay signal transduction system	0.0041293	0.0599068	0	0	120	125
GO:0006547 histidine metabolic process	120	0.0599068	0.406	0.96	Biological Process	GO:0006547	histidine metabolic process	0.0041293	0.0599068	0	0	120	125
GO:0060071 Wnt signaling pathway, planar cell polarity pathway	120	0.0599068	0.406	0.96	Biological Process	GO:0060071	Wnt signaling pathway, planar cell polarity pathway	0.0041293	0.0599068	0	0	120	125
GO:0032835 glomerulus development	107	0.0607459	0.362	0.964	Biological Process	GO:0032835	glomerulus development	0.00419434	0.0607459	0	0	107	111
GO:0097530 granulocyte migration	107	0.0607459	0.362	0.964	Biological Process	GO:0097530	granulocyte migration	0.00419434	0.0607459	0	0	107	111
GO:0030427 site of polarized growth	484	0.0619487	1.797	0.922	Cellular Component	GO:0030427	site of polarized growth	0.00567157	0.0619487	0	0	484	525
GO:0061245 establishment or maintenance of bipolar cell polarity	144	0.0620684	0.488	0.954	Biological Process	GO:0061245	establishment or maintenance of bipolar cell polarity	0.00429202	0.0620684	0	0	144	151
GO:0045766 positive regulation of angiogenesis	266	0.0620684	0.901	0.937	Biological Process	GO:0045766	positive regulation of angiogenesis	0.00429602	0.0620684	0	0	266	284
GO:0006471 protein ADP-ribosylation	64	0.0620684	0.217	0.985	Biological Process	GO:0006471	protein ADP-ribosylation	0.00431511	0.0620684	0	0	64	65
GO:0010824 regulation of centrosome duplication	64	0.0620684	0.217	0.985	Biological Process	GO:0010824	regulation of centrosome duplication	0.00431511	0.0620684	0	0	64	65
GO:0045577 regulation of B cell differentiation	64	0.0620684	0.217	0.985	Biological Process	GO:0045577	regulation of B cell differentiation	0.00431511	0.0620684	0	0	64	65
GO:1902803 regulation of synaptic vesicle transport	64	0.0620684	0.217	0.985	Biological Process	GO:1902803	regulation of synaptic vesicle transport	0.00431511	0.0620684	0	0	64	65
GO:1903055 positive regulation of extracellular matrix organization	64	0.0620684	0.217	0.985	Biological Process	GO:1903055	positive regulation of extracellular matrix organization	0.00431511	0.0620684	0	0	64	65
GO:2000351 regulation of endothelial cell apoptotic process	64	0.0620684	0.217	0.985	Biological Process	GO:2000351	regulation of endothelial cell apoptotic process	0.00431511	0.0620684	0	0	64	65
GO:0090734 site of DNA damage	102	0.0625437	0.379	0.962	Cellular Component	GO:0090734	site of DNA damage	0.00575556	0.0625437	0	0	102	106
GO:0001843 neural tube closure	223	0.0626273	0.755	0.941	Biological Process	GO:0001843	neural tube closure	0.00435768	0.0626273	0	0	223	237
GO:0006006 glucose metabolic process	338	0.0627605	1.144	0.931	Biological Process	GO:0006006	glucose metabolic process	0.00437163	0.0627605	0	0	338	363
GO:0006406 mRNA export from nucleus	201	0.0627605	0.681	0.944	Biological Process	GO:0006406	mRNA export from nucleus	0.00437812	0.0627605	0	0	201	213
GO:0071427 mRNA-containing ribonucleoprotein complex export from nucleus	201	0.0627605	0.681	0.944	Biological Process	GO:0071427	mRNA-containing ribonucleoprotein complex export from nucleus	0.00437812	0.0627605	0	0	201	213
GO:0006414 translational elongation	255	0.0629475	0.863	0.938	Biological Process	GO:0006414	translational elongation	0.00440237	0.0629475	0	0	255	272
GO:0031145 anaphase-promoting complex-dependent catabolic process	255	0.0629475	0.863	0.938	Biological Process	GO:0031145	anaphase-promoting complex-dependent catabolic process	0.00440237	0.0629475	0	0	255	272
GO:2000377 regulation of reactive oxygen species metabolic process	255	0.0629475	0.863	0.938	Biological Process	GO:2000377	regulation of reactive oxygen species metabolic process	0.00440237	0.0629475	0	0	255	272
GO:0005977 glycogen metabolic process	167	0.0630161	0.565	0.949	Biological Process	GO:0005977	glycogen metabolic process	0.0044274	0.0630161	0	0	167	176
GO:1903432 regulation of TORC1 signaling	79	0.0630161	0.267	0.975	Biological Process	GO:1903432	regulation of TORC1 signaling	0.00443138	0.0630161	0	0	79	81
GO:1905710 positive regulation of membrane permeability	79	0.0630161	0.267	0.975	Biological Process	GO:1905710	positive regulation of membrane permeability	0.00443138	0.0630161	0	0	79	81
GO:0000082 G1/S transition of mitotic cell cycle	368	0.0630161	1.246	0.929	Biological Process	GO:0000082	G1/S transition of mitotic cell cycle	0.00443315	0.0630161	0	0	368	396
GO:0051216 cartilage development	368	0.0630161	1.246	0.929	Biological Process	GO:0051216	cartilage development	0.00443315	0.0630161	0	0	368	396
GO:0050849 negative regulation of calcium-mediated signaling	46	0.0630161	0.156	1	Biological Process	GO:0050849	negative regulation of calcium-mediated signaling	0.00443707	0.0630161	0	0	46	46
GO:0070232 regulation of T cell apoptotic process	46	0.0630161	0.156	1	Biological Process	GO:0070232	regulation of T cell apoptotic process	0.00443707	0.0630161	0	0	46	46
GO:0110011 regulation of basement membrane organization	46	0.0630161	0.156	1	Biological Process	GO:0110011	regulation of basement membrane organization	0.00443707	0.0630161	0	0	46	46
GO:0009435 NAD biosynthetic process	93	0.063056	0.315	0.969	Biological Process	GO:0009435	NAD biosynthetic process	0.0044511	0.063056	0	0	93	96
GO:0051972 regulation of telomerase activity	93	0.063056	0.315	0.969	Biological Process	GO:0051972	regulation of telomerase activity	0.0044511	0.063056	0	0	93	96
GO:2001238 positive regulation of extrinsic apoptotic signaling pathway	93	0.063056	0.315	0.969	Biological Process	GO:2001238	positive regulation of extrinsic apoptotic signaling pathway	0.0044511	0.063056	0	0	93	96
GO:0009236 cobalamin biosynthetic process	119	0.063344	0.403	0.96	Biological Process	GO:0009236	cobalamin biosynthetic process	0.00447519	0.063344	0	0	119	124
GO:0000077 DNA damage checkpoint signaling	244	0.0635853	0.826	0.938	Biological Process	GO:0000077	DNA damage checkpoint signaling	0.00449601	0.0635853	0	0	244	260
GO:0031056 regulation of histone modification	317	0.0637172	1.073	0.932	Biological Process	GO:0031056	regulation of histone modification	0.00450911	0.0637172	0	0	317	340
GO:0040008 regulation of growth	1420	0.0638804	4.808	0.909	Biological Process	GO:0040008	regulation of growth	0.00452445	0.0638804	0	0	1420	1562
GO:0016722 oxidoreductase activity, acting on metal ions	53	0.0639676	0.17	1	Molecular Function	GO:0016722	oxidoreductase activity, acting on metal ions	0.00185928	0.0639676	0	0	53	53
GO:0016064 immunoglobulin mediated immune response	155	0.0642513	0.525	0.951	Biological Process	GO:0016064	immunoglobulin mediated immune response	0.00455453	0.0642513	0	0	155	163
GO:0005685 U1 snRNP	43	0.0643437	0.16	1	Cellular Component	GO:0005685	U1 snRNP	0.00595156	0.0643437	0	0	43	43
GO:0032279 asymmetric synapse	623	0.0649089	2.313	0.918	Cellular Component	GO:0032279	asymmetric synapse	0.00603447	0.0649089	0	0	623	679
GO:0072028 nephron morphogenesis	143	0.0651464	0.484	0.953	Biological Process	GO:0072028	nephron morphogenesis	0.00462185	0.0651464	0	0	143	150
GO:0019903 protein phosphatase binding	278	0.0652873	0.893	0.939	Molecular Function	GO:0019903	protein phosphatase binding	0.0019116	0.0652873	0	0	278	296
GO:0006888 endoplasmic reticulum to Golgi vesicle-mediated transport	377	0.0655393	1.276	0.929	Biological Process	GO:0006888	endoplasmic reticulum to Golgi vesicle-mediated transport	0.00465361	0.0655393	0	0	377	406
GO:0055076 transition metal ion homeostasis	211	0.0656249	0.714	0.942	Biological Process	GO:0055076	transition metal ion homeostasis	0.00466358	0.0656249	0	0	211	224
GO:0071456 cellular response to hypoxia	275	0.0656322	0.931	0.935	Biological Process	GO:0071456	cellular response to hypoxia	0.00466799	0.0656322	0	0	275	294
GO:0008630 intrinsic apoptotic signaling pathway in response to DNA damage	166	0.0666467	0.562	0.949	Biological Process	GO:0008630	intrinsic apoptotic signaling pathway in response to DNA damage	0.00474435	0.0666467	0	0	166	175
GO:0046031 ADP metabolic process	316	0.0666467	1.07	0.932	Biological Process	GO:0046031	ADP metabolic process	0.00474805	0.0666467	0	0	316	339
GO:0018022 peptidyl-lysine methylation	285	0.066957	0.965	0.934	Biological Process	GO:0018022	peptidyl-lysine methylation	0.00477413	0.066957	0	0	285	305
GO:0034656 nucleobase-containing small molecule catabolic process	63	0.0669922	0.213	0.984	Biological Process	GO:0034656	nucleobase-containing small molecule catabolic process	0.00478857	0.0669922	0	0	63	64
GO:0051452 intracellular pH reduction	63	0.0669922	0.213	0.984	Biological Process	GO:0051452	intracellular pH reduction	0.00478857	0.0669922	0	0	63	64
GO:0051788 response to misfolded protein	63	0.0669922	0.213	0.984	Biological Process	GO:0051788	response to misfolded protein	0.00478857	0.0669922	0	0	63	64
GO:0072686 mitotic spindle	256	0.0672672	0.95	0.934	Cellular Component	GO:0072686	mitotic spindle	0.00628547	0.0672672	0	0	256	274
GO:0044403 biological process involved in symbiotic interaction	1060	0.0673192	3.589	0.912	Biological Process	GO:0044403	biological process involved in symbiotic interaction	0.00481593	0.0673192	0	0	1060	1162
GO:0005048 signal sequence binding	128	0.0674692	0.411	0.962	Molecular Function	GO:0005048	signal sequence binding	0.0019899	0.0674692	0	0	128	133
GO:0000002 mitochondrial genome maintenance	92	0.0678068	0.311	0.968	Biological Process	GO:0000002	mitochondrial genome maintenance	0.00486593	0.0678068	0	0	92	95
GO:0010718 positive regulation of epithelial to mesenchymal transition	92	0.0678068	0.311	0.968	Biological Process	GO:0010718	positive regulation of epithelial to mesenchymal transition	0.00486593	0.0678068	0	0	92	95
GO:0035794 positive regulation of mitochondrial membrane permeability	78	0.0678068	0.264	0.975	Biological Process	GO:0035794	positive regulation of mitochondrial membrane permeability	0.00487501	0.0678068	0	0	78	80
GO:0070059 intrinsic apoptotic signaling pathway in response to endoplasmic reticulum stress	78	0.0678068	0.264	0.975	Biological Process	GO:0070059	intrinsic apoptotic signaling pathway in response to endoplasmic reticulum stress	0.00487501	0.0678068	0	0	78	80
GO:0070169 positive regulation of biomineral tissue development	78	0.0678068	0.264	0.975	Biological Process	GO:0070169	positive regulation of biomineral tissue development	0.00487501	0.0678068	0	0	78	80
GO:0110151 positive regulation of biomineralization	78	0.0678068	0.264	0.975	Biological Process	GO:0110151	positive regulation of biomineralization	0.00487501	0.0678068	0	0	78	80
GO:0030032 lamellipodium assembly	154	0.0678068	0.521	0.951	Biological Process	GO:0030032	lamellipodium assembly	0.00489104	0.0678068	0	0	154	162
GO:0044550 secondary metabolite biosynthetic process	154	0.0678068	0.521	0.951	Biological Process	GO:0044550	secondary metabolite biosynthetic process	0.00489104	0.0678068	0	0	154	162
GO:0070665 positive regulation of leukocyte proliferation	154	0.0678068	0.521	0.951	Biological Process	GO:0070665	positive regulation of leukocyte proliferation	0.00489104	0.0678068	0	0	154	162
GO:0071277 cellular response to calcium ion	154	0.0678068	0.521	0.951	Biological Process	GO:0071277	cellular response to calcium ion	0.00489104	0.0678068	0	0	154	162
GO:0019882 antigen processing and presentation	221	0.0681547	0.748	0.94	Biological Process	GO:0019882	antigen processing and presentation	0.00492018	0.0681547	0	0	221	235
GO:0009101 glycoprotein biosynthetic process	551	0.0682647	1.866	0.921	Biological Process	GO:0009101	glycoprotein biosynthetic process	0.00493217	0.0682647	0	0	551	598
GO:0042692 muscle cell differentiation	859	0.0683489	2.908	0.915	Biological Process	GO:0042692	muscle cell differentiation	0.0049423	0.0683489	0	0	859	939
GO:0051205 protein insertion into membrane	105	0.0684855	0.355	0.963	Biological Process	GO:0051205	protein insertion into membrane	0.00496411	0.0684855	0	0	105	109
GO:0097306 cellular response to alcohol	199	0.0684855	0.674	0.943	Biological Process	GO:0097306	cellular response to alcohol	0.00497183	0.0684855	0	0	199	211
GO:0007062 sister chromatid cohesion	130	0.0684855	0.44	0.956	Biological Process	GO:0007062	sister chromatid cohesion	0.00497249	0.0684855	0	0	130	136
GO:0030493 bacteriochlorophyll metabolic process	130	0.0684855	0.44	0.956	Biological Process	GO:0030493	bacteriochlorophyll metabolic process	0.00497249	0.0684855	0	0	130	136
GO:0030494 bacteriochlorophyll biosynthetic process	130	0.0684855	0.44	0.956	Biological Process	GO:0030494	bacteriochlorophyll biosynthetic process	0.00497249	0.0684855	0	0	130	136
GO:0030574 collagen catabolic process	45	0.0685316	0.152	1	Biological Process	GO:0030574	collagen catabolic process	0.0049921	0.0685316	0	0	45	45
GO:0043371 negative regulation of CD4-positive, alpha-beta T cell differentiation	45	0.0685316	0.152	1	Biological Process	GO:0043371	negative regulation of CD4-positive, alpha-beta T cell differentiation	0.0049921	0.0685316	0	0	45	45
GO:0051457 maintenance of protein location in nucleus	45	0.0685316	0.152	1	Biological Process	GO:0051457	maintenance of protein location in nucleus	0.0049921	0.0685316	0	0	45	45
GO:0090344 negative regulation of cell aging	45	0.0685316	0.152	1	Biological Process	GO:0090344	negative regulation of cell aging	0.0049921	0.0685316	0	0	45	45
GO:0005811 lipid droplet	125	0.068652	0.464	0.954	Cellular Component	GO:0005811	lipid droplet	0.00647966	0.068652	0	0	125	131
GO:0008023 transcription elongation factor complex	125	0.068652	0.464	0.954	Cellular Component	GO:0008023	transcription elongation factor complex	0.00647966	0.068652	0	0	125	131
GO:0031594 neuromuscular junction	203	0.0687035	0.754	0.94	Cellular Component	GO:0031594	neuromuscular junction	0.00654117	0.0687035	0	0	203	216
GO:0030132 clathrin coat of coated pit	74	0.0687035	0.275	0.974	Cellular Component	GO:0030132	clathrin coat of coated pit	0.00654937	0.0687035	0	0	74	76
GO:0071214 cellular response to abiotic stimulus	560	0.0690442	1.896	0.921	Biological Process	GO:0071214	cellular response to abiotic stimulus	0.00503763	0.0690442	0	0	560	608
GO:0104004 cellular response to environmental stimulus	560	0.0690442	1.896	0.921	Biological Process	GO:0104004	cellular response to environmental stimulus	0.00503763	0.0690442	0	0	560	608
GO:0050810 regulation of steroid biosynthetic process	165	0.0696047	0.559	0.948	Biological Process	GO:0050810	regulation of steroid biosynthetic process	0.00508266	0.0696047	0	0	165	174
GO:0007160 cell-matrix adhesion	444	0.0700155	1.503	0.925	Biological Process	GO:0007160	cell-matrix adhesion	0.00511681	0.0700155	0	0	444	480
GO:0003785 actin monomer binding	52	0.0704768	0.167	1	Molecular Function	GO:0003785	actin monomer binding	0.00209367	0.0704768	0	0	52	52
GO:0060284 regulation of cell development	1958	0.0710087	6.629	0.906	Biological Process	GO:0060284	regulation of cell development	0.0051936	0.0710087	0	0	1958	2162
GO:0035861 site of double-strand break	100	0.0710905	0.371	0.962	Cellular Component	GO:0035861	site of double-strand break	0.00681046	0.0710905	0	0	100	104
GO:1903708 positive regulation of hemopoiesis	273	0.07116	0.924	0.935	Biological Process	GO:1903708	positive regulation of hemopoiesis	0.00520889	0.07116	0	0	273	292
GO:0031228 intrinsic component of Golgi membrane	87	0.0716779	0.323	0.967	Cellular Component	GO:0031228	intrinsic component of Golgi membrane	0.00690056	0.0716779	0	0	87	90
GO:0046580 negative regulation of Ras protein signal transduction	117	0.071689	0.396	0.959	Biological Process	GO:0046580	negative regulation of Ras protein signal transduction	0.00525186	0.071689	0	0	117	122
GO:0001935 endothelial cell proliferation	209	0.0718348	0.708	0.941	Biological Process	GO:0001935	endothelial cell proliferation	0.0052775	0.0718348	0	0	209	222
GO:1904888 cranial skeletal system development	198	0.0718348	0.67	0.943	Biological Process	GO:1904888	cranial skeletal system development	0.00529631	0.0718348	0	0	198	210
GO:0032288 myelin assembly	62	0.0718348	0.21	0.984	Biological Process	GO:0032288	myelin assembly	0.00531292	0.0718348	0	0	62	63
GO:0045061 thymic T cell selection	62	0.0718348	0.21	0.984	Biological Process	GO:0045061	thymic T cell selection	0.00531292	0.0718348	0	0	62	63
GO:0050685 positive regulation of mRNA processing	62	0.0718348	0.21	0.984	Biological Process	GO:0050685	positive regulation of mRNA processing	0.00531292	0.0718348	0	0	62	63
GO:0051443 positive regulation of ubiquitin-protein transferase activity	62	0.0718348	0.21	0.984	Biological Process	GO:0051443	positive regulation of ubiquitin-protein transferase activity	0.00531292	0.0718348	0	0	62	63
GO:0071168 protein localization to chromatin	62	0.0718348	0.21	0.984	Biological Process	GO:0071168	protein localization to chromatin	0.00531292	0.0718348	0	0	62	63
GO:0072210 metanephric nephron development	62	0.0718348	0.21	0.984	Biological Process	GO:0072210	metanephric nephron development	0.00531292	0.0718348	0	0	62	63
GO:0002204 somatic recombination of immunoglobulin genes involved in immune response	91	0.0718348	0.308	0.968	Biological Process	GO:0002204	somatic recombination of immunoglobulin genes involved in immune response	0.00531794	0.0718348	0	0	91	94
GO:0002208 somatic diversification of immunoglobulins involved in immune response	91	0.0718348	0.308	0.968	Biological Process	GO:0002208	somatic diversification of immunoglobulins involved in immune response	0.00531794	0.0718348	0	0	91	94
GO:0045190 isotype switching	91	0.0718348	0.308	0.968	Biological Process	GO:0045190	isotype switching	0.00531794	0.0718348	0	0	91	94
GO:0106118 regulation of sterol biosynthetic process	91	0.0718348	0.308	0.968	Biological Process	GO:0106118	regulation of sterol biosynthetic process	0.00531794	0.0718348	0	0	91	94
GO:1904356 regulation of telomere maintenance via telomere lengthening	91	0.0718348	0.308	0.968	Biological Process	GO:1904356	regulation of telomere maintenance via telomere lengthening	0.00531794	0.0718348	0	0	91	94
GO:0071241 cellular response to inorganic substance	394	0.0718579	1.334	0.927	Biological Process	GO:0071241	cellular response to inorganic substance	0.00532391	0.0718579	0	0	394	425
GO:0043531 ADP binding	164	0.0725337	0.527	0.953	Molecular Function	GO:0043531	ADP binding	0.00217028	0.0725337	0	0	164	172
GO:0010972 negative regulation of G2/M transition of mitotic cell cycle	104	0.0728015	0.352	0.963	Biological Process	GO:0010972	negative regulation of G2/M transition of mitotic cell cycle	0.00539815	0.0728015	0	0	104	108
GO:0031124 mRNA 3'-end processing	164	0.0733565	0.555	0.948	Biological Process	GO:0031124	mRNA 3'-end processing	0.00544365	0.0733565	0	0	164	173
GO:0017157 regulation of exocytosis	272	0.0740662	0.921	0.935	Biological Process	GO:0017157	regulation of exocytosis	0.0055007	0.0740662	0	0	272	291
GO:0000779 condensed chromosome, centromeric region	402	0.0741927	1.493	0.924	Cellular Component	GO:0000779	condensed chromosome, centromeric region	0.00717768	0.0741927	0	0	402	435
GO:0009145 purine nucleoside triphosphate biosynthetic process	251	0.0743528	0.85	0.937	Biological Process	GO:0009145	purine nucleoside triphosphate biosynthetic process	0.0055264	0.0743528	0	0	251	268
GO:0016209 antioxidant activity	187	0.0743963	0.601	0.949	Molecular Function	GO:0016209	antioxidant activity	0.00224191	0.0743963	0	0	187	197
GO:0071902 positive regulation of protein serine/threonine kinase activity	586	0.0745333	1.984	0.92	Biological Process	GO:0071902	positive regulation of protein serine/threonine kinase activity	0.00554424	0.0745333	0	0	586	637
GO:0006997 nucleus organization	323	0.0749651	1.094	0.931	Biological Process	GO:0006997	nucleus organization	0.0055808	0.0749651	0	0	323	347
GO:0006700 C21-steroid hormone biosynthetic process	44	0.0750861	0.149	1	Biological Process	GO:0006700	C21-steroid hormone biosynthetic process	0.00561654	0.0750861	0	0	44	44
GO:0006907 pinocytosis	44	0.0750861	0.149	1	Biological Process	GO:0006907	pinocytosis	0.00561654	0.0750861	0	0	44	44
GO:0032486 Rap protein signal transduction	44	0.0750861	0.149	1	Biological Process	GO:0032486	Rap protein signal transduction	0.00561654	0.0750861	0	0	44	44
GO:0045792 negative regulation of cell size	44	0.0750861	0.149	1	Biological Process	GO:0045792	negative regulation of cell size	0.00561654	0.0750861	0	0	44	44
GO:0070816 phosphorylation of RNA polymerase II C-terminal domain	44	0.0750861	0.149	1	Biological Process	GO:0070816	phosphorylation of RNA polymerase II C-terminal domain	0.00561654	0.0750861	0	0	44	44
GO:0098902 regulation of membrane depolarization during action potential	44	0.0750861	0.149	1	Biological Process	GO:0098902	regulation of membrane depolarization during action potential	0.00561654	0.0750861	0	0	44	44
GO:0035335 peptidyl-tyrosine dephosphorylation	240	0.0757045	0.813	0.938	Biological Process	GO:0035335	peptidyl-tyrosine dephosphorylation	0.00566729	0.0757045	0	0	240	256
GO:0034968 histone lysine methylation	261	0.075792	0.884	0.935	Biological Process	GO:0034968	histone lysine methylation	0.00567833	0.075792	0	0	261	279
GO:0005929 cilium	1032	0.076139	3.832	0.91	Cellular Component	GO:0005929	cilium	0.00740191	0.076139	0	0	1032	1134
GO:0005080 protein kinase C binding	113	0.0761469	0.363	0.966	Molecular Function	GO:0005080	protein kinase C binding	0.00234229	0.0761469	0	0	113	117
GO:0031491 nucleosome binding	85	0.0761469	0.273	0.977	Molecular Function	GO:0031491	nucleosome binding	0.00234348	0.0761469	0	0	85	87
GO:0045309 protein phosphorylated amino acid binding	85	0.0761469	0.273	0.977	Molecular Function	GO:0045309	protein phosphorylated amino acid binding	0.00234348	0.0761469	0	0	85	87
GO:0030313 cell envelope	608	0.0763238	2.257	0.917	Cellular Component	GO:0030313	cell envelope	0.00745589	0.0763238	0	0	608	663
GO:0005875 microtubule associated complex	323	0.0764539	1.199	0.928	Cellular Component	GO:0005875	microtubule associated complex	0.0075254	0.0764539	0	0	323	348
GO:0001772 immunological synapse	86	0.0764539	0.319	0.966	Cellular Component	GO:0001772	immunological synapse	0.00754076	0.0764539	0	0	86	89
GO:0006544 glycine metabolic process	140	0.0767845	0.474	0.952	Biological Process	GO:0006544	glycine metabolic process	0.0057618	0.0767845	0	0	140	147
GO:1901889 negative regulation of cell junction assembly	140	0.0767845	0.474	0.952	Biological Process	GO:1901889	negative regulation of cell junction assembly	0.0057618	0.0767845	0	0	140	147
GO:0044088 regulation of vacuole organization	128	0.0771223	0.433	0.955	Biological Process	GO:0044088	regulation of vacuole organization	0.00579172	0.0771223	0	0	128	134
GO:0042726 flavin-containing compound metabolic process	90	0.0771866	0.305	0.968	Biological Process	GO:0042726	flavin-containing compound metabolic process	0.00581029	0.0771866	0	0	90	93
GO:0045540 regulation of cholesterol biosynthetic process	90	0.0771866	0.305	0.968	Biological Process	GO:0045540	regulation of cholesterol biosynthetic process	0.00581029	0.0771866	0	0	90	93
GO:0051438 regulation of ubiquitin-protein transferase activity	90	0.0771866	0.305	0.968	Biological Process	GO:0051438	regulation of ubiquitin-protein transferase activity	0.00581029	0.0771866	0	0	90	93
GO:0034440 lipid oxidation	163	0.0773096	0.552	0.948	Biological Process	GO:0034440	lipid oxidation	0.00582872	0.0773096	0	0	163	172
GO:0048008 platelet-derived growth factor receptor signaling pathway	163	0.0773096	0.552	0.948	Biological Process	GO:0048008	platelet-derived growth factor receptor signaling pathway	0.00582872	0.0773096	0	0	163	172
GO:0009206 purine ribonucleoside triphosphate biosynthetic process	250	0.0774846	0.846	0.936	Biological Process	GO:0009206	purine ribonucleoside triphosphate biosynthetic process	0.00584651	0.0774846	0	0	250	267
GO:0038202 TORC1 signaling	103	0.0777139	0.349	0.963	Biological Process	GO:0038202	TORC1 signaling	0.00586842	0.0777139	0	0	103	107
GO:0071470 cellular response to osmotic stress	76	0.0778913	0.257	0.974	Biological Process	GO:0071470	cellular response to osmotic stress	0.00589535	0.0778913	0	0	76	78
GO:0085029 extracellular matrix assembly	76	0.0778913	0.257	0.974	Biological Process	GO:0085029	extracellular matrix assembly	0.00589535	0.0778913	0	0	76	78
GO:0031334 positive regulation of protein-containing complex assembly	431	0.0778913	1.459	0.925	Biological Process	GO:0031334	positive regulation of protein-containing complex assembly	0.00589568	0.0778913	0	0	431	466
GO:0009897 external side of plasma membrane	342	0.0784349	1.27	0.927	Cellular Component	GO:0009897	external side of plasma membrane	0.00777317	0.0784349	0	0	342	369
GO:0009062 fatty acid catabolic process	174	0.0785054	0.589	0.946	Biological Process	GO:0009062	fatty acid catabolic process	0.00594682	0.0785054	0	0	174	184
GO:0036293 response to decreased oxygen levels	565	0.0791512	1.913	0.92	Biological Process	GO:0036293	response to decreased oxygen levels	0.00600043	0.0791512	0	0	565	614
GO:0005963 magnesium-dependent protein serine/threonine phosphatase complex	72	0.0792073	0.267	0.973	Cellular Component	GO:0005963	magnesium-dependent protein serine/threonine phosphatase complex	0.00792447	0.0792073	0	0	72	74
GO:0070461 SAGA-type complex	72	0.0792073	0.267	0.973	Cellular Component	GO:0070461	SAGA-type complex	0.00792447	0.0792073	0	0	72	74
GO:0040017 positive regulation of locomotion	862	0.0792759	2.918	0.914	Biological Process	GO:0040017	positive regulation of locomotion	0.00601459	0.0792759	0	0	862	943
GO:0098552 side of membrane	967	0.0796966	3.59	0.911	Cellular Component	GO:0098552	side of membrane	0.00804855	0.0796966	0	0	967	1062
GO:0033178 proton-transporting two-sector ATPase complex, catalytic domain	98	0.0796966	0.364	0.961	Cellular Component	GO:0033178	proton-transporting two-sector ATPase complex, catalytic domain	0.00804864	0.0796966	0	0	98	102
GO:0005102 signaling receptor binding	2451	0.0809781	7.877	0.904	Molecular Function	GO:0005102	signaling receptor binding	0.00250947	0.0809781	0	0	2451	2710
GO:0002312 B cell activation involved in immune response	115	0.0810448	0.389	0.958	Biological Process	GO:0002312	B cell activation involved in immune response	0.00615621	0.0810448	0	0	115	120
GO:0001889 liver development	430	0.0810448	1.456	0.925	Biological Process	GO:0001889	liver development	0.00615841	0.0810448	0	0	430	465
GO:0072593 reactive oxygen species metabolic process	351	0.0815857	1.188	0.929	Biological Process	GO:0072593	reactive oxygen species metabolic process	0.00620434	0.0815857	0	0	351	378
GO:0001779 natural killer cell differentiation	43	0.0828356	0.146	1	Biological Process	GO:0001779	natural killer cell differentiation	0.00631905	0.0828356	0	0	43	43
GO:0033227 dsRNA transport	43	0.0828356	0.146	1	Biological Process	GO:0033227	dsRNA transport	0.00631905	0.0828356	0	0	43	43
GO:0045059 positive thymic T cell selection	43	0.0828356	0.146	1	Biological Process	GO:0045059	positive thymic T cell selection	0.00631905	0.0828356	0	0	43	43
GO:0090091 positive regulation of extracellular matrix disassembly	43	0.0828356	0.146	1	Biological Process	GO:0090091	positive regulation of extracellular matrix disassembly	0.00631905	0.0828356	0	0	43	43
GO:0010466 negative regulation of peptidase activity	259	0.0829358	0.877	0.935	Biological Process	GO:0010466	negative regulation of peptidase activity	0.00633926	0.0829358	0	0	259	277
GO:0034629 cellular protein-containing complex localization	89	0.0829358	0.301	0.967	Biological Process	GO:0034629	cellular protein-containing complex localization	0.00634638	0.0829358	0	0	89	92
GO:0043335 protein unfolding	89	0.0829358	0.301	0.967	Biological Process	GO:0043335	protein unfolding	0.00634638	0.0829358	0	0	89	92
GO:0050931 pigment cell differentiation	89	0.0829358	0.301	0.967	Biological Process	GO:0050931	pigment cell differentiation	0.00634638	0.0829358	0	0	89	92
GO:0098984 neuron to neuron synapse	623	0.0830151	2.313	0.916	Cellular Component	GO:0098984	neuron to neuron synapse	0.00843137	0.0830151	0	0	623	680
GO:0031253 cell projection membrane	549	0.0830151	2.038	0.918	Cellular Component	GO:0031253	cell projection membrane	0.00847927	0.0830151	0	0	549	598
GO:0098573 intrinsic component of mitochondrial membrane	133	0.0830151	0.494	0.95	Cellular Component	GO:0098573	intrinsic component of mitochondrial membrane	0.00850131	0.0830151	0	0	133	140
GO:0021782 glial cell development	195	0.0834792	0.66	0.942	Biological Process	GO:0021782	glial cell development	0.00639291	0.0834792	0	0	195	207
GO:0035112 genitalia morphogenesis	75	0.0843604	0.254	0.974	Biological Process	GO:0035112	genitalia morphogenesis	0.00648041	0.0843604	0	0	75	77
GO:0097035 regulation of membrane lipid distribution	75	0.0843604	0.254	0.974	Biological Process	GO:0097035	regulation of membrane lipid distribution	0.00648041	0.0843604	0	0	75	77
GO:1901099 negative regulation of signal transduction in absence of ligand	75	0.0843604	0.254	0.974	Biological Process	GO:1901099	negative regulation of signal transduction in absence of ligand	0.00648041	0.0843604	0	0	75	77
GO:2001240 negative regulation of extrinsic apoptotic signaling pathway in absence of ligand	75	0.0843604	0.254	0.974	Biological Process	GO:2001240	negative regulation of extrinsic apoptotic signaling pathway in absence of ligand	0.00648041	0.0843604	0	0	75	77
GO:0006643 membrane lipid metabolic process	350	0.0845695	1.185	0.928	Biological Process	GO:0006643	membrane lipid metabolic process	0.00650741	0.0845695	0	0	350	377
GO:0014020 primary neural tube formation	227	0.0845695	0.769	0.938	Biological Process	GO:0014020	primary neural tube formation	0.00650744	0.0845695	0	0	227	242
GO:0042770 signal transduction in response to DNA damage	340	0.0845695	1.151	0.929	Biological Process	GO:0042770	signal transduction in response to DNA damage	0.00651152	0.0845695	0	0	340	366
GO:0010649 regulation of cell communication by electrical coupling	60	0.0846941	0.203	0.984	Biological Process	GO:0010649	regulation of cell communication by electrical coupling	0.00653619	0.0846941	0	0	60	61
GO:0031063 regulation of histone deacetylation	60	0.0846941	0.203	0.984	Biological Process	GO:0031063	regulation of histone deacetylation	0.00653619	0.0846941	0	0	60	61
GO:0031343 positive regulation of cell killing	60	0.0846941	0.203	0.984	Biological Process	GO:0031343	positive regulation of cell killing	0.00653619	0.0846941	0	0	60	61
GO:0042060 wound healing	923	0.0846987	3.125	0.913	Biological Process	GO:0042060	wound healing	0.00654157	0.0846987	0	0	923	1011
GO:0071692 protein localization to extracellular region	1511	0.0849266	5.116	0.908	Biological Process	GO:0071692	protein localization to extracellular region	0.0065642	0.0849266	0	0	1511	1665
GO:0016641 oxidoreductase activity, acting on the CH-NH2 group of donors, oxygen as acceptor	50	0.0850802	0.161	1	Molecular Function	GO:0016641	oxidoreductase activity, acting on the CH-NH2 group of donors, oxygen as acceptor	0.00265478	0.0850802	0	0	50	50
GO:0019318 hexose metabolic process	534	0.0855827	1.808	0.921	Biological Process	GO:0019318	hexose metabolic process	0.00661999	0.0855827	0	0	534	580
GO:0120034 positive regulation of plasma membrane bounded cell projection assembly	216	0.085747	0.731	0.939	Biological Process	GO:0120034	positive regulation of plasma membrane bounded cell projection assembly	0.00663779	0.085747	0	0	216	230
GO:1900076 regulation of cellular response to insulin stimulus	161	0.0861886	0.545	0.947	Biological Process	GO:1900076	regulation of cellular response to insulin stimulus	0.00667709	0.0861886	0	0	161	170
GO:0048538 thymus development	126	0.0869097	0.427	0.955	Biological Process	GO:0048538	thymus development	0.00673811	0.0869097	0	0	126	132
GO:0030173 integral component of Golgi membrane	84	0.0874457	0.312	0.966	Cellular Component	GO:0030173	integral component of Golgi membrane	0.00899631	0.0874457	0	0	84	87
GO:0010770 positive regulation of cell morphogenesis involved in differentiation	349	0.0879511	1.182	0.928	Biological Process	GO:0010770	positive regulation of cell morphogenesis involved in differentiation	0.00682406	0.0879511	0	0	349	376
GO:0005903 brush border	208	0.0883368	0.772	0.937	Cellular Component	GO:0005903	brush border	0.00913416	0.0883368	0	0	208	222
GO:0031256 leading edge membrane	309	0.0883368	1.147	0.928	Cellular Component	GO:0031256	leading edge membrane	0.00921053	0.0883368	0	0	309	333
GO:0035577 azurophil granule membrane	56	0.0883368	0.208	0.982	Cellular Component	GO:0035577	azurophil granule membrane	0.00921304	0.0883368	0	0	56	57
GO:0001909 leukocyte mediated cytotoxicity	101	0.0890866	0.342	0.962	Biological Process	GO:0001909	leukocyte mediated cytotoxicity	0.00692924	0.0890866	0	0	101	105
GO:0009262 deoxyribonucleotide metabolic process	101	0.0890866	0.342	0.962	Biological Process	GO:0009262	deoxyribonucleotide metabolic process	0.00692924	0.0890866	0	0	101	105
GO:0002820 negative regulation of adaptive immune response	88	0.0890866	0.298	0.967	Biological Process	GO:0002820	negative regulation of adaptive immune response	0.00692988	0.0890866	0	0	88	91
GO:0009142 nucleoside triphosphate biosynthetic process	278	0.0890866	0.941	0.933	Biological Process	GO:0009142	nucleoside triphosphate biosynthetic process	0.0069333	0.0890866	0	0	278	298
GO:0010660 regulation of muscle cell apoptotic process	149	0.0892512	0.504	0.949	Biological Process	GO:0010660	regulation of muscle cell apoptotic process	0.0069567	0.0892512	0	0	149	157
GO:0030838 positive regulation of actin filament polymerization	149	0.0892512	0.504	0.949	Biological Process	GO:0030838	positive regulation of actin filament polymerization	0.0069567	0.0892512	0	0	149	157
GO:0071417 cellular response to organonitrogen compound	1056	0.0897761	3.575	0.911	Biological Process	GO:0071417	cellular response to organonitrogen compound	0.00700294	0.0897761	0	0	1056	1159
GO:0000038 very long-chain fatty acid metabolic process	42	0.0904713	0.142	1	Biological Process	GO:0000038	very long-chain fatty acid metabolic process	0.00710942	0.0904713	0	0	42	42
GO:0099612 protein localization to axon	42	0.0904713	0.142	1	Biological Process	GO:0099612	protein localization to axon	0.00710942	0.0904713	0	0	42	42
GO:1900242 regulation of synaptic vesicle endocytosis	42	0.0904713	0.142	1	Biological Process	GO:1900242	regulation of synaptic vesicle endocytosis	0.00710942	0.0904713	0	0	42	42
GO:1900825 regulation of membrane depolarization during cardiac muscle cell action potential	42	0.0904713	0.142	1	Biological Process	GO:1900825	regulation of membrane depolarization during cardiac muscle cell action potential	0.00710942	0.0904713	0	0	42	42
GO:1901223 negative regulation of NIK/NF-kappaB signaling	42	0.0904713	0.142	1	Biological Process	GO:1901223	negative regulation of NIK/NF-kappaB signaling	0.00710942	0.0904713	0	0	42	42
GO:1904259 regulation of basement membrane assembly involved in embryonic body morphogenesis	42	0.0904713	0.142	1	Biological Process	GO:1904259	regulation of basement membrane assembly involved in embryonic body morphogenesis	0.00710942	0.0904713	0	0	42	42
GO:1904261 positive regulation of basement membrane assembly involved in embryonic body morphogenesis	42	0.0904713	0.142	1	Biological Process	GO:1904261	positive regulation of basement membrane assembly involved in embryonic body morphogenesis	0.00710942	0.0904713	0	0	42	42
GO:2001197 basement membrane assembly involved in embryonic body morphogenesis	42	0.0904713	0.142	1	Biological Process	GO:2001197	basement membrane assembly involved in embryonic body morphogenesis	0.00710942	0.0904713	0	0	42	42
GO:0030890 positive regulation of B cell proliferation	74	0.0904713	0.251	0.974	Biological Process	GO:0030890	positive regulation of B cell proliferation	0.00712157	0.0904713	0	0	74	76
GO:0090183 regulation of kidney development	74	0.0904713	0.251	0.974	Biological Process	GO:0090183	regulation of kidney development	0.00712157	0.0904713	0	0	74	76
GO:0120178 steroid hormone biosynthetic process	74	0.0904713	0.251	0.974	Biological Process	GO:0120178	steroid hormone biosynthetic process	0.00712157	0.0904713	0	0	74	76
GO:1902686 mitochondrial outer membrane permeabilization involved in programmed cell death	74	0.0904713	0.251	0.974	Biological Process	GO:1902686	mitochondrial outer membrane permeabilization involved in programmed cell death	0.00712157	0.0904713	0	0	74	76
GO:0006140 regulation of nucleotide metabolic process	160	0.0906825	0.542	0.947	Biological Process	GO:0006140	regulation of nucleotide metabolic process	0.00714357	0.0906825	0	0	160	169
GO:0046847 filopodium assembly	137	0.0908813	0.464	0.951	Biological Process	GO:0046847	filopodium assembly	0.00716462	0.0908813	0	0	137	144
GO:1902105 regulation of leukocyte differentiation	407	0.0909704	1.378	0.925	Biological Process	GO:1902105	regulation of leukocyte differentiation	0.00717704	0.0909704	0	0	407	440
GO:1905114 cell surface receptor signaling pathway involved in cell-cell signaling	1055	0.0911765	3.572	0.911	Biological Process	GO:1905114	cell surface receptor signaling pathway involved in cell-cell signaling	0.00720319	0.0911765	0	0	1055	1158
GO:0006303 double-strand break repair via nonhomologous end joining	113	0.0911765	0.383	0.958	Biological Process	GO:0006303	double-strand break repair via nonhomologous end joining	0.0072077	0.0911765	0	0	113	118
GO:0000904 cell morphogenesis involved in differentiation	1804	0.0911765	6.108	0.906	Biological Process	GO:0000904	cell morphogenesis involved in differentiation	0.00721175	0.0911765	0	0	1804	1992
GO:0022613 ribonucleoprotein complex biogenesis	1463	0.0911765	4.953	0.908	Biological Process	GO:0022613	ribonucleoprotein complex biogenesis	0.00723887	0.0911765	0	0	1463	1612
GO:0002220 innate immune response activating cell surface receptor signaling pathway	59	0.0911765	0.2	0.983	Biological Process	GO:0002220	innate immune response activating cell surface receptor signaling pathway	0.00724739	0.0911765	0	0	59	60
GO:0002223 stimulatory C-type lectin receptor signaling pathway	59	0.0911765	0.2	0.983	Biological Process	GO:0002223	stimulatory C-type lectin receptor signaling pathway	0.00724739	0.0911765	0	0	59	60
GO:0048821 erythrocyte development	59	0.0911765	0.2	0.983	Biological Process	GO:0048821	erythrocyte development	0.00724739	0.0911765	0	0	59	60
GO:0090151 establishment of protein localization to mitochondrial membrane	59	0.0911765	0.2	0.983	Biological Process	GO:0090151	establishment of protein localization to mitochondrial membrane	0.00724739	0.0911765	0	0	59	60
GO:1990840 response to lectin	59	0.0911765	0.2	0.983	Biological Process	GO:1990840	response to lectin	0.00724739	0.0911765	0	0	59	60
GO:1990858 cellular response to lectin	59	0.0911765	0.2	0.983	Biological Process	GO:1990858	cellular response to lectin	0.00724739	0.0911765	0	0	59	60
GO:0010951 negative regulation of endopeptidase activity	246	0.0918616	0.833	0.935	Biological Process	GO:0010951	negative regulation of endopeptidase activity	0.0073073	0.0918616	0	0	246	263
GO:0097435 supramolecular fiber organization	1321	0.093041	4.473	0.909	Biological Process	GO:0097435	supramolecular fiber organization	0.00741114	0.093041	0	0	1321	1454
GO:0051054 positive regulation of DNA metabolic process	416	0.093041	1.408	0.924	Biological Process	GO:0051054	positive regulation of DNA metabolic process	0.00741216	0.093041	0	0	416	450
GO:0031463 Cul3-RING ubiquitin ligase complex	131	0.093301	0.486	0.949	Cellular Component	GO:0031463	Cul3-RING ubiquitin ligase complex	0.00981884	0.093301	0	0	131	138
GO:0032592 integral component of mitochondrial membrane	131	0.093301	0.486	0.949	Cellular Component	GO:0032592	integral component of mitochondrial membrane	0.00981884	0.093301	0	0	131	138
GO:0051087 chaperone binding	148	0.0934296	0.476	0.955	Molecular Function	GO:0051087	chaperone binding	0.00293527	0.0934296	0	0	148	155
GO:0032200 telomere organization	297	0.0934521	1.006	0.931	Biological Process	GO:0032200	telomere organization	0.00745045	0.0934521	0	0	297	319
GO:0006367 transcription initiation from RNA polymerase II promoter	406	0.0939868	1.375	0.925	Biological Process	GO:0006367	transcription initiation from RNA polymerase II promoter	0.00749865	0.0939868	0	0	406	439
GO:0051056 regulation of small GTPase mediated signal transduction	699	0.0941908	2.367	0.916	Biological Process	GO:0051056	regulation of small GTPase mediated signal transduction	0.00752286	0.0941908	0	0	699	763
GO:0010656 negative regulation of muscle cell apoptotic process	100	0.0941908	0.339	0.962	Biological Process	GO:0010656	negative regulation of muscle cell apoptotic process	0.0075261	0.0941908	0	0	100	104
GO:0070122 isopeptidase activity	49	0.0943722	0.157	1	Molecular Function	GO:0070122	isopeptidase activity	0.00298941	0.0943722	0	0	49	49
GO:0045182 translation regulator activity	353	0.0943722	1.134	0.931	Molecular Function	GO:0045182	translation regulator activity	0.00300523	0.0943722	0	0	353	379
GO:0002823 negative regulation of adaptive immune response based on somatic recombination of immune receptors built from immunoglobulin superfamily domains	87	0.0943943	0.295	0.967	Biological Process	GO:0002823	negative regulation of adaptive immune response based on somatic recombination of immune receptors built from immunoglobulin superfamily domains	0.00756476	0.0943943	0	0	87	90
GO:0006929 substrate-dependent cell migration	87	0.0943943	0.295	0.967	Biological Process	GO:0006929	substrate-dependent cell migration	0.00756476	0.0943943	0	0	87	90
GO:0009452 7-methylguanosine RNA capping	87	0.0943943	0.295	0.967	Biological Process	GO:0009452	7-methylguanosine RNA capping	0.00756476	0.0943943	0	0	87	90
GO:0036260 RNA capping	87	0.0943943	0.295	0.967	Biological Process	GO:0036260	RNA capping	0.00756476	0.0943943	0	0	87	90
GO:0043666 regulation of phosphoprotein phosphatase activity	203	0.0948126	0.687	0.94	Biological Process	GO:0043666	regulation of phosphoprotein phosphatase activity	0.00760391	0.0948126	0	0	203	216
GO:0031970 organelle envelope lumen	153	0.0951396	0.568	0.944	Cellular Component	GO:0031970	organelle envelope lumen	0.0100572	0.0951396	0	0	153	162
GO:1903076 regulation of protein localization to plasma membrane	159	0.0951988	0.538	0.946	Biological Process	GO:1903076	regulation of protein localization to plasma membrane	0.00764052	0.0951988	0	0	159	168
GO:1901019 regulation of calcium ion transmembrane transporter activity	136	0.0958678	0.46	0.951	Biological Process	GO:1901019	regulation of calcium ion transmembrane transporter activity	0.00769991	0.0958678	0	0	136	143
GO:0002706 regulation of lymphocyte mediated immunity	181	0.0963629	0.613	0.943	Biological Process	GO:0002706	regulation of lymphocyte mediated immunity	0.00774539	0.0963629	0	0	181	192
GO:0006644 phospholipid metabolic process	872	0.0964778	2.952	0.913	Biological Process	GO:0006644	phospholipid metabolic process	0.00776034	0.0964778	0	0	872	955
GO:0006278 RNA-dependent DNA biosynthetic process	112	0.0968424	0.379	0.957	Biological Process	GO:0006278	RNA-dependent DNA biosynthetic process	0.00779542	0.0968424	0	0	112	117
GO:0006607 NLS-bearing protein import into nucleus	73	0.0969127	0.247	0.973	Biological Process	GO:0006607	NLS-bearing protein import into nucleus	0.00782396	0.0969127	0	0	73	75
GO:0046827 positive regulation of protein export from nucleus	73	0.0969127	0.247	0.973	Biological Process	GO:0046827	positive regulation of protein export from nucleus	0.00782396	0.0969127	0	0	73	75
GO:0038034 signal transduction in absence of ligand	124	0.0969127	0.42	0.954	Biological Process	GO:0038034	signal transduction in absence of ligand	0.00782982	0.0969127	0	0	124	130
GO:0072171 mesonephric tubule morphogenesis	124	0.0969127	0.42	0.954	Biological Process	GO:0072171	mesonephric tubule morphogenesis	0.00782982	0.0969127	0	0	124	130
GO:0097192 extrinsic apoptotic signaling pathway in absence of ligand	124	0.0969127	0.42	0.954	Biological Process	GO:0097192	extrinsic apoptotic signaling pathway in absence of ligand	0.00782982	0.0969127	0	0	124	130
GO:0098590 plasma membrane region	1884	0.0974357	6.995	0.903	Cellular Component	GO:0098590	plasma membrane region	0.0103736	0.0974357	0	0	1884	2086
GO:0005871 kinesin complex	107	0.0974357	0.397	0.955	Cellular Component	GO:0005871	kinesin complex	0.0103919	0.0974357	0	0	107	112
GO:0009991 response to extracellular stimulus	1150	0.0976061	3.894	0.91	Biological Process	GO:0009991	response to extracellular stimulus	0.00789163	0.0976061	0	0	1150	1264
GO:0051236 establishment of RNA localization	453	0.0980658	1.534	0.923	Biological Process	GO:0051236	establishment of RNA localization	0.00795158	0.0980658	0	0	453	491
GO:0001961 positive regulation of cytokine-mediated signaling pathway	41	0.0980658	0.139	1	Biological Process	GO:0001961	positive regulation of cytokine-mediated signaling pathway	0.00799861	0.0980658	0	0	41	41
GO:0006528 asparagine metabolic process	41	0.0980658	0.139	1	Biological Process	GO:0006528	asparagine metabolic process	0.00799861	0.0980658	0	0	41	41
GO:0031953 negative regulation of protein autophosphorylation	41	0.0980658	0.139	1	Biological Process	GO:0031953	negative regulation of protein autophosphorylation	0.00799861	0.0980658	0	0	41	41
GO:0045898 regulation of RNA polymerase II transcription preinitiation complex assembly	41	0.0980658	0.139	1	Biological Process	GO:0045898	regulation of RNA polymerase II transcription preinitiation complex assembly	0.00799861	0.0980658	0	0	41	41
GO:0046083 adenine metabolic process	41	0.0980658	0.139	1	Biological Process	GO:0046083	adenine metabolic process	0.00799861	0.0980658	0	0	41	41
GO:0046599 regulation of centriole replication	41	0.0980658	0.139	1	Biological Process	GO:0046599	regulation of centriole replication	0.00799861	0.0980658	0	0	41	41
GO:0051560 mitochondrial calcium ion homeostasis	41	0.0980658	0.139	1	Biological Process	GO:0051560	mitochondrial calcium ion homeostasis	0.00799861	0.0980658	0	0	41	41
GO:0071481 cellular response to X-ray	41	0.0980658	0.139	1	Biological Process	GO:0071481	cellular response to X-ray	0.00799861	0.0980658	0	0	41	41
GO:0098780 response to mitochondrial depolarisation	41	0.0980658	0.139	1	Biological Process	GO:0098780	response to mitochondrial depolarisation	0.00799861	0.0980658	0	0	41	41
GO:1903689 regulation of wound healing, spreading of epidermal cells	41	0.0980658	0.139	1	Biological Process	GO:1903689	regulation of wound healing, spreading of epidermal cells	0.00799861	0.0980658	0	0	41	41
GO:1990776 response to angiotensin	41	0.0980658	0.139	1	Biological Process	GO:1990776	response to angiotensin	0.00799861	0.0980658	0	0	41	41
GO:0002548 monocyte chemotaxis	58	0.098288	0.196	0.983	Biological Process	GO:0002548	monocyte chemotaxis	0.00803422	0.098288	0	0	58	59
GO:0009113 purine nucleobase biosynthetic process	58	0.098288	0.196	0.983	Biological Process	GO:0009113	purine nucleobase biosynthetic process	0.00803422	0.098288	0	0	58	59
GO:0036315 cellular response to sterol	58	0.098288	0.196	0.983	Biological Process	GO:0036315	cellular response to sterol	0.00803422	0.098288	0	0	58	59
GO:0040007 growth	2179	0.0986135	7.377	0.904	Biological Process	GO:0040007	growth	0.00806667	0.0986135	0	0	2179	2411
GO:0016363 nuclear matrix	226	0.0993242	0.839	0.934	Cellular Component	GO:0016363	nuclear matrix	0.0106402	0.0993242	0	0	226	242
GO:0005689 U12-type spliceosomal complex	38	0.0995337	0.141	1	Cellular Component	GO:0005689	U12-type spliceosomal complex	0.0108036	0.0995337	0	0	38	38
GO:0022624 proteasome accessory complex	38	0.0995337	0.141	1	Cellular Component	GO:0022624	proteasome accessory complex	0.0108036	0.0995337	0	0	38	38
GO:0031527 filopodium membrane	38	0.0995337	0.141	1	Cellular Component	GO:0031527	filopodium membrane	0.0108036	0.0995337	0	0	38	38
GO:0090313 regulation of protein targeting to membrane	99	0.0997542	0.335	0.961	Biological Process	GO:0090313	regulation of protein targeting to membrane	0.00817182	0.0997542	0	0	99	103
GO:1901224 positive regulation of NIK/NF-kappaB signaling	99	0.0997542	0.335	0.961	Biological Process	GO:1901224	positive regulation of NIK/NF-kappaB signaling	0.00817182	0.0997542	0	0	99	103
GO:0006469 negative regulation of protein kinase activity	404	0.0998034	1.368	0.924	Biological Process	GO:0006469	negative regulation of protein kinase activity	0.00818177	0.0998034	0	0	404	437
GO:0060021 roof of mouth development	180	0.100482	0.609	0.942	Biological Process	GO:0060021	roof of mouth development	0.00824973	0.100482	0	0	180	191
GO:0060260 regulation of transcription initiation from RNA polymerase II promoter	86	0.100482	0.291	0.966	Biological Process	GO:0060260	regulation of transcription initiation from RNA polymerase II promoter	0.00825526	0.100482	0	0	86	89
GO:1903115 regulation of actin filament-based movement	86	0.100482	0.291	0.966	Biological Process	GO:1903115	regulation of actin filament-based movement	0.00825526	0.100482	0	0	86	89
GO:0035088 establishment or maintenance of apical/basal cell polarity	135	0.100493	0.457	0.951	Biological Process	GO:0035088	establishment or maintenance of apical/basal cell polarity	0.00827272	0.100493	0	0	135	142
GO:0045582 positive regulation of T cell differentiation	135	0.100493	0.457	0.951	Biological Process	GO:0045582	positive regulation of T cell differentiation	0.00827272	0.100493	0	0	135	142
[truncated: 21,890 more rows]

## Sheet: KEGG pathways
id	num	qvalue	per	ratio	class	ID	Descrption	Pvalue	Qvalue	Up	Down	fg_num	bg_num
[truncated: 359 more rows]
