# Supplementary material for: Integrated Transcriptome Landscape of mRNAs, lncRNAs, circRNAs, and miRNAs Reveals Molecular Regulatory Networks of Sex Differentiation in the Zig-Zag Eel (Mastacembelus armatus)
Source: Int J Mol Sci. 2026 Jun 5;27(11):5111. doi: 10.3390/ijms27115111 (PMC13256884; doi:10.3390/ijms27115111)
Supplement: Supplementary file 1 [file ijms-27-05111-s001.zip › Table S6.Basic information of miRNA sequencing.xlsx]

## Sheet: Sheet1
Sample	Clean reads	High quality	Clean tags	Match reference genome abundance
Female-1	16208871	15997332	13688552	8380057 (61.22%)
Female-2	14236149	14062561	12367373	8067329 (65.23%)
Female-3	17542625	17319671	14504026	9610203 (66.26%)
Male-1	14775893	14635169	13399490	8111906 (60.54%)
Male-2	16521282	16321810	15159891	9242439 (60.97%)
Male-3	17816372	17625981	15835535	9799410 (61.88%)
