# Supplementary material for: Integrated Transcriptome Landscape of mRNAs, lncRNAs, circRNAs, and miRNAs Reveals Molecular Regulatory Networks of Sex Differentiation in the Zig-Zag Eel (Mastacembelus armatus)
Source: Int J Mol Sci. 2026 Jun 5;27(11):5111. doi: 10.3390/ijms27115111 (PMC13256884; doi:10.3390/ijms27115111)
Supplement: Supplementary file 1 [file ijms-27-05111-s001.zip › Table S7.The ceRNA regulatory network.xlsx]

## Sheet: lncRNA-miRNA-mRNA
ncRNA_ID	mRNA_ID	miRNA_ID	hyper.test.p	corr	miRNA_NUM(both)(1235)	miRNA_ID(both)	Symbol	Description	KEGG_A_class	KEGG_B_class	Pathway	K_ID	GO Component	GO Function	GO Process	TF_family
MSTRG.10029.1	ncbi_113137269	miR-23-y	0.0048583	0.921273	1	miR-23-y	gata4	XP_026174573.1 transcription factor GATA-4-like [Mastacembelus armatus]	Environmental Information Processing;Cellular Processes;Cellular Processes;Organismal Systems	Signal transduction;Cellular community - eukaryotes;Cell growth and death;Endocrine system	ko04022//cGMP-PKG signaling pathway;ko04530//Tight junction;ko04218//Cellular senescence;ko04919//Thyroid hormone signaling pathway	K09183;K09183;K09183;K09183	GO:0000228//nuclear chromosome;GO:0000785//chromatin;GO:0005575//cellular_component;GO:0005622//intracellular anatomical structure;GO:0005634//nucleus;GO:0005654//nucleoplasm;GO:0005667//transcription regulator complex;GO:0005694//chromosome;GO:0016604//nuclear body;GO:0031974//membrane-enclosed lumen;GO:0031981//nuclear lumen;GO:0032991//protein-containing complex;GO:0043226//organelle;GO:004322…	GO:0000976//transcription cis-regulatory region binding;GO:0000977//RNA polymerase II transcription regulatory region sequence-specific DNA binding;GO:0000978//RNA polymerase II cis-regulatory region sequence-specific DNA binding;GO:0000981//DNA-binding transcription factor activity, RNA polymerase II-specific;GO:0000987//cis-regulatory region sequence-specific DNA binding;GO:0001067//transcripti…	GO:0000003//reproduction;GO:0001101//response to acid chemical;GO:0001568//blood vessel development;GO:0001570//vasculogenesis;GO:0001678//cellular glucose homeostasis;GO:0001701//in utero embryonic development;GO:0001702//gastrulation with mouth forming second;GO:0001704//formation of primary germ layer;GO:0001706//endoderm formation;GO:0001817//regulation of cytokine production;GO:0001819//posi…	zf-GATA
MSTRG.10046.1	ncbi_113130915	miR-4644-z	0.0108268	0.936908	6	miR-4644-z|miR-9982-z|novel-m0162-5p|novel-m0173-3p|novel-m0222-3p|novel-m0487-3p	wnt4a	XP_026163687.1 protein Wnt-4 isoform X1 [Mastacembelus armatus]	Human Diseases;Human Diseases;Human Diseases;Human Diseases;Human Diseases;Human Diseases;Environmental Information Processing;Organismal Systems;Human Diseases;Human Diseases;Human Diseases;Environmental Information Processing;Environmental Information Processing;Cellular Processes;Organismal Systems;Organismal Systems;Human Diseases	Cancer: overview;Neurodegenerative disease;Neurodegenerative disease;Infectious disease: viral;Cancer: overview;Cancer: specific types;Signal transduction;Development and regeneration;Cancer: specific types;Endocrine and metabolic disease;Cancer: specific types;Signal transduction;Signal transduction;Cellular community - eukaryotes;Endocrine system;Endocrine system;Cancer: specific types	ko05200//Pathways in cancer;ko05022//Pathways of neurodegeneration - multiple diseases;ko05010//Alzheimer disease;ko05165//Human papillomavirus infection;ko05205//Proteoglycans in cancer;ko05226//Gastric cancer;ko04310//Wnt signaling pathway;ko04360//Axon guidance;ko05225//Hepatocellular carcinoma;ko04934//Cushing syndrome;ko05224//Breast cancer;ko04150//mTOR signaling pathway;ko04390//Hippo sign…	K00408;K00408;K00408;K00408;K00408;K00408;K00408;K00408;K00408;K00408;K00408;K00408;K00408;K00408;K00408;K00408;K00408	GO:0005575//cellular_component;GO:0005576//extracellular region;GO:0005615//extracellular space;GO:0005622//intracellular anatomical structure;GO:0005737//cytoplasm;GO:0005783//endoplasmic reticulum;GO:0005788//endoplasmic reticulum lumen;GO:0005794//Golgi apparatus;GO:0005796//Golgi lumen;GO:0005886//plasma membrane;GO:0009986//cell surface;GO:0012505//endomembrane system;GO:0012506//vesicle mem…	GO:0001664//G protein-coupled receptor binding;GO:0003674//molecular_function;GO:0003712//transcription coregulator activity;GO:0003714//transcription corepressor activity;GO:0005102//signaling receptor binding;GO:0005109//frizzled binding;GO:0005488//binding;GO:0005515//protein binding;GO:0019899//enzyme binding;GO:0019900//kinase binding;GO:0019901//protein kinase binding;GO:0030545//signaling …	GO:0000003//reproduction;GO:0001501//skeletal system development;GO:0001558//regulation of cell growth;GO:0001655//urogenital system development;GO:0001656//metanephros development;GO:0001657//ureteric bud development;GO:0001658//branching involved in ureteric bud morphogenesis;GO:0001667//ameboidal-type cell migration;GO:0001708//cell fate specification;GO:0001763//morphogenesis of a branching s…	--
MSTRG.10046.1	ncbi_113130915	miR-9982-z	0.0108268	0.936908	6	miR-4644-z|miR-9982-z|novel-m0162-5p|novel-m0173-3p|novel-m0222-3p|novel-m0487-3p	wnt4a	XP_026163687.1 protein Wnt-4 isoform X1 [Mastacembelus armatus]	Human Diseases;Human Diseases;Human Diseases;Human Diseases;Human Diseases;Human Diseases;Environmental Information Processing;Organismal Systems;Human Diseases;Human Diseases;Human Diseases;Environmental Information Processing;Environmental Information Processing;Cellular Processes;Organismal Systems;Organismal Systems;Human Diseases	Cancer: overview;Neurodegenerative disease;Neurodegenerative disease;Infectious disease: viral;Cancer: overview;Cancer: specific types;Signal transduction;Development and regeneration;Cancer: specific types;Endocrine and metabolic disease;Cancer: specific types;Signal transduction;Signal transduction;Cellular community - eukaryotes;Endocrine system;Endocrine system;Cancer: specific types	ko05200//Pathways in cancer;ko05022//Pathways of neurodegeneration - multiple diseases;ko05010//Alzheimer disease;ko05165//Human papillomavirus infection;ko05205//Proteoglycans in cancer;ko05226//Gastric cancer;ko04310//Wnt signaling pathway;ko04360//Axon guidance;ko05225//Hepatocellular carcinoma;ko04934//Cushing syndrome;ko05224//Breast cancer;ko04150//mTOR signaling pathway;ko04390//Hippo sign…	K00408;K00408;K00408;K00408;K00408;K00408;K00408;K00408;K00408;K00408;K00408;K00408;K00408;K00408;K00408;K00408;K00408	GO:0005575//cellular_component;GO:0005576//extracellular region;GO:0005615//extracellular space;GO:0005622//intracellular anatomical structure;GO:0005737//cytoplasm;GO:0005783//endoplasmic reticulum;GO:0005788//endoplasmic reticulum lumen;GO:0005794//Golgi apparatus;GO:0005796//Golgi lumen;GO:0005886//plasma membrane;GO:0009986//cell surface;GO:0012505//endomembrane system;GO:0012506//vesicle mem…	GO:0001664//G protein-coupled receptor binding;GO:0003674//molecular_function;GO:0003712//transcription coregulator activity;GO:0003714//transcription corepressor activity;GO:0005102//signaling receptor binding;GO:0005109//frizzled binding;GO:0005488//binding;GO:0005515//protein binding;GO:0019899//enzyme binding;GO:0019900//kinase binding;GO:0019901//protein kinase binding;GO:0030545//signaling …	GO:0000003//reproduction;GO:0001501//skeletal system development;GO:0001558//regulation of cell growth;GO:0001655//urogenital system development;GO:0001656//metanephros development;GO:0001657//ureteric bud development;GO:0001658//branching involved in ureteric bud morphogenesis;GO:0001667//ameboidal-type cell migration;GO:0001708//cell fate specification;GO:0001763//morphogenesis of a branching s…	--
MSTRG.10046.1	ncbi_113130915	novel-m0162-5p	0.0108268	0.936908	6	miR-4644-z|miR-9982-z|novel-m0162-5p|novel-m0173-3p|novel-m0222-3p|novel-m0487-3p	wnt4a	XP_026163687.1 protein Wnt-4 isoform X1 [Mastacembelus armatus]	Human Diseases;Human Diseases;Human Diseases;Human Diseases;Human Diseases;Human Diseases;Environmental Information Processing;Organismal Systems;Human Diseases;Human Diseases;Human Diseases;Environmental Information Processing;Environmental Information Processing;Cellular Processes;Organismal Systems;Organismal Systems;Human Diseases	Cancer: overview;Neurodegenerative disease;Neurodegenerative disease;Infectious disease: viral;Cancer: overview;Cancer: specific types;Signal transduction;Development and regeneration;Cancer: specific types;Endocrine and metabolic disease;Cancer: specific types;Signal transduction;Signal transduction;Cellular community - eukaryotes;Endocrine system;Endocrine system;Cancer: specific types	ko05200//Pathways in cancer;ko05022//Pathways of neurodegeneration - multiple diseases;ko05010//Alzheimer disease;ko05165//Human papillomavirus infection;ko05205//Proteoglycans in cancer;ko05226//Gastric cancer;ko04310//Wnt signaling pathway;ko04360//Axon guidance;ko05225//Hepatocellular carcinoma;ko04934//Cushing syndrome;ko05224//Breast cancer;ko04150//mTOR signaling pathway;ko04390//Hippo sign…	K00408;K00408;K00408;K00408;K00408;K00408;K00408;K00408;K00408;K00408;K00408;K00408;K00408;K00408;K00408;K00408;K00408	GO:0005575//cellular_component;GO:0005576//extracellular region;GO:0005615//extracellular space;GO:0005622//intracellular anatomical structure;GO:0005737//cytoplasm;GO:0005783//endoplasmic reticulum;GO:0005788//endoplasmic reticulum lumen;GO:0005794//Golgi apparatus;GO:0005796//Golgi lumen;GO:0005886//plasma membrane;GO:0009986//cell surface;GO:0012505//endomembrane system;GO:0012506//vesicle mem…	GO:0001664//G protein-coupled receptor binding;GO:0003674//molecular_function;GO:0003712//transcription coregulator activity;GO:0003714//transcription corepressor activity;GO:0005102//signaling receptor binding;GO:0005109//frizzled binding;GO:0005488//binding;GO:0005515//protein binding;GO:0019899//enzyme binding;GO:0019900//kinase binding;GO:0019901//protein kinase binding;GO:0030545//signaling …	GO:0000003//reproduction;GO:0001501//skeletal system development;GO:0001558//regulation of cell growth;GO:0001655//urogenital system development;GO:0001656//metanephros development;GO:0001657//ureteric bud development;GO:0001658//branching involved in ureteric bud morphogenesis;GO:0001667//ameboidal-type cell migration;GO:0001708//cell fate specification;GO:0001763//morphogenesis of a branching s…	--
MSTRG.10046.1	ncbi_113130915	novel-m0173-3p	0.0108268	0.936908	6	miR-4644-z|miR-9982-z|novel-m0162-5p|novel-m0173-3p|novel-m0222-3p|novel-m0487-3p	wnt4a	XP_026163687.1 protein Wnt-4 isoform X1 [Mastacembelus armatus]	Human Diseases;Human Diseases;Human Diseases;Human Diseases;Human Diseases;Human Diseases;Environmental Information Processing;Organismal Systems;Human Diseases;Human Diseases;Human Diseases;Environmental Information Processing;Environmental Information Processing;Cellular Processes;Organismal Systems;Organismal Systems;Human Diseases	Cancer: overview;Neurodegenerative disease;Neurodegenerative disease;Infectious disease: viral;Cancer: overview;Cancer: specific types;Signal transduction;Development and regeneration;Cancer: specific types;Endocrine and metabolic disease;Cancer: specific types;Signal transduction;Signal transduction;Cellular community - eukaryotes;Endocrine system;Endocrine system;Cancer: specific types	ko05200//Pathways in cancer;ko05022//Pathways of neurodegeneration - multiple diseases;ko05010//Alzheimer disease;ko05165//Human papillomavirus infection;ko05205//Proteoglycans in cancer;ko05226//Gastric cancer;ko04310//Wnt signaling pathway;ko04360//Axon guidance;ko05225//Hepatocellular carcinoma;ko04934//Cushing syndrome;ko05224//Breast cancer;ko04150//mTOR signaling pathway;ko04390//Hippo sign…	K00408;K00408;K00408;K00408;K00408;K00408;K00408;K00408;K00408;K00408;K00408;K00408;K00408;K00408;K00408;K00408;K00408	GO:0005575//cellular_component;GO:0005576//extracellular region;GO:0005615//extracellular space;GO:0005622//intracellular anatomical structure;GO:0005737//cytoplasm;GO:0005783//endoplasmic reticulum;GO:0005788//endoplasmic reticulum lumen;GO:0005794//Golgi apparatus;GO:0005796//Golgi lumen;GO:0005886//plasma membrane;GO:0009986//cell surface;GO:0012505//endomembrane system;GO:0012506//vesicle mem…	GO:0001664//G protein-coupled receptor binding;GO:0003674//molecular_function;GO:0003712//transcription coregulator activity;GO:0003714//transcription corepressor activity;GO:0005102//signaling receptor binding;GO:0005109//frizzled binding;GO:0005488//binding;GO:0005515//protein binding;GO:0019899//enzyme binding;GO:0019900//kinase binding;GO:0019901//protein kinase binding;GO:0030545//signaling …	GO:0000003//reproduction;GO:0001501//skeletal system development;GO:0001558//regulation of cell growth;GO:0001655//urogenital system development;GO:0001656//metanephros development;GO:0001657//ureteric bud development;GO:0001658//branching involved in ureteric bud morphogenesis;GO:0001667//ameboidal-type cell migration;GO:0001708//cell fate specification;GO:0001763//morphogenesis of a branching s…	--
MSTRG.10046.1	ncbi_113130915	novel-m0222-3p	0.0108268	0.936908	6	miR-4644-z|miR-9982-z|novel-m0162-5p|novel-m0173-3p|novel-m0222-3p|novel-m0487-3p	wnt4a	XP_026163687.1 protein Wnt-4 isoform X1 [Mastacembelus armatus]	Human Diseases;Human Diseases;Human Diseases;Human Diseases;Human Diseases;Human Diseases;Environmental Information Processing;Organismal Systems;Human Diseases;Human Diseases;Human Diseases;Environmental Information Processing;Environmental Information Processing;Cellular Processes;Organismal Systems;Organismal Systems;Human Diseases	Cancer: overview;Neurodegenerative disease;Neurodegenerative disease;Infectious disease: viral;Cancer: overview;Cancer: specific types;Signal transduction;Development and regeneration;Cancer: specific types;Endocrine and metabolic disease;Cancer: specific types;Signal transduction;Signal transduction;Cellular community - eukaryotes;Endocrine system;Endocrine system;Cancer: specific types	ko05200//Pathways in cancer;ko05022//Pathways of neurodegeneration - multiple diseases;ko05010//Alzheimer disease;ko05165//Human papillomavirus infection;ko05205//Proteoglycans in cancer;ko05226//Gastric cancer;ko04310//Wnt signaling pathway;ko04360//Axon guidance;ko05225//Hepatocellular carcinoma;ko04934//Cushing syndrome;ko05224//Breast cancer;ko04150//mTOR signaling pathway;ko04390//Hippo sign…	K00408;K00408;K00408;K00408;K00408;K00408;K00408;K00408;K00408;K00408;K00408;K00408;K00408;K00408;K00408;K00408;K00408	GO:0005575//cellular_component;GO:0005576//extracellular region;GO:0005615//extracellular space;GO:0005622//intracellular anatomical structure;GO:0005737//cytoplasm;GO:0005783//endoplasmic reticulum;GO:0005788//endoplasmic reticulum lumen;GO:0005794//Golgi apparatus;GO:0005796//Golgi lumen;GO:0005886//plasma membrane;GO:0009986//cell surface;GO:0012505//endomembrane system;GO:0012506//vesicle mem…	GO:0001664//G protein-coupled receptor binding;GO:0003674//molecular_function;GO:0003712//transcription coregulator activity;GO:0003714//transcription corepressor activity;GO:0005102//signaling receptor binding;GO:0005109//frizzled binding;GO:0005488//binding;GO:0005515//protein binding;GO:0019899//enzyme binding;GO:0019900//kinase binding;GO:0019901//protein kinase binding;GO:0030545//signaling …	GO:0000003//reproduction;GO:0001501//skeletal system development;GO:0001558//regulation of cell growth;GO:0001655//urogenital system development;GO:0001656//metanephros development;GO:0001657//ureteric bud development;GO:0001658//branching involved in ureteric bud morphogenesis;GO:0001667//ameboidal-type cell migration;GO:0001708//cell fate specification;GO:0001763//morphogenesis of a branching s…	--
MSTRG.10046.1	ncbi_113130915	novel-m0487-3p	0.0108268	0.936908	6	miR-4644-z|miR-9982-z|novel-m0162-5p|novel-m0173-3p|novel-m0222-3p|novel-m0487-3p	wnt4a	XP_026163687.1 protein Wnt-4 isoform X1 [Mastacembelus armatus]	Human Diseases;Human Diseases;Human Diseases;Human Diseases;Human Diseases;Human Diseases;Environmental Information Processing;Organismal Systems;Human Diseases;Human Diseases;Human Diseases;Environmental Information Processing;Environmental Information Processing;Cellular Processes;Organismal Systems;Organismal Systems;Human Diseases	Cancer: overview;Neurodegenerative disease;Neurodegenerative disease;Infectious disease: viral;Cancer: overview;Cancer: specific types;Signal transduction;Development and regeneration;Cancer: specific types;Endocrine and metabolic disease;Cancer: specific types;Signal transduction;Signal transduction;Cellular community - eukaryotes;Endocrine system;Endocrine system;Cancer: specific types	ko05200//Pathways in cancer;ko05022//Pathways of neurodegeneration - multiple diseases;ko05010//Alzheimer disease;ko05165//Human papillomavirus infection;ko05205//Proteoglycans in cancer;ko05226//Gastric cancer;ko04310//Wnt signaling pathway;ko04360//Axon guidance;ko05225//Hepatocellular carcinoma;ko04934//Cushing syndrome;ko05224//Breast cancer;ko04150//mTOR signaling pathway;ko04390//Hippo sign…	K00408;K00408;K00408;K00408;K00408;K00408;K00408;K00408;K00408;K00408;K00408;K00408;K00408;K00408;K00408;K00408;K00408	GO:0005575//cellular_component;GO:0005576//extracellular region;GO:0005615//extracellular space;GO:0005622//intracellular anatomical structure;GO:0005737//cytoplasm;GO:0005783//endoplasmic reticulum;GO:0005788//endoplasmic reticulum lumen;GO:0005794//Golgi apparatus;GO:0005796//Golgi lumen;GO:0005886//plasma membrane;GO:0009986//cell surface;GO:0012505//endomembrane system;GO:0012506//vesicle mem…	GO:0001664//G protein-coupled receptor binding;GO:0003674//molecular_function;GO:0003712//transcription coregulator activity;GO:0003714//transcription corepressor activity;GO:0005102//signaling receptor binding;GO:0005109//frizzled binding;GO:0005488//binding;GO:0005515//protein binding;GO:0019899//enzyme binding;GO:0019900//kinase binding;GO:0019901//protein kinase binding;GO:0030545//signaling …	GO:0000003//reproduction;GO:0001501//skeletal system development;GO:0001558//regulation of cell growth;GO:0001655//urogenital system development;GO:0001656//metanephros development;GO:0001657//ureteric bud development;GO:0001658//branching involved in ureteric bud morphogenesis;GO:0001667//ameboidal-type cell migration;GO:0001708//cell fate specification;GO:0001763//morphogenesis of a branching s…	--
MSTRG.10046.1	ncbi_113144339	miR-30-x	0.00819547	0.960334	3	miR-30-x|miR-4644-z|novel-m0148-3p	sox3	XP_026186112.1 transcription factor Sox-3 [Mastacembelus armatus]	-	-	-	-	GO:0005575//cellular_component;GO:0005622//intracellular anatomical structure;GO:0005634//nucleus;GO:0005654//nucleoplasm;GO:0005737//cytoplasm;GO:0031974//membrane-enclosed lumen;GO:0031981//nuclear lumen;GO:0043226//organelle;GO:0043227//membrane-bounded organelle;GO:0043229//intracellular organelle;GO:0043231//intracellular membrane-bounded organelle;GO:0043233//organelle lumen;GO:0070013//int…	GO:0000976//transcription cis-regulatory region binding;GO:0000977//RNA polymerase II transcription regulatory region sequence-specific DNA binding;GO:0000979//RNA polymerase II core promoter sequence-specific DNA binding;GO:0000981//DNA-binding transcription factor activity, RNA polymerase II-specific;GO:0001046//core promoter sequence-specific DNA binding;GO:0001067//transcription regulatory re…	GO:0000003//reproduction;GO:0000122//negative regulation of transcription by RNA polymerase II;GO:0001704//formation of primary germ layer;GO:0002009//morphogenesis of an epithelium;GO:0002064//epithelial cell development;GO:0003006//developmental process involved in reproduction;GO:0006139//nucleobase-containing compound metabolic process;GO:0006351//transcription, DNA-templated;GO:0006355//regu…	HMG
MSTRG.10046.1	ncbi_113144339	miR-4644-z	0.00819547	0.960334	3	miR-30-x|miR-4644-z|novel-m0148-3p	sox3	XP_026186112.1 transcription factor Sox-3 [Mastacembelus armatus]	-	-	-	-	GO:0005575//cellular_component;GO:0005622//intracellular anatomical structure;GO:0005634//nucleus;GO:0005654//nucleoplasm;GO:0005737//cytoplasm;GO:0031974//membrane-enclosed lumen;GO:0031981//nuclear lumen;GO:0043226//organelle;GO:0043227//membrane-bounded organelle;GO:0043229//intracellular organelle;GO:0043231//intracellular membrane-bounded organelle;GO:0043233//organelle lumen;GO:0070013//int…	GO:0000976//transcription cis-regulatory region binding;GO:0000977//RNA polymerase II transcription regulatory region sequence-specific DNA binding;GO:0000979//RNA polymerase II core promoter sequence-specific DNA binding;GO:0000981//DNA-binding transcription factor activity, RNA polymerase II-specific;GO:0001046//core promoter sequence-specific DNA binding;GO:0001067//transcription regulatory re…	GO:0000003//reproduction;GO:0000122//negative regulation of transcription by RNA polymerase II;GO:0001704//formation of primary germ layer;GO:0002009//morphogenesis of an epithelium;GO:0002064//epithelial cell development;GO:0003006//developmental process involved in reproduction;GO:0006139//nucleobase-containing compound metabolic process;GO:0006351//transcription, DNA-templated;GO:0006355//regu…	HMG
MSTRG.10046.1	ncbi_113144339	novel-m0148-3p	0.00819547	0.960334	3	miR-30-x|miR-4644-z|novel-m0148-3p	sox3	XP_026186112.1 transcription factor Sox-3 [Mastacembelus armatus]	-	-	-	-	GO:0005575//cellular_component;GO:0005622//intracellular anatomical structure;GO:0005634//nucleus;GO:0005654//nucleoplasm;GO:0005737//cytoplasm;GO:0031974//membrane-enclosed lumen;GO:0031981//nuclear lumen;GO:0043226//organelle;GO:0043227//membrane-bounded organelle;GO:0043229//intracellular organelle;GO:0043231//intracellular membrane-bounded organelle;GO:0043233//organelle lumen;GO:0070013//int…	GO:0000976//transcription cis-regulatory region binding;GO:0000977//RNA polymerase II transcription regulatory region sequence-specific DNA binding;GO:0000979//RNA polymerase II core promoter sequence-specific DNA binding;GO:0000981//DNA-binding transcription factor activity, RNA polymerase II-specific;GO:0001046//core promoter sequence-specific DNA binding;GO:0001067//transcription regulatory re…	GO:0000003//reproduction;GO:0000122//negative regulation of transcription by RNA polymerase II;GO:0001704//formation of primary germ layer;GO:0002009//morphogenesis of an epithelium;GO:0002064//epithelial cell development;GO:0003006//developmental process involved in reproduction;GO:0006139//nucleobase-containing compound metabolic process;GO:0006351//transcription, DNA-templated;GO:0006355//regu…	HMG
MSTRG.1010.2	ncbi_113137269	miR-23-y	0.0048583	0.993536	1	miR-23-y	gata4	XP_026174573.1 transcription factor GATA-4-like [Mastacembelus armatus]	Environmental Information Processing;Cellular Processes;Cellular Processes;Organismal Systems	Signal transduction;Cellular community - eukaryotes;Cell growth and death;Endocrine system	ko04022//cGMP-PKG signaling pathway;ko04530//Tight junction;ko04218//Cellular senescence;ko04919//Thyroid hormone signaling pathway	K09183;K09183;K09183;K09183	GO:0000228//nuclear chromosome;GO:0000785//chromatin;GO:0005575//cellular_component;GO:0005622//intracellular anatomical structure;GO:0005634//nucleus;GO:0005654//nucleoplasm;GO:0005667//transcription regulator complex;GO:0005694//chromosome;GO:0016604//nuclear body;GO:0031974//membrane-enclosed lumen;GO:0031981//nuclear lumen;GO:0032991//protein-containing complex;GO:0043226//organelle;GO:004322…	GO:0000976//transcription cis-regulatory region binding;GO:0000977//RNA polymerase II transcription regulatory region sequence-specific DNA binding;GO:0000978//RNA polymerase II cis-regulatory region sequence-specific DNA binding;GO:0000981//DNA-binding transcription factor activity, RNA polymerase II-specific;GO:0000987//cis-regulatory region sequence-specific DNA binding;GO:0001067//transcripti…	GO:0000003//reproduction;GO:0001101//response to acid chemical;GO:0001568//blood vessel development;GO:0001570//vasculogenesis;GO:0001678//cellular glucose homeostasis;GO:0001701//in utero embryonic development;GO:0001702//gastrulation with mouth forming second;GO:0001704//formation of primary germ layer;GO:0001706//endoderm formation;GO:0001817//regulation of cytokine production;GO:0001819//posi…	zf-GATA
MSTRG.1014.2	ncbi_113138892	novel-m0005-3p	0.0256912	0.971433	1	novel-m0005-3p	tbx1	XP_026177514.1 T-box transcription factor TBX1 isoform X1 [Mastacembelus armatus]	-	-	-	-	GO:0005575//cellular_component;GO:0005622//intracellular anatomical structure;GO:0005634//nucleus;GO:0043226//organelle;GO:0043227//membrane-bounded organelle;GO:0043229//intracellular organelle;GO:0043231//intracellular membrane-bounded organelle	GO:0000976//transcription cis-regulatory region binding;GO:0000977//RNA polymerase II transcription regulatory region sequence-specific DNA binding;GO:0000981//DNA-binding transcription factor activity, RNA polymerase II-specific;GO:0001067//transcription regulatory region nucleic acid binding;GO:0001161//intronic transcription regulatory region sequence-specific DNA binding;GO:0001162//RNA polym…	GO:0000122//negative regulation of transcription by RNA polymerase II;GO:0001101//response to acid chemical;GO:0001501//skeletal system development;GO:0001525//angiogenesis;GO:0001568//blood vessel development;GO:0001569//branching involved in blood vessel morphogenesis;GO:0001667//ameboidal-type cell migration;GO:0001708//cell fate specification;GO:0001755//neural crest cell migration;GO:0001763…	T-box
MSTRG.10236.1	ncbi_113135843	miR-4293-z	0.00149925	0.97903	2	miR-4293-z|novel-m0282-5p	SOX9	XP_026171938.1 transcription factor Sox-9-A-like [Mastacembelus armatus]	Environmental Information Processing	Signal transduction	ko04024//cAMP signaling pathway	K18435	-	-	-	HMG
MSTRG.10236.1	ncbi_113135843	novel-m0282-5p	0.00149925	0.97903	2	miR-4293-z|novel-m0282-5p	SOX9	XP_026171938.1 transcription factor Sox-9-A-like [Mastacembelus armatus]	Environmental Information Processing	Signal transduction	ko04024//cAMP signaling pathway	K18435	-	-	-	HMG
MSTRG.10299.6	ncbi_113135843	miR-142-y	0.015818	0.997262	2	miR-142-y|miR-1823-y	SOX9	XP_026171938.1 transcription factor Sox-9-A-like [Mastacembelus armatus]	Environmental Information Processing	Signal transduction	ko04024//cAMP signaling pathway	K18435	-	-	-	HMG
MSTRG.10299.6	ncbi_113135843	miR-1823-y	0.015818	0.997262	2	miR-142-y|miR-1823-y	SOX9	XP_026171938.1 transcription factor Sox-9-A-like [Mastacembelus armatus]	Environmental Information Processing	Signal transduction	ko04024//cAMP signaling pathway	K18435	-	-	-	HMG
MSTRG.10310.2	ncbi_113138892	novel-m0426-5p	1.27722e-08	0.909529	3	novel-m0426-5p|novel-m0427-3p|novel-m0428-5p	tbx1	XP_026177514.1 T-box transcription factor TBX1 isoform X1 [Mastacembelus armatus]	-	-	-	-	GO:0005575//cellular_component;GO:0005622//intracellular anatomical structure;GO:0005634//nucleus;GO:0043226//organelle;GO:0043227//membrane-bounded organelle;GO:0043229//intracellular organelle;GO:0043231//intracellular membrane-bounded organelle	GO:0000976//transcription cis-regulatory region binding;GO:0000977//RNA polymerase II transcription regulatory region sequence-specific DNA binding;GO:0000981//DNA-binding transcription factor activity, RNA polymerase II-specific;GO:0001067//transcription regulatory region nucleic acid binding;GO:0001161//intronic transcription regulatory region sequence-specific DNA binding;GO:0001162//RNA polym…	GO:0000122//negative regulation of transcription by RNA polymerase II;GO:0001101//response to acid chemical;GO:0001501//skeletal system development;GO:0001525//angiogenesis;GO:0001568//blood vessel development;GO:0001569//branching involved in blood vessel morphogenesis;GO:0001667//ameboidal-type cell migration;GO:0001708//cell fate specification;GO:0001755//neural crest cell migration;GO:0001763…	T-box
MSTRG.10310.2	ncbi_113138892	novel-m0427-3p	1.27722e-08	0.909529	3	novel-m0426-5p|novel-m0427-3p|novel-m0428-5p	tbx1	XP_026177514.1 T-box transcription factor TBX1 isoform X1 [Mastacembelus armatus]	-	-	-	-	GO:0005575//cellular_component;GO:0005622//intracellular anatomical structure;GO:0005634//nucleus;GO:0043226//organelle;GO:0043227//membrane-bounded organelle;GO:0043229//intracellular organelle;GO:0043231//intracellular membrane-bounded organelle	GO:0000976//transcription cis-regulatory region binding;GO:0000977//RNA polymerase II transcription regulatory region sequence-specific DNA binding;GO:0000981//DNA-binding transcription factor activity, RNA polymerase II-specific;GO:0001067//transcription regulatory region nucleic acid binding;GO:0001161//intronic transcription regulatory region sequence-specific DNA binding;GO:0001162//RNA polym…	GO:0000122//negative regulation of transcription by RNA polymerase II;GO:0001101//response to acid chemical;GO:0001501//skeletal system development;GO:0001525//angiogenesis;GO:0001568//blood vessel development;GO:0001569//branching involved in blood vessel morphogenesis;GO:0001667//ameboidal-type cell migration;GO:0001708//cell fate specification;GO:0001755//neural crest cell migration;GO:0001763…	T-box
MSTRG.10310.2	ncbi_113138892	novel-m0428-5p	1.27722e-08	0.909529	3	novel-m0426-5p|novel-m0427-3p|novel-m0428-5p	tbx1	XP_026177514.1 T-box transcription factor TBX1 isoform X1 [Mastacembelus armatus]	-	-	-	-	GO:0005575//cellular_component;GO:0005622//intracellular anatomical structure;GO:0005634//nucleus;GO:0043226//organelle;GO:0043227//membrane-bounded organelle;GO:0043229//intracellular organelle;GO:0043231//intracellular membrane-bounded organelle	GO:0000976//transcription cis-regulatory region binding;GO:0000977//RNA polymerase II transcription regulatory region sequence-specific DNA binding;GO:0000981//DNA-binding transcription factor activity, RNA polymerase II-specific;GO:0001067//transcription regulatory region nucleic acid binding;GO:0001161//intronic transcription regulatory region sequence-specific DNA binding;GO:0001162//RNA polym…	GO:0000122//negative regulation of transcription by RNA polymerase II;GO:0001101//response to acid chemical;GO:0001501//skeletal system development;GO:0001525//angiogenesis;GO:0001568//blood vessel development;GO:0001569//branching involved in blood vessel morphogenesis;GO:0001667//ameboidal-type cell migration;GO:0001708//cell fate specification;GO:0001755//neural crest cell migration;GO:0001763…	T-box
MSTRG.10376.1	ncbi_113137269	miR-23-y	0.0251012	0.978018	1	miR-23-y	gata4	XP_026174573.1 transcription factor GATA-4-like [Mastacembelus armatus]	Environmental Information Processing;Cellular Processes;Cellular Processes;Organismal Systems	Signal transduction;Cellular community - eukaryotes;Cell growth and death;Endocrine system	ko04022//cGMP-PKG signaling pathway;ko04530//Tight junction;ko04218//Cellular senescence;ko04919//Thyroid hormone signaling pathway	K09183;K09183;K09183;K09183	GO:0000228//nuclear chromosome;GO:0000785//chromatin;GO:0005575//cellular_component;GO:0005622//intracellular anatomical structure;GO:0005634//nucleus;GO:0005654//nucleoplasm;GO:0005667//transcription regulator complex;GO:0005694//chromosome;GO:0016604//nuclear body;GO:0031974//membrane-enclosed lumen;GO:0031981//nuclear lumen;GO:0032991//protein-containing complex;GO:0043226//organelle;GO:004322…	GO:0000976//transcription cis-regulatory region binding;GO:0000977//RNA polymerase II transcription regulatory region sequence-specific DNA binding;GO:0000978//RNA polymerase II cis-regulatory region sequence-specific DNA binding;GO:0000981//DNA-binding transcription factor activity, RNA polymerase II-specific;GO:0000987//cis-regulatory region sequence-specific DNA binding;GO:0001067//transcripti…	GO:0000003//reproduction;GO:0001101//response to acid chemical;GO:0001568//blood vessel development;GO:0001570//vasculogenesis;GO:0001678//cellular glucose homeostasis;GO:0001701//in utero embryonic development;GO:0001702//gastrulation with mouth forming second;GO:0001704//formation of primary germ layer;GO:0001706//endoderm formation;GO:0001817//regulation of cytokine production;GO:0001819//posi…	zf-GATA
MSTRG.10377.1	ncbi_113138892	novel-m0426-5p	1.22557e-05	0.963864	3	novel-m0426-5p|novel-m0427-3p|novel-m0428-5p	tbx1	XP_026177514.1 T-box transcription factor TBX1 isoform X1 [Mastacembelus armatus]	-	-	-	-	GO:0005575//cellular_component;GO:0005622//intracellular anatomical structure;GO:0005634//nucleus;GO:0043226//organelle;GO:0043227//membrane-bounded organelle;GO:0043229//intracellular organelle;GO:0043231//intracellular membrane-bounded organelle	GO:0000976//transcription cis-regulatory region binding;GO:0000977//RNA polymerase II transcription regulatory region sequence-specific DNA binding;GO:0000981//DNA-binding transcription factor activity, RNA polymerase II-specific;GO:0001067//transcription regulatory region nucleic acid binding;GO:0001161//intronic transcription regulatory region sequence-specific DNA binding;GO:0001162//RNA polym…	GO:0000122//negative regulation of transcription by RNA polymerase II;GO:0001101//response to acid chemical;GO:0001501//skeletal system development;GO:0001525//angiogenesis;GO:0001568//blood vessel development;GO:0001569//branching involved in blood vessel morphogenesis;GO:0001667//ameboidal-type cell migration;GO:0001708//cell fate specification;GO:0001755//neural crest cell migration;GO:0001763…	T-box
MSTRG.10377.1	ncbi_113138892	novel-m0427-3p	1.22557e-05	0.963864	3	novel-m0426-5p|novel-m0427-3p|novel-m0428-5p	tbx1	XP_026177514.1 T-box transcription factor TBX1 isoform X1 [Mastacembelus armatus]	-	-	-	-	GO:0005575//cellular_component;GO:0005622//intracellular anatomical structure;GO:0005634//nucleus;GO:0043226//organelle;GO:0043227//membrane-bounded organelle;GO:0043229//intracellular organelle;GO:0043231//intracellular membrane-bounded organelle	GO:0000976//transcription cis-regulatory region binding;GO:0000977//RNA polymerase II transcription regulatory region sequence-specific DNA binding;GO:0000981//DNA-binding transcription factor activity, RNA polymerase II-specific;GO:0001067//transcription regulatory region nucleic acid binding;GO:0001161//intronic transcription regulatory region sequence-specific DNA binding;GO:0001162//RNA polym…	GO:0000122//negative regulation of transcription by RNA polymerase II;GO:0001101//response to acid chemical;GO:0001501//skeletal system development;GO:0001525//angiogenesis;GO:0001568//blood vessel development;GO:0001569//branching involved in blood vessel morphogenesis;GO:0001667//ameboidal-type cell migration;GO:0001708//cell fate specification;GO:0001755//neural crest cell migration;GO:0001763…	T-box
MSTRG.10377.1	ncbi_113138892	novel-m0428-5p	1.22557e-05	0.963864	3	novel-m0426-5p|novel-m0427-3p|novel-m0428-5p	tbx1	XP_026177514.1 T-box transcription factor TBX1 isoform X1 [Mastacembelus armatus]	-	-	-	-	GO:0005575//cellular_component;GO:0005622//intracellular anatomical structure;GO:0005634//nucleus;GO:0043226//organelle;GO:0043227//membrane-bounded organelle;GO:0043229//intracellular organelle;GO:0043231//intracellular membrane-bounded organelle	GO:0000976//transcription cis-regulatory region binding;GO:0000977//RNA polymerase II transcription regulatory region sequence-specific DNA binding;GO:0000981//DNA-binding transcription factor activity, RNA polymerase II-specific;GO:0001067//transcription regulatory region nucleic acid binding;GO:0001161//intronic transcription regulatory region sequence-specific DNA binding;GO:0001162//RNA polym…	GO:0000122//negative regulation of transcription by RNA polymerase II;GO:0001101//response to acid chemical;GO:0001501//skeletal system development;GO:0001525//angiogenesis;GO:0001568//blood vessel development;GO:0001569//branching involved in blood vessel morphogenesis;GO:0001667//ameboidal-type cell migration;GO:0001708//cell fate specification;GO:0001755//neural crest cell migration;GO:0001763…	T-box
MSTRG.10441.1	ncbi_113144339	miR-30-x	0.0178945	0.950123	2	miR-30-x|miR-30-z	sox3	XP_026186112.1 transcription factor Sox-3 [Mastacembelus armatus]	-	-	-	-	GO:0005575//cellular_component;GO:0005622//intracellular anatomical structure;GO:0005634//nucleus;GO:0005654//nucleoplasm;GO:0005737//cytoplasm;GO:0031974//membrane-enclosed lumen;GO:0031981//nuclear lumen;GO:0043226//organelle;GO:0043227//membrane-bounded organelle;GO:0043229//intracellular organelle;GO:0043231//intracellular membrane-bounded organelle;GO:0043233//organelle lumen;GO:0070013//int…	GO:0000976//transcription cis-regulatory region binding;GO:0000977//RNA polymerase II transcription regulatory region sequence-specific DNA binding;GO:0000979//RNA polymerase II core promoter sequence-specific DNA binding;GO:0000981//DNA-binding transcription factor activity, RNA polymerase II-specific;GO:0001046//core promoter sequence-specific DNA binding;GO:0001067//transcription regulatory re…	GO:0000003//reproduction;GO:0000122//negative regulation of transcription by RNA polymerase II;GO:0001704//formation of primary germ layer;GO:0002009//morphogenesis of an epithelium;GO:0002064//epithelial cell development;GO:0003006//developmental process involved in reproduction;GO:0006139//nucleobase-containing compound metabolic process;GO:0006351//transcription, DNA-templated;GO:0006355//regu…	HMG
MSTRG.10441.1	ncbi_113144339	miR-30-z	0.0178945	0.950123	2	miR-30-x|miR-30-z	sox3	XP_026186112.1 transcription factor Sox-3 [Mastacembelus armatus]	-	-	-	-	GO:0005575//cellular_component;GO:0005622//intracellular anatomical structure;GO:0005634//nucleus;GO:0005654//nucleoplasm;GO:0005737//cytoplasm;GO:0031974//membrane-enclosed lumen;GO:0031981//nuclear lumen;GO:0043226//organelle;GO:0043227//membrane-bounded organelle;GO:0043229//intracellular organelle;GO:0043231//intracellular membrane-bounded organelle;GO:0043233//organelle lumen;GO:0070013//int…	GO:0000976//transcription cis-regulatory region binding;GO:0000977//RNA polymerase II transcription regulatory region sequence-specific DNA binding;GO:0000979//RNA polymerase II core promoter sequence-specific DNA binding;GO:0000981//DNA-binding transcription factor activity, RNA polymerase II-specific;GO:0001046//core promoter sequence-specific DNA binding;GO:0001067//transcription regulatory re…	GO:0000003//reproduction;GO:0000122//negative regulation of transcription by RNA polymerase II;GO:0001704//formation of primary germ layer;GO:0002009//morphogenesis of an epithelium;GO:0002064//epithelial cell development;GO:0003006//developmental process involved in reproduction;GO:0006139//nucleobase-containing compound metabolic process;GO:0006351//transcription, DNA-templated;GO:0006355//regu…	HMG
MSTRG.10441.2	ncbi_113130915	miR-192-y	7.54458e-07	0.946017	7	miR-192-y|miR-3120-y|miR-466-x|miR-574-x|miR-725-z|novel-m0358-3p|novel-m0487-3p	wnt4a	XP_026163687.1 protein Wnt-4 isoform X1 [Mastacembelus armatus]	Human Diseases;Human Diseases;Human Diseases;Human Diseases;Human Diseases;Human Diseases;Environmental Information Processing;Organismal Systems;Human Diseases;Human Diseases;Human Diseases;Environmental Information Processing;Environmental Information Processing;Cellular Processes;Organismal Systems;Organismal Systems;Human Diseases	Cancer: overview;Neurodegenerative disease;Neurodegenerative disease;Infectious disease: viral;Cancer: overview;Cancer: specific types;Signal transduction;Development and regeneration;Cancer: specific types;Endocrine and metabolic disease;Cancer: specific types;Signal transduction;Signal transduction;Cellular community - eukaryotes;Endocrine system;Endocrine system;Cancer: specific types	ko05200//Pathways in cancer;ko05022//Pathways of neurodegeneration - multiple diseases;ko05010//Alzheimer disease;ko05165//Human papillomavirus infection;ko05205//Proteoglycans in cancer;ko05226//Gastric cancer;ko04310//Wnt signaling pathway;ko04360//Axon guidance;ko05225//Hepatocellular carcinoma;ko04934//Cushing syndrome;ko05224//Breast cancer;ko04150//mTOR signaling pathway;ko04390//Hippo sign…	K00408;K00408;K00408;K00408;K00408;K00408;K00408;K00408;K00408;K00408;K00408;K00408;K00408;K00408;K00408;K00408;K00408	GO:0005575//cellular_component;GO:0005576//extracellular region;GO:0005615//extracellular space;GO:0005622//intracellular anatomical structure;GO:0005737//cytoplasm;GO:0005783//endoplasmic reticulum;GO:0005788//endoplasmic reticulum lumen;GO:0005794//Golgi apparatus;GO:0005796//Golgi lumen;GO:0005886//plasma membrane;GO:0009986//cell surface;GO:0012505//endomembrane system;GO:0012506//vesicle mem…	GO:0001664//G protein-coupled receptor binding;GO:0003674//molecular_function;GO:0003712//transcription coregulator activity;GO:0003714//transcription corepressor activity;GO:0005102//signaling receptor binding;GO:0005109//frizzled binding;GO:0005488//binding;GO:0005515//protein binding;GO:0019899//enzyme binding;GO:0019900//kinase binding;GO:0019901//protein kinase binding;GO:0030545//signaling …	GO:0000003//reproduction;GO:0001501//skeletal system development;GO:0001558//regulation of cell growth;GO:0001655//urogenital system development;GO:0001656//metanephros development;GO:0001657//ureteric bud development;GO:0001658//branching involved in ureteric bud morphogenesis;GO:0001667//ameboidal-type cell migration;GO:0001708//cell fate specification;GO:0001763//morphogenesis of a branching s…	--
MSTRG.10441.2	ncbi_113130915	miR-3120-y	7.54458e-07	0.946017	7	miR-192-y|miR-3120-y|miR-466-x|miR-574-x|miR-725-z|novel-m0358-3p|novel-m0487-3p	wnt4a	XP_026163687.1 protein Wnt-4 isoform X1 [Mastacembelus armatus]	Human Diseases;Human Diseases;Human Diseases;Human Diseases;Human Diseases;Human Diseases;Environmental Information Processing;Organismal Systems;Human Diseases;Human Diseases;Human Diseases;Environmental Information Processing;Environmental Information Processing;Cellular Processes;Organismal Systems;Organismal Systems;Human Diseases	Cancer: overview;Neurodegenerative disease;Neurodegenerative disease;Infectious disease: viral;Cancer: overview;Cancer: specific types;Signal transduction;Development and regeneration;Cancer: specific types;Endocrine and metabolic disease;Cancer: specific types;Signal transduction;Signal transduction;Cellular community - eukaryotes;Endocrine system;Endocrine system;Cancer: specific types	ko05200//Pathways in cancer;ko05022//Pathways of neurodegeneration - multiple diseases;ko05010//Alzheimer disease;ko05165//Human papillomavirus infection;ko05205//Proteoglycans in cancer;ko05226//Gastric cancer;ko04310//Wnt signaling pathway;ko04360//Axon guidance;ko05225//Hepatocellular carcinoma;ko04934//Cushing syndrome;ko05224//Breast cancer;ko04150//mTOR signaling pathway;ko04390//Hippo sign…	K00408;K00408;K00408;K00408;K00408;K00408;K00408;K00408;K00408;K00408;K00408;K00408;K00408;K00408;K00408;K00408;K00408	GO:0005575//cellular_component;GO:0005576//extracellular region;GO:0005615//extracellular space;GO:0005622//intracellular anatomical structure;GO:0005737//cytoplasm;GO:0005783//endoplasmic reticulum;GO:0005788//endoplasmic reticulum lumen;GO:0005794//Golgi apparatus;GO:0005796//Golgi lumen;GO:0005886//plasma membrane;GO:0009986//cell surface;GO:0012505//endomembrane system;GO:0012506//vesicle mem…	GO:0001664//G protein-coupled receptor binding;GO:0003674//molecular_function;GO:0003712//transcription coregulator activity;GO:0003714//transcription corepressor activity;GO:0005102//signaling receptor binding;GO:0005109//frizzled binding;GO:0005488//binding;GO:0005515//protein binding;GO:0019899//enzyme binding;GO:0019900//kinase binding;GO:0019901//protein kinase binding;GO:0030545//signaling …	GO:0000003//reproduction;GO:0001501//skeletal system development;GO:0001558//regulation of cell growth;GO:0001655//urogenital system development;GO:0001656//metanephros development;GO:0001657//ureteric bud development;GO:0001658//branching involved in ureteric bud morphogenesis;GO:0001667//ameboidal-type cell migration;GO:0001708//cell fate specification;GO:0001763//morphogenesis of a branching s…	--
MSTRG.10441.2	ncbi_113130915	miR-466-x	7.54458e-07	0.946017	7	miR-192-y|miR-3120-y|miR-466-x|miR-574-x|miR-725-z|novel-m0358-3p|novel-m0487-3p	wnt4a	XP_026163687.1 protein Wnt-4 isoform X1 [Mastacembelus armatus]	Human Diseases;Human Diseases;Human Diseases;Human Diseases;Human Diseases;Human Diseases;Environmental Information Processing;Organismal Systems;Human Diseases;Human Diseases;Human Diseases;Environmental Information Processing;Environmental Information Processing;Cellular Processes;Organismal Systems;Organismal Systems;Human Diseases	Cancer: overview;Neurodegenerative disease;Neurodegenerative disease;Infectious disease: viral;Cancer: overview;Cancer: specific types;Signal transduction;Development and regeneration;Cancer: specific types;Endocrine and metabolic disease;Cancer: specific types;Signal transduction;Signal transduction;Cellular community - eukaryotes;Endocrine system;Endocrine system;Cancer: specific types	ko05200//Pathways in cancer;ko05022//Pathways of neurodegeneration - multiple diseases;ko05010//Alzheimer disease;ko05165//Human papillomavirus infection;ko05205//Proteoglycans in cancer;ko05226//Gastric cancer;ko04310//Wnt signaling pathway;ko04360//Axon guidance;ko05225//Hepatocellular carcinoma;ko04934//Cushing syndrome;ko05224//Breast cancer;ko04150//mTOR signaling pathway;ko04390//Hippo sign…	K00408;K00408;K00408;K00408;K00408;K00408;K00408;K00408;K00408;K00408;K00408;K00408;K00408;K00408;K00408;K00408;K00408	GO:0005575//cellular_component;GO:0005576//extracellular region;GO:0005615//extracellular space;GO:0005622//intracellular anatomical structure;GO:0005737//cytoplasm;GO:0005783//endoplasmic reticulum;GO:0005788//endoplasmic reticulum lumen;GO:0005794//Golgi apparatus;GO:0005796//Golgi lumen;GO:0005886//plasma membrane;GO:0009986//cell surface;GO:0012505//endomembrane system;GO:0012506//vesicle mem…	GO:0001664//G protein-coupled receptor binding;GO:0003674//molecular_function;GO:0003712//transcription coregulator activity;GO:0003714//transcription corepressor activity;GO:0005102//signaling receptor binding;GO:0005109//frizzled binding;GO:0005488//binding;GO:0005515//protein binding;GO:0019899//enzyme binding;GO:0019900//kinase binding;GO:0019901//protein kinase binding;GO:0030545//signaling …	GO:0000003//reproduction;GO:0001501//skeletal system development;GO:0001558//regulation of cell growth;GO:0001655//urogenital system development;GO:0001656//metanephros development;GO:0001657//ureteric bud development;GO:0001658//branching involved in ureteric bud morphogenesis;GO:0001667//ameboidal-type cell migration;GO:0001708//cell fate specification;GO:0001763//morphogenesis of a branching s…	--
MSTRG.10441.2	ncbi_113130915	miR-574-x	7.54458e-07	0.946017	7	miR-192-y|miR-3120-y|miR-466-x|miR-574-x|miR-725-z|novel-m0358-3p|novel-m0487-3p	wnt4a	XP_026163687.1 protein Wnt-4 isoform X1 [Mastacembelus armatus]	Human Diseases;Human Diseases;Human Diseases;Human Diseases;Human Diseases;Human Diseases;Environmental Information Processing;Organismal Systems;Human Diseases;Human Diseases;Human Diseases;Environmental Information Processing;Environmental Information Processing;Cellular Processes;Organismal Systems;Organismal Systems;Human Diseases	Cancer: overview;Neurodegenerative disease;Neurodegenerative disease;Infectious disease: viral;Cancer: overview;Cancer: specific types;Signal transduction;Development and regeneration;Cancer: specific types;Endocrine and metabolic disease;Cancer: specific types;Signal transduction;Signal transduction;Cellular community - eukaryotes;Endocrine system;Endocrine system;Cancer: specific types	ko05200//Pathways in cancer;ko05022//Pathways of neurodegeneration - multiple diseases;ko05010//Alzheimer disease;ko05165//Human papillomavirus infection;ko05205//Proteoglycans in cancer;ko05226//Gastric cancer;ko04310//Wnt signaling pathway;ko04360//Axon guidance;ko05225//Hepatocellular carcinoma;ko04934//Cushing syndrome;ko05224//Breast cancer;ko04150//mTOR signaling pathway;ko04390//Hippo sign…	K00408;K00408;K00408;K00408;K00408;K00408;K00408;K00408;K00408;K00408;K00408;K00408;K00408;K00408;K00408;K00408;K00408	GO:0005575//cellular_component;GO:0005576//extracellular region;GO:0005615//extracellular space;GO:0005622//intracellular anatomical structure;GO:0005737//cytoplasm;GO:0005783//endoplasmic reticulum;GO:0005788//endoplasmic reticulum lumen;GO:0005794//Golgi apparatus;GO:0005796//Golgi lumen;GO:0005886//plasma membrane;GO:0009986//cell surface;GO:0012505//endomembrane system;GO:0012506//vesicle mem…	GO:0001664//G protein-coupled receptor binding;GO:0003674//molecular_function;GO:0003712//transcription coregulator activity;GO:0003714//transcription corepressor activity;GO:0005102//signaling receptor binding;GO:0005109//frizzled binding;GO:0005488//binding;GO:0005515//protein binding;GO:0019899//enzyme binding;GO:0019900//kinase binding;GO:0019901//protein kinase binding;GO:0030545//signaling …	GO:0000003//reproduction;GO:0001501//skeletal system development;GO:0001558//regulation of cell growth;GO:0001655//urogenital system development;GO:0001656//metanephros development;GO:0001657//ureteric bud development;GO:0001658//branching involved in ureteric bud morphogenesis;GO:0001667//ameboidal-type cell migration;GO:0001708//cell fate specification;GO:0001763//morphogenesis of a branching s…	--
MSTRG.10441.2	ncbi_113130915	miR-725-z	7.54458e-07	0.946017	7	miR-192-y|miR-3120-y|miR-466-x|miR-574-x|miR-725-z|novel-m0358-3p|novel-m0487-3p	wnt4a	XP_026163687.1 protein Wnt-4 isoform X1 [Mastacembelus armatus]	Human Diseases;Human Diseases;Human Diseases;Human Diseases;Human Diseases;Human Diseases;Environmental Information Processing;Organismal Systems;Human Diseases;Human Diseases;Human Diseases;Environmental Information Processing;Environmental Information Processing;Cellular Processes;Organismal Systems;Organismal Systems;Human Diseases	Cancer: overview;Neurodegenerative disease;Neurodegenerative disease;Infectious disease: viral;Cancer: overview;Cancer: specific types;Signal transduction;Development and regeneration;Cancer: specific types;Endocrine and metabolic disease;Cancer: specific types;Signal transduction;Signal transduction;Cellular community - eukaryotes;Endocrine system;Endocrine system;Cancer: specific types	ko05200//Pathways in cancer;ko05022//Pathways of neurodegeneration - multiple diseases;ko05010//Alzheimer disease;ko05165//Human papillomavirus infection;ko05205//Proteoglycans in cancer;ko05226//Gastric cancer;ko04310//Wnt signaling pathway;ko04360//Axon guidance;ko05225//Hepatocellular carcinoma;ko04934//Cushing syndrome;ko05224//Breast cancer;ko04150//mTOR signaling pathway;ko04390//Hippo sign…	K00408;K00408;K00408;K00408;K00408;K00408;K00408;K00408;K00408;K00408;K00408;K00408;K00408;K00408;K00408;K00408;K00408	GO:0005575//cellular_component;GO:0005576//extracellular region;GO:0005615//extracellular space;GO:0005622//intracellular anatomical structure;GO:0005737//cytoplasm;GO:0005783//endoplasmic reticulum;GO:0005788//endoplasmic reticulum lumen;GO:0005794//Golgi apparatus;GO:0005796//Golgi lumen;GO:0005886//plasma membrane;GO:0009986//cell surface;GO:0012505//endomembrane system;GO:0012506//vesicle mem…	GO:0001664//G protein-coupled receptor binding;GO:0003674//molecular_function;GO:0003712//transcription coregulator activity;GO:0003714//transcription corepressor activity;GO:0005102//signaling receptor binding;GO:0005109//frizzled binding;GO:0005488//binding;GO:0005515//protein binding;GO:0019899//enzyme binding;GO:0019900//kinase binding;GO:0019901//protein kinase binding;GO:0030545//signaling …	GO:0000003//reproduction;GO:0001501//skeletal system development;GO:0001558//regulation of cell growth;GO:0001655//urogenital system development;GO:0001656//metanephros development;GO:0001657//ureteric bud development;GO:0001658//branching involved in ureteric bud morphogenesis;GO:0001667//ameboidal-type cell migration;GO:0001708//cell fate specification;GO:0001763//morphogenesis of a branching s…	--
MSTRG.10441.2	ncbi_113130915	novel-m0358-3p	7.54458e-07	0.946017	7	miR-192-y|miR-3120-y|miR-466-x|miR-574-x|miR-725-z|novel-m0358-3p|novel-m0487-3p	wnt4a	XP_026163687.1 protein Wnt-4 isoform X1 [Mastacembelus armatus]	Human Diseases;Human Diseases;Human Diseases;Human Diseases;Human Diseases;Human Diseases;Environmental Information Processing;Organismal Systems;Human Diseases;Human Diseases;Human Diseases;Environmental Information Processing;Environmental Information Processing;Cellular Processes;Organismal Systems;Organismal Systems;Human Diseases	Cancer: overview;Neurodegenerative disease;Neurodegenerative disease;Infectious disease: viral;Cancer: overview;Cancer: specific types;Signal transduction;Development and regeneration;Cancer: specific types;Endocrine and metabolic disease;Cancer: specific types;Signal transduction;Signal transduction;Cellular community - eukaryotes;Endocrine system;Endocrine system;Cancer: specific types	ko05200//Pathways in cancer;ko05022//Pathways of neurodegeneration - multiple diseases;ko05010//Alzheimer disease;ko05165//Human papillomavirus infection;ko05205//Proteoglycans in cancer;ko05226//Gastric cancer;ko04310//Wnt signaling pathway;ko04360//Axon guidance;ko05225//Hepatocellular carcinoma;ko04934//Cushing syndrome;ko05224//Breast cancer;ko04150//mTOR signaling pathway;ko04390//Hippo sign…	K00408;K00408;K00408;K00408;K00408;K00408;K00408;K00408;K00408;K00408;K00408;K00408;K00408;K00408;K00408;K00408;K00408	GO:0005575//cellular_component;GO:0005576//extracellular region;GO:0005615//extracellular space;GO:0005622//intracellular anatomical structure;GO:0005737//cytoplasm;GO:0005783//endoplasmic reticulum;GO:0005788//endoplasmic reticulum lumen;GO:0005794//Golgi apparatus;GO:0005796//Golgi lumen;GO:0005886//plasma membrane;GO:0009986//cell surface;GO:0012505//endomembrane system;GO:0012506//vesicle mem…	GO:0001664//G protein-coupled receptor binding;GO:0003674//molecular_function;GO:0003712//transcription coregulator activity;GO:0003714//transcription corepressor activity;GO:0005102//signaling receptor binding;GO:0005109//frizzled binding;GO:0005488//binding;GO:0005515//protein binding;GO:0019899//enzyme binding;GO:0019900//kinase binding;GO:0019901//protein kinase binding;GO:0030545//signaling …	GO:0000003//reproduction;GO:0001501//skeletal system development;GO:0001558//regulation of cell growth;GO:0001655//urogenital system development;GO:0001656//metanephros development;GO:0001657//ureteric bud development;GO:0001658//branching involved in ureteric bud morphogenesis;GO:0001667//ameboidal-type cell migration;GO:0001708//cell fate specification;GO:0001763//morphogenesis of a branching s…	--
MSTRG.10441.2	ncbi_113130915	novel-m0487-3p	7.54458e-07	0.946017	7	miR-192-y|miR-3120-y|miR-466-x|miR-574-x|miR-725-z|novel-m0358-3p|novel-m0487-3p	wnt4a	XP_026163687.1 protein Wnt-4 isoform X1 [Mastacembelus armatus]	Human Diseases;Human Diseases;Human Diseases;Human Diseases;Human Diseases;Human Diseases;Environmental Information Processing;Organismal Systems;Human Diseases;Human Diseases;Human Diseases;Environmental Information Processing;Environmental Information Processing;Cellular Processes;Organismal Systems;Organismal Systems;Human Diseases	Cancer: overview;Neurodegenerative disease;Neurodegenerative disease;Infectious disease: viral;Cancer: overview;Cancer: specific types;Signal transduction;Development and regeneration;Cancer: specific types;Endocrine and metabolic disease;Cancer: specific types;Signal transduction;Signal transduction;Cellular community - eukaryotes;Endocrine system;Endocrine system;Cancer: specific types	ko05200//Pathways in cancer;ko05022//Pathways of neurodegeneration - multiple diseases;ko05010//Alzheimer disease;ko05165//Human papillomavirus infection;ko05205//Proteoglycans in cancer;ko05226//Gastric cancer;ko04310//Wnt signaling pathway;ko04360//Axon guidance;ko05225//Hepatocellular carcinoma;ko04934//Cushing syndrome;ko05224//Breast cancer;ko04150//mTOR signaling pathway;ko04390//Hippo sign…	K00408;K00408;K00408;K00408;K00408;K00408;K00408;K00408;K00408;K00408;K00408;K00408;K00408;K00408;K00408;K00408;K00408	GO:0005575//cellular_component;GO:0005576//extracellular region;GO:0005615//extracellular space;GO:0005622//intracellular anatomical structure;GO:0005737//cytoplasm;GO:0005783//endoplasmic reticulum;GO:0005788//endoplasmic reticulum lumen;GO:0005794//Golgi apparatus;GO:0005796//Golgi lumen;GO:0005886//plasma membrane;GO:0009986//cell surface;GO:0012505//endomembrane system;GO:0012506//vesicle mem…	GO:0001664//G protein-coupled receptor binding;GO:0003674//molecular_function;GO:0003712//transcription coregulator activity;GO:0003714//transcription corepressor activity;GO:0005102//signaling receptor binding;GO:0005109//frizzled binding;GO:0005488//binding;GO:0005515//protein binding;GO:0019899//enzyme binding;GO:0019900//kinase binding;GO:0019901//protein kinase binding;GO:0030545//signaling …	GO:0000003//reproduction;GO:0001501//skeletal system development;GO:0001558//regulation of cell growth;GO:0001655//urogenital system development;GO:0001656//metanephros development;GO:0001657//ureteric bud development;GO:0001658//branching involved in ureteric bud morphogenesis;GO:0001667//ameboidal-type cell migration;GO:0001708//cell fate specification;GO:0001763//morphogenesis of a branching s…	--
MSTRG.10441.2	ncbi_113144339	miR-30-z	0.00808974	0.969375	2	miR-30-z|novel-m0090-3p	sox3	XP_026186112.1 transcription factor Sox-3 [Mastacembelus armatus]	-	-	-	-	GO:0005575//cellular_component;GO:0005622//intracellular anatomical structure;GO:0005634//nucleus;GO:0005654//nucleoplasm;GO:0005737//cytoplasm;GO:0031974//membrane-enclosed lumen;GO:0031981//nuclear lumen;GO:0043226//organelle;GO:0043227//membrane-bounded organelle;GO:0043229//intracellular organelle;GO:0043231//intracellular membrane-bounded organelle;GO:0043233//organelle lumen;GO:0070013//int…	GO:0000976//transcription cis-regulatory region binding;GO:0000977//RNA polymerase II transcription regulatory region sequence-specific DNA binding;GO:0000979//RNA polymerase II core promoter sequence-specific DNA binding;GO:0000981//DNA-binding transcription factor activity, RNA polymerase II-specific;GO:0001046//core promoter sequence-specific DNA binding;GO:0001067//transcription regulatory re…	GO:0000003//reproduction;GO:0000122//negative regulation of transcription by RNA polymerase II;GO:0001704//formation of primary germ layer;GO:0002009//morphogenesis of an epithelium;GO:0002064//epithelial cell development;GO:0003006//developmental process involved in reproduction;GO:0006139//nucleobase-containing compound metabolic process;GO:0006351//transcription, DNA-templated;GO:0006355//regu…	HMG
MSTRG.10441.2	ncbi_113144339	novel-m0090-3p	0.00808974	0.969375	2	miR-30-z|novel-m0090-3p	sox3	XP_026186112.1 transcription factor Sox-3 [Mastacembelus armatus]	-	-	-	-	GO:0005575//cellular_component;GO:0005622//intracellular anatomical structure;GO:0005634//nucleus;GO:0005654//nucleoplasm;GO:0005737//cytoplasm;GO:0031974//membrane-enclosed lumen;GO:0031981//nuclear lumen;GO:0043226//organelle;GO:0043227//membrane-bounded organelle;GO:0043229//intracellular organelle;GO:0043231//intracellular membrane-bounded organelle;GO:0043233//organelle lumen;GO:0070013//int…	GO:0000976//transcription cis-regulatory region binding;GO:0000977//RNA polymerase II transcription regulatory region sequence-specific DNA binding;GO:0000979//RNA polymerase II core promoter sequence-specific DNA binding;GO:0000981//DNA-binding transcription factor activity, RNA polymerase II-specific;GO:0001046//core promoter sequence-specific DNA binding;GO:0001067//transcription regulatory re…	GO:0000003//reproduction;GO:0000122//negative regulation of transcription by RNA polymerase II;GO:0001704//formation of primary germ layer;GO:0002009//morphogenesis of an epithelium;GO:0002064//epithelial cell development;GO:0003006//developmental process involved in reproduction;GO:0006139//nucleobase-containing compound metabolic process;GO:0006351//transcription, DNA-templated;GO:0006355//regu…	HMG
MSTRG.10446.2	ncbi_113138892	novel-m0426-5p	5.7689e-06	0.993474	3	novel-m0426-5p|novel-m0427-3p|novel-m0428-5p	tbx1	XP_026177514.1 T-box transcription factor TBX1 isoform X1 [Mastacembelus armatus]	-	-	-	-	GO:0005575//cellular_component;GO:0005622//intracellular anatomical structure;GO:0005634//nucleus;GO:0043226//organelle;GO:0043227//membrane-bounded organelle;GO:0043229//intracellular organelle;GO:0043231//intracellular membrane-bounded organelle	GO:0000976//transcription cis-regulatory region binding;GO:0000977//RNA polymerase II transcription regulatory region sequence-specific DNA binding;GO:0000981//DNA-binding transcription factor activity, RNA polymerase II-specific;GO:0001067//transcription regulatory region nucleic acid binding;GO:0001161//intronic transcription regulatory region sequence-specific DNA binding;GO:0001162//RNA polym…	GO:0000122//negative regulation of transcription by RNA polymerase II;GO:0001101//response to acid chemical;GO:0001501//skeletal system development;GO:0001525//angiogenesis;GO:0001568//blood vessel development;GO:0001569//branching involved in blood vessel morphogenesis;GO:0001667//ameboidal-type cell migration;GO:0001708//cell fate specification;GO:0001755//neural crest cell migration;GO:0001763…	T-box
MSTRG.10446.2	ncbi_113138892	novel-m0427-3p	5.7689e-06	0.993474	3	novel-m0426-5p|novel-m0427-3p|novel-m0428-5p	tbx1	XP_026177514.1 T-box transcription factor TBX1 isoform X1 [Mastacembelus armatus]	-	-	-	-	GO:0005575//cellular_component;GO:0005622//intracellular anatomical structure;GO:0005634//nucleus;GO:0043226//organelle;GO:0043227//membrane-bounded organelle;GO:0043229//intracellular organelle;GO:0043231//intracellular membrane-bounded organelle	GO:0000976//transcription cis-regulatory region binding;GO:0000977//RNA polymerase II transcription regulatory region sequence-specific DNA binding;GO:0000981//DNA-binding transcription factor activity, RNA polymerase II-specific;GO:0001067//transcription regulatory region nucleic acid binding;GO:0001161//intronic transcription regulatory region sequence-specific DNA binding;GO:0001162//RNA polym…	GO:0000122//negative regulation of transcription by RNA polymerase II;GO:0001101//response to acid chemical;GO:0001501//skeletal system development;GO:0001525//angiogenesis;GO:0001568//blood vessel development;GO:0001569//branching involved in blood vessel morphogenesis;GO:0001667//ameboidal-type cell migration;GO:0001708//cell fate specification;GO:0001755//neural crest cell migration;GO:0001763…	T-box
MSTRG.10446.2	ncbi_113138892	novel-m0428-5p	5.7689e-06	0.993474	3	novel-m0426-5p|novel-m0427-3p|novel-m0428-5p	tbx1	XP_026177514.1 T-box transcription factor TBX1 isoform X1 [Mastacembelus armatus]	-	-	-	-	GO:0005575//cellular_component;GO:0005622//intracellular anatomical structure;GO:0005634//nucleus;GO:0043226//organelle;GO:0043227//membrane-bounded organelle;GO:0043229//intracellular organelle;GO:0043231//intracellular membrane-bounded organelle	GO:0000976//transcription cis-regulatory region binding;GO:0000977//RNA polymerase II transcription regulatory region sequence-specific DNA binding;GO:0000981//DNA-binding transcription factor activity, RNA polymerase II-specific;GO:0001067//transcription regulatory region nucleic acid binding;GO:0001161//intronic transcription regulatory region sequence-specific DNA binding;GO:0001162//RNA polym…	GO:0000122//negative regulation of transcription by RNA polymerase II;GO:0001101//response to acid chemical;GO:0001501//skeletal system development;GO:0001525//angiogenesis;GO:0001568//blood vessel development;GO:0001569//branching involved in blood vessel morphogenesis;GO:0001667//ameboidal-type cell migration;GO:0001708//cell fate specification;GO:0001755//neural crest cell migration;GO:0001763…	T-box
MSTRG.10485.3	ncbi_113138892	novel-m0005-3p	0.0320359	0.949687	1	novel-m0005-3p	tbx1	XP_026177514.1 T-box transcription factor TBX1 isoform X1 [Mastacembelus armatus]	-	-	-	-	GO:0005575//cellular_component;GO:0005622//intracellular anatomical structure;GO:0005634//nucleus;GO:0043226//organelle;GO:0043227//membrane-bounded organelle;GO:0043229//intracellular organelle;GO:0043231//intracellular membrane-bounded organelle	GO:0000976//transcription cis-regulatory region binding;GO:0000977//RNA polymerase II transcription regulatory region sequence-specific DNA binding;GO:0000981//DNA-binding transcription factor activity, RNA polymerase II-specific;GO:0001067//transcription regulatory region nucleic acid binding;GO:0001161//intronic transcription regulatory region sequence-specific DNA binding;GO:0001162//RNA polym…	GO:0000122//negative regulation of transcription by RNA polymerase II;GO:0001101//response to acid chemical;GO:0001501//skeletal system development;GO:0001525//angiogenesis;GO:0001568//blood vessel development;GO:0001569//branching involved in blood vessel morphogenesis;GO:0001667//ameboidal-type cell migration;GO:0001708//cell fate specification;GO:0001755//neural crest cell migration;GO:0001763…	T-box
MSTRG.10507.3	MSTRG.24270	miR-200-z	0.000351274	0.930034	2	miR-200-z|miR-429-y	SOX30	protein capicua homolog [Siniperca chuatsi]	-	-	-	-	GO:0043231//intracellular membrane-bounded organelle	GO:0003677//DNA binding	GO:0006355//regulation of transcription, DNA-templated;GO:0048232//male gamete generation;GO:0048545//response to steroid hormone	--
MSTRG.10507.3	MSTRG.24270	miR-429-y	0.000351274	0.930034	2	miR-200-z|miR-429-y	SOX30	protein capicua homolog [Siniperca chuatsi]	-	-	-	-	GO:0043231//intracellular membrane-bounded organelle	GO:0003677//DNA binding	GO:0006355//regulation of transcription, DNA-templated;GO:0048232//male gamete generation;GO:0048545//response to steroid hormone	--
MSTRG.10533.2	ncbi_113137269	miR-23-y	0.00890688	0.954825	1	miR-23-y	gata4	XP_026174573.1 transcription factor GATA-4-like [Mastacembelus armatus]	Environmental Information Processing;Cellular Processes;Cellular Processes;Organismal Systems	Signal transduction;Cellular community - eukaryotes;Cell growth and death;Endocrine system	ko04022//cGMP-PKG signaling pathway;ko04530//Tight junction;ko04218//Cellular senescence;ko04919//Thyroid hormone signaling pathway	K09183;K09183;K09183;K09183	GO:0000228//nuclear chromosome;GO:0000785//chromatin;GO:0005575//cellular_component;GO:0005622//intracellular anatomical structure;GO:0005634//nucleus;GO:0005654//nucleoplasm;GO:0005667//transcription regulator complex;GO:0005694//chromosome;GO:0016604//nuclear body;GO:0031974//membrane-enclosed lumen;GO:0031981//nuclear lumen;GO:0032991//protein-containing complex;GO:0043226//organelle;GO:004322…	GO:0000976//transcription cis-regulatory region binding;GO:0000977//RNA polymerase II transcription regulatory region sequence-specific DNA binding;GO:0000978//RNA polymerase II cis-regulatory region sequence-specific DNA binding;GO:0000981//DNA-binding transcription factor activity, RNA polymerase II-specific;GO:0000987//cis-regulatory region sequence-specific DNA binding;GO:0001067//transcripti…	GO:0000003//reproduction;GO:0001101//response to acid chemical;GO:0001568//blood vessel development;GO:0001570//vasculogenesis;GO:0001678//cellular glucose homeostasis;GO:0001701//in utero embryonic development;GO:0001702//gastrulation with mouth forming second;GO:0001704//formation of primary germ layer;GO:0001706//endoderm formation;GO:0001817//regulation of cytokine production;GO:0001819//posi…	zf-GATA
MSTRG.1064.3	ncbi_113137269	miR-23-y	0.0097166	0.988228	1	miR-23-y	gata4	XP_026174573.1 transcription factor GATA-4-like [Mastacembelus armatus]	Environmental Information Processing;Cellular Processes;Cellular Processes;Organismal Systems	Signal transduction;Cellular community - eukaryotes;Cell growth and death;Endocrine system	ko04022//cGMP-PKG signaling pathway;ko04530//Tight junction;ko04218//Cellular senescence;ko04919//Thyroid hormone signaling pathway	K09183;K09183;K09183;K09183	GO:0000228//nuclear chromosome;GO:0000785//chromatin;GO:0005575//cellular_component;GO:0005622//intracellular anatomical structure;GO:0005634//nucleus;GO:0005654//nucleoplasm;GO:0005667//transcription regulator complex;GO:0005694//chromosome;GO:0016604//nuclear body;GO:0031974//membrane-enclosed lumen;GO:0031981//nuclear lumen;GO:0032991//protein-containing complex;GO:0043226//organelle;GO:004322…	GO:0000976//transcription cis-regulatory region binding;GO:0000977//RNA polymerase II transcription regulatory region sequence-specific DNA binding;GO:0000978//RNA polymerase II cis-regulatory region sequence-specific DNA binding;GO:0000981//DNA-binding transcription factor activity, RNA polymerase II-specific;GO:0000987//cis-regulatory region sequence-specific DNA binding;GO:0001067//transcripti…	GO:0000003//reproduction;GO:0001101//response to acid chemical;GO:0001568//blood vessel development;GO:0001570//vasculogenesis;GO:0001678//cellular glucose homeostasis;GO:0001701//in utero embryonic development;GO:0001702//gastrulation with mouth forming second;GO:0001704//formation of primary germ layer;GO:0001706//endoderm formation;GO:0001817//regulation of cytokine production;GO:0001819//posi…	zf-GATA
MSTRG.10645.1	ncbi_113130915	miR-148-z	0.000420824	0.97178	5	miR-148-z|miR-152-y|miR-152-z|miR-466-x|novel-m0472-5p	wnt4a	XP_026163687.1 protein Wnt-4 isoform X1 [Mastacembelus armatus]	Human Diseases;Human Diseases;Human Diseases;Human Diseases;Human Diseases;Human Diseases;Environmental Information Processing;Organismal Systems;Human Diseases;Human Diseases;Human Diseases;Environmental Information Processing;Environmental Information Processing;Cellular Processes;Organismal Systems;Organismal Systems;Human Diseases	Cancer: overview;Neurodegenerative disease;Neurodegenerative disease;Infectious disease: viral;Cancer: overview;Cancer: specific types;Signal transduction;Development and regeneration;Cancer: specific types;Endocrine and metabolic disease;Cancer: specific types;Signal transduction;Signal transduction;Cellular community - eukaryotes;Endocrine system;Endocrine system;Cancer: specific types	ko05200//Pathways in cancer;ko05022//Pathways of neurodegeneration - multiple diseases;ko05010//Alzheimer disease;ko05165//Human papillomavirus infection;ko05205//Proteoglycans in cancer;ko05226//Gastric cancer;ko04310//Wnt signaling pathway;ko04360//Axon guidance;ko05225//Hepatocellular carcinoma;ko04934//Cushing syndrome;ko05224//Breast cancer;ko04150//mTOR signaling pathway;ko04390//Hippo sign…	K00408;K00408;K00408;K00408;K00408;K00408;K00408;K00408;K00408;K00408;K00408;K00408;K00408;K00408;K00408;K00408;K00408	GO:0005575//cellular_component;GO:0005576//extracellular region;GO:0005615//extracellular space;GO:0005622//intracellular anatomical structure;GO:0005737//cytoplasm;GO:0005783//endoplasmic reticulum;GO:0005788//endoplasmic reticulum lumen;GO:0005794//Golgi apparatus;GO:0005796//Golgi lumen;GO:0005886//plasma membrane;GO:0009986//cell surface;GO:0012505//endomembrane system;GO:0012506//vesicle mem…	GO:0001664//G protein-coupled receptor binding;GO:0003674//molecular_function;GO:0003712//transcription coregulator activity;GO:0003714//transcription corepressor activity;GO:0005102//signaling receptor binding;GO:0005109//frizzled binding;GO:0005488//binding;GO:0005515//protein binding;GO:0019899//enzyme binding;GO:0019900//kinase binding;GO:0019901//protein kinase binding;GO:0030545//signaling …	GO:0000003//reproduction;GO:0001501//skeletal system development;GO:0001558//regulation of cell growth;GO:0001655//urogenital system development;GO:0001656//metanephros development;GO:0001657//ureteric bud development;GO:0001658//branching involved in ureteric bud morphogenesis;GO:0001667//ameboidal-type cell migration;GO:0001708//cell fate specification;GO:0001763//morphogenesis of a branching s…	--
MSTRG.10645.1	ncbi_113130915	miR-152-y	0.000420824	0.97178	5	miR-148-z|miR-152-y|miR-152-z|miR-466-x|novel-m0472-5p	wnt4a	XP_026163687.1 protein Wnt-4 isoform X1 [Mastacembelus armatus]	Human Diseases;Human Diseases;Human Diseases;Human Diseases;Human Diseases;Human Diseases;Environmental Information Processing;Organismal Systems;Human Diseases;Human Diseases;Human Diseases;Environmental Information Processing;Environmental Information Processing;Cellular Processes;Organismal Systems;Organismal Systems;Human Diseases	Cancer: overview;Neurodegenerative disease;Neurodegenerative disease;Infectious disease: viral;Cancer: overview;Cancer: specific types;Signal transduction;Development and regeneration;Cancer: specific types;Endocrine and metabolic disease;Cancer: specific types;Signal transduction;Signal transduction;Cellular community - eukaryotes;Endocrine system;Endocrine system;Cancer: specific types	ko05200//Pathways in cancer;ko05022//Pathways of neurodegeneration - multiple diseases;ko05010//Alzheimer disease;ko05165//Human papillomavirus infection;ko05205//Proteoglycans in cancer;ko05226//Gastric cancer;ko04310//Wnt signaling pathway;ko04360//Axon guidance;ko05225//Hepatocellular carcinoma;ko04934//Cushing syndrome;ko05224//Breast cancer;ko04150//mTOR signaling pathway;ko04390//Hippo sign…	K00408;K00408;K00408;K00408;K00408;K00408;K00408;K00408;K00408;K00408;K00408;K00408;K00408;K00408;K00408;K00408;K00408	GO:0005575//cellular_component;GO:0005576//extracellular region;GO:0005615//extracellular space;GO:0005622//intracellular anatomical structure;GO:0005737//cytoplasm;GO:0005783//endoplasmic reticulum;GO:0005788//endoplasmic reticulum lumen;GO:0005794//Golgi apparatus;GO:0005796//Golgi lumen;GO:0005886//plasma membrane;GO:0009986//cell surface;GO:0012505//endomembrane system;GO:0012506//vesicle mem…	GO:0001664//G protein-coupled receptor binding;GO:0003674//molecular_function;GO:0003712//transcription coregulator activity;GO:0003714//transcription corepressor activity;GO:0005102//signaling receptor binding;GO:0005109//frizzled binding;GO:0005488//binding;GO:0005515//protein binding;GO:0019899//enzyme binding;GO:0019900//kinase binding;GO:0019901//protein kinase binding;GO:0030545//signaling …	GO:0000003//reproduction;GO:0001501//skeletal system development;GO:0001558//regulation of cell growth;GO:0001655//urogenital system development;GO:0001656//metanephros development;GO:0001657//ureteric bud development;GO:0001658//branching involved in ureteric bud morphogenesis;GO:0001667//ameboidal-type cell migration;GO:0001708//cell fate specification;GO:0001763//morphogenesis of a branching s…	--
MSTRG.10645.1	ncbi_113130915	miR-152-z	0.000420824	0.97178	5	miR-148-z|miR-152-y|miR-152-z|miR-466-x|novel-m0472-5p	wnt4a	XP_026163687.1 protein Wnt-4 isoform X1 [Mastacembelus armatus]	Human Diseases;Human Diseases;Human Diseases;Human Diseases;Human Diseases;Human Diseases;Environmental Information Processing;Organismal Systems;Human Diseases;Human Diseases;Human Diseases;Environmental Information Processing;Environmental Information Processing;Cellular Processes;Organismal Systems;Organismal Systems;Human Diseases	Cancer: overview;Neurodegenerative disease;Neurodegenerative disease;Infectious disease: viral;Cancer: overview;Cancer: specific types;Signal transduction;Development and regeneration;Cancer: specific types;Endocrine and metabolic disease;Cancer: specific types;Signal transduction;Signal transduction;Cellular community - eukaryotes;Endocrine system;Endocrine system;Cancer: specific types	ko05200//Pathways in cancer;ko05022//Pathways of neurodegeneration - multiple diseases;ko05010//Alzheimer disease;ko05165//Human papillomavirus infection;ko05205//Proteoglycans in cancer;ko05226//Gastric cancer;ko04310//Wnt signaling pathway;ko04360//Axon guidance;ko05225//Hepatocellular carcinoma;ko04934//Cushing syndrome;ko05224//Breast cancer;ko04150//mTOR signaling pathway;ko04390//Hippo sign…	K00408;K00408;K00408;K00408;K00408;K00408;K00408;K00408;K00408;K00408;K00408;K00408;K00408;K00408;K00408;K00408;K00408	GO:0005575//cellular_component;GO:0005576//extracellular region;GO:0005615//extracellular space;GO:0005622//intracellular anatomical structure;GO:0005737//cytoplasm;GO:0005783//endoplasmic reticulum;GO:0005788//endoplasmic reticulum lumen;GO:0005794//Golgi apparatus;GO:0005796//Golgi lumen;GO:0005886//plasma membrane;GO:0009986//cell surface;GO:0012505//endomembrane system;GO:0012506//vesicle mem…	GO:0001664//G protein-coupled receptor binding;GO:0003674//molecular_function;GO:0003712//transcription coregulator activity;GO:0003714//transcription corepressor activity;GO:0005102//signaling receptor binding;GO:0005109//frizzled binding;GO:0005488//binding;GO:0005515//protein binding;GO:0019899//enzyme binding;GO:0019900//kinase binding;GO:0019901//protein kinase binding;GO:0030545//signaling …	GO:0000003//reproduction;GO:0001501//skeletal system development;GO:0001558//regulation of cell growth;GO:0001655//urogenital system development;GO:0001656//metanephros development;GO:0001657//ureteric bud development;GO:0001658//branching involved in ureteric bud morphogenesis;GO:0001667//ameboidal-type cell migration;GO:0001708//cell fate specification;GO:0001763//morphogenesis of a branching s…	--
MSTRG.10645.1	ncbi_113130915	miR-466-x	0.000420824	0.97178	5	miR-148-z|miR-152-y|miR-152-z|miR-466-x|novel-m0472-5p	wnt4a	XP_026163687.1 protein Wnt-4 isoform X1 [Mastacembelus armatus]	Human Diseases;Human Diseases;Human Diseases;Human Diseases;Human Diseases;Human Diseases;Environmental Information Processing;Organismal Systems;Human Diseases;Human Diseases;Human Diseases;Environmental Information Processing;Environmental Information Processing;Cellular Processes;Organismal Systems;Organismal Systems;Human Diseases	Cancer: overview;Neurodegenerative disease;Neurodegenerative disease;Infectious disease: viral;Cancer: overview;Cancer: specific types;Signal transduction;Development and regeneration;Cancer: specific types;Endocrine and metabolic disease;Cancer: specific types;Signal transduction;Signal transduction;Cellular community - eukaryotes;Endocrine system;Endocrine system;Cancer: specific types	ko05200//Pathways in cancer;ko05022//Pathways of neurodegeneration - multiple diseases;ko05010//Alzheimer disease;ko05165//Human papillomavirus infection;ko05205//Proteoglycans in cancer;ko05226//Gastric cancer;ko04310//Wnt signaling pathway;ko04360//Axon guidance;ko05225//Hepatocellular carcinoma;ko04934//Cushing syndrome;ko05224//Breast cancer;ko04150//mTOR signaling pathway;ko04390//Hippo sign…	K00408;K00408;K00408;K00408;K00408;K00408;K00408;K00408;K00408;K00408;K00408;K00408;K00408;K00408;K00408;K00408;K00408	GO:0005575//cellular_component;GO:0005576//extracellular region;GO:0005615//extracellular space;GO:0005622//intracellular anatomical structure;GO:0005737//cytoplasm;GO:0005783//endoplasmic reticulum;GO:0005788//endoplasmic reticulum lumen;GO:0005794//Golgi apparatus;GO:0005796//Golgi lumen;GO:0005886//plasma membrane;GO:0009986//cell surface;GO:0012505//endomembrane system;GO:0012506//vesicle mem…	GO:0001664//G protein-coupled receptor binding;GO:0003674//molecular_function;GO:0003712//transcription coregulator activity;GO:0003714//transcription corepressor activity;GO:0005102//signaling receptor binding;GO:0005109//frizzled binding;GO:0005488//binding;GO:0005515//protein binding;GO:0019899//enzyme binding;GO:0019900//kinase binding;GO:0019901//protein kinase binding;GO:0030545//signaling …	GO:0000003//reproduction;GO:0001501//skeletal system development;GO:0001558//regulation of cell growth;GO:0001655//urogenital system development;GO:0001656//metanephros development;GO:0001657//ureteric bud development;GO:0001658//branching involved in ureteric bud morphogenesis;GO:0001667//ameboidal-type cell migration;GO:0001708//cell fate specification;GO:0001763//morphogenesis of a branching s…	--
MSTRG.10645.1	ncbi_113130915	novel-m0472-5p	0.000420824	0.97178	5	miR-148-z|miR-152-y|miR-152-z|miR-466-x|novel-m0472-5p	wnt4a	XP_026163687.1 protein Wnt-4 isoform X1 [Mastacembelus armatus]	Human Diseases;Human Diseases;Human Diseases;Human Diseases;Human Diseases;Human Diseases;Environmental Information Processing;Organismal Systems;Human Diseases;Human Diseases;Human Diseases;Environmental Information Processing;Environmental Information Processing;Cellular Processes;Organismal Systems;Organismal Systems;Human Diseases	Cancer: overview;Neurodegenerative disease;Neurodegenerative disease;Infectious disease: viral;Cancer: overview;Cancer: specific types;Signal transduction;Development and regeneration;Cancer: specific types;Endocrine and metabolic disease;Cancer: specific types;Signal transduction;Signal transduction;Cellular community - eukaryotes;Endocrine system;Endocrine system;Cancer: specific types	ko05200//Pathways in cancer;ko05022//Pathways of neurodegeneration - multiple diseases;ko05010//Alzheimer disease;ko05165//Human papillomavirus infection;ko05205//Proteoglycans in cancer;ko05226//Gastric cancer;ko04310//Wnt signaling pathway;ko04360//Axon guidance;ko05225//Hepatocellular carcinoma;ko04934//Cushing syndrome;ko05224//Breast cancer;ko04150//mTOR signaling pathway;ko04390//Hippo sign…	K00408;K00408;K00408;K00408;K00408;K00408;K00408;K00408;K00408;K00408;K00408;K00408;K00408;K00408;K00408;K00408;K00408	GO:0005575//cellular_component;GO:0005576//extracellular region;GO:0005615//extracellular space;GO:0005622//intracellular anatomical structure;GO:0005737//cytoplasm;GO:0005783//endoplasmic reticulum;GO:0005788//endoplasmic reticulum lumen;GO:0005794//Golgi apparatus;GO:0005796//Golgi lumen;GO:0005886//plasma membrane;GO:0009986//cell surface;GO:0012505//endomembrane system;GO:0012506//vesicle mem…	GO:0001664//G protein-coupled receptor binding;GO:0003674//molecular_function;GO:0003712//transcription coregulator activity;GO:0003714//transcription corepressor activity;GO:0005102//signaling receptor binding;GO:0005109//frizzled binding;GO:0005488//binding;GO:0005515//protein binding;GO:0019899//enzyme binding;GO:0019900//kinase binding;GO:0019901//protein kinase binding;GO:0030545//signaling …	GO:0000003//reproduction;GO:0001501//skeletal system development;GO:0001558//regulation of cell growth;GO:0001655//urogenital system development;GO:0001656//metanephros development;GO:0001657//ureteric bud development;GO:0001658//branching involved in ureteric bud morphogenesis;GO:0001667//ameboidal-type cell migration;GO:0001708//cell fate specification;GO:0001763//morphogenesis of a branching s…	--
MSTRG.10650.1	ncbi_113137269	miR-23-y	0.0097166	0.98377	1	miR-23-y	gata4	XP_026174573.1 transcription factor GATA-4-like [Mastacembelus armatus]	Environmental Information Processing;Cellular Processes;Cellular Processes;Organismal Systems	Signal transduction;Cellular community - eukaryotes;Cell growth and death;Endocrine system	ko04022//cGMP-PKG signaling pathway;ko04530//Tight junction;ko04218//Cellular senescence;ko04919//Thyroid hormone signaling pathway	K09183;K09183;K09183;K09183	GO:0000228//nuclear chromosome;GO:0000785//chromatin;GO:0005575//cellular_component;GO:0005622//intracellular anatomical structure;GO:0005634//nucleus;GO:0005654//nucleoplasm;GO:0005667//transcription regulator complex;GO:0005694//chromosome;GO:0016604//nuclear body;GO:0031974//membrane-enclosed lumen;GO:0031981//nuclear lumen;GO:0032991//protein-containing complex;GO:0043226//organelle;GO:004322…	GO:0000976//transcription cis-regulatory region binding;GO:0000977//RNA polymerase II transcription regulatory region sequence-specific DNA binding;GO:0000978//RNA polymerase II cis-regulatory region sequence-specific DNA binding;GO:0000981//DNA-binding transcription factor activity, RNA polymerase II-specific;GO:0000987//cis-regulatory region sequence-specific DNA binding;GO:0001067//transcripti…	GO:0000003//reproduction;GO:0001101//response to acid chemical;GO:0001568//blood vessel development;GO:0001570//vasculogenesis;GO:0001678//cellular glucose homeostasis;GO:0001701//in utero embryonic development;GO:0001702//gastrulation with mouth forming second;GO:0001704//formation of primary germ layer;GO:0001706//endoderm formation;GO:0001817//regulation of cytokine production;GO:0001819//posi…	zf-GATA
MSTRG.10650.1	ncbi_113138892	novel-m0426-5p	2.79449e-06	0.963172	3	novel-m0426-5p|novel-m0427-3p|novel-m0428-5p	tbx1	XP_026177514.1 T-box transcription factor TBX1 isoform X1 [Mastacembelus armatus]	-	-	-	-	GO:0005575//cellular_component;GO:0005622//intracellular anatomical structure;GO:0005634//nucleus;GO:0043226//organelle;GO:0043227//membrane-bounded organelle;GO:0043229//intracellular organelle;GO:0043231//intracellular membrane-bounded organelle	GO:0000976//transcription cis-regulatory region binding;GO:0000977//RNA polymerase II transcription regulatory region sequence-specific DNA binding;GO:0000981//DNA-binding transcription factor activity, RNA polymerase II-specific;GO:0001067//transcription regulatory region nucleic acid binding;GO:0001161//intronic transcription regulatory region sequence-specific DNA binding;GO:0001162//RNA polym…	GO:0000122//negative regulation of transcription by RNA polymerase II;GO:0001101//response to acid chemical;GO:0001501//skeletal system development;GO:0001525//angiogenesis;GO:0001568//blood vessel development;GO:0001569//branching involved in blood vessel morphogenesis;GO:0001667//ameboidal-type cell migration;GO:0001708//cell fate specification;GO:0001755//neural crest cell migration;GO:0001763…	T-box
MSTRG.10650.1	ncbi_113138892	novel-m0427-3p	2.79449e-06	0.963172	3	novel-m0426-5p|novel-m0427-3p|novel-m0428-5p	tbx1	XP_026177514.1 T-box transcription factor TBX1 isoform X1 [Mastacembelus armatus]	-	-	-	-	GO:0005575//cellular_component;GO:0005622//intracellular anatomical structure;GO:0005634//nucleus;GO:0043226//organelle;GO:0043227//membrane-bounded organelle;GO:0043229//intracellular organelle;GO:0043231//intracellular membrane-bounded organelle	GO:0000976//transcription cis-regulatory region binding;GO:0000977//RNA polymerase II transcription regulatory region sequence-specific DNA binding;GO:0000981//DNA-binding transcription factor activity, RNA polymerase II-specific;GO:0001067//transcription regulatory region nucleic acid binding;GO:0001161//intronic transcription regulatory region sequence-specific DNA binding;GO:0001162//RNA polym…	GO:0000122//negative regulation of transcription by RNA polymerase II;GO:0001101//response to acid chemical;GO:0001501//skeletal system development;GO:0001525//angiogenesis;GO:0001568//blood vessel development;GO:0001569//branching involved in blood vessel morphogenesis;GO:0001667//ameboidal-type cell migration;GO:0001708//cell fate specification;GO:0001755//neural crest cell migration;GO:0001763…	T-box
MSTRG.10650.1	ncbi_113138892	novel-m0428-5p	2.79449e-06	0.963172	3	novel-m0426-5p|novel-m0427-3p|novel-m0428-5p	tbx1	XP_026177514.1 T-box transcription factor TBX1 isoform X1 [Mastacembelus armatus]	-	-	-	-	GO:0005575//cellular_component;GO:0005622//intracellular anatomical structure;GO:0005634//nucleus;GO:0043226//organelle;GO:0043227//membrane-bounded organelle;GO:0043229//intracellular organelle;GO:0043231//intracellular membrane-bounded organelle	GO:0000976//transcription cis-regulatory region binding;GO:0000977//RNA polymerase II transcription regulatory region sequence-specific DNA binding;GO:0000981//DNA-binding transcription factor activity, RNA polymerase II-specific;GO:0001067//transcription regulatory region nucleic acid binding;GO:0001161//intronic transcription regulatory region sequence-specific DNA binding;GO:0001162//RNA polym…	GO:0000122//negative regulation of transcription by RNA polymerase II;GO:0001101//response to acid chemical;GO:0001501//skeletal system development;GO:0001525//angiogenesis;GO:0001568//blood vessel development;GO:0001569//branching involved in blood vessel morphogenesis;GO:0001667//ameboidal-type cell migration;GO:0001708//cell fate specification;GO:0001755//neural crest cell migration;GO:0001763…	T-box
MSTRG.10662.1	ncbi_113138892	novel-m0426-5p	8.61108e-06	0.949408	3	novel-m0426-5p|novel-m0427-3p|novel-m0428-5p	tbx1	XP_026177514.1 T-box transcription factor TBX1 isoform X1 [Mastacembelus armatus]	-	-	-	-	GO:0005575//cellular_component;GO:0005622//intracellular anatomical structure;GO:0005634//nucleus;GO:0043226//organelle;GO:0043227//membrane-bounded organelle;GO:0043229//intracellular organelle;GO:0043231//intracellular membrane-bounded organelle	GO:0000976//transcription cis-regulatory region binding;GO:0000977//RNA polymerase II transcription regulatory region sequence-specific DNA binding;GO:0000981//DNA-binding transcription factor activity, RNA polymerase II-specific;GO:0001067//transcription regulatory region nucleic acid binding;GO:0001161//intronic transcription regulatory region sequence-specific DNA binding;GO:0001162//RNA polym…	GO:0000122//negative regulation of transcription by RNA polymerase II;GO:0001101//response to acid chemical;GO:0001501//skeletal system development;GO:0001525//angiogenesis;GO:0001568//blood vessel development;GO:0001569//branching involved in blood vessel morphogenesis;GO:0001667//ameboidal-type cell migration;GO:0001708//cell fate specification;GO:0001755//neural crest cell migration;GO:0001763…	T-box
MSTRG.10662.1	ncbi_113138892	novel-m0427-3p	8.61108e-06	0.949408	3	novel-m0426-5p|novel-m0427-3p|novel-m0428-5p	tbx1	XP_026177514.1 T-box transcription factor TBX1 isoform X1 [Mastacembelus armatus]	-	-	-	-	GO:0005575//cellular_component;GO:0005622//intracellular anatomical structure;GO:0005634//nucleus;GO:0043226//organelle;GO:0043227//membrane-bounded organelle;GO:0043229//intracellular organelle;GO:0043231//intracellular membrane-bounded organelle	GO:0000976//transcription cis-regulatory region binding;GO:0000977//RNA polymerase II transcription regulatory region sequence-specific DNA binding;GO:0000981//DNA-binding transcription factor activity, RNA polymerase II-specific;GO:0001067//transcription regulatory region nucleic acid binding;GO:0001161//intronic transcription regulatory region sequence-specific DNA binding;GO:0001162//RNA polym…	GO:0000122//negative regulation of transcription by RNA polymerase II;GO:0001101//response to acid chemical;GO:0001501//skeletal system development;GO:0001525//angiogenesis;GO:0001568//blood vessel development;GO:0001569//branching involved in blood vessel morphogenesis;GO:0001667//ameboidal-type cell migration;GO:0001708//cell fate specification;GO:0001755//neural crest cell migration;GO:0001763…	T-box
MSTRG.10662.1	ncbi_113138892	novel-m0428-5p	8.61108e-06	0.949408	3	novel-m0426-5p|novel-m0427-3p|novel-m0428-5p	tbx1	XP_026177514.1 T-box transcription factor TBX1 isoform X1 [Mastacembelus armatus]	-	-	-	-	GO:0005575//cellular_component;GO:0005622//intracellular anatomical structure;GO:0005634//nucleus;GO:0043226//organelle;GO:0043227//membrane-bounded organelle;GO:0043229//intracellular organelle;GO:0043231//intracellular membrane-bounded organelle	GO:0000976//transcription cis-regulatory region binding;GO:0000977//RNA polymerase II transcription regulatory region sequence-specific DNA binding;GO:0000981//DNA-binding transcription factor activity, RNA polymerase II-specific;GO:0001067//transcription regulatory region nucleic acid binding;GO:0001161//intronic transcription regulatory region sequence-specific DNA binding;GO:0001162//RNA polym…	GO:0000122//negative regulation of transcription by RNA polymerase II;GO:0001101//response to acid chemical;GO:0001501//skeletal system development;GO:0001525//angiogenesis;GO:0001568//blood vessel development;GO:0001569//branching involved in blood vessel morphogenesis;GO:0001667//ameboidal-type cell migration;GO:0001708//cell fate specification;GO:0001755//neural crest cell migration;GO:0001763…	T-box
MSTRG.10839.1	ncbi_113137269	miR-23-y	0.0178138	0.989184	1	miR-23-y	gata4	XP_026174573.1 transcription factor GATA-4-like [Mastacembelus armatus]	Environmental Information Processing;Cellular Processes;Cellular Processes;Organismal Systems	Signal transduction;Cellular community - eukaryotes;Cell growth and death;Endocrine system	ko04022//cGMP-PKG signaling pathway;ko04530//Tight junction;ko04218//Cellular senescence;ko04919//Thyroid hormone signaling pathway	K09183;K09183;K09183;K09183	GO:0000228//nuclear chromosome;GO:0000785//chromatin;GO:0005575//cellular_component;GO:0005622//intracellular anatomical structure;GO:0005634//nucleus;GO:0005654//nucleoplasm;GO:0005667//transcription regulator complex;GO:0005694//chromosome;GO:0016604//nuclear body;GO:0031974//membrane-enclosed lumen;GO:0031981//nuclear lumen;GO:0032991//protein-containing complex;GO:0043226//organelle;GO:004322…	GO:0000976//transcription cis-regulatory region binding;GO:0000977//RNA polymerase II transcription regulatory region sequence-specific DNA binding;GO:0000978//RNA polymerase II cis-regulatory region sequence-specific DNA binding;GO:0000981//DNA-binding transcription factor activity, RNA polymerase II-specific;GO:0000987//cis-regulatory region sequence-specific DNA binding;GO:0001067//transcripti…	GO:0000003//reproduction;GO:0001101//response to acid chemical;GO:0001568//blood vessel development;GO:0001570//vasculogenesis;GO:0001678//cellular glucose homeostasis;GO:0001701//in utero embryonic development;GO:0001702//gastrulation with mouth forming second;GO:0001704//formation of primary germ layer;GO:0001706//endoderm formation;GO:0001817//regulation of cytokine production;GO:0001819//posi…	zf-GATA
MSTRG.10839.1	ncbi_113138892	novel-m0005-3p	7.5835e-08	0.970233	4	novel-m0005-3p|novel-m0426-5p|novel-m0427-3p|novel-m0428-5p	tbx1	XP_026177514.1 T-box transcription factor TBX1 isoform X1 [Mastacembelus armatus]	-	-	-	-	GO:0005575//cellular_component;GO:0005622//intracellular anatomical structure;GO:0005634//nucleus;GO:0043226//organelle;GO:0043227//membrane-bounded organelle;GO:0043229//intracellular organelle;GO:0043231//intracellular membrane-bounded organelle	GO:0000976//transcription cis-regulatory region binding;GO:0000977//RNA polymerase II transcription regulatory region sequence-specific DNA binding;GO:0000981//DNA-binding transcription factor activity, RNA polymerase II-specific;GO:0001067//transcription regulatory region nucleic acid binding;GO:0001161//intronic transcription regulatory region sequence-specific DNA binding;GO:0001162//RNA polym…	GO:0000122//negative regulation of transcription by RNA polymerase II;GO:0001101//response to acid chemical;GO:0001501//skeletal system development;GO:0001525//angiogenesis;GO:0001568//blood vessel development;GO:0001569//branching involved in blood vessel morphogenesis;GO:0001667//ameboidal-type cell migration;GO:0001708//cell fate specification;GO:0001755//neural crest cell migration;GO:0001763…	T-box
MSTRG.10839.1	ncbi_113138892	novel-m0426-5p	7.5835e-08	0.970233	4	novel-m0005-3p|novel-m0426-5p|novel-m0427-3p|novel-m0428-5p	tbx1	XP_026177514.1 T-box transcription factor TBX1 isoform X1 [Mastacembelus armatus]	-	-	-	-	GO:0005575//cellular_component;GO:0005622//intracellular anatomical structure;GO:0005634//nucleus;GO:0043226//organelle;GO:0043227//membrane-bounded organelle;GO:0043229//intracellular organelle;GO:0043231//intracellular membrane-bounded organelle	GO:0000976//transcription cis-regulatory region binding;GO:0000977//RNA polymerase II transcription regulatory region sequence-specific DNA binding;GO:0000981//DNA-binding transcription factor activity, RNA polymerase II-specific;GO:0001067//transcription regulatory region nucleic acid binding;GO:0001161//intronic transcription regulatory region sequence-specific DNA binding;GO:0001162//RNA polym…	GO:0000122//negative regulation of transcription by RNA polymerase II;GO:0001101//response to acid chemical;GO:0001501//skeletal system development;GO:0001525//angiogenesis;GO:0001568//blood vessel development;GO:0001569//branching involved in blood vessel morphogenesis;GO:0001667//ameboidal-type cell migration;GO:0001708//cell fate specification;GO:0001755//neural crest cell migration;GO:0001763…	T-box
MSTRG.10839.1	ncbi_113138892	novel-m0427-3p	7.5835e-08	0.970233	4	novel-m0005-3p|novel-m0426-5p|novel-m0427-3p|novel-m0428-5p	tbx1	XP_026177514.1 T-box transcription factor TBX1 isoform X1 [Mastacembelus armatus]	-	-	-	-	GO:0005575//cellular_component;GO:0005622//intracellular anatomical structure;GO:0005634//nucleus;GO:0043226//organelle;GO:0043227//membrane-bounded organelle;GO:0043229//intracellular organelle;GO:0043231//intracellular membrane-bounded organelle	GO:0000976//transcription cis-regulatory region binding;GO:0000977//RNA polymerase II transcription regulatory region sequence-specific DNA binding;GO:0000981//DNA-binding transcription factor activity, RNA polymerase II-specific;GO:0001067//transcription regulatory region nucleic acid binding;GO:0001161//intronic transcription regulatory region sequence-specific DNA binding;GO:0001162//RNA polym…	GO:0000122//negative regulation of transcription by RNA polymerase II;GO:0001101//response to acid chemical;GO:0001501//skeletal system development;GO:0001525//angiogenesis;GO:0001568//blood vessel development;GO:0001569//branching involved in blood vessel morphogenesis;GO:0001667//ameboidal-type cell migration;GO:0001708//cell fate specification;GO:0001755//neural crest cell migration;GO:0001763…	T-box
MSTRG.10839.1	ncbi_113138892	novel-m0428-5p	7.5835e-08	0.970233	4	novel-m0005-3p|novel-m0426-5p|novel-m0427-3p|novel-m0428-5p	tbx1	XP_026177514.1 T-box transcription factor TBX1 isoform X1 [Mastacembelus armatus]	-	-	-	-	GO:0005575//cellular_component;GO:0005622//intracellular anatomical structure;GO:0005634//nucleus;GO:0043226//organelle;GO:0043227//membrane-bounded organelle;GO:0043229//intracellular organelle;GO:0043231//intracellular membrane-bounded organelle	GO:0000976//transcription cis-regulatory region binding;GO:0000977//RNA polymerase II transcription regulatory region sequence-specific DNA binding;GO:0000981//DNA-binding transcription factor activity, RNA polymerase II-specific;GO:0001067//transcription regulatory region nucleic acid binding;GO:0001161//intronic transcription regulatory region sequence-specific DNA binding;GO:0001162//RNA polym…	GO:0000122//negative regulation of transcription by RNA polymerase II;GO:0001101//response to acid chemical;GO:0001501//skeletal system development;GO:0001525//angiogenesis;GO:0001568//blood vessel development;GO:0001569//branching involved in blood vessel morphogenesis;GO:0001667//ameboidal-type cell migration;GO:0001708//cell fate specification;GO:0001755//neural crest cell migration;GO:0001763…	T-box
MSTRG.10845.1	ncbi_113138892	novel-m0005-3p	0.0414947	0.986762	1	novel-m0005-3p	tbx1	XP_026177514.1 T-box transcription factor TBX1 isoform X1 [Mastacembelus armatus]	-	-	-	-	GO:0005575//cellular_component;GO:0005622//intracellular anatomical structure;GO:0005634//nucleus;GO:0043226//organelle;GO:0043227//membrane-bounded organelle;GO:0043229//intracellular organelle;GO:0043231//intracellular membrane-bounded organelle	GO:0000976//transcription cis-regulatory region binding;GO:0000977//RNA polymerase II transcription regulatory region sequence-specific DNA binding;GO:0000981//DNA-binding transcription factor activity, RNA polymerase II-specific;GO:0001067//transcription regulatory region nucleic acid binding;GO:0001161//intronic transcription regulatory region sequence-specific DNA binding;GO:0001162//RNA polym…	GO:0000122//negative regulation of transcription by RNA polymerase II;GO:0001101//response to acid chemical;GO:0001501//skeletal system development;GO:0001525//angiogenesis;GO:0001568//blood vessel development;GO:0001569//branching involved in blood vessel morphogenesis;GO:0001667//ameboidal-type cell migration;GO:0001708//cell fate specification;GO:0001755//neural crest cell migration;GO:0001763…	T-box
MSTRG.10875.1	ncbi_113138892	novel-m0426-5p	4.45939e-07	0.928432	3	novel-m0426-5p|novel-m0427-3p|novel-m0428-5p	tbx1	XP_026177514.1 T-box transcription factor TBX1 isoform X1 [Mastacembelus armatus]	-	-	-	-	GO:0005575//cellular_component;GO:0005622//intracellular anatomical structure;GO:0005634//nucleus;GO:0043226//organelle;GO:0043227//membrane-bounded organelle;GO:0043229//intracellular organelle;GO:0043231//intracellular membrane-bounded organelle	GO:0000976//transcription cis-regulatory region binding;GO:0000977//RNA polymerase II transcription regulatory region sequence-specific DNA binding;GO:0000981//DNA-binding transcription factor activity, RNA polymerase II-specific;GO:0001067//transcription regulatory region nucleic acid binding;GO:0001161//intronic transcription regulatory region sequence-specific DNA binding;GO:0001162//RNA polym…	GO:0000122//negative regulation of transcription by RNA polymerase II;GO:0001101//response to acid chemical;GO:0001501//skeletal system development;GO:0001525//angiogenesis;GO:0001568//blood vessel development;GO:0001569//branching involved in blood vessel morphogenesis;GO:0001667//ameboidal-type cell migration;GO:0001708//cell fate specification;GO:0001755//neural crest cell migration;GO:0001763…	T-box
MSTRG.10875.1	ncbi_113138892	novel-m0427-3p	4.45939e-07	0.928432	3	novel-m0426-5p|novel-m0427-3p|novel-m0428-5p	tbx1	XP_026177514.1 T-box transcription factor TBX1 isoform X1 [Mastacembelus armatus]	-	-	-	-	GO:0005575//cellular_component;GO:0005622//intracellular anatomical structure;GO:0005634//nucleus;GO:0043226//organelle;GO:0043227//membrane-bounded organelle;GO:0043229//intracellular organelle;GO:0043231//intracellular membrane-bounded organelle	GO:0000976//transcription cis-regulatory region binding;GO:0000977//RNA polymerase II transcription regulatory region sequence-specific DNA binding;GO:0000981//DNA-binding transcription factor activity, RNA polymerase II-specific;GO:0001067//transcription regulatory region nucleic acid binding;GO:0001161//intronic transcription regulatory region sequence-specific DNA binding;GO:0001162//RNA polym…	GO:0000122//negative regulation of transcription by RNA polymerase II;GO:0001101//response to acid chemical;GO:0001501//skeletal system development;GO:0001525//angiogenesis;GO:0001568//blood vessel development;GO:0001569//branching involved in blood vessel morphogenesis;GO:0001667//ameboidal-type cell migration;GO:0001708//cell fate specification;GO:0001755//neural crest cell migration;GO:0001763…	T-box
MSTRG.10875.1	ncbi_113138892	novel-m0428-5p	4.45939e-07	0.928432	3	novel-m0426-5p|novel-m0427-3p|novel-m0428-5p	tbx1	XP_026177514.1 T-box transcription factor TBX1 isoform X1 [Mastacembelus armatus]	-	-	-	-	GO:0005575//cellular_component;GO:0005622//intracellular anatomical structure;GO:0005634//nucleus;GO:0043226//organelle;GO:0043227//membrane-bounded organelle;GO:0043229//intracellular organelle;GO:0043231//intracellular membrane-bounded organelle	GO:0000976//transcription cis-regulatory region binding;GO:0000977//RNA polymerase II transcription regulatory region sequence-specific DNA binding;GO:0000981//DNA-binding transcription factor activity, RNA polymerase II-specific;GO:0001067//transcription regulatory region nucleic acid binding;GO:0001161//intronic transcription regulatory region sequence-specific DNA binding;GO:0001162//RNA polym…	GO:0000122//negative regulation of transcription by RNA polymerase II;GO:0001101//response to acid chemical;GO:0001501//skeletal system development;GO:0001525//angiogenesis;GO:0001568//blood vessel development;GO:0001569//branching involved in blood vessel morphogenesis;GO:0001667//ameboidal-type cell migration;GO:0001708//cell fate specification;GO:0001755//neural crest cell migration;GO:0001763…	T-box
MSTRG.10897.1	ncbi_113138892	novel-m0426-5p	8.61108e-06	0.900448	3	novel-m0426-5p|novel-m0427-3p|novel-m0428-5p	tbx1	XP_026177514.1 T-box transcription factor TBX1 isoform X1 [Mastacembelus armatus]	-	-	-	-	GO:0005575//cellular_component;GO:0005622//intracellular anatomical structure;GO:0005634//nucleus;GO:0043226//organelle;GO:0043227//membrane-bounded organelle;GO:0043229//intracellular organelle;GO:0043231//intracellular membrane-bounded organelle	GO:0000976//transcription cis-regulatory region binding;GO:0000977//RNA polymerase II transcription regulatory region sequence-specific DNA binding;GO:0000981//DNA-binding transcription factor activity, RNA polymerase II-specific;GO:0001067//transcription regulatory region nucleic acid binding;GO:0001161//intronic transcription regulatory region sequence-specific DNA binding;GO:0001162//RNA polym…	GO:0000122//negative regulation of transcription by RNA polymerase II;GO:0001101//response to acid chemical;GO:0001501//skeletal system development;GO:0001525//angiogenesis;GO:0001568//blood vessel development;GO:0001569//branching involved in blood vessel morphogenesis;GO:0001667//ameboidal-type cell migration;GO:0001708//cell fate specification;GO:0001755//neural crest cell migration;GO:0001763…	T-box
MSTRG.10897.1	ncbi_113138892	novel-m0427-3p	8.61108e-06	0.900448	3	novel-m0426-5p|novel-m0427-3p|novel-m0428-5p	tbx1	XP_026177514.1 T-box transcription factor TBX1 isoform X1 [Mastacembelus armatus]	-	-	-	-	GO:0005575//cellular_component;GO:0005622//intracellular anatomical structure;GO:0005634//nucleus;GO:0043226//organelle;GO:0043227//membrane-bounded organelle;GO:0043229//intracellular organelle;GO:0043231//intracellular membrane-bounded organelle	GO:0000976//transcription cis-regulatory region binding;GO:0000977//RNA polymerase II transcription regulatory region sequence-specific DNA binding;GO:0000981//DNA-binding transcription factor activity, RNA polymerase II-specific;GO:0001067//transcription regulatory region nucleic acid binding;GO:0001161//intronic transcription regulatory region sequence-specific DNA binding;GO:0001162//RNA polym…	GO:0000122//negative regulation of transcription by RNA polymerase II;GO:0001101//response to acid chemical;GO:0001501//skeletal system development;GO:0001525//angiogenesis;GO:0001568//blood vessel development;GO:0001569//branching involved in blood vessel morphogenesis;GO:0001667//ameboidal-type cell migration;GO:0001708//cell fate specification;GO:0001755//neural crest cell migration;GO:0001763…	T-box
MSTRG.10897.1	ncbi_113138892	novel-m0428-5p	8.61108e-06	0.900448	3	novel-m0426-5p|novel-m0427-3p|novel-m0428-5p	tbx1	XP_026177514.1 T-box transcription factor TBX1 isoform X1 [Mastacembelus armatus]	-	-	-	-	GO:0005575//cellular_component;GO:0005622//intracellular anatomical structure;GO:0005634//nucleus;GO:0043226//organelle;GO:0043227//membrane-bounded organelle;GO:0043229//intracellular organelle;GO:0043231//intracellular membrane-bounded organelle	GO:0000976//transcription cis-regulatory region binding;GO:0000977//RNA polymerase II transcription regulatory region sequence-specific DNA binding;GO:0000981//DNA-binding transcription factor activity, RNA polymerase II-specific;GO:0001067//transcription regulatory region nucleic acid binding;GO:0001161//intronic transcription regulatory region sequence-specific DNA binding;GO:0001162//RNA polym…	GO:0000122//negative regulation of transcription by RNA polymerase II;GO:0001101//response to acid chemical;GO:0001501//skeletal system development;GO:0001525//angiogenesis;GO:0001568//blood vessel development;GO:0001569//branching involved in blood vessel morphogenesis;GO:0001667//ameboidal-type cell migration;GO:0001708//cell fate specification;GO:0001755//neural crest cell migration;GO:0001763…	T-box
MSTRG.10920.2	ncbi_113137269	miR-23-y	0.00809717	0.995892	1	miR-23-y	gata4	XP_026174573.1 transcription factor GATA-4-like [Mastacembelus armatus]	Environmental Information Processing;Cellular Processes;Cellular Processes;Organismal Systems	Signal transduction;Cellular community - eukaryotes;Cell growth and death;Endocrine system	ko04022//cGMP-PKG signaling pathway;ko04530//Tight junction;ko04218//Cellular senescence;ko04919//Thyroid hormone signaling pathway	K09183;K09183;K09183;K09183	GO:0000228//nuclear chromosome;GO:0000785//chromatin;GO:0005575//cellular_component;GO:0005622//intracellular anatomical structure;GO:0005634//nucleus;GO:0005654//nucleoplasm;GO:0005667//transcription regulator complex;GO:0005694//chromosome;GO:0016604//nuclear body;GO:0031974//membrane-enclosed lumen;GO:0031981//nuclear lumen;GO:0032991//protein-containing complex;GO:0043226//organelle;GO:004322…	GO:0000976//transcription cis-regulatory region binding;GO:0000977//RNA polymerase II transcription regulatory region sequence-specific DNA binding;GO:0000978//RNA polymerase II cis-regulatory region sequence-specific DNA binding;GO:0000981//DNA-binding transcription factor activity, RNA polymerase II-specific;GO:0000987//cis-regulatory region sequence-specific DNA binding;GO:0001067//transcripti…	GO:0000003//reproduction;GO:0001101//response to acid chemical;GO:0001568//blood vessel development;GO:0001570//vasculogenesis;GO:0001678//cellular glucose homeostasis;GO:0001701//in utero embryonic development;GO:0001702//gastrulation with mouth forming second;GO:0001704//formation of primary germ layer;GO:0001706//endoderm formation;GO:0001817//regulation of cytokine production;GO:0001819//posi…	zf-GATA
MSTRG.10933.1	ncbi_113135843	miR-1823-y	0.0312728	0.98799	1	miR-1823-y	SOX9	XP_026171938.1 transcription factor Sox-9-A-like [Mastacembelus armatus]	Environmental Information Processing	Signal transduction	ko04024//cAMP signaling pathway	K18435	-	-	-	HMG
MSTRG.10967.1	MSTRG.24270	miR-460-x	0.0288674	0.915741	1	miR-460-x	SOX30	protein capicua homolog [Siniperca chuatsi]	-	-	-	-	GO:0043231//intracellular membrane-bounded organelle	GO:0003677//DNA binding	GO:0006355//regulation of transcription, DNA-templated;GO:0048232//male gamete generation;GO:0048545//response to steroid hormone	--
MSTRG.10992.3	ncbi_113138892	novel-m0005-3p	0.0320359	0.971372	1	novel-m0005-3p	tbx1	XP_026177514.1 T-box transcription factor TBX1 isoform X1 [Mastacembelus armatus]	-	-	-	-	GO:0005575//cellular_component;GO:0005622//intracellular anatomical structure;GO:0005634//nucleus;GO:0043226//organelle;GO:0043227//membrane-bounded organelle;GO:0043229//intracellular organelle;GO:0043231//intracellular membrane-bounded organelle	GO:0000976//transcription cis-regulatory region binding;GO:0000977//RNA polymerase II transcription regulatory region sequence-specific DNA binding;GO:0000981//DNA-binding transcription factor activity, RNA polymerase II-specific;GO:0001067//transcription regulatory region nucleic acid binding;GO:0001161//intronic transcription regulatory region sequence-specific DNA binding;GO:0001162//RNA polym…	GO:0000122//negative regulation of transcription by RNA polymerase II;GO:0001101//response to acid chemical;GO:0001501//skeletal system development;GO:0001525//angiogenesis;GO:0001568//blood vessel development;GO:0001569//branching involved in blood vessel morphogenesis;GO:0001667//ameboidal-type cell migration;GO:0001708//cell fate specification;GO:0001755//neural crest cell migration;GO:0001763…	T-box
MSTRG.11094.1	MSTRG.24270	miR-200-z	0.0256912	0.983558	1	miR-200-z	SOX30	protein capicua homolog [Siniperca chuatsi]	-	-	-	-	GO:0043231//intracellular membrane-bounded organelle	GO:0003677//DNA binding	GO:0006355//regulation of transcription, DNA-templated;GO:0048232//male gamete generation;GO:0048545//response to steroid hormone	--
MSTRG.11094.1	ncbi_113138892	novel-m0005-3p	0.0256912	0.978669	1	novel-m0005-3p	tbx1	XP_026177514.1 T-box transcription factor TBX1 isoform X1 [Mastacembelus armatus]	-	-	-	-	GO:0005575//cellular_component;GO:0005622//intracellular anatomical structure;GO:0005634//nucleus;GO:0043226//organelle;GO:0043227//membrane-bounded organelle;GO:0043229//intracellular organelle;GO:0043231//intracellular membrane-bounded organelle	GO:0000976//transcription cis-regulatory region binding;GO:0000977//RNA polymerase II transcription regulatory region sequence-specific DNA binding;GO:0000981//DNA-binding transcription factor activity, RNA polymerase II-specific;GO:0001067//transcription regulatory region nucleic acid binding;GO:0001161//intronic transcription regulatory region sequence-specific DNA binding;GO:0001162//RNA polym…	GO:0000122//negative regulation of transcription by RNA polymerase II;GO:0001101//response to acid chemical;GO:0001501//skeletal system development;GO:0001525//angiogenesis;GO:0001568//blood vessel development;GO:0001569//branching involved in blood vessel morphogenesis;GO:0001667//ameboidal-type cell migration;GO:0001708//cell fate specification;GO:0001755//neural crest cell migration;GO:0001763…	T-box
MSTRG.11104.3	ncbi_113137269	miR-23-y	0.00890688	0.974314	1	miR-23-y	gata4	XP_026174573.1 transcription factor GATA-4-like [Mastacembelus armatus]	Environmental Information Processing;Cellular Processes;Cellular Processes;Organismal Systems	Signal transduction;Cellular community - eukaryotes;Cell growth and death;Endocrine system	ko04022//cGMP-PKG signaling pathway;ko04530//Tight junction;ko04218//Cellular senescence;ko04919//Thyroid hormone signaling pathway	K09183;K09183;K09183;K09183	GO:0000228//nuclear chromosome;GO:0000785//chromatin;GO:0005575//cellular_component;GO:0005622//intracellular anatomical structure;GO:0005634//nucleus;GO:0005654//nucleoplasm;GO:0005667//transcription regulator complex;GO:0005694//chromosome;GO:0016604//nuclear body;GO:0031974//membrane-enclosed lumen;GO:0031981//nuclear lumen;GO:0032991//protein-containing complex;GO:0043226//organelle;GO:004322…	GO:0000976//transcription cis-regulatory region binding;GO:0000977//RNA polymerase II transcription regulatory region sequence-specific DNA binding;GO:0000978//RNA polymerase II cis-regulatory region sequence-specific DNA binding;GO:0000981//DNA-binding transcription factor activity, RNA polymerase II-specific;GO:0000987//cis-regulatory region sequence-specific DNA binding;GO:0001067//transcripti…	GO:0000003//reproduction;GO:0001101//response to acid chemical;GO:0001568//blood vessel development;GO:0001570//vasculogenesis;GO:0001678//cellular glucose homeostasis;GO:0001701//in utero embryonic development;GO:0001702//gastrulation with mouth forming second;GO:0001704//formation of primary germ layer;GO:0001706//endoderm formation;GO:0001817//regulation of cytokine production;GO:0001819//posi…	zf-GATA
MSTRG.11150.1	ncbi_113135843	novel-m0278-3p	0.0414947	0.96469	1	novel-m0278-3p	SOX9	XP_026171938.1 transcription factor Sox-9-A-like [Mastacembelus armatus]	Environmental Information Processing	Signal transduction	ko04024//cAMP signaling pathway	K18435	-	-	-	HMG
MSTRG.11216.1	ncbi_113144339	novel-m0148-3p	0.0438179	0.967232	1	novel-m0148-3p	sox3	XP_026186112.1 transcription factor Sox-3 [Mastacembelus armatus]	-	-	-	-	GO:0005575//cellular_component;GO:0005622//intracellular anatomical structure;GO:0005634//nucleus;GO:0005654//nucleoplasm;GO:0005737//cytoplasm;GO:0031974//membrane-enclosed lumen;GO:0031981//nuclear lumen;GO:0043226//organelle;GO:0043227//membrane-bounded organelle;GO:0043229//intracellular organelle;GO:0043231//intracellular membrane-bounded organelle;GO:0043233//organelle lumen;GO:0070013//int…	GO:0000976//transcription cis-regulatory region binding;GO:0000977//RNA polymerase II transcription regulatory region sequence-specific DNA binding;GO:0000979//RNA polymerase II core promoter sequence-specific DNA binding;GO:0000981//DNA-binding transcription factor activity, RNA polymerase II-specific;GO:0001046//core promoter sequence-specific DNA binding;GO:0001067//transcription regulatory re…	GO:0000003//reproduction;GO:0000122//negative regulation of transcription by RNA polymerase II;GO:0001704//formation of primary germ layer;GO:0002009//morphogenesis of an epithelium;GO:0002064//epithelial cell development;GO:0003006//developmental process involved in reproduction;GO:0006139//nucleobase-containing compound metabolic process;GO:0006351//transcription, DNA-templated;GO:0006355//regu…	HMG
MSTRG.1128.2	ncbi_113130915	miR-153-x	0.0180487	0.949293	3	miR-153-x|miR-725-z|novel-m0394-3p	wnt4a	XP_026163687.1 protein Wnt-4 isoform X1 [Mastacembelus armatus]	Human Diseases;Human Diseases;Human Diseases;Human Diseases;Human Diseases;Human Diseases;Environmental Information Processing;Organismal Systems;Human Diseases;Human Diseases;Human Diseases;Environmental Information Processing;Environmental Information Processing;Cellular Processes;Organismal Systems;Organismal Systems;Human Diseases	Cancer: overview;Neurodegenerative disease;Neurodegenerative disease;Infectious disease: viral;Cancer: overview;Cancer: specific types;Signal transduction;Development and regeneration;Cancer: specific types;Endocrine and metabolic disease;Cancer: specific types;Signal transduction;Signal transduction;Cellular community - eukaryotes;Endocrine system;Endocrine system;Cancer: specific types	ko05200//Pathways in cancer;ko05022//Pathways of neurodegeneration - multiple diseases;ko05010//Alzheimer disease;ko05165//Human papillomavirus infection;ko05205//Proteoglycans in cancer;ko05226//Gastric cancer;ko04310//Wnt signaling pathway;ko04360//Axon guidance;ko05225//Hepatocellular carcinoma;ko04934//Cushing syndrome;ko05224//Breast cancer;ko04150//mTOR signaling pathway;ko04390//Hippo sign…	K00408;K00408;K00408;K00408;K00408;K00408;K00408;K00408;K00408;K00408;K00408;K00408;K00408;K00408;K00408;K00408;K00408	GO:0005575//cellular_component;GO:0005576//extracellular region;GO:0005615//extracellular space;GO:0005622//intracellular anatomical structure;GO:0005737//cytoplasm;GO:0005783//endoplasmic reticulum;GO:0005788//endoplasmic reticulum lumen;GO:0005794//Golgi apparatus;GO:0005796//Golgi lumen;GO:0005886//plasma membrane;GO:0009986//cell surface;GO:0012505//endomembrane system;GO:0012506//vesicle mem…	GO:0001664//G protein-coupled receptor binding;GO:0003674//molecular_function;GO:0003712//transcription coregulator activity;GO:0003714//transcription corepressor activity;GO:0005102//signaling receptor binding;GO:0005109//frizzled binding;GO:0005488//binding;GO:0005515//protein binding;GO:0019899//enzyme binding;GO:0019900//kinase binding;GO:0019901//protein kinase binding;GO:0030545//signaling …	GO:0000003//reproduction;GO:0001501//skeletal system development;GO:0001558//regulation of cell growth;GO:0001655//urogenital system development;GO:0001656//metanephros development;GO:0001657//ureteric bud development;GO:0001658//branching involved in ureteric bud morphogenesis;GO:0001667//ameboidal-type cell migration;GO:0001708//cell fate specification;GO:0001763//morphogenesis of a branching s…	--
MSTRG.1128.2	ncbi_113130915	miR-725-z	0.0180487	0.949293	3	miR-153-x|miR-725-z|novel-m0394-3p	wnt4a	XP_026163687.1 protein Wnt-4 isoform X1 [Mastacembelus armatus]	Human Diseases;Human Diseases;Human Diseases;Human Diseases;Human Diseases;Human Diseases;Environmental Information Processing;Organismal Systems;Human Diseases;Human Diseases;Human Diseases;Environmental Information Processing;Environmental Information Processing;Cellular Processes;Organismal Systems;Organismal Systems;Human Diseases	Cancer: overview;Neurodegenerative disease;Neurodegenerative disease;Infectious disease: viral;Cancer: overview;Cancer: specific types;Signal transduction;Development and regeneration;Cancer: specific types;Endocrine and metabolic disease;Cancer: specific types;Signal transduction;Signal transduction;Cellular community - eukaryotes;Endocrine system;Endocrine system;Cancer: specific types	ko05200//Pathways in cancer;ko05022//Pathways of neurodegeneration - multiple diseases;ko05010//Alzheimer disease;ko05165//Human papillomavirus infection;ko05205//Proteoglycans in cancer;ko05226//Gastric cancer;ko04310//Wnt signaling pathway;ko04360//Axon guidance;ko05225//Hepatocellular carcinoma;ko04934//Cushing syndrome;ko05224//Breast cancer;ko04150//mTOR signaling pathway;ko04390//Hippo sign…	K00408;K00408;K00408;K00408;K00408;K00408;K00408;K00408;K00408;K00408;K00408;K00408;K00408;K00408;K00408;K00408;K00408	GO:0005575//cellular_component;GO:0005576//extracellular region;GO:0005615//extracellular space;GO:0005622//intracellular anatomical structure;GO:0005737//cytoplasm;GO:0005783//endoplasmic reticulum;GO:0005788//endoplasmic reticulum lumen;GO:0005794//Golgi apparatus;GO:0005796//Golgi lumen;GO:0005886//plasma membrane;GO:0009986//cell surface;GO:0012505//endomembrane system;GO:0012506//vesicle mem…	GO:0001664//G protein-coupled receptor binding;GO:0003674//molecular_function;GO:0003712//transcription coregulator activity;GO:0003714//transcription corepressor activity;GO:0005102//signaling receptor binding;GO:0005109//frizzled binding;GO:0005488//binding;GO:0005515//protein binding;GO:0019899//enzyme binding;GO:0019900//kinase binding;GO:0019901//protein kinase binding;GO:0030545//signaling …	GO:0000003//reproduction;GO:0001501//skeletal system development;GO:0001558//regulation of cell growth;GO:0001655//urogenital system development;GO:0001656//metanephros development;GO:0001657//ureteric bud development;GO:0001658//branching involved in ureteric bud morphogenesis;GO:0001667//ameboidal-type cell migration;GO:0001708//cell fate specification;GO:0001763//morphogenesis of a branching s…	--
MSTRG.1128.2	ncbi_113130915	novel-m0394-3p	0.0180487	0.949293	3	miR-153-x|miR-725-z|novel-m0394-3p	wnt4a	XP_026163687.1 protein Wnt-4 isoform X1 [Mastacembelus armatus]	Human Diseases;Human Diseases;Human Diseases;Human Diseases;Human Diseases;Human Diseases;Environmental Information Processing;Organismal Systems;Human Diseases;Human Diseases;Human Diseases;Environmental Information Processing;Environmental Information Processing;Cellular Processes;Organismal Systems;Organismal Systems;Human Diseases	Cancer: overview;Neurodegenerative disease;Neurodegenerative disease;Infectious disease: viral;Cancer: overview;Cancer: specific types;Signal transduction;Development and regeneration;Cancer: specific types;Endocrine and metabolic disease;Cancer: specific types;Signal transduction;Signal transduction;Cellular community - eukaryotes;Endocrine system;Endocrine system;Cancer: specific types	ko05200//Pathways in cancer;ko05022//Pathways of neurodegeneration - multiple diseases;ko05010//Alzheimer disease;ko05165//Human papillomavirus infection;ko05205//Proteoglycans in cancer;ko05226//Gastric cancer;ko04310//Wnt signaling pathway;ko04360//Axon guidance;ko05225//Hepatocellular carcinoma;ko04934//Cushing syndrome;ko05224//Breast cancer;ko04150//mTOR signaling pathway;ko04390//Hippo sign…	K00408;K00408;K00408;K00408;K00408;K00408;K00408;K00408;K00408;K00408;K00408;K00408;K00408;K00408;K00408;K00408;K00408	GO:0005575//cellular_component;GO:0005576//extracellular region;GO:0005615//extracellular space;GO:0005622//intracellular anatomical structure;GO:0005737//cytoplasm;GO:0005783//endoplasmic reticulum;GO:0005788//endoplasmic reticulum lumen;GO:0005794//Golgi apparatus;GO:0005796//Golgi lumen;GO:0005886//plasma membrane;GO:0009986//cell surface;GO:0012505//endomembrane system;GO:0012506//vesicle mem…	GO:0001664//G protein-coupled receptor binding;GO:0003674//molecular_function;GO:0003712//transcription coregulator activity;GO:0003714//transcription corepressor activity;GO:0005102//signaling receptor binding;GO:0005109//frizzled binding;GO:0005488//binding;GO:0005515//protein binding;GO:0019899//enzyme binding;GO:0019900//kinase binding;GO:0019901//protein kinase binding;GO:0030545//signaling …	GO:0000003//reproduction;GO:0001501//skeletal system development;GO:0001558//regulation of cell growth;GO:0001655//urogenital system development;GO:0001656//metanephros development;GO:0001657//ureteric bud development;GO:0001658//branching involved in ureteric bud morphogenesis;GO:0001667//ameboidal-type cell migration;GO:0001708//cell fate specification;GO:0001763//morphogenesis of a branching s…	--
MSTRG.1135.1	ncbi_113135843	miR-731-x	0.0312728	0.990573	1	miR-731-x	SOX9	XP_026171938.1 transcription factor Sox-9-A-like [Mastacembelus armatus]	Environmental Information Processing	Signal transduction	ko04024//cAMP signaling pathway	K18435	-	-	-	HMG
MSTRG.11441.14	MSTRG.24270	miR-429-y	0.0225072	0.982331	1	miR-429-y	SOX30	protein capicua homolog [Siniperca chuatsi]	-	-	-	-	GO:0043231//intracellular membrane-bounded organelle	GO:0003677//DNA binding	GO:0006355//regulation of transcription, DNA-templated;GO:0048232//male gamete generation;GO:0048545//response to steroid hormone	--
MSTRG.1145.1	ncbi_113135843	miR-724-x	0.0267782	0.979059	2	miR-724-x|novel-m0282-5p	SOX9	XP_026171938.1 transcription factor Sox-9-A-like [Mastacembelus armatus]	Environmental Information Processing	Signal transduction	ko04024//cAMP signaling pathway	K18435	-	-	-	HMG
MSTRG.1145.1	ncbi_113135843	novel-m0282-5p	0.0267782	0.979059	2	miR-724-x|novel-m0282-5p	SOX9	XP_026171938.1 transcription factor Sox-9-A-like [Mastacembelus armatus]	Environmental Information Processing	Signal transduction	ko04024//cAMP signaling pathway	K18435	-	-	-	HMG
MSTRG.11472.11	ncbi_113144339	novel-m0475-3p	0.00730405	0.905328	3	novel-m0475-3p|novel-m0476-3p|novel-m0477-3p	sox3	XP_026186112.1 transcription factor Sox-3 [Mastacembelus armatus]	-	-	-	-	GO:0005575//cellular_component;GO:0005622//intracellular anatomical structure;GO:0005634//nucleus;GO:0005654//nucleoplasm;GO:0005737//cytoplasm;GO:0031974//membrane-enclosed lumen;GO:0031981//nuclear lumen;GO:0043226//organelle;GO:0043227//membrane-bounded organelle;GO:0043229//intracellular organelle;GO:0043231//intracellular membrane-bounded organelle;GO:0043233//organelle lumen;GO:0070013//int…	GO:0000976//transcription cis-regulatory region binding;GO:0000977//RNA polymerase II transcription regulatory region sequence-specific DNA binding;GO:0000979//RNA polymerase II core promoter sequence-specific DNA binding;GO:0000981//DNA-binding transcription factor activity, RNA polymerase II-specific;GO:0001046//core promoter sequence-specific DNA binding;GO:0001067//transcription regulatory re…	GO:0000003//reproduction;GO:0000122//negative regulation of transcription by RNA polymerase II;GO:0001704//formation of primary germ layer;GO:0002009//morphogenesis of an epithelium;GO:0002064//epithelial cell development;GO:0003006//developmental process involved in reproduction;GO:0006139//nucleobase-containing compound metabolic process;GO:0006351//transcription, DNA-templated;GO:0006355//regu…	HMG
MSTRG.11472.11	ncbi_113144339	novel-m0476-3p	0.00730405	0.905328	3	novel-m0475-3p|novel-m0476-3p|novel-m0477-3p	sox3	XP_026186112.1 transcription factor Sox-3 [Mastacembelus armatus]	-	-	-	-	GO:0005575//cellular_component;GO:0005622//intracellular anatomical structure;GO:0005634//nucleus;GO:0005654//nucleoplasm;GO:0005737//cytoplasm;GO:0031974//membrane-enclosed lumen;GO:0031981//nuclear lumen;GO:0043226//organelle;GO:0043227//membrane-bounded organelle;GO:0043229//intracellular organelle;GO:0043231//intracellular membrane-bounded organelle;GO:0043233//organelle lumen;GO:0070013//int…	GO:0000976//transcription cis-regulatory region binding;GO:0000977//RNA polymerase II transcription regulatory region sequence-specific DNA binding;GO:0000979//RNA polymerase II core promoter sequence-specific DNA binding;GO:0000981//DNA-binding transcription factor activity, RNA polymerase II-specific;GO:0001046//core promoter sequence-specific DNA binding;GO:0001067//transcription regulatory re…	GO:0000003//reproduction;GO:0000122//negative regulation of transcription by RNA polymerase II;GO:0001704//formation of primary germ layer;GO:0002009//morphogenesis of an epithelium;GO:0002064//epithelial cell development;GO:0003006//developmental process involved in reproduction;GO:0006139//nucleobase-containing compound metabolic process;GO:0006351//transcription, DNA-templated;GO:0006355//regu…	HMG
MSTRG.11472.11	ncbi_113144339	novel-m0477-3p	0.00730405	0.905328	3	novel-m0475-3p|novel-m0476-3p|novel-m0477-3p	sox3	XP_026186112.1 transcription factor Sox-3 [Mastacembelus armatus]	-	-	-	-	GO:0005575//cellular_component;GO:0005622//intracellular anatomical structure;GO:0005634//nucleus;GO:0005654//nucleoplasm;GO:0005737//cytoplasm;GO:0031974//membrane-enclosed lumen;GO:0031981//nuclear lumen;GO:0043226//organelle;GO:0043227//membrane-bounded organelle;GO:0043229//intracellular organelle;GO:0043231//intracellular membrane-bounded organelle;GO:0043233//organelle lumen;GO:0070013//int…	GO:0000976//transcription cis-regulatory region binding;GO:0000977//RNA polymerase II transcription regulatory region sequence-specific DNA binding;GO:0000979//RNA polymerase II core promoter sequence-specific DNA binding;GO:0000981//DNA-binding transcription factor activity, RNA polymerase II-specific;GO:0001046//core promoter sequence-specific DNA binding;GO:0001067//transcription regulatory re…	GO:0000003//reproduction;GO:0000122//negative regulation of transcription by RNA polymerase II;GO:0001704//formation of primary germ layer;GO:0002009//morphogenesis of an epithelium;GO:0002064//epithelial cell development;GO:0003006//developmental process involved in reproduction;GO:0006139//nucleobase-containing compound metabolic process;GO:0006351//transcription, DNA-templated;GO:0006355//regu…	HMG
MSTRG.11494.1	ncbi_113135843	miR-724-x	0.00747757	0.976689	2	miR-724-x|novel-m0282-5p	SOX9	XP_026171938.1 transcription factor Sox-9-A-like [Mastacembelus armatus]	Environmental Information Processing	Signal transduction	ko04024//cAMP signaling pathway	K18435	-	-	-	HMG
MSTRG.11494.1	ncbi_113135843	novel-m0282-5p	0.00747757	0.976689	2	miR-724-x|novel-m0282-5p	SOX9	XP_026171938.1 transcription factor Sox-9-A-like [Mastacembelus armatus]	Environmental Information Processing	Signal transduction	ko04024//cAMP signaling pathway	K18435	-	-	-	HMG
MSTRG.11494.1	ncbi_113138892	novel-m0005-3p	0.0414947	0.947539	1	novel-m0005-3p	tbx1	XP_026177514.1 T-box transcription factor TBX1 isoform X1 [Mastacembelus armatus]	-	-	-	-	GO:0005575//cellular_component;GO:0005622//intracellular anatomical structure;GO:0005634//nucleus;GO:0043226//organelle;GO:0043227//membrane-bounded organelle;GO:0043229//intracellular organelle;GO:0043231//intracellular membrane-bounded organelle	GO:0000976//transcription cis-regulatory region binding;GO:0000977//RNA polymerase II transcription regulatory region sequence-specific DNA binding;GO:0000981//DNA-binding transcription factor activity, RNA polymerase II-specific;GO:0001067//transcription regulatory region nucleic acid binding;GO:0001161//intronic transcription regulatory region sequence-specific DNA binding;GO:0001162//RNA polym…	GO:0000122//negative regulation of transcription by RNA polymerase II;GO:0001101//response to acid chemical;GO:0001501//skeletal system development;GO:0001525//angiogenesis;GO:0001568//blood vessel development;GO:0001569//branching involved in blood vessel morphogenesis;GO:0001667//ameboidal-type cell migration;GO:0001708//cell fate specification;GO:0001755//neural crest cell migration;GO:0001763…	T-box
MSTRG.11496.1	ncbi_113137269	miR-23-y	0.0048583	0.942905	1	miR-23-y	gata4	XP_026174573.1 transcription factor GATA-4-like [Mastacembelus armatus]	Environmental Information Processing;Cellular Processes;Cellular Processes;Organismal Systems	Signal transduction;Cellular community - eukaryotes;Cell growth and death;Endocrine system	ko04022//cGMP-PKG signaling pathway;ko04530//Tight junction;ko04218//Cellular senescence;ko04919//Thyroid hormone signaling pathway	K09183;K09183;K09183;K09183	GO:0000228//nuclear chromosome;GO:0000785//chromatin;GO:0005575//cellular_component;GO:0005622//intracellular anatomical structure;GO:0005634//nucleus;GO:0005654//nucleoplasm;GO:0005667//transcription regulator complex;GO:0005694//chromosome;GO:0016604//nuclear body;GO:0031974//membrane-enclosed lumen;GO:0031981//nuclear lumen;GO:0032991//protein-containing complex;GO:0043226//organelle;GO:004322…	GO:0000976//transcription cis-regulatory region binding;GO:0000977//RNA polymerase II transcription regulatory region sequence-specific DNA binding;GO:0000978//RNA polymerase II cis-regulatory region sequence-specific DNA binding;GO:0000981//DNA-binding transcription factor activity, RNA polymerase II-specific;GO:0000987//cis-regulatory region sequence-specific DNA binding;GO:0001067//transcripti…	GO:0000003//reproduction;GO:0001101//response to acid chemical;GO:0001568//blood vessel development;GO:0001570//vasculogenesis;GO:0001678//cellular glucose homeostasis;GO:0001701//in utero embryonic development;GO:0001702//gastrulation with mouth forming second;GO:0001704//formation of primary germ layer;GO:0001706//endoderm formation;GO:0001817//regulation of cytokine production;GO:0001819//posi…	zf-GATA
MSTRG.1151.1	ncbi_113135843	miR-101-z	0.00533584	0.989196	2	miR-101-z|miR-210-x	SOX9	XP_026171938.1 transcription factor Sox-9-A-like [Mastacembelus armatus]	Environmental Information Processing	Signal transduction	ko04024//cAMP signaling pathway	K18435	-	-	-	HMG
MSTRG.1151.1	ncbi_113135843	miR-210-x	0.00533584	0.989196	2	miR-101-z|miR-210-x	SOX9	XP_026171938.1 transcription factor Sox-9-A-like [Mastacembelus armatus]	Environmental Information Processing	Signal transduction	ko04024//cAMP signaling pathway	K18435	-	-	-	HMG
MSTRG.11625.2	ncbi_113138892	novel-m0005-3p	0.0414947	0.976954	1	novel-m0005-3p	tbx1	XP_026177514.1 T-box transcription factor TBX1 isoform X1 [Mastacembelus armatus]	-	-	-	-	GO:0005575//cellular_component;GO:0005622//intracellular anatomical structure;GO:0005634//nucleus;GO:0043226//organelle;GO:0043227//membrane-bounded organelle;GO:0043229//intracellular organelle;GO:0043231//intracellular membrane-bounded organelle	GO:0000976//transcription cis-regulatory region binding;GO:0000977//RNA polymerase II transcription regulatory region sequence-specific DNA binding;GO:0000981//DNA-binding transcription factor activity, RNA polymerase II-specific;GO:0001067//transcription regulatory region nucleic acid binding;GO:0001161//intronic transcription regulatory region sequence-specific DNA binding;GO:0001162//RNA polym…	GO:0000122//negative regulation of transcription by RNA polymerase II;GO:0001101//response to acid chemical;GO:0001501//skeletal system development;GO:0001525//angiogenesis;GO:0001568//blood vessel development;GO:0001569//branching involved in blood vessel morphogenesis;GO:0001667//ameboidal-type cell migration;GO:0001708//cell fate specification;GO:0001755//neural crest cell migration;GO:0001763…	T-box
MSTRG.11631.1	ncbi_113144339	miR-4644-z	1.17418e-06	0.903167	5	miR-4644-z|novel-m0430-3p|novel-m0475-3p|novel-m0476-3p|novel-m0477-3p	sox3	XP_026186112.1 transcription factor Sox-3 [Mastacembelus armatus]	-	-	-	-	GO:0005575//cellular_component;GO:0005622//intracellular anatomical structure;GO:0005634//nucleus;GO:0005654//nucleoplasm;GO:0005737//cytoplasm;GO:0031974//membrane-enclosed lumen;GO:0031981//nuclear lumen;GO:0043226//organelle;GO:0043227//membrane-bounded organelle;GO:0043229//intracellular organelle;GO:0043231//intracellular membrane-bounded organelle;GO:0043233//organelle lumen;GO:0070013//int…	GO:0000976//transcription cis-regulatory region binding;GO:0000977//RNA polymerase II transcription regulatory region sequence-specific DNA binding;GO:0000979//RNA polymerase II core promoter sequence-specific DNA binding;GO:0000981//DNA-binding transcription factor activity, RNA polymerase II-specific;GO:0001046//core promoter sequence-specific DNA binding;GO:0001067//transcription regulatory re…	GO:0000003//reproduction;GO:0000122//negative regulation of transcription by RNA polymerase II;GO:0001704//formation of primary germ layer;GO:0002009//morphogenesis of an epithelium;GO:0002064//epithelial cell development;GO:0003006//developmental process involved in reproduction;GO:0006139//nucleobase-containing compound metabolic process;GO:0006351//transcription, DNA-templated;GO:0006355//regu…	HMG
MSTRG.11631.1	ncbi_113144339	novel-m0430-3p	1.17418e-06	0.903167	5	miR-4644-z|novel-m0430-3p|novel-m0475-3p|novel-m0476-3p|novel-m0477-3p	sox3	XP_026186112.1 transcription factor Sox-3 [Mastacembelus armatus]	-	-	-	-	GO:0005575//cellular_component;GO:0005622//intracellular anatomical structure;GO:0005634//nucleus;GO:0005654//nucleoplasm;GO:0005737//cytoplasm;GO:0031974//membrane-enclosed lumen;GO:0031981//nuclear lumen;GO:0043226//organelle;GO:0043227//membrane-bounded organelle;GO:0043229//intracellular organelle;GO:0043231//intracellular membrane-bounded organelle;GO:0043233//organelle lumen;GO:0070013//int…	GO:0000976//transcription cis-regulatory region binding;GO:0000977//RNA polymerase II transcription regulatory region sequence-specific DNA binding;GO:0000979//RNA polymerase II core promoter sequence-specific DNA binding;GO:0000981//DNA-binding transcription factor activity, RNA polymerase II-specific;GO:0001046//core promoter sequence-specific DNA binding;GO:0001067//transcription regulatory re…	GO:0000003//reproduction;GO:0000122//negative regulation of transcription by RNA polymerase II;GO:0001704//formation of primary germ layer;GO:0002009//morphogenesis of an epithelium;GO:0002064//epithelial cell development;GO:0003006//developmental process involved in reproduction;GO:0006139//nucleobase-containing compound metabolic process;GO:0006351//transcription, DNA-templated;GO:0006355//regu…	HMG
MSTRG.11631.1	ncbi_113144339	novel-m0475-3p	1.17418e-06	0.903167	5	miR-4644-z|novel-m0430-3p|novel-m0475-3p|novel-m0476-3p|novel-m0477-3p	sox3	XP_026186112.1 transcription factor Sox-3 [Mastacembelus armatus]	-	-	-	-	GO:0005575//cellular_component;GO:0005622//intracellular anatomical structure;GO:0005634//nucleus;GO:0005654//nucleoplasm;GO:0005737//cytoplasm;GO:0031974//membrane-enclosed lumen;GO:0031981//nuclear lumen;GO:0043226//organelle;GO:0043227//membrane-bounded organelle;GO:0043229//intracellular organelle;GO:0043231//intracellular membrane-bounded organelle;GO:0043233//organelle lumen;GO:0070013//int…	GO:0000976//transcription cis-regulatory region binding;GO:0000977//RNA polymerase II transcription regulatory region sequence-specific DNA binding;GO:0000979//RNA polymerase II core promoter sequence-specific DNA binding;GO:0000981//DNA-binding transcription factor activity, RNA polymerase II-specific;GO:0001046//core promoter sequence-specific DNA binding;GO:0001067//transcription regulatory re…	GO:0000003//reproduction;GO:0000122//negative regulation of transcription by RNA polymerase II;GO:0001704//formation of primary germ layer;GO:0002009//morphogenesis of an epithelium;GO:0002064//epithelial cell development;GO:0003006//developmental process involved in reproduction;GO:0006139//nucleobase-containing compound metabolic process;GO:0006351//transcription, DNA-templated;GO:0006355//regu…	HMG
MSTRG.11631.1	ncbi_113144339	novel-m0476-3p	1.17418e-06	0.903167	5	miR-4644-z|novel-m0430-3p|novel-m0475-3p|novel-m0476-3p|novel-m0477-3p	sox3	XP_026186112.1 transcription factor Sox-3 [Mastacembelus armatus]	-	-	-	-	GO:0005575//cellular_component;GO:0005622//intracellular anatomical structure;GO:0005634//nucleus;GO:0005654//nucleoplasm;GO:0005737//cytoplasm;GO:0031974//membrane-enclosed lumen;GO:0031981//nuclear lumen;GO:0043226//organelle;GO:0043227//membrane-bounded organelle;GO:0043229//intracellular organelle;GO:0043231//intracellular membrane-bounded organelle;GO:0043233//organelle lumen;GO:0070013//int…	GO:0000976//transcription cis-regulatory region binding;GO:0000977//RNA polymerase II transcription regulatory region sequence-specific DNA binding;GO:0000979//RNA polymerase II core promoter sequence-specific DNA binding;GO:0000981//DNA-binding transcription factor activity, RNA polymerase II-specific;GO:0001046//core promoter sequence-specific DNA binding;GO:0001067//transcription regulatory re…	GO:0000003//reproduction;GO:0000122//negative regulation of transcription by RNA polymerase II;GO:0001704//formation of primary germ layer;GO:0002009//morphogenesis of an epithelium;GO:0002064//epithelial cell development;GO:0003006//developmental process involved in reproduction;GO:0006139//nucleobase-containing compound metabolic process;GO:0006351//transcription, DNA-templated;GO:0006355//regu…	HMG
MSTRG.11631.1	ncbi_113144339	novel-m0477-3p	1.17418e-06	0.903167	5	miR-4644-z|novel-m0430-3p|novel-m0475-3p|novel-m0476-3p|novel-m0477-3p	sox3	XP_026186112.1 transcription factor Sox-3 [Mastacembelus armatus]	-	-	-	-	GO:0005575//cellular_component;GO:0005622//intracellular anatomical structure;GO:0005634//nucleus;GO:0005654//nucleoplasm;GO:0005737//cytoplasm;GO:0031974//membrane-enclosed lumen;GO:0031981//nuclear lumen;GO:0043226//organelle;GO:0043227//membrane-bounded organelle;GO:0043229//intracellular organelle;GO:0043231//intracellular membrane-bounded organelle;GO:0043233//organelle lumen;GO:0070013//int…	GO:0000976//transcription cis-regulatory region binding;GO:0000977//RNA polymerase II transcription regulatory region sequence-specific DNA binding;GO:0000979//RNA polymerase II core promoter sequence-specific DNA binding;GO:0000981//DNA-binding transcription factor activity, RNA polymerase II-specific;GO:0001046//core promoter sequence-specific DNA binding;GO:0001067//transcription regulatory re…	GO:0000003//reproduction;GO:0000122//negative regulation of transcription by RNA polymerase II;GO:0001704//formation of primary germ layer;GO:0002009//morphogenesis of an epithelium;GO:0002064//epithelial cell development;GO:0003006//developmental process involved in reproduction;GO:0006139//nucleobase-containing compound metabolic process;GO:0006351//transcription, DNA-templated;GO:0006355//regu…	HMG
MSTRG.11666.1	ncbi_113130915	miR-148-y	0.00212326	0.93005	5	miR-148-y|miR-148-z|miR-152-z|miR-153-x|novel-m0033-5p	wnt4a	XP_026163687.1 protein Wnt-4 isoform X1 [Mastacembelus armatus]	Human Diseases;Human Diseases;Human Diseases;Human Diseases;Human Diseases;Human Diseases;Environmental Information Processing;Organismal Systems;Human Diseases;Human Diseases;Human Diseases;Environmental Information Processing;Environmental Information Processing;Cellular Processes;Organismal Systems;Organismal Systems;Human Diseases	Cancer: overview;Neurodegenerative disease;Neurodegenerative disease;Infectious disease: viral;Cancer: overview;Cancer: specific types;Signal transduction;Development and regeneration;Cancer: specific types;Endocrine and metabolic disease;Cancer: specific types;Signal transduction;Signal transduction;Cellular community - eukaryotes;Endocrine system;Endocrine system;Cancer: specific types	ko05200//Pathways in cancer;ko05022//Pathways of neurodegeneration - multiple diseases;ko05010//Alzheimer disease;ko05165//Human papillomavirus infection;ko05205//Proteoglycans in cancer;ko05226//Gastric cancer;ko04310//Wnt signaling pathway;ko04360//Axon guidance;ko05225//Hepatocellular carcinoma;ko04934//Cushing syndrome;ko05224//Breast cancer;ko04150//mTOR signaling pathway;ko04390//Hippo sign…	K00408;K00408;K00408;K00408;K00408;K00408;K00408;K00408;K00408;K00408;K00408;K00408;K00408;K00408;K00408;K00408;K00408	GO:0005575//cellular_component;GO:0005576//extracellular region;GO:0005615//extracellular space;GO:0005622//intracellular anatomical structure;GO:0005737//cytoplasm;GO:0005783//endoplasmic reticulum;GO:0005788//endoplasmic reticulum lumen;GO:0005794//Golgi apparatus;GO:0005796//Golgi lumen;GO:0005886//plasma membrane;GO:0009986//cell surface;GO:0012505//endomembrane system;GO:0012506//vesicle mem…	GO:0001664//G protein-coupled receptor binding;GO:0003674//molecular_function;GO:0003712//transcription coregulator activity;GO:0003714//transcription corepressor activity;GO:0005102//signaling receptor binding;GO:0005109//frizzled binding;GO:0005488//binding;GO:0005515//protein binding;GO:0019899//enzyme binding;GO:0019900//kinase binding;GO:0019901//protein kinase binding;GO:0030545//signaling …	GO:0000003//reproduction;GO:0001501//skeletal system development;GO:0001558//regulation of cell growth;GO:0001655//urogenital system development;GO:0001656//metanephros development;GO:0001657//ureteric bud development;GO:0001658//branching involved in ureteric bud morphogenesis;GO:0001667//ameboidal-type cell migration;GO:0001708//cell fate specification;GO:0001763//morphogenesis of a branching s…	--
MSTRG.11666.1	ncbi_113130915	miR-148-z	0.00212326	0.93005	5	miR-148-y|miR-148-z|miR-152-z|miR-153-x|novel-m0033-5p	wnt4a	XP_026163687.1 protein Wnt-4 isoform X1 [Mastacembelus armatus]	Human Diseases;Human Diseases;Human Diseases;Human Diseases;Human Diseases;Human Diseases;Environmental Information Processing;Organismal Systems;Human Diseases;Human Diseases;Human Diseases;Environmental Information Processing;Environmental Information Processing;Cellular Processes;Organismal Systems;Organismal Systems;Human Diseases	Cancer: overview;Neurodegenerative disease;Neurodegenerative disease;Infectious disease: viral;Cancer: overview;Cancer: specific types;Signal transduction;Development and regeneration;Cancer: specific types;Endocrine and metabolic disease;Cancer: specific types;Signal transduction;Signal transduction;Cellular community - eukaryotes;Endocrine system;Endocrine system;Cancer: specific types	ko05200//Pathways in cancer;ko05022//Pathways of neurodegeneration - multiple diseases;ko05010//Alzheimer disease;ko05165//Human papillomavirus infection;ko05205//Proteoglycans in cancer;ko05226//Gastric cancer;ko04310//Wnt signaling pathway;ko04360//Axon guidance;ko05225//Hepatocellular carcinoma;ko04934//Cushing syndrome;ko05224//Breast cancer;ko04150//mTOR signaling pathway;ko04390//Hippo sign…	K00408;K00408;K00408;K00408;K00408;K00408;K00408;K00408;K00408;K00408;K00408;K00408;K00408;K00408;K00408;K00408;K00408	GO:0005575//cellular_component;GO:0005576//extracellular region;GO:0005615//extracellular space;GO:0005622//intracellular anatomical structure;GO:0005737//cytoplasm;GO:0005783//endoplasmic reticulum;GO:0005788//endoplasmic reticulum lumen;GO:0005794//Golgi apparatus;GO:0005796//Golgi lumen;GO:0005886//plasma membrane;GO:0009986//cell surface;GO:0012505//endomembrane system;GO:0012506//vesicle mem…	GO:0001664//G protein-coupled receptor binding;GO:0003674//molecular_function;GO:0003712//transcription coregulator activity;GO:0003714//transcription corepressor activity;GO:0005102//signaling receptor binding;GO:0005109//frizzled binding;GO:0005488//binding;GO:0005515//protein binding;GO:0019899//enzyme binding;GO:0019900//kinase binding;GO:0019901//protein kinase binding;GO:0030545//signaling …	GO:0000003//reproduction;GO:0001501//skeletal system development;GO:0001558//regulation of cell growth;GO:0001655//urogenital system development;GO:0001656//metanephros development;GO:0001657//ureteric bud development;GO:0001658//branching involved in ureteric bud morphogenesis;GO:0001667//ameboidal-type cell migration;GO:0001708//cell fate specification;GO:0001763//morphogenesis of a branching s…	--
MSTRG.11666.1	ncbi_113130915	miR-152-z	0.00212326	0.93005	5	miR-148-y|miR-148-z|miR-152-z|miR-153-x|novel-m0033-5p	wnt4a	XP_026163687.1 protein Wnt-4 isoform X1 [Mastacembelus armatus]	Human Diseases;Human Diseases;Human Diseases;Human Diseases;Human Diseases;Human Diseases;Environmental Information Processing;Organismal Systems;Human Diseases;Human Diseases;Human Diseases;Environmental Information Processing;Environmental Information Processing;Cellular Processes;Organismal Systems;Organismal Systems;Human Diseases	Cancer: overview;Neurodegenerative disease;Neurodegenerative disease;Infectious disease: viral;Cancer: overview;Cancer: specific types;Signal transduction;Development and regeneration;Cancer: specific types;Endocrine and metabolic disease;Cancer: specific types;Signal transduction;Signal transduction;Cellular community - eukaryotes;Endocrine system;Endocrine system;Cancer: specific types	ko05200//Pathways in cancer;ko05022//Pathways of neurodegeneration - multiple diseases;ko05010//Alzheimer disease;ko05165//Human papillomavirus infection;ko05205//Proteoglycans in cancer;ko05226//Gastric cancer;ko04310//Wnt signaling pathway;ko04360//Axon guidance;ko05225//Hepatocellular carcinoma;ko04934//Cushing syndrome;ko05224//Breast cancer;ko04150//mTOR signaling pathway;ko04390//Hippo sign…	K00408;K00408;K00408;K00408;K00408;K00408;K00408;K00408;K00408;K00408;K00408;K00408;K00408;K00408;K00408;K00408;K00408	GO:0005575//cellular_component;GO:0005576//extracellular region;GO:0005615//extracellular space;GO:0005622//intracellular anatomical structure;GO:0005737//cytoplasm;GO:0005783//endoplasmic reticulum;GO:0005788//endoplasmic reticulum lumen;GO:0005794//Golgi apparatus;GO:0005796//Golgi lumen;GO:0005886//plasma membrane;GO:0009986//cell surface;GO:0012505//endomembrane system;GO:0012506//vesicle mem…	GO:0001664//G protein-coupled receptor binding;GO:0003674//molecular_function;GO:0003712//transcription coregulator activity;GO:0003714//transcription corepressor activity;GO:0005102//signaling receptor binding;GO:0005109//frizzled binding;GO:0005488//binding;GO:0005515//protein binding;GO:0019899//enzyme binding;GO:0019900//kinase binding;GO:0019901//protein kinase binding;GO:0030545//signaling …	GO:0000003//reproduction;GO:0001501//skeletal system development;GO:0001558//regulation of cell growth;GO:0001655//urogenital system development;GO:0001656//metanephros development;GO:0001657//ureteric bud development;GO:0001658//branching involved in ureteric bud morphogenesis;GO:0001667//ameboidal-type cell migration;GO:0001708//cell fate specification;GO:0001763//morphogenesis of a branching s…	--
MSTRG.11666.1	ncbi_113130915	miR-153-x	0.00212326	0.93005	5	miR-148-y|miR-148-z|miR-152-z|miR-153-x|novel-m0033-5p	wnt4a	XP_026163687.1 protein Wnt-4 isoform X1 [Mastacembelus armatus]	Human Diseases;Human Diseases;Human Diseases;Human Diseases;Human Diseases;Human Diseases;Environmental Information Processing;Organismal Systems;Human Diseases;Human Diseases;Human Diseases;Environmental Information Processing;Environmental Information Processing;Cellular Processes;Organismal Systems;Organismal Systems;Human Diseases	Cancer: overview;Neurodegenerative disease;Neurodegenerative disease;Infectious disease: viral;Cancer: overview;Cancer: specific types;Signal transduction;Development and regeneration;Cancer: specific types;Endocrine and metabolic disease;Cancer: specific types;Signal transduction;Signal transduction;Cellular community - eukaryotes;Endocrine system;Endocrine system;Cancer: specific types	ko05200//Pathways in cancer;ko05022//Pathways of neurodegeneration - multiple diseases;ko05010//Alzheimer disease;ko05165//Human papillomavirus infection;ko05205//Proteoglycans in cancer;ko05226//Gastric cancer;ko04310//Wnt signaling pathway;ko04360//Axon guidance;ko05225//Hepatocellular carcinoma;ko04934//Cushing syndrome;ko05224//Breast cancer;ko04150//mTOR signaling pathway;ko04390//Hippo sign…	K00408;K00408;K00408;K00408;K00408;K00408;K00408;K00408;K00408;K00408;K00408;K00408;K00408;K00408;K00408;K00408;K00408	GO:0005575//cellular_component;GO:0005576//extracellular region;GO:0005615//extracellular space;GO:0005622//intracellular anatomical structure;GO:0005737//cytoplasm;GO:0005783//endoplasmic reticulum;GO:0005788//endoplasmic reticulum lumen;GO:0005794//Golgi apparatus;GO:0005796//Golgi lumen;GO:0005886//plasma membrane;GO:0009986//cell surface;GO:0012505//endomembrane system;GO:0012506//vesicle mem…	GO:0001664//G protein-coupled receptor binding;GO:0003674//molecular_function;GO:0003712//transcription coregulator activity;GO:0003714//transcription corepressor activity;GO:0005102//signaling receptor binding;GO:0005109//frizzled binding;GO:0005488//binding;GO:0005515//protein binding;GO:0019899//enzyme binding;GO:0019900//kinase binding;GO:0019901//protein kinase binding;GO:0030545//signaling …	GO:0000003//reproduction;GO:0001501//skeletal system development;GO:0001558//regulation of cell growth;GO:0001655//urogenital system development;GO:0001656//metanephros development;GO:0001657//ureteric bud development;GO:0001658//branching involved in ureteric bud morphogenesis;GO:0001667//ameboidal-type cell migration;GO:0001708//cell fate specification;GO:0001763//morphogenesis of a branching s…	--
MSTRG.11666.1	ncbi_113130915	novel-m0033-5p	0.00212326	0.93005	5	miR-148-y|miR-148-z|miR-152-z|miR-153-x|novel-m0033-5p	wnt4a	XP_026163687.1 protein Wnt-4 isoform X1 [Mastacembelus armatus]	Human Diseases;Human Diseases;Human Diseases;Human Diseases;Human Diseases;Human Diseases;Environmental Information Processing;Organismal Systems;Human Diseases;Human Diseases;Human Diseases;Environmental Information Processing;Environmental Information Processing;Cellular Processes;Organismal Systems;Organismal Systems;Human Diseases	Cancer: overview;Neurodegenerative disease;Neurodegenerative disease;Infectious disease: viral;Cancer: overview;Cancer: specific types;Signal transduction;Development and regeneration;Cancer: specific types;Endocrine and metabolic disease;Cancer: specific types;Signal transduction;Signal transduction;Cellular community - eukaryotes;Endocrine system;Endocrine system;Cancer: specific types	ko05200//Pathways in cancer;ko05022//Pathways of neurodegeneration - multiple diseases;ko05010//Alzheimer disease;ko05165//Human papillomavirus infection;ko05205//Proteoglycans in cancer;ko05226//Gastric cancer;ko04310//Wnt signaling pathway;ko04360//Axon guidance;ko05225//Hepatocellular carcinoma;ko04934//Cushing syndrome;ko05224//Breast cancer;ko04150//mTOR signaling pathway;ko04390//Hippo sign…	K00408;K00408;K00408;K00408;K00408;K00408;K00408;K00408;K00408;K00408;K00408;K00408;K00408;K00408;K00408;K00408;K00408	GO:0005575//cellular_component;GO:0005576//extracellular region;GO:0005615//extracellular space;GO:0005622//intracellular anatomical structure;GO:0005737//cytoplasm;GO:0005783//endoplasmic reticulum;GO:0005788//endoplasmic reticulum lumen;GO:0005794//Golgi apparatus;GO:0005796//Golgi lumen;GO:0005886//plasma membrane;GO:0009986//cell surface;GO:0012505//endomembrane system;GO:0012506//vesicle mem…	GO:0001664//G protein-coupled receptor binding;GO:0003674//molecular_function;GO:0003712//transcription coregulator activity;GO:0003714//transcription corepressor activity;GO:0005102//signaling receptor binding;GO:0005109//frizzled binding;GO:0005488//binding;GO:0005515//protein binding;GO:0019899//enzyme binding;GO:0019900//kinase binding;GO:0019901//protein kinase binding;GO:0030545//signaling …	GO:0000003//reproduction;GO:0001501//skeletal system development;GO:0001558//regulation of cell growth;GO:0001655//urogenital system development;GO:0001656//metanephros development;GO:0001657//ureteric bud development;GO:0001658//branching involved in ureteric bud morphogenesis;GO:0001667//ameboidal-type cell migration;GO:0001708//cell fate specification;GO:0001763//morphogenesis of a branching s…	--
MSTRG.11731.1	ncbi_113138892	novel-m0005-3p	0.0225072	0.96481	1	novel-m0005-3p	tbx1	XP_026177514.1 T-box transcription factor TBX1 isoform X1 [Mastacembelus armatus]	-	-	-	-	GO:0005575//cellular_component;GO:0005622//intracellular anatomical structure;GO:0005634//nucleus;GO:0043226//organelle;GO:0043227//membrane-bounded organelle;GO:0043229//intracellular organelle;GO:0043231//intracellular membrane-bounded organelle	GO:0000976//transcription cis-regulatory region binding;GO:0000977//RNA polymerase II transcription regulatory region sequence-specific DNA binding;GO:0000981//DNA-binding transcription factor activity, RNA polymerase II-specific;GO:0001067//transcription regulatory region nucleic acid binding;GO:0001161//intronic transcription regulatory region sequence-specific DNA binding;GO:0001162//RNA polym…	GO:0000122//negative regulation of transcription by RNA polymerase II;GO:0001101//response to acid chemical;GO:0001501//skeletal system development;GO:0001525//angiogenesis;GO:0001568//blood vessel development;GO:0001569//branching involved in blood vessel morphogenesis;GO:0001667//ameboidal-type cell migration;GO:0001708//cell fate specification;GO:0001755//neural crest cell migration;GO:0001763…	T-box
MSTRG.11781.1	MSTRG.24270	miR-200-z	0.00132183	0.921105	2	miR-200-z|miR-429-y	SOX30	protein capicua homolog [Siniperca chuatsi]	-	-	-	-	GO:0043231//intracellular membrane-bounded organelle	GO:0003677//DNA binding	GO:0006355//regulation of transcription, DNA-templated;GO:0048232//male gamete generation;GO:0048545//response to steroid hormone	--
MSTRG.11781.1	MSTRG.24270	miR-429-y	0.00132183	0.921105	2	miR-200-z|miR-429-y	SOX30	protein capicua homolog [Siniperca chuatsi]	-	-	-	-	GO:0043231//intracellular membrane-bounded organelle	GO:0003677//DNA binding	GO:0006355//regulation of transcription, DNA-templated;GO:0048232//male gamete generation;GO:0048545//response to steroid hormone	--
MSTRG.11788.2	ncbi_113130915	novel-m0475-3p	0.0119837	0.937467	3	novel-m0475-3p|novel-m0476-3p|novel-m0477-3p	wnt4a	XP_026163687.1 protein Wnt-4 isoform X1 [Mastacembelus armatus]	Human Diseases;Human Diseases;Human Diseases;Human Diseases;Human Diseases;Human Diseases;Environmental Information Processing;Organismal Systems;Human Diseases;Human Diseases;Human Diseases;Environmental Information Processing;Environmental Information Processing;Cellular Processes;Organismal Systems;Organismal Systems;Human Diseases	Cancer: overview;Neurodegenerative disease;Neurodegenerative disease;Infectious disease: viral;Cancer: overview;Cancer: specific types;Signal transduction;Development and regeneration;Cancer: specific types;Endocrine and metabolic disease;Cancer: specific types;Signal transduction;Signal transduction;Cellular community - eukaryotes;Endocrine system;Endocrine system;Cancer: specific types	ko05200//Pathways in cancer;ko05022//Pathways of neurodegeneration - multiple diseases;ko05010//Alzheimer disease;ko05165//Human papillomavirus infection;ko05205//Proteoglycans in cancer;ko05226//Gastric cancer;ko04310//Wnt signaling pathway;ko04360//Axon guidance;ko05225//Hepatocellular carcinoma;ko04934//Cushing syndrome;ko05224//Breast cancer;ko04150//mTOR signaling pathway;ko04390//Hippo sign…	K00408;K00408;K00408;K00408;K00408;K00408;K00408;K00408;K00408;K00408;K00408;K00408;K00408;K00408;K00408;K00408;K00408	GO:0005575//cellular_component;GO:0005576//extracellular region;GO:0005615//extracellular space;GO:0005622//intracellular anatomical structure;GO:0005737//cytoplasm;GO:0005783//endoplasmic reticulum;GO:0005788//endoplasmic reticulum lumen;GO:0005794//Golgi apparatus;GO:0005796//Golgi lumen;GO:0005886//plasma membrane;GO:0009986//cell surface;GO:0012505//endomembrane system;GO:0012506//vesicle mem…	GO:0001664//G protein-coupled receptor binding;GO:0003674//molecular_function;GO:0003712//transcription coregulator activity;GO:0003714//transcription corepressor activity;GO:0005102//signaling receptor binding;GO:0005109//frizzled binding;GO:0005488//binding;GO:0005515//protein binding;GO:0019899//enzyme binding;GO:0019900//kinase binding;GO:0019901//protein kinase binding;GO:0030545//signaling …	GO:0000003//reproduction;GO:0001501//skeletal system development;GO:0001558//regulation of cell growth;GO:0001655//urogenital system development;GO:0001656//metanephros development;GO:0001657//ureteric bud development;GO:0001658//branching involved in ureteric bud morphogenesis;GO:0001667//ameboidal-type cell migration;GO:0001708//cell fate specification;GO:0001763//morphogenesis of a branching s…	--
MSTRG.11788.2	ncbi_113130915	novel-m0476-3p	0.0119837	0.937467	3	novel-m0475-3p|novel-m0476-3p|novel-m0477-3p	wnt4a	XP_026163687.1 protein Wnt-4 isoform X1 [Mastacembelus armatus]	Human Diseases;Human Diseases;Human Diseases;Human Diseases;Human Diseases;Human Diseases;Environmental Information Processing;Organismal Systems;Human Diseases;Human Diseases;Human Diseases;Environmental Information Processing;Environmental Information Processing;Cellular Processes;Organismal Systems;Organismal Systems;Human Diseases	Cancer: overview;Neurodegenerative disease;Neurodegenerative disease;Infectious disease: viral;Cancer: overview;Cancer: specific types;Signal transduction;Development and regeneration;Cancer: specific types;Endocrine and metabolic disease;Cancer: specific types;Signal transduction;Signal transduction;Cellular community - eukaryotes;Endocrine system;Endocrine system;Cancer: specific types	ko05200//Pathways in cancer;ko05022//Pathways of neurodegeneration - multiple diseases;ko05010//Alzheimer disease;ko05165//Human papillomavirus infection;ko05205//Proteoglycans in cancer;ko05226//Gastric cancer;ko04310//Wnt signaling pathway;ko04360//Axon guidance;ko05225//Hepatocellular carcinoma;ko04934//Cushing syndrome;ko05224//Breast cancer;ko04150//mTOR signaling pathway;ko04390//Hippo sign…	K00408;K00408;K00408;K00408;K00408;K00408;K00408;K00408;K00408;K00408;K00408;K00408;K00408;K00408;K00408;K00408;K00408	GO:0005575//cellular_component;GO:0005576//extracellular region;GO:0005615//extracellular space;GO:0005622//intracellular anatomical structure;GO:0005737//cytoplasm;GO:0005783//endoplasmic reticulum;GO:0005788//endoplasmic reticulum lumen;GO:0005794//Golgi apparatus;GO:0005796//Golgi lumen;GO:0005886//plasma membrane;GO:0009986//cell surface;GO:0012505//endomembrane system;GO:0012506//vesicle mem…	GO:0001664//G protein-coupled receptor binding;GO:0003674//molecular_function;GO:0003712//transcription coregulator activity;GO:0003714//transcription corepressor activity;GO:0005102//signaling receptor binding;GO:0005109//frizzled binding;GO:0005488//binding;GO:0005515//protein binding;GO:0019899//enzyme binding;GO:0019900//kinase binding;GO:0019901//protein kinase binding;GO:0030545//signaling …	GO:0000003//reproduction;GO:0001501//skeletal system development;GO:0001558//regulation of cell growth;GO:0001655//urogenital system development;GO:0001656//metanephros development;GO:0001657//ureteric bud development;GO:0001658//branching involved in ureteric bud morphogenesis;GO:0001667//ameboidal-type cell migration;GO:0001708//cell fate specification;GO:0001763//morphogenesis of a branching s…	--
MSTRG.11788.2	ncbi_113130915	novel-m0477-3p	0.0119837	0.937467	3	novel-m0475-3p|novel-m0476-3p|novel-m0477-3p	wnt4a	XP_026163687.1 protein Wnt-4 isoform X1 [Mastacembelus armatus]	Human Diseases;Human Diseases;Human Diseases;Human Diseases;Human Diseases;Human Diseases;Environmental Information Processing;Organismal Systems;Human Diseases;Human Diseases;Human Diseases;Environmental Information Processing;Environmental Information Processing;Cellular Processes;Organismal Systems;Organismal Systems;Human Diseases	Cancer: overview;Neurodegenerative disease;Neurodegenerative disease;Infectious disease: viral;Cancer: overview;Cancer: specific types;Signal transduction;Development and regeneration;Cancer: specific types;Endocrine and metabolic disease;Cancer: specific types;Signal transduction;Signal transduction;Cellular community - eukaryotes;Endocrine system;Endocrine system;Cancer: specific types	ko05200//Pathways in cancer;ko05022//Pathways of neurodegeneration - multiple diseases;ko05010//Alzheimer disease;ko05165//Human papillomavirus infection;ko05205//Proteoglycans in cancer;ko05226//Gastric cancer;ko04310//Wnt signaling pathway;ko04360//Axon guidance;ko05225//Hepatocellular carcinoma;ko04934//Cushing syndrome;ko05224//Breast cancer;ko04150//mTOR signaling pathway;ko04390//Hippo sign…	K00408;K00408;K00408;K00408;K00408;K00408;K00408;K00408;K00408;K00408;K00408;K00408;K00408;K00408;K00408;K00408;K00408	GO:0005575//cellular_component;GO:0005576//extracellular region;GO:0005615//extracellular space;GO:0005622//intracellular anatomical structure;GO:0005737//cytoplasm;GO:0005783//endoplasmic reticulum;GO:0005788//endoplasmic reticulum lumen;GO:0005794//Golgi apparatus;GO:0005796//Golgi lumen;GO:0005886//plasma membrane;GO:0009986//cell surface;GO:0012505//endomembrane system;GO:0012506//vesicle mem…	GO:0001664//G protein-coupled receptor binding;GO:0003674//molecular_function;GO:0003712//transcription coregulator activity;GO:0003714//transcription corepressor activity;GO:0005102//signaling receptor binding;GO:0005109//frizzled binding;GO:0005488//binding;GO:0005515//protein binding;GO:0019899//enzyme binding;GO:0019900//kinase binding;GO:0019901//protein kinase binding;GO:0030545//signaling …	GO:0000003//reproduction;GO:0001501//skeletal system development;GO:0001558//regulation of cell growth;GO:0001655//urogenital system development;GO:0001656//metanephros development;GO:0001657//ureteric bud development;GO:0001658//branching involved in ureteric bud morphogenesis;GO:0001667//ameboidal-type cell migration;GO:0001708//cell fate specification;GO:0001763//morphogenesis of a branching s…	--
MSTRG.11788.2	ncbi_113144339	novel-m0475-3p	0.00014349	0.964377	3	novel-m0475-3p|novel-m0476-3p|novel-m0477-3p	sox3	XP_026186112.1 transcription factor Sox-3 [Mastacembelus armatus]	-	-	-	-	GO:0005575//cellular_component;GO:0005622//intracellular anatomical structure;GO:0005634//nucleus;GO:0005654//nucleoplasm;GO:0005737//cytoplasm;GO:0031974//membrane-enclosed lumen;GO:0031981//nuclear lumen;GO:0043226//organelle;GO:0043227//membrane-bounded organelle;GO:0043229//intracellular organelle;GO:0043231//intracellular membrane-bounded organelle;GO:0043233//organelle lumen;GO:0070013//int…	GO:0000976//transcription cis-regulatory region binding;GO:0000977//RNA polymerase II transcription regulatory region sequence-specific DNA binding;GO:0000979//RNA polymerase II core promoter sequence-specific DNA binding;GO:0000981//DNA-binding transcription factor activity, RNA polymerase II-specific;GO:0001046//core promoter sequence-specific DNA binding;GO:0001067//transcription regulatory re…	GO:0000003//reproduction;GO:0000122//negative regulation of transcription by RNA polymerase II;GO:0001704//formation of primary germ layer;GO:0002009//morphogenesis of an epithelium;GO:0002064//epithelial cell development;GO:0003006//developmental process involved in reproduction;GO:0006139//nucleobase-containing compound metabolic process;GO:0006351//transcription, DNA-templated;GO:0006355//regu…	HMG
MSTRG.11788.2	ncbi_113144339	novel-m0476-3p	0.00014349	0.964377	3	novel-m0475-3p|novel-m0476-3p|novel-m0477-3p	sox3	XP_026186112.1 transcription factor Sox-3 [Mastacembelus armatus]	-	-	-	-	GO:0005575//cellular_component;GO:0005622//intracellular anatomical structure;GO:0005634//nucleus;GO:0005654//nucleoplasm;GO:0005737//cytoplasm;GO:0031974//membrane-enclosed lumen;GO:0031981//nuclear lumen;GO:0043226//organelle;GO:0043227//membrane-bounded organelle;GO:0043229//intracellular organelle;GO:0043231//intracellular membrane-bounded organelle;GO:0043233//organelle lumen;GO:0070013//int…	GO:0000976//transcription cis-regulatory region binding;GO:0000977//RNA polymerase II transcription regulatory region sequence-specific DNA binding;GO:0000979//RNA polymerase II core promoter sequence-specific DNA binding;GO:0000981//DNA-binding transcription factor activity, RNA polymerase II-specific;GO:0001046//core promoter sequence-specific DNA binding;GO:0001067//transcription regulatory re…	GO:0000003//reproduction;GO:0000122//negative regulation of transcription by RNA polymerase II;GO:0001704//formation of primary germ layer;GO:0002009//morphogenesis of an epithelium;GO:0002064//epithelial cell development;GO:0003006//developmental process involved in reproduction;GO:0006139//nucleobase-containing compound metabolic process;GO:0006351//transcription, DNA-templated;GO:0006355//regu…	HMG
MSTRG.11788.2	ncbi_113144339	novel-m0477-3p	0.00014349	0.964377	3	novel-m0475-3p|novel-m0476-3p|novel-m0477-3p	sox3	XP_026186112.1 transcription factor Sox-3 [Mastacembelus armatus]	-	-	-	-	GO:0005575//cellular_component;GO:0005622//intracellular anatomical structure;GO:0005634//nucleus;GO:0005654//nucleoplasm;GO:0005737//cytoplasm;GO:0031974//membrane-enclosed lumen;GO:0031981//nuclear lumen;GO:0043226//organelle;GO:0043227//membrane-bounded organelle;GO:0043229//intracellular organelle;GO:0043231//intracellular membrane-bounded organelle;GO:0043233//organelle lumen;GO:0070013//int…	GO:0000976//transcription cis-regulatory region binding;GO:0000977//RNA polymerase II transcription regulatory region sequence-specific DNA binding;GO:0000979//RNA polymerase II core promoter sequence-specific DNA binding;GO:0000981//DNA-binding transcription factor activity, RNA polymerase II-specific;GO:0001046//core promoter sequence-specific DNA binding;GO:0001067//transcription regulatory re…	GO:0000003//reproduction;GO:0000122//negative regulation of transcription by RNA polymerase II;GO:0001704//formation of primary germ layer;GO:0002009//morphogenesis of an epithelium;GO:0002064//epithelial cell development;GO:0003006//developmental process involved in reproduction;GO:0006139//nucleobase-containing compound metabolic process;GO:0006351//transcription, DNA-templated;GO:0006355//regu…	HMG
MSTRG.11802.1	ncbi_113138203	novel-m0273-3p	0.0380982	0.968092	2	novel-m0273-3p|novel-m0274-3p	wt1	XP_026176250.1 Wilms tumor protein homolog isoform X1 [Mastacembelus armatus]	Human Diseases	Cancer: overview	ko05202//Transcriptional misregulation in cancer	K09234	GO:0005634//nucleus	-	GO:0006355//regulation of transcription, DNA-templated	zf-C2H2
MSTRG.11802.1	ncbi_113138203	novel-m0274-3p	0.0380982	0.968092	2	novel-m0273-3p|novel-m0274-3p	wt1	XP_026176250.1 Wilms tumor protein homolog isoform X1 [Mastacembelus armatus]	Human Diseases	Cancer: overview	ko05202//Transcriptional misregulation in cancer	K09234	GO:0005634//nucleus	-	GO:0006355//regulation of transcription, DNA-templated	zf-C2H2
MSTRG.11809.2	MSTRG.24270	miR-2137-z	0.000815197	0.939798	2	miR-2137-z|miR-429-y	SOX30	protein capicua homolog [Siniperca chuatsi]	-	-	-	-	GO:0043231//intracellular membrane-bounded organelle	GO:0003677//DNA binding	GO:0006355//regulation of transcription, DNA-templated;GO:0048232//male gamete generation;GO:0048545//response to steroid hormone	--
MSTRG.11809.2	MSTRG.24270	miR-429-y	0.000815197	0.939798	2	miR-2137-z|miR-429-y	SOX30	protein capicua homolog [Siniperca chuatsi]	-	-	-	-	GO:0043231//intracellular membrane-bounded organelle	GO:0003677//DNA binding	GO:0006355//regulation of transcription, DNA-templated;GO:0048232//male gamete generation;GO:0048545//response to steroid hormone	--
MSTRG.11816.1	ncbi_113138203	miR-5864-z	0.00708774	0.986119	3	miR-5864-z|novel-m0273-3p|novel-m0274-3p	wt1	XP_026176250.1 Wilms tumor protein homolog isoform X1 [Mastacembelus armatus]	Human Diseases	Cancer: overview	ko05202//Transcriptional misregulation in cancer	K09234	GO:0005634//nucleus	-	GO:0006355//regulation of transcription, DNA-templated	zf-C2H2
MSTRG.11816.1	ncbi_113138203	novel-m0273-3p	0.00708774	0.986119	3	miR-5864-z|novel-m0273-3p|novel-m0274-3p	wt1	XP_026176250.1 Wilms tumor protein homolog isoform X1 [Mastacembelus armatus]	Human Diseases	Cancer: overview	ko05202//Transcriptional misregulation in cancer	K09234	GO:0005634//nucleus	-	GO:0006355//regulation of transcription, DNA-templated	zf-C2H2
MSTRG.11816.1	ncbi_113138203	novel-m0274-3p	0.00708774	0.986119	3	miR-5864-z|novel-m0273-3p|novel-m0274-3p	wt1	XP_026176250.1 Wilms tumor protein homolog isoform X1 [Mastacembelus armatus]	Human Diseases	Cancer: overview	ko05202//Transcriptional misregulation in cancer	K09234	GO:0005634//nucleus	-	GO:0006355//regulation of transcription, DNA-templated	zf-C2H2
MSTRG.11816.3	ncbi_113138203	miR-5864-z	0.00305366	0.952138	3	miR-5864-z|novel-m0273-3p|novel-m0274-3p	wt1	XP_026176250.1 Wilms tumor protein homolog isoform X1 [Mastacembelus armatus]	Human Diseases	Cancer: overview	ko05202//Transcriptional misregulation in cancer	K09234	GO:0005634//nucleus	-	GO:0006355//regulation of transcription, DNA-templated	zf-C2H2
MSTRG.11816.3	ncbi_113138203	novel-m0273-3p	0.00305366	0.952138	3	miR-5864-z|novel-m0273-3p|novel-m0274-3p	wt1	XP_026176250.1 Wilms tumor protein homolog isoform X1 [Mastacembelus armatus]	Human Diseases	Cancer: overview	ko05202//Transcriptional misregulation in cancer	K09234	GO:0005634//nucleus	-	GO:0006355//regulation of transcription, DNA-templated	zf-C2H2
MSTRG.11816.3	ncbi_113138203	novel-m0274-3p	0.00305366	0.952138	3	miR-5864-z|novel-m0273-3p|novel-m0274-3p	wt1	XP_026176250.1 Wilms tumor protein homolog isoform X1 [Mastacembelus armatus]	Human Diseases	Cancer: overview	ko05202//Transcriptional misregulation in cancer	K09234	GO:0005634//nucleus	-	GO:0006355//regulation of transcription, DNA-templated	zf-C2H2
MSTRG.11836.1	ncbi_113137269	miR-23-y	0.00890688	0.978055	1	miR-23-y	gata4	XP_026174573.1 transcription factor GATA-4-like [Mastacembelus armatus]	Environmental Information Processing;Cellular Processes;Cellular Processes;Organismal Systems	Signal transduction;Cellular community - eukaryotes;Cell growth and death;Endocrine system	ko04022//cGMP-PKG signaling pathway;ko04530//Tight junction;ko04218//Cellular senescence;ko04919//Thyroid hormone signaling pathway	K09183;K09183;K09183;K09183	GO:0000228//nuclear chromosome;GO:0000785//chromatin;GO:0005575//cellular_component;GO:0005622//intracellular anatomical structure;GO:0005634//nucleus;GO:0005654//nucleoplasm;GO:0005667//transcription regulator complex;GO:0005694//chromosome;GO:0016604//nuclear body;GO:0031974//membrane-enclosed lumen;GO:0031981//nuclear lumen;GO:0032991//protein-containing complex;GO:0043226//organelle;GO:004322…	GO:0000976//transcription cis-regulatory region binding;GO:0000977//RNA polymerase II transcription regulatory region sequence-specific DNA binding;GO:0000978//RNA polymerase II cis-regulatory region sequence-specific DNA binding;GO:0000981//DNA-binding transcription factor activity, RNA polymerase II-specific;GO:0000987//cis-regulatory region sequence-specific DNA binding;GO:0001067//transcripti…	GO:0000003//reproduction;GO:0001101//response to acid chemical;GO:0001568//blood vessel development;GO:0001570//vasculogenesis;GO:0001678//cellular glucose homeostasis;GO:0001701//in utero embryonic development;GO:0001702//gastrulation with mouth forming second;GO:0001704//formation of primary germ layer;GO:0001706//endoderm formation;GO:0001817//regulation of cytokine production;GO:0001819//posi…	zf-GATA
MSTRG.11876.1	ncbi_113130915	miR-3250-z	0.034466	0.955328	3	miR-3250-z|miR-457-z|novel-m0173-3p	wnt4a	XP_026163687.1 protein Wnt-4 isoform X1 [Mastacembelus armatus]	Human Diseases;Human Diseases;Human Diseases;Human Diseases;Human Diseases;Human Diseases;Environmental Information Processing;Organismal Systems;Human Diseases;Human Diseases;Human Diseases;Environmental Information Processing;Environmental Information Processing;Cellular Processes;Organismal Systems;Organismal Systems;Human Diseases	Cancer: overview;Neurodegenerative disease;Neurodegenerative disease;Infectious disease: viral;Cancer: overview;Cancer: specific types;Signal transduction;Development and regeneration;Cancer: specific types;Endocrine and metabolic disease;Cancer: specific types;Signal transduction;Signal transduction;Cellular community - eukaryotes;Endocrine system;Endocrine system;Cancer: specific types	ko05200//Pathways in cancer;ko05022//Pathways of neurodegeneration - multiple diseases;ko05010//Alzheimer disease;ko05165//Human papillomavirus infection;ko05205//Proteoglycans in cancer;ko05226//Gastric cancer;ko04310//Wnt signaling pathway;ko04360//Axon guidance;ko05225//Hepatocellular carcinoma;ko04934//Cushing syndrome;ko05224//Breast cancer;ko04150//mTOR signaling pathway;ko04390//Hippo sign…	K00408;K00408;K00408;K00408;K00408;K00408;K00408;K00408;K00408;K00408;K00408;K00408;K00408;K00408;K00408;K00408;K00408	GO:0005575//cellular_component;GO:0005576//extracellular region;GO:0005615//extracellular space;GO:0005622//intracellular anatomical structure;GO:0005737//cytoplasm;GO:0005783//endoplasmic reticulum;GO:0005788//endoplasmic reticulum lumen;GO:0005794//Golgi apparatus;GO:0005796//Golgi lumen;GO:0005886//plasma membrane;GO:0009986//cell surface;GO:0012505//endomembrane system;GO:0012506//vesicle mem…	GO:0001664//G protein-coupled receptor binding;GO:0003674//molecular_function;GO:0003712//transcription coregulator activity;GO:0003714//transcription corepressor activity;GO:0005102//signaling receptor binding;GO:0005109//frizzled binding;GO:0005488//binding;GO:0005515//protein binding;GO:0019899//enzyme binding;GO:0019900//kinase binding;GO:0019901//protein kinase binding;GO:0030545//signaling …	GO:0000003//reproduction;GO:0001501//skeletal system development;GO:0001558//regulation of cell growth;GO:0001655//urogenital system development;GO:0001656//metanephros development;GO:0001657//ureteric bud development;GO:0001658//branching involved in ureteric bud morphogenesis;GO:0001667//ameboidal-type cell migration;GO:0001708//cell fate specification;GO:0001763//morphogenesis of a branching s…	--
MSTRG.11876.1	ncbi_113130915	miR-457-z	0.034466	0.955328	3	miR-3250-z|miR-457-z|novel-m0173-3p	wnt4a	XP_026163687.1 protein Wnt-4 isoform X1 [Mastacembelus armatus]	Human Diseases;Human Diseases;Human Diseases;Human Diseases;Human Diseases;Human Diseases;Environmental Information Processing;Organismal Systems;Human Diseases;Human Diseases;Human Diseases;Environmental Information Processing;Environmental Information Processing;Cellular Processes;Organismal Systems;Organismal Systems;Human Diseases	Cancer: overview;Neurodegenerative disease;Neurodegenerative disease;Infectious disease: viral;Cancer: overview;Cancer: specific types;Signal transduction;Development and regeneration;Cancer: specific types;Endocrine and metabolic disease;Cancer: specific types;Signal transduction;Signal transduction;Cellular community - eukaryotes;Endocrine system;Endocrine system;Cancer: specific types	ko05200//Pathways in cancer;ko05022//Pathways of neurodegeneration - multiple diseases;ko05010//Alzheimer disease;ko05165//Human papillomavirus infection;ko05205//Proteoglycans in cancer;ko05226//Gastric cancer;ko04310//Wnt signaling pathway;ko04360//Axon guidance;ko05225//Hepatocellular carcinoma;ko04934//Cushing syndrome;ko05224//Breast cancer;ko04150//mTOR signaling pathway;ko04390//Hippo sign…	K00408;K00408;K00408;K00408;K00408;K00408;K00408;K00408;K00408;K00408;K00408;K00408;K00408;K00408;K00408;K00408;K00408	GO:0005575//cellular_component;GO:0005576//extracellular region;GO:0005615//extracellular space;GO:0005622//intracellular anatomical structure;GO:0005737//cytoplasm;GO:0005783//endoplasmic reticulum;GO:0005788//endoplasmic reticulum lumen;GO:0005794//Golgi apparatus;GO:0005796//Golgi lumen;GO:0005886//plasma membrane;GO:0009986//cell surface;GO:0012505//endomembrane system;GO:0012506//vesicle mem…	GO:0001664//G protein-coupled receptor binding;GO:0003674//molecular_function;GO:0003712//transcription coregulator activity;GO:0003714//transcription corepressor activity;GO:0005102//signaling receptor binding;GO:0005109//frizzled binding;GO:0005488//binding;GO:0005515//protein binding;GO:0019899//enzyme binding;GO:0019900//kinase binding;GO:0019901//protein kinase binding;GO:0030545//signaling …	GO:0000003//reproduction;GO:0001501//skeletal system development;GO:0001558//regulation of cell growth;GO:0001655//urogenital system development;GO:0001656//metanephros development;GO:0001657//ureteric bud development;GO:0001658//branching involved in ureteric bud morphogenesis;GO:0001667//ameboidal-type cell migration;GO:0001708//cell fate specification;GO:0001763//morphogenesis of a branching s…	--
MSTRG.11876.1	ncbi_113130915	novel-m0173-3p	0.034466	0.955328	3	miR-3250-z|miR-457-z|novel-m0173-3p	wnt4a	XP_026163687.1 protein Wnt-4 isoform X1 [Mastacembelus armatus]	Human Diseases;Human Diseases;Human Diseases;Human Diseases;Human Diseases;Human Diseases;Environmental Information Processing;Organismal Systems;Human Diseases;Human Diseases;Human Diseases;Environmental Information Processing;Environmental Information Processing;Cellular Processes;Organismal Systems;Organismal Systems;Human Diseases	Cancer: overview;Neurodegenerative disease;Neurodegenerative disease;Infectious disease: viral;Cancer: overview;Cancer: specific types;Signal transduction;Development and regeneration;Cancer: specific types;Endocrine and metabolic disease;Cancer: specific types;Signal transduction;Signal transduction;Cellular community - eukaryotes;Endocrine system;Endocrine system;Cancer: specific types	ko05200//Pathways in cancer;ko05022//Pathways of neurodegeneration - multiple diseases;ko05010//Alzheimer disease;ko05165//Human papillomavirus infection;ko05205//Proteoglycans in cancer;ko05226//Gastric cancer;ko04310//Wnt signaling pathway;ko04360//Axon guidance;ko05225//Hepatocellular carcinoma;ko04934//Cushing syndrome;ko05224//Breast cancer;ko04150//mTOR signaling pathway;ko04390//Hippo sign…	K00408;K00408;K00408;K00408;K00408;K00408;K00408;K00408;K00408;K00408;K00408;K00408;K00408;K00408;K00408;K00408;K00408	GO:0005575//cellular_component;GO:0005576//extracellular region;GO:0005615//extracellular space;GO:0005622//intracellular anatomical structure;GO:0005737//cytoplasm;GO:0005783//endoplasmic reticulum;GO:0005788//endoplasmic reticulum lumen;GO:0005794//Golgi apparatus;GO:0005796//Golgi lumen;GO:0005886//plasma membrane;GO:0009986//cell surface;GO:0012505//endomembrane system;GO:0012506//vesicle mem…	GO:0001664//G protein-coupled receptor binding;GO:0003674//molecular_function;GO:0003712//transcription coregulator activity;GO:0003714//transcription corepressor activity;GO:0005102//signaling receptor binding;GO:0005109//frizzled binding;GO:0005488//binding;GO:0005515//protein binding;GO:0019899//enzyme binding;GO:0019900//kinase binding;GO:0019901//protein kinase binding;GO:0030545//signaling …	GO:0000003//reproduction;GO:0001501//skeletal system development;GO:0001558//regulation of cell growth;GO:0001655//urogenital system development;GO:0001656//metanephros development;GO:0001657//ureteric bud development;GO:0001658//branching involved in ureteric bud morphogenesis;GO:0001667//ameboidal-type cell migration;GO:0001708//cell fate specification;GO:0001763//morphogenesis of a branching s…	--
MSTRG.11884.3	MSTRG.24270	miR-460-x	0.0225072	0.955963	1	miR-460-x	SOX30	protein capicua homolog [Siniperca chuatsi]	-	-	-	-	GO:0043231//intracellular membrane-bounded organelle	GO:0003677//DNA binding	GO:0006355//regulation of transcription, DNA-templated;GO:0048232//male gamete generation;GO:0048545//response to steroid hormone	--
MSTRG.11893.4	ncbi_113137269	miR-23-y	0.00647773	0.975169	1	miR-23-y	gata4	XP_026174573.1 transcription factor GATA-4-like [Mastacembelus armatus]	Environmental Information Processing;Cellular Processes;Cellular Processes;Organismal Systems	Signal transduction;Cellular community - eukaryotes;Cell growth and death;Endocrine system	ko04022//cGMP-PKG signaling pathway;ko04530//Tight junction;ko04218//Cellular senescence;ko04919//Thyroid hormone signaling pathway	K09183;K09183;K09183;K09183	GO:0000228//nuclear chromosome;GO:0000785//chromatin;GO:0005575//cellular_component;GO:0005622//intracellular anatomical structure;GO:0005634//nucleus;GO:0005654//nucleoplasm;GO:0005667//transcription regulator complex;GO:0005694//chromosome;GO:0016604//nuclear body;GO:0031974//membrane-enclosed lumen;GO:0031981//nuclear lumen;GO:0032991//protein-containing complex;GO:0043226//organelle;GO:004322…	GO:0000976//transcription cis-regulatory region binding;GO:0000977//RNA polymerase II transcription regulatory region sequence-specific DNA binding;GO:0000978//RNA polymerase II cis-regulatory region sequence-specific DNA binding;GO:0000981//DNA-binding transcription factor activity, RNA polymerase II-specific;GO:0000987//cis-regulatory region sequence-specific DNA binding;GO:0001067//transcripti…	GO:0000003//reproduction;GO:0001101//response to acid chemical;GO:0001568//blood vessel development;GO:0001570//vasculogenesis;GO:0001678//cellular glucose homeostasis;GO:0001701//in utero embryonic development;GO:0001702//gastrulation with mouth forming second;GO:0001704//formation of primary germ layer;GO:0001706//endoderm formation;GO:0001817//regulation of cytokine production;GO:0001819//posi…	zf-GATA
MSTRG.11914.1	ncbi_113138892	novel-m0426-5p	4.61795e-06	0.968538	3	novel-m0426-5p|novel-m0427-3p|novel-m0428-5p	tbx1	XP_026177514.1 T-box transcription factor TBX1 isoform X1 [Mastacembelus armatus]	-	-	-	-	GO:0005575//cellular_component;GO:0005622//intracellular anatomical structure;GO:0005634//nucleus;GO:0043226//organelle;GO:0043227//membrane-bounded organelle;GO:0043229//intracellular organelle;GO:0043231//intracellular membrane-bounded organelle	GO:0000976//transcription cis-regulatory region binding;GO:0000977//RNA polymerase II transcription regulatory region sequence-specific DNA binding;GO:0000981//DNA-binding transcription factor activity, RNA polymerase II-specific;GO:0001067//transcription regulatory region nucleic acid binding;GO:0001161//intronic transcription regulatory region sequence-specific DNA binding;GO:0001162//RNA polym…	GO:0000122//negative regulation of transcription by RNA polymerase II;GO:0001101//response to acid chemical;GO:0001501//skeletal system development;GO:0001525//angiogenesis;GO:0001568//blood vessel development;GO:0001569//branching involved in blood vessel morphogenesis;GO:0001667//ameboidal-type cell migration;GO:0001708//cell fate specification;GO:0001755//neural crest cell migration;GO:0001763…	T-box
MSTRG.11914.1	ncbi_113138892	novel-m0427-3p	4.61795e-06	0.968538	3	novel-m0426-5p|novel-m0427-3p|novel-m0428-5p	tbx1	XP_026177514.1 T-box transcription factor TBX1 isoform X1 [Mastacembelus armatus]	-	-	-	-	GO:0005575//cellular_component;GO:0005622//intracellular anatomical structure;GO:0005634//nucleus;GO:0043226//organelle;GO:0043227//membrane-bounded organelle;GO:0043229//intracellular organelle;GO:0043231//intracellular membrane-bounded organelle	GO:0000976//transcription cis-regulatory region binding;GO:0000977//RNA polymerase II transcription regulatory region sequence-specific DNA binding;GO:0000981//DNA-binding transcription factor activity, RNA polymerase II-specific;GO:0001067//transcription regulatory region nucleic acid binding;GO:0001161//intronic transcription regulatory region sequence-specific DNA binding;GO:0001162//RNA polym…	GO:0000122//negative regulation of transcription by RNA polymerase II;GO:0001101//response to acid chemical;GO:0001501//skeletal system development;GO:0001525//angiogenesis;GO:0001568//blood vessel development;GO:0001569//branching involved in blood vessel morphogenesis;GO:0001667//ameboidal-type cell migration;GO:0001708//cell fate specification;GO:0001755//neural crest cell migration;GO:0001763…	T-box
MSTRG.11914.1	ncbi_113138892	novel-m0428-5p	4.61795e-06	0.968538	3	novel-m0426-5p|novel-m0427-3p|novel-m0428-5p	tbx1	XP_026177514.1 T-box transcription factor TBX1 isoform X1 [Mastacembelus armatus]	-	-	-	-	GO:0005575//cellular_component;GO:0005622//intracellular anatomical structure;GO:0005634//nucleus;GO:0043226//organelle;GO:0043227//membrane-bounded organelle;GO:0043229//intracellular organelle;GO:0043231//intracellular membrane-bounded organelle	GO:0000976//transcription cis-regulatory region binding;GO:0000977//RNA polymerase II transcription regulatory region sequence-specific DNA binding;GO:0000981//DNA-binding transcription factor activity, RNA polymerase II-specific;GO:0001067//transcription regulatory region nucleic acid binding;GO:0001161//intronic transcription regulatory region sequence-specific DNA binding;GO:0001162//RNA polym…	GO:0000122//negative regulation of transcription by RNA polymerase II;GO:0001101//response to acid chemical;GO:0001501//skeletal system development;GO:0001525//angiogenesis;GO:0001568//blood vessel development;GO:0001569//branching involved in blood vessel morphogenesis;GO:0001667//ameboidal-type cell migration;GO:0001708//cell fate specification;GO:0001755//neural crest cell migration;GO:0001763…	T-box
MSTRG.11935.1	ncbi_113135843	miR-142-y	0.015818	0.971636	2	miR-142-y|novel-m0282-5p	SOX9	XP_026171938.1 transcription factor Sox-9-A-like [Mastacembelus armatus]	Environmental Information Processing	Signal transduction	ko04024//cAMP signaling pathway	K18435	-	-	-	HMG
MSTRG.11935.1	ncbi_113135843	novel-m0282-5p	0.015818	0.971636	2	miR-142-y|novel-m0282-5p	SOX9	XP_026171938.1 transcription factor Sox-9-A-like [Mastacembelus armatus]	Environmental Information Processing	Signal transduction	ko04024//cAMP signaling pathway	K18435	-	-	-	HMG
MSTRG.11973.1	ncbi_113135843	miR-1823-y	0.00353442	0.959695	2	miR-1823-y|novel-m0278-3p	SOX9	XP_026171938.1 transcription factor Sox-9-A-like [Mastacembelus armatus]	Environmental Information Processing	Signal transduction	ko04024//cAMP signaling pathway	K18435	-	-	-	HMG
MSTRG.11973.1	ncbi_113135843	novel-m0278-3p	0.00353442	0.959695	2	miR-1823-y|novel-m0278-3p	SOX9	XP_026171938.1 transcription factor Sox-9-A-like [Mastacembelus armatus]	Environmental Information Processing	Signal transduction	ko04024//cAMP signaling pathway	K18435	-	-	-	HMG
MSTRG.12125.1	MSTRG.24270	miR-460-x	0.0351966	0.944633	1	miR-460-x	SOX30	protein capicua homolog [Siniperca chuatsi]	-	-	-	-	GO:0043231//intracellular membrane-bounded organelle	GO:0003677//DNA binding	GO:0006355//regulation of transcription, DNA-templated;GO:0048232//male gamete generation;GO:0048545//response to steroid hormone	--
MSTRG.12125.1	ncbi_113138892	novel-m0426-5p	2.09715e-06	0.972833	3	novel-m0426-5p|novel-m0427-3p|novel-m0428-5p	tbx1	XP_026177514.1 T-box transcription factor TBX1 isoform X1 [Mastacembelus armatus]	-	-	-	-	GO:0005575//cellular_component;GO:0005622//intracellular anatomical structure;GO:0005634//nucleus;GO:0043226//organelle;GO:0043227//membrane-bounded organelle;GO:0043229//intracellular organelle;GO:0043231//intracellular membrane-bounded organelle	GO:0000976//transcription cis-regulatory region binding;GO:0000977//RNA polymerase II transcription regulatory region sequence-specific DNA binding;GO:0000981//DNA-binding transcription factor activity, RNA polymerase II-specific;GO:0001067//transcription regulatory region nucleic acid binding;GO:0001161//intronic transcription regulatory region sequence-specific DNA binding;GO:0001162//RNA polym…	GO:0000122//negative regulation of transcription by RNA polymerase II;GO:0001101//response to acid chemical;GO:0001501//skeletal system development;GO:0001525//angiogenesis;GO:0001568//blood vessel development;GO:0001569//branching involved in blood vessel morphogenesis;GO:0001667//ameboidal-type cell migration;GO:0001708//cell fate specification;GO:0001755//neural crest cell migration;GO:0001763…	T-box
MSTRG.12125.1	ncbi_113138892	novel-m0427-3p	2.09715e-06	0.972833	3	novel-m0426-5p|novel-m0427-3p|novel-m0428-5p	tbx1	XP_026177514.1 T-box transcription factor TBX1 isoform X1 [Mastacembelus armatus]	-	-	-	-	GO:0005575//cellular_component;GO:0005622//intracellular anatomical structure;GO:0005634//nucleus;GO:0043226//organelle;GO:0043227//membrane-bounded organelle;GO:0043229//intracellular organelle;GO:0043231//intracellular membrane-bounded organelle	GO:0000976//transcription cis-regulatory region binding;GO:0000977//RNA polymerase II transcription regulatory region sequence-specific DNA binding;GO:0000981//DNA-binding transcription factor activity, RNA polymerase II-specific;GO:0001067//transcription regulatory region nucleic acid binding;GO:0001161//intronic transcription regulatory region sequence-specific DNA binding;GO:0001162//RNA polym…	GO:0000122//negative regulation of transcription by RNA polymerase II;GO:0001101//response to acid chemical;GO:0001501//skeletal system development;GO:0001525//angiogenesis;GO:0001568//blood vessel development;GO:0001569//branching involved in blood vessel morphogenesis;GO:0001667//ameboidal-type cell migration;GO:0001708//cell fate specification;GO:0001755//neural crest cell migration;GO:0001763…	T-box
MSTRG.12125.1	ncbi_113138892	novel-m0428-5p	2.09715e-06	0.972833	3	novel-m0426-5p|novel-m0427-3p|novel-m0428-5p	tbx1	XP_026177514.1 T-box transcription factor TBX1 isoform X1 [Mastacembelus armatus]	-	-	-	-	GO:0005575//cellular_component;GO:0005622//intracellular anatomical structure;GO:0005634//nucleus;GO:0043226//organelle;GO:0043227//membrane-bounded organelle;GO:0043229//intracellular organelle;GO:0043231//intracellular membrane-bounded organelle	GO:0000976//transcription cis-regulatory region binding;GO:0000977//RNA polymerase II transcription regulatory region sequence-specific DNA binding;GO:0000981//DNA-binding transcription factor activity, RNA polymerase II-specific;GO:0001067//transcription regulatory region nucleic acid binding;GO:0001161//intronic transcription regulatory region sequence-specific DNA binding;GO:0001162//RNA polym…	GO:0000122//negative regulation of transcription by RNA polymerase II;GO:0001101//response to acid chemical;GO:0001501//skeletal system development;GO:0001525//angiogenesis;GO:0001568//blood vessel development;GO:0001569//branching involved in blood vessel morphogenesis;GO:0001667//ameboidal-type cell migration;GO:0001708//cell fate specification;GO:0001755//neural crest cell migration;GO:0001763…	T-box
MSTRG.12160.1	ncbi_113135843	miR-731-x	0.0414947	0.988827	1	miR-731-x	SOX9	XP_026171938.1 transcription factor Sox-9-A-like [Mastacembelus armatus]	Environmental Information Processing	Signal transduction	ko04024//cAMP signaling pathway	K18435	-	-	-	HMG
MSTRG.12180.2	ncbi_113135843	miR-1823-y	0.00636497	0.989109	2	miR-1823-y|novel-m0282-5p	SOX9	XP_026171938.1 transcription factor Sox-9-A-like [Mastacembelus armatus]	Environmental Information Processing	Signal transduction	ko04024//cAMP signaling pathway	K18435	-	-	-	HMG
MSTRG.12180.2	ncbi_113135843	novel-m0282-5p	0.00636497	0.989109	2	miR-1823-y|novel-m0282-5p	SOX9	XP_026171938.1 transcription factor Sox-9-A-like [Mastacembelus armatus]	Environmental Information Processing	Signal transduction	ko04024//cAMP signaling pathway	K18435	-	-	-	HMG
MSTRG.1220.1	MSTRG.24270	miR-460-x	0.0288674	0.967333	1	miR-460-x	SOX30	protein capicua homolog [Siniperca chuatsi]	-	-	-	-	GO:0043231//intracellular membrane-bounded organelle	GO:0003677//DNA binding	GO:0006355//regulation of transcription, DNA-templated;GO:0048232//male gamete generation;GO:0048545//response to steroid hormone	--
MSTRG.1220.1	ncbi_113138892	novel-m0005-3p	0.0288674	0.973117	1	novel-m0005-3p	tbx1	XP_026177514.1 T-box transcription factor TBX1 isoform X1 [Mastacembelus armatus]	-	-	-	-	GO:0005575//cellular_component;GO:0005622//intracellular anatomical structure;GO:0005634//nucleus;GO:0043226//organelle;GO:0043227//membrane-bounded organelle;GO:0043229//intracellular organelle;GO:0043231//intracellular membrane-bounded organelle	GO:0000976//transcription cis-regulatory region binding;GO:0000977//RNA polymerase II transcription regulatory region sequence-specific DNA binding;GO:0000981//DNA-binding transcription factor activity, RNA polymerase II-specific;GO:0001067//transcription regulatory region nucleic acid binding;GO:0001161//intronic transcription regulatory region sequence-specific DNA binding;GO:0001162//RNA polym…	GO:0000122//negative regulation of transcription by RNA polymerase II;GO:0001101//response to acid chemical;GO:0001501//skeletal system development;GO:0001525//angiogenesis;GO:0001568//blood vessel development;GO:0001569//branching involved in blood vessel morphogenesis;GO:0001667//ameboidal-type cell migration;GO:0001708//cell fate specification;GO:0001755//neural crest cell migration;GO:0001763…	T-box
MSTRG.12221.1	ncbi_113138892	novel-m0005-3p	0.0383495	0.999215	1	novel-m0005-3p	tbx1	XP_026177514.1 T-box transcription factor TBX1 isoform X1 [Mastacembelus armatus]	-	-	-	-	GO:0005575//cellular_component;GO:0005622//intracellular anatomical structure;GO:0005634//nucleus;GO:0043226//organelle;GO:0043227//membrane-bounded organelle;GO:0043229//intracellular organelle;GO:0043231//intracellular membrane-bounded organelle	GO:0000976//transcription cis-regulatory region binding;GO:0000977//RNA polymerase II transcription regulatory region sequence-specific DNA binding;GO:0000981//DNA-binding transcription factor activity, RNA polymerase II-specific;GO:0001067//transcription regulatory region nucleic acid binding;GO:0001161//intronic transcription regulatory region sequence-specific DNA binding;GO:0001162//RNA polym…	GO:0000122//negative regulation of transcription by RNA polymerase II;GO:0001101//response to acid chemical;GO:0001501//skeletal system development;GO:0001525//angiogenesis;GO:0001568//blood vessel development;GO:0001569//branching involved in blood vessel morphogenesis;GO:0001667//ameboidal-type cell migration;GO:0001708//cell fate specification;GO:0001755//neural crest cell migration;GO:0001763…	T-box
MSTRG.12263.2	ncbi_113135843	miR-731-x	0.0414947	0.974908	1	miR-731-x	SOX9	XP_026171938.1 transcription factor Sox-9-A-like [Mastacembelus armatus]	Environmental Information Processing	Signal transduction	ko04024//cAMP signaling pathway	K18435	-	-	-	HMG
MSTRG.12293.1	ncbi_113137269	miR-23-y	0.00566802	0.994738	1	miR-23-y	gata4	XP_026174573.1 transcription factor GATA-4-like [Mastacembelus armatus]	Environmental Information Processing;Cellular Processes;Cellular Processes;Organismal Systems	Signal transduction;Cellular community - eukaryotes;Cell growth and death;Endocrine system	ko04022//cGMP-PKG signaling pathway;ko04530//Tight junction;ko04218//Cellular senescence;ko04919//Thyroid hormone signaling pathway	K09183;K09183;K09183;K09183	GO:0000228//nuclear chromosome;GO:0000785//chromatin;GO:0005575//cellular_component;GO:0005622//intracellular anatomical structure;GO:0005634//nucleus;GO:0005654//nucleoplasm;GO:0005667//transcription regulator complex;GO:0005694//chromosome;GO:0016604//nuclear body;GO:0031974//membrane-enclosed lumen;GO:0031981//nuclear lumen;GO:0032991//protein-containing complex;GO:0043226//organelle;GO:004322…	GO:0000976//transcription cis-regulatory region binding;GO:0000977//RNA polymerase II transcription regulatory region sequence-specific DNA binding;GO:0000978//RNA polymerase II cis-regulatory region sequence-specific DNA binding;GO:0000981//DNA-binding transcription factor activity, RNA polymerase II-specific;GO:0000987//cis-regulatory region sequence-specific DNA binding;GO:0001067//transcripti…	GO:0000003//reproduction;GO:0001101//response to acid chemical;GO:0001568//blood vessel development;GO:0001570//vasculogenesis;GO:0001678//cellular glucose homeostasis;GO:0001701//in utero embryonic development;GO:0001702//gastrulation with mouth forming second;GO:0001704//formation of primary germ layer;GO:0001706//endoderm formation;GO:0001817//regulation of cytokine production;GO:0001819//posi…	zf-GATA
MSTRG.12327.1	ncbi_113135843	miR-4293-z	0.0209503	0.99648	1	miR-4293-z	SOX9	XP_026171938.1 transcription factor Sox-9-A-like [Mastacembelus armatus]	Environmental Information Processing	Signal transduction	ko04024//cAMP signaling pathway	K18435	-	-	-	HMG
MSTRG.12331.1	ncbi_113135843	miR-731-x	0.0209503	0.958235	1	miR-731-x	SOX9	XP_026171938.1 transcription factor Sox-9-A-like [Mastacembelus armatus]	Environmental Information Processing	Signal transduction	ko04024//cAMP signaling pathway	K18435	-	-	-	HMG
MSTRG.1243.1	ncbi_113138892	novel-m0426-5p	3.63061e-06	0.931123	3	novel-m0426-5p|novel-m0427-3p|novel-m0428-5p	tbx1	XP_026177514.1 T-box transcription factor TBX1 isoform X1 [Mastacembelus armatus]	-	-	-	-	GO:0005575//cellular_component;GO:0005622//intracellular anatomical structure;GO:0005634//nucleus;GO:0043226//organelle;GO:0043227//membrane-bounded organelle;GO:0043229//intracellular organelle;GO:0043231//intracellular membrane-bounded organelle	GO:0000976//transcription cis-regulatory region binding;GO:0000977//RNA polymerase II transcription regulatory region sequence-specific DNA binding;GO:0000981//DNA-binding transcription factor activity, RNA polymerase II-specific;GO:0001067//transcription regulatory region nucleic acid binding;GO:0001161//intronic transcription regulatory region sequence-specific DNA binding;GO:0001162//RNA polym…	GO:0000122//negative regulation of transcription by RNA polymerase II;GO:0001101//response to acid chemical;GO:0001501//skeletal system development;GO:0001525//angiogenesis;GO:0001568//blood vessel development;GO:0001569//branching involved in blood vessel morphogenesis;GO:0001667//ameboidal-type cell migration;GO:0001708//cell fate specification;GO:0001755//neural crest cell migration;GO:0001763…	T-box
MSTRG.1243.1	ncbi_113138892	novel-m0427-3p	3.63061e-06	0.931123	3	novel-m0426-5p|novel-m0427-3p|novel-m0428-5p	tbx1	XP_026177514.1 T-box transcription factor TBX1 isoform X1 [Mastacembelus armatus]	-	-	-	-	GO:0005575//cellular_component;GO:0005622//intracellular anatomical structure;GO:0005634//nucleus;GO:0043226//organelle;GO:0043227//membrane-bounded organelle;GO:0043229//intracellular organelle;GO:0043231//intracellular membrane-bounded organelle	GO:0000976//transcription cis-regulatory region binding;GO:0000977//RNA polymerase II transcription regulatory region sequence-specific DNA binding;GO:0000981//DNA-binding transcription factor activity, RNA polymerase II-specific;GO:0001067//transcription regulatory region nucleic acid binding;GO:0001161//intronic transcription regulatory region sequence-specific DNA binding;GO:0001162//RNA polym…	GO:0000122//negative regulation of transcription by RNA polymerase II;GO:0001101//response to acid chemical;GO:0001501//skeletal system development;GO:0001525//angiogenesis;GO:0001568//blood vessel development;GO:0001569//branching involved in blood vessel morphogenesis;GO:0001667//ameboidal-type cell migration;GO:0001708//cell fate specification;GO:0001755//neural crest cell migration;GO:0001763…	T-box
MSTRG.1243.1	ncbi_113138892	novel-m0428-5p	3.63061e-06	0.931123	3	novel-m0426-5p|novel-m0427-3p|novel-m0428-5p	tbx1	XP_026177514.1 T-box transcription factor TBX1 isoform X1 [Mastacembelus armatus]	-	-	-	-	GO:0005575//cellular_component;GO:0005622//intracellular anatomical structure;GO:0005634//nucleus;GO:0043226//organelle;GO:0043227//membrane-bounded organelle;GO:0043229//intracellular organelle;GO:0043231//intracellular membrane-bounded organelle	GO:0000976//transcription cis-regulatory region binding;GO:0000977//RNA polymerase II transcription regulatory region sequence-specific DNA binding;GO:0000981//DNA-binding transcription factor activity, RNA polymerase II-specific;GO:0001067//transcription regulatory region nucleic acid binding;GO:0001161//intronic transcription regulatory region sequence-specific DNA binding;GO:0001162//RNA polym…	GO:0000122//negative regulation of transcription by RNA polymerase II;GO:0001101//response to acid chemical;GO:0001501//skeletal system development;GO:0001525//angiogenesis;GO:0001568//blood vessel development;GO:0001569//branching involved in blood vessel morphogenesis;GO:0001667//ameboidal-type cell migration;GO:0001708//cell fate specification;GO:0001755//neural crest cell migration;GO:0001763…	T-box
MSTRG.12497.1	ncbi_113135843	miR-731-x	0.0312728	0.990395	1	miR-731-x	SOX9	XP_026171938.1 transcription factor Sox-9-A-like [Mastacembelus armatus]	Environmental Information Processing	Signal transduction	ko04024//cAMP signaling pathway	K18435	-	-	-	HMG
MSTRG.12513.1	ncbi_113138203	miR-148-y	0.00300204	0.91598	2	miR-148-y|miR-152-y	wt1	XP_026176250.1 Wilms tumor protein homolog isoform X1 [Mastacembelus armatus]	Human Diseases	Cancer: overview	ko05202//Transcriptional misregulation in cancer	K09234	GO:0005634//nucleus	-	GO:0006355//regulation of transcription, DNA-templated	zf-C2H2
MSTRG.12513.1	ncbi_113138203	miR-152-y	0.00300204	0.91598	2	miR-148-y|miR-152-y	wt1	XP_026176250.1 Wilms tumor protein homolog isoform X1 [Mastacembelus armatus]	Human Diseases	Cancer: overview	ko05202//Transcriptional misregulation in cancer	K09234	GO:0005634//nucleus	-	GO:0006355//regulation of transcription, DNA-templated	zf-C2H2
MSTRG.12517.1	ncbi_113135843	miR-731-x	0.0312728	0.998808	1	miR-731-x	SOX9	XP_026171938.1 transcription factor Sox-9-A-like [Mastacembelus armatus]	Environmental Information Processing	Signal transduction	ko04024//cAMP signaling pathway	K18435	-	-	-	HMG
MSTRG.12530.1	ncbi_113135843	miR-101-z	0.00994679	0.950635	2	miR-101-z|novel-m0103-5p	SOX9	XP_026171938.1 transcription factor Sox-9-A-like [Mastacembelus armatus]	Environmental Information Processing	Signal transduction	ko04024//cAMP signaling pathway	K18435	-	-	-	HMG
MSTRG.12530.1	ncbi_113135843	novel-m0103-5p	0.00994679	0.950635	2	miR-101-z|novel-m0103-5p	SOX9	XP_026171938.1 transcription factor Sox-9-A-like [Mastacembelus armatus]	Environmental Information Processing	Signal transduction	ko04024//cAMP signaling pathway	K18435	-	-	-	HMG
MSTRG.12530.1	ncbi_113138892	novel-m0426-5p	5.7689e-06	0.926453	3	novel-m0426-5p|novel-m0427-3p|novel-m0428-5p	tbx1	XP_026177514.1 T-box transcription factor TBX1 isoform X1 [Mastacembelus armatus]	-	-	-	-	GO:0005575//cellular_component;GO:0005622//intracellular anatomical structure;GO:0005634//nucleus;GO:0043226//organelle;GO:0043227//membrane-bounded organelle;GO:0043229//intracellular organelle;GO:0043231//intracellular membrane-bounded organelle	GO:0000976//transcription cis-regulatory region binding;GO:0000977//RNA polymerase II transcription regulatory region sequence-specific DNA binding;GO:0000981//DNA-binding transcription factor activity, RNA polymerase II-specific;GO:0001067//transcription regulatory region nucleic acid binding;GO:0001161//intronic transcription regulatory region sequence-specific DNA binding;GO:0001162//RNA polym…	GO:0000122//negative regulation of transcription by RNA polymerase II;GO:0001101//response to acid chemical;GO:0001501//skeletal system development;GO:0001525//angiogenesis;GO:0001568//blood vessel development;GO:0001569//branching involved in blood vessel morphogenesis;GO:0001667//ameboidal-type cell migration;GO:0001708//cell fate specification;GO:0001755//neural crest cell migration;GO:0001763…	T-box
MSTRG.12530.1	ncbi_113138892	novel-m0427-3p	5.7689e-06	0.926453	3	novel-m0426-5p|novel-m0427-3p|novel-m0428-5p	tbx1	XP_026177514.1 T-box transcription factor TBX1 isoform X1 [Mastacembelus armatus]	-	-	-	-	GO:0005575//cellular_component;GO:0005622//intracellular anatomical structure;GO:0005634//nucleus;GO:0043226//organelle;GO:0043227//membrane-bounded organelle;GO:0043229//intracellular organelle;GO:0043231//intracellular membrane-bounded organelle	GO:0000976//transcription cis-regulatory region binding;GO:0000977//RNA polymerase II transcription regulatory region sequence-specific DNA binding;GO:0000981//DNA-binding transcription factor activity, RNA polymerase II-specific;GO:0001067//transcription regulatory region nucleic acid binding;GO:0001161//intronic transcription regulatory region sequence-specific DNA binding;GO:0001162//RNA polym…	GO:0000122//negative regulation of transcription by RNA polymerase II;GO:0001101//response to acid chemical;GO:0001501//skeletal system development;GO:0001525//angiogenesis;GO:0001568//blood vessel development;GO:0001569//branching involved in blood vessel morphogenesis;GO:0001667//ameboidal-type cell migration;GO:0001708//cell fate specification;GO:0001755//neural crest cell migration;GO:0001763…	T-box
MSTRG.12530.1	ncbi_113138892	novel-m0428-5p	5.7689e-06	0.926453	3	novel-m0426-5p|novel-m0427-3p|novel-m0428-5p	tbx1	XP_026177514.1 T-box transcription factor TBX1 isoform X1 [Mastacembelus armatus]	-	-	-	-	GO:0005575//cellular_component;GO:0005622//intracellular anatomical structure;GO:0005634//nucleus;GO:0043226//organelle;GO:0043227//membrane-bounded organelle;GO:0043229//intracellular organelle;GO:0043231//intracellular membrane-bounded organelle	GO:0000976//transcription cis-regulatory region binding;GO:0000977//RNA polymerase II transcription regulatory region sequence-specific DNA binding;GO:0000981//DNA-binding transcription factor activity, RNA polymerase II-specific;GO:0001067//transcription regulatory region nucleic acid binding;GO:0001161//intronic transcription regulatory region sequence-specific DNA binding;GO:0001162//RNA polym…	GO:0000122//negative regulation of transcription by RNA polymerase II;GO:0001101//response to acid chemical;GO:0001501//skeletal system development;GO:0001525//angiogenesis;GO:0001568//blood vessel development;GO:0001569//branching involved in blood vessel morphogenesis;GO:0001667//ameboidal-type cell migration;GO:0001708//cell fate specification;GO:0001755//neural crest cell migration;GO:0001763…	T-box
MSTRG.1255.1	ncbi_113135843	novel-m0278-3p	0.0312728	0.933397	1	novel-m0278-3p	SOX9	XP_026171938.1 transcription factor Sox-9-A-like [Mastacembelus armatus]	Environmental Information Processing	Signal transduction	ko04024//cAMP signaling pathway	K18435	-	-	-	HMG
MSTRG.12625.4	ncbi_113130915	miR-148-y	0.00491642	0.967421	5	miR-148-y|miR-152-y|miR-466-x|novel-m0222-3p|novel-m0487-3p	wnt4a	XP_026163687.1 protein Wnt-4 isoform X1 [Mastacembelus armatus]	Human Diseases;Human Diseases;Human Diseases;Human Diseases;Human Diseases;Human Diseases;Environmental Information Processing;Organismal Systems;Human Diseases;Human Diseases;Human Diseases;Environmental Information Processing;Environmental Information Processing;Cellular Processes;Organismal Systems;Organismal Systems;Human Diseases	Cancer: overview;Neurodegenerative disease;Neurodegenerative disease;Infectious disease: viral;Cancer: overview;Cancer: specific types;Signal transduction;Development and regeneration;Cancer: specific types;Endocrine and metabolic disease;Cancer: specific types;Signal transduction;Signal transduction;Cellular community - eukaryotes;Endocrine system;Endocrine system;Cancer: specific types	ko05200//Pathways in cancer;ko05022//Pathways of neurodegeneration - multiple diseases;ko05010//Alzheimer disease;ko05165//Human papillomavirus infection;ko05205//Proteoglycans in cancer;ko05226//Gastric cancer;ko04310//Wnt signaling pathway;ko04360//Axon guidance;ko05225//Hepatocellular carcinoma;ko04934//Cushing syndrome;ko05224//Breast cancer;ko04150//mTOR signaling pathway;ko04390//Hippo sign…	K00408;K00408;K00408;K00408;K00408;K00408;K00408;K00408;K00408;K00408;K00408;K00408;K00408;K00408;K00408;K00408;K00408	GO:0005575//cellular_component;GO:0005576//extracellular region;GO:0005615//extracellular space;GO:0005622//intracellular anatomical structure;GO:0005737//cytoplasm;GO:0005783//endoplasmic reticulum;GO:0005788//endoplasmic reticulum lumen;GO:0005794//Golgi apparatus;GO:0005796//Golgi lumen;GO:0005886//plasma membrane;GO:0009986//cell surface;GO:0012505//endomembrane system;GO:0012506//vesicle mem…	GO:0001664//G protein-coupled receptor binding;GO:0003674//molecular_function;GO:0003712//transcription coregulator activity;GO:0003714//transcription corepressor activity;GO:0005102//signaling receptor binding;GO:0005109//frizzled binding;GO:0005488//binding;GO:0005515//protein binding;GO:0019899//enzyme binding;GO:0019900//kinase binding;GO:0019901//protein kinase binding;GO:0030545//signaling …	GO:0000003//reproduction;GO:0001501//skeletal system development;GO:0001558//regulation of cell growth;GO:0001655//urogenital system development;GO:0001656//metanephros development;GO:0001657//ureteric bud development;GO:0001658//branching involved in ureteric bud morphogenesis;GO:0001667//ameboidal-type cell migration;GO:0001708//cell fate specification;GO:0001763//morphogenesis of a branching s…	--
MSTRG.12625.4	ncbi_113130915	miR-152-y	0.00491642	0.967421	5	miR-148-y|miR-152-y|miR-466-x|novel-m0222-3p|novel-m0487-3p	wnt4a	XP_026163687.1 protein Wnt-4 isoform X1 [Mastacembelus armatus]	Human Diseases;Human Diseases;Human Diseases;Human Diseases;Human Diseases;Human Diseases;Environmental Information Processing;Organismal Systems;Human Diseases;Human Diseases;Human Diseases;Environmental Information Processing;Environmental Information Processing;Cellular Processes;Organismal Systems;Organismal Systems;Human Diseases	Cancer: overview;Neurodegenerative disease;Neurodegenerative disease;Infectious disease: viral;Cancer: overview;Cancer: specific types;Signal transduction;Development and regeneration;Cancer: specific types;Endocrine and metabolic disease;Cancer: specific types;Signal transduction;Signal transduction;Cellular community - eukaryotes;Endocrine system;Endocrine system;Cancer: specific types	ko05200//Pathways in cancer;ko05022//Pathways of neurodegeneration - multiple diseases;ko05010//Alzheimer disease;ko05165//Human papillomavirus infection;ko05205//Proteoglycans in cancer;ko05226//Gastric cancer;ko04310//Wnt signaling pathway;ko04360//Axon guidance;ko05225//Hepatocellular carcinoma;ko04934//Cushing syndrome;ko05224//Breast cancer;ko04150//mTOR signaling pathway;ko04390//Hippo sign…	K00408;K00408;K00408;K00408;K00408;K00408;K00408;K00408;K00408;K00408;K00408;K00408;K00408;K00408;K00408;K00408;K00408	GO:0005575//cellular_component;GO:0005576//extracellular region;GO:0005615//extracellular space;GO:0005622//intracellular anatomical structure;GO:0005737//cytoplasm;GO:0005783//endoplasmic reticulum;GO:0005788//endoplasmic reticulum lumen;GO:0005794//Golgi apparatus;GO:0005796//Golgi lumen;GO:0005886//plasma membrane;GO:0009986//cell surface;GO:0012505//endomembrane system;GO:0012506//vesicle mem…	GO:0001664//G protein-coupled receptor binding;GO:0003674//molecular_function;GO:0003712//transcription coregulator activity;GO:0003714//transcription corepressor activity;GO:0005102//signaling receptor binding;GO:0005109//frizzled binding;GO:0005488//binding;GO:0005515//protein binding;GO:0019899//enzyme binding;GO:0019900//kinase binding;GO:0019901//protein kinase binding;GO:0030545//signaling …	GO:0000003//reproduction;GO:0001501//skeletal system development;GO:0001558//regulation of cell growth;GO:0001655//urogenital system development;GO:0001656//metanephros development;GO:0001657//ureteric bud development;GO:0001658//branching involved in ureteric bud morphogenesis;GO:0001667//ameboidal-type cell migration;GO:0001708//cell fate specification;GO:0001763//morphogenesis of a branching s…	--
MSTRG.12625.4	ncbi_113130915	miR-466-x	0.00491642	0.967421	5	miR-148-y|miR-152-y|miR-466-x|novel-m0222-3p|novel-m0487-3p	wnt4a	XP_026163687.1 protein Wnt-4 isoform X1 [Mastacembelus armatus]	Human Diseases;Human Diseases;Human Diseases;Human Diseases;Human Diseases;Human Diseases;Environmental Information Processing;Organismal Systems;Human Diseases;Human Diseases;Human Diseases;Environmental Information Processing;Environmental Information Processing;Cellular Processes;Organismal Systems;Organismal Systems;Human Diseases	Cancer: overview;Neurodegenerative disease;Neurodegenerative disease;Infectious disease: viral;Cancer: overview;Cancer: specific types;Signal transduction;Development and regeneration;Cancer: specific types;Endocrine and metabolic disease;Cancer: specific types;Signal transduction;Signal transduction;Cellular community - eukaryotes;Endocrine system;Endocrine system;Cancer: specific types	ko05200//Pathways in cancer;ko05022//Pathways of neurodegeneration - multiple diseases;ko05010//Alzheimer disease;ko05165//Human papillomavirus infection;ko05205//Proteoglycans in cancer;ko05226//Gastric cancer;ko04310//Wnt signaling pathway;ko04360//Axon guidance;ko05225//Hepatocellular carcinoma;ko04934//Cushing syndrome;ko05224//Breast cancer;ko04150//mTOR signaling pathway;ko04390//Hippo sign…	K00408;K00408;K00408;K00408;K00408;K00408;K00408;K00408;K00408;K00408;K00408;K00408;K00408;K00408;K00408;K00408;K00408	GO:0005575//cellular_component;GO:0005576//extracellular region;GO:0005615//extracellular space;GO:0005622//intracellular anatomical structure;GO:0005737//cytoplasm;GO:0005783//endoplasmic reticulum;GO:0005788//endoplasmic reticulum lumen;GO:0005794//Golgi apparatus;GO:0005796//Golgi lumen;GO:0005886//plasma membrane;GO:0009986//cell surface;GO:0012505//endomembrane system;GO:0012506//vesicle mem…	GO:0001664//G protein-coupled receptor binding;GO:0003674//molecular_function;GO:0003712//transcription coregulator activity;GO:0003714//transcription corepressor activity;GO:0005102//signaling receptor binding;GO:0005109//frizzled binding;GO:0005488//binding;GO:0005515//protein binding;GO:0019899//enzyme binding;GO:0019900//kinase binding;GO:0019901//protein kinase binding;GO:0030545//signaling …	GO:0000003//reproduction;GO:0001501//skeletal system development;GO:0001558//regulation of cell growth;GO:0001655//urogenital system development;GO:0001656//metanephros development;GO:0001657//ureteric bud development;GO:0001658//branching involved in ureteric bud morphogenesis;GO:0001667//ameboidal-type cell migration;GO:0001708//cell fate specification;GO:0001763//morphogenesis of a branching s…	--
MSTRG.12625.4	ncbi_113130915	novel-m0222-3p	0.00491642	0.967421	5	miR-148-y|miR-152-y|miR-466-x|novel-m0222-3p|novel-m0487-3p	wnt4a	XP_026163687.1 protein Wnt-4 isoform X1 [Mastacembelus armatus]	Human Diseases;Human Diseases;Human Diseases;Human Diseases;Human Diseases;Human Diseases;Environmental Information Processing;Organismal Systems;Human Diseases;Human Diseases;Human Diseases;Environmental Information Processing;Environmental Information Processing;Cellular Processes;Organismal Systems;Organismal Systems;Human Diseases	Cancer: overview;Neurodegenerative disease;Neurodegenerative disease;Infectious disease: viral;Cancer: overview;Cancer: specific types;Signal transduction;Development and regeneration;Cancer: specific types;Endocrine and metabolic disease;Cancer: specific types;Signal transduction;Signal transduction;Cellular community - eukaryotes;Endocrine system;Endocrine system;Cancer: specific types	ko05200//Pathways in cancer;ko05022//Pathways of neurodegeneration - multiple diseases;ko05010//Alzheimer disease;ko05165//Human papillomavirus infection;ko05205//Proteoglycans in cancer;ko05226//Gastric cancer;ko04310//Wnt signaling pathway;ko04360//Axon guidance;ko05225//Hepatocellular carcinoma;ko04934//Cushing syndrome;ko05224//Breast cancer;ko04150//mTOR signaling pathway;ko04390//Hippo sign…	K00408;K00408;K00408;K00408;K00408;K00408;K00408;K00408;K00408;K00408;K00408;K00408;K00408;K00408;K00408;K00408;K00408	GO:0005575//cellular_component;GO:0005576//extracellular region;GO:0005615//extracellular space;GO:0005622//intracellular anatomical structure;GO:0005737//cytoplasm;GO:0005783//endoplasmic reticulum;GO:0005788//endoplasmic reticulum lumen;GO:0005794//Golgi apparatus;GO:0005796//Golgi lumen;GO:0005886//plasma membrane;GO:0009986//cell surface;GO:0012505//endomembrane system;GO:0012506//vesicle mem…	GO:0001664//G protein-coupled receptor binding;GO:0003674//molecular_function;GO:0003712//transcription coregulator activity;GO:0003714//transcription corepressor activity;GO:0005102//signaling receptor binding;GO:0005109//frizzled binding;GO:0005488//binding;GO:0005515//protein binding;GO:0019899//enzyme binding;GO:0019900//kinase binding;GO:0019901//protein kinase binding;GO:0030545//signaling …	GO:0000003//reproduction;GO:0001501//skeletal system development;GO:0001558//regulation of cell growth;GO:0001655//urogenital system development;GO:0001656//metanephros development;GO:0001657//ureteric bud development;GO:0001658//branching involved in ureteric bud morphogenesis;GO:0001667//ameboidal-type cell migration;GO:0001708//cell fate specification;GO:0001763//morphogenesis of a branching s…	--
MSTRG.12625.4	ncbi_113130915	novel-m0487-3p	0.00491642	0.967421	5	miR-148-y|miR-152-y|miR-466-x|novel-m0222-3p|novel-m0487-3p	wnt4a	XP_026163687.1 protein Wnt-4 isoform X1 [Mastacembelus armatus]	Human Diseases;Human Diseases;Human Diseases;Human Diseases;Human Diseases;Human Diseases;Environmental Information Processing;Organismal Systems;Human Diseases;Human Diseases;Human Diseases;Environmental Information Processing;Environmental Information Processing;Cellular Processes;Organismal Systems;Organismal Systems;Human Diseases	Cancer: overview;Neurodegenerative disease;Neurodegenerative disease;Infectious disease: viral;Cancer: overview;Cancer: specific types;Signal transduction;Development and regeneration;Cancer: specific types;Endocrine and metabolic disease;Cancer: specific types;Signal transduction;Signal transduction;Cellular community - eukaryotes;Endocrine system;Endocrine system;Cancer: specific types	ko05200//Pathways in cancer;ko05022//Pathways of neurodegeneration - multiple diseases;ko05010//Alzheimer disease;ko05165//Human papillomavirus infection;ko05205//Proteoglycans in cancer;ko05226//Gastric cancer;ko04310//Wnt signaling pathway;ko04360//Axon guidance;ko05225//Hepatocellular carcinoma;ko04934//Cushing syndrome;ko05224//Breast cancer;ko04150//mTOR signaling pathway;ko04390//Hippo sign…	K00408;K00408;K00408;K00408;K00408;K00408;K00408;K00408;K00408;K00408;K00408;K00408;K00408;K00408;K00408;K00408;K00408	GO:0005575//cellular_component;GO:0005576//extracellular region;GO:0005615//extracellular space;GO:0005622//intracellular anatomical structure;GO:0005737//cytoplasm;GO:0005783//endoplasmic reticulum;GO:0005788//endoplasmic reticulum lumen;GO:0005794//Golgi apparatus;GO:0005796//Golgi lumen;GO:0005886//plasma membrane;GO:0009986//cell surface;GO:0012505//endomembrane system;GO:0012506//vesicle mem…	GO:0001664//G protein-coupled receptor binding;GO:0003674//molecular_function;GO:0003712//transcription coregulator activity;GO:0003714//transcription corepressor activity;GO:0005102//signaling receptor binding;GO:0005109//frizzled binding;GO:0005488//binding;GO:0005515//protein binding;GO:0019899//enzyme binding;GO:0019900//kinase binding;GO:0019901//protein kinase binding;GO:0030545//signaling …	GO:0000003//reproduction;GO:0001501//skeletal system development;GO:0001558//regulation of cell growth;GO:0001655//urogenital system development;GO:0001656//metanephros development;GO:0001657//ureteric bud development;GO:0001658//branching involved in ureteric bud morphogenesis;GO:0001667//ameboidal-type cell migration;GO:0001708//cell fate specification;GO:0001763//morphogenesis of a branching s…	--
MSTRG.12625.4	ncbi_113138203	miR-148-y	0.0184778	0.999375	2	miR-148-y|miR-152-y	wt1	XP_026176250.1 Wilms tumor protein homolog isoform X1 [Mastacembelus armatus]	Human Diseases	Cancer: overview	ko05202//Transcriptional misregulation in cancer	K09234	GO:0005634//nucleus	-	GO:0006355//regulation of transcription, DNA-templated	zf-C2H2
MSTRG.12625.4	ncbi_113138203	miR-152-y	0.0184778	0.999375	2	miR-148-y|miR-152-y	wt1	XP_026176250.1 Wilms tumor protein homolog isoform X1 [Mastacembelus armatus]	Human Diseases	Cancer: overview	ko05202//Transcriptional misregulation in cancer	K09234	GO:0005634//nucleus	-	GO:0006355//regulation of transcription, DNA-templated	zf-C2H2
MSTRG.12746.1	ncbi_113138892	novel-m0005-3p	0.0320359	0.973206	1	novel-m0005-3p	tbx1	XP_026177514.1 T-box transcription factor TBX1 isoform X1 [Mastacembelus armatus]	-	-	-	-	GO:0005575//cellular_component;GO:0005622//intracellular anatomical structure;GO:0005634//nucleus;GO:0043226//organelle;GO:0043227//membrane-bounded organelle;GO:0043229//intracellular organelle;GO:0043231//intracellular membrane-bounded organelle	GO:0000976//transcription cis-regulatory region binding;GO:0000977//RNA polymerase II transcription regulatory region sequence-specific DNA binding;GO:0000981//DNA-binding transcription factor activity, RNA polymerase II-specific;GO:0001067//transcription regulatory region nucleic acid binding;GO:0001161//intronic transcription regulatory region sequence-specific DNA binding;GO:0001162//RNA polym…	GO:0000122//negative regulation of transcription by RNA polymerase II;GO:0001101//response to acid chemical;GO:0001501//skeletal system development;GO:0001525//angiogenesis;GO:0001568//blood vessel development;GO:0001569//branching involved in blood vessel morphogenesis;GO:0001667//ameboidal-type cell migration;GO:0001708//cell fate specification;GO:0001755//neural crest cell migration;GO:0001763…	T-box
MSTRG.12803.1	ncbi_113130915	miR-148-y	6.14123e-05	0.97559	10	miR-148-y|miR-148-z|miR-152-y|miR-152-z|miR-3120-y|miR-499-y|novel-m0358-3p|novel-m0475-3p|novel-m0476-3p|novel-m0477-3p	wnt4a	XP_026163687.1 protein Wnt-4 isoform X1 [Mastacembelus armatus]	Human Diseases;Human Diseases;Human Diseases;Human Diseases;Human Diseases;Human Diseases;Environmental Information Processing;Organismal Systems;Human Diseases;Human Diseases;Human Diseases;Environmental Information Processing;Environmental Information Processing;Cellular Processes;Organismal Systems;Organismal Systems;Human Diseases	Cancer: overview;Neurodegenerative disease;Neurodegenerative disease;Infectious disease: viral;Cancer: overview;Cancer: specific types;Signal transduction;Development and regeneration;Cancer: specific types;Endocrine and metabolic disease;Cancer: specific types;Signal transduction;Signal transduction;Cellular community - eukaryotes;Endocrine system;Endocrine system;Cancer: specific types	ko05200//Pathways in cancer;ko05022//Pathways of neurodegeneration - multiple diseases;ko05010//Alzheimer disease;ko05165//Human papillomavirus infection;ko05205//Proteoglycans in cancer;ko05226//Gastric cancer;ko04310//Wnt signaling pathway;ko04360//Axon guidance;ko05225//Hepatocellular carcinoma;ko04934//Cushing syndrome;ko05224//Breast cancer;ko04150//mTOR signaling pathway;ko04390//Hippo sign…	K00408;K00408;K00408;K00408;K00408;K00408;K00408;K00408;K00408;K00408;K00408;K00408;K00408;K00408;K00408;K00408;K00408	GO:0005575//cellular_component;GO:0005576//extracellular region;GO:0005615//extracellular space;GO:0005622//intracellular anatomical structure;GO:0005737//cytoplasm;GO:0005783//endoplasmic reticulum;GO:0005788//endoplasmic reticulum lumen;GO:0005794//Golgi apparatus;GO:0005796//Golgi lumen;GO:0005886//plasma membrane;GO:0009986//cell surface;GO:0012505//endomembrane system;GO:0012506//vesicle mem…	GO:0001664//G protein-coupled receptor binding;GO:0003674//molecular_function;GO:0003712//transcription coregulator activity;GO:0003714//transcription corepressor activity;GO:0005102//signaling receptor binding;GO:0005109//frizzled binding;GO:0005488//binding;GO:0005515//protein binding;GO:0019899//enzyme binding;GO:0019900//kinase binding;GO:0019901//protein kinase binding;GO:0030545//signaling …	GO:0000003//reproduction;GO:0001501//skeletal system development;GO:0001558//regulation of cell growth;GO:0001655//urogenital system development;GO:0001656//metanephros development;GO:0001657//ureteric bud development;GO:0001658//branching involved in ureteric bud morphogenesis;GO:0001667//ameboidal-type cell migration;GO:0001708//cell fate specification;GO:0001763//morphogenesis of a branching s…	--
MSTRG.12803.1	ncbi_113130915	miR-148-z	6.14123e-05	0.97559	10	miR-148-y|miR-148-z|miR-152-y|miR-152-z|miR-3120-y|miR-499-y|novel-m0358-3p|novel-m0475-3p|novel-m0476-3p|novel-m0477-3p	wnt4a	XP_026163687.1 protein Wnt-4 isoform X1 [Mastacembelus armatus]	Human Diseases;Human Diseases;Human Diseases;Human Diseases;Human Diseases;Human Diseases;Environmental Information Processing;Organismal Systems;Human Diseases;Human Diseases;Human Diseases;Environmental Information Processing;Environmental Information Processing;Cellular Processes;Organismal Systems;Organismal Systems;Human Diseases	Cancer: overview;Neurodegenerative disease;Neurodegenerative disease;Infectious disease: viral;Cancer: overview;Cancer: specific types;Signal transduction;Development and regeneration;Cancer: specific types;Endocrine and metabolic disease;Cancer: specific types;Signal transduction;Signal transduction;Cellular community - eukaryotes;Endocrine system;Endocrine system;Cancer: specific types	ko05200//Pathways in cancer;ko05022//Pathways of neurodegeneration - multiple diseases;ko05010//Alzheimer disease;ko05165//Human papillomavirus infection;ko05205//Proteoglycans in cancer;ko05226//Gastric cancer;ko04310//Wnt signaling pathway;ko04360//Axon guidance;ko05225//Hepatocellular carcinoma;ko04934//Cushing syndrome;ko05224//Breast cancer;ko04150//mTOR signaling pathway;ko04390//Hippo sign…	K00408;K00408;K00408;K00408;K00408;K00408;K00408;K00408;K00408;K00408;K00408;K00408;K00408;K00408;K00408;K00408;K00408	GO:0005575//cellular_component;GO:0005576//extracellular region;GO:0005615//extracellular space;GO:0005622//intracellular anatomical structure;GO:0005737//cytoplasm;GO:0005783//endoplasmic reticulum;GO:0005788//endoplasmic reticulum lumen;GO:0005794//Golgi apparatus;GO:0005796//Golgi lumen;GO:0005886//plasma membrane;GO:0009986//cell surface;GO:0012505//endomembrane system;GO:0012506//vesicle mem…	GO:0001664//G protein-coupled receptor binding;GO:0003674//molecular_function;GO:0003712//transcription coregulator activity;GO:0003714//transcription corepressor activity;GO:0005102//signaling receptor binding;GO:0005109//frizzled binding;GO:0005488//binding;GO:0005515//protein binding;GO:0019899//enzyme binding;GO:0019900//kinase binding;GO:0019901//protein kinase binding;GO:0030545//signaling …	GO:0000003//reproduction;GO:0001501//skeletal system development;GO:0001558//regulation of cell growth;GO:0001655//urogenital system development;GO:0001656//metanephros development;GO:0001657//ureteric bud development;GO:0001658//branching involved in ureteric bud morphogenesis;GO:0001667//ameboidal-type cell migration;GO:0001708//cell fate specification;GO:0001763//morphogenesis of a branching s…	--
MSTRG.12803.1	ncbi_113130915	miR-152-y	6.14123e-05	0.97559	10	miR-148-y|miR-148-z|miR-152-y|miR-152-z|miR-3120-y|miR-499-y|novel-m0358-3p|novel-m0475-3p|novel-m0476-3p|novel-m0477-3p	wnt4a	XP_026163687.1 protein Wnt-4 isoform X1 [Mastacembelus armatus]	Human Diseases;Human Diseases;Human Diseases;Human Diseases;Human Diseases;Human Diseases;Environmental Information Processing;Organismal Systems;Human Diseases;Human Diseases;Human Diseases;Environmental Information Processing;Environmental Information Processing;Cellular Processes;Organismal Systems;Organismal Systems;Human Diseases	Cancer: overview;Neurodegenerative disease;Neurodegenerative disease;Infectious disease: viral;Cancer: overview;Cancer: specific types;Signal transduction;Development and regeneration;Cancer: specific types;Endocrine and metabolic disease;Cancer: specific types;Signal transduction;Signal transduction;Cellular community - eukaryotes;Endocrine system;Endocrine system;Cancer: specific types	ko05200//Pathways in cancer;ko05022//Pathways of neurodegeneration - multiple diseases;ko05010//Alzheimer disease;ko05165//Human papillomavirus infection;ko05205//Proteoglycans in cancer;ko05226//Gastric cancer;ko04310//Wnt signaling pathway;ko04360//Axon guidance;ko05225//Hepatocellular carcinoma;ko04934//Cushing syndrome;ko05224//Breast cancer;ko04150//mTOR signaling pathway;ko04390//Hippo sign…	K00408;K00408;K00408;K00408;K00408;K00408;K00408;K00408;K00408;K00408;K00408;K00408;K00408;K00408;K00408;K00408;K00408	GO:0005575//cellular_component;GO:0005576//extracellular region;GO:0005615//extracellular space;GO:0005622//intracellular anatomical structure;GO:0005737//cytoplasm;GO:0005783//endoplasmic reticulum;GO:0005788//endoplasmic reticulum lumen;GO:0005794//Golgi apparatus;GO:0005796//Golgi lumen;GO:0005886//plasma membrane;GO:0009986//cell surface;GO:0012505//endomembrane system;GO:0012506//vesicle mem…	GO:0001664//G protein-coupled receptor binding;GO:0003674//molecular_function;GO:0003712//transcription coregulator activity;GO:0003714//transcription corepressor activity;GO:0005102//signaling receptor binding;GO:0005109//frizzled binding;GO:0005488//binding;GO:0005515//protein binding;GO:0019899//enzyme binding;GO:0019900//kinase binding;GO:0019901//protein kinase binding;GO:0030545//signaling …	GO:0000003//reproduction;GO:0001501//skeletal system development;GO:0001558//regulation of cell growth;GO:0001655//urogenital system development;GO:0001656//metanephros development;GO:0001657//ureteric bud development;GO:0001658//branching involved in ureteric bud morphogenesis;GO:0001667//ameboidal-type cell migration;GO:0001708//cell fate specification;GO:0001763//morphogenesis of a branching s…	--
MSTRG.12803.1	ncbi_113130915	miR-152-z	6.14123e-05	0.97559	10	miR-148-y|miR-148-z|miR-152-y|miR-152-z|miR-3120-y|miR-499-y|novel-m0358-3p|novel-m0475-3p|novel-m0476-3p|novel-m0477-3p	wnt4a	XP_026163687.1 protein Wnt-4 isoform X1 [Mastacembelus armatus]	Human Diseases;Human Diseases;Human Diseases;Human Diseases;Human Diseases;Human Diseases;Environmental Information Processing;Organismal Systems;Human Diseases;Human Diseases;Human Diseases;Environmental Information Processing;Environmental Information Processing;Cellular Processes;Organismal Systems;Organismal Systems;Human Diseases	Cancer: overview;Neurodegenerative disease;Neurodegenerative disease;Infectious disease: viral;Cancer: overview;Cancer: specific types;Signal transduction;Development and regeneration;Cancer: specific types;Endocrine and metabolic disease;Cancer: specific types;Signal transduction;Signal transduction;Cellular community - eukaryotes;Endocrine system;Endocrine system;Cancer: specific types	ko05200//Pathways in cancer;ko05022//Pathways of neurodegeneration - multiple diseases;ko05010//Alzheimer disease;ko05165//Human papillomavirus infection;ko05205//Proteoglycans in cancer;ko05226//Gastric cancer;ko04310//Wnt signaling pathway;ko04360//Axon guidance;ko05225//Hepatocellular carcinoma;ko04934//Cushing syndrome;ko05224//Breast cancer;ko04150//mTOR signaling pathway;ko04390//Hippo sign…	K00408;K00408;K00408;K00408;K00408;K00408;K00408;K00408;K00408;K00408;K00408;K00408;K00408;K00408;K00408;K00408;K00408	GO:0005575//cellular_component;GO:0005576//extracellular region;GO:0005615//extracellular space;GO:0005622//intracellular anatomical structure;GO:0005737//cytoplasm;GO:0005783//endoplasmic reticulum;GO:0005788//endoplasmic reticulum lumen;GO:0005794//Golgi apparatus;GO:0005796//Golgi lumen;GO:0005886//plasma membrane;GO:0009986//cell surface;GO:0012505//endomembrane system;GO:0012506//vesicle mem…	GO:0001664//G protein-coupled receptor binding;GO:0003674//molecular_function;GO:0003712//transcription coregulator activity;GO:0003714//transcription corepressor activity;GO:0005102//signaling receptor binding;GO:0005109//frizzled binding;GO:0005488//binding;GO:0005515//protein binding;GO:0019899//enzyme binding;GO:0019900//kinase binding;GO:0019901//protein kinase binding;GO:0030545//signaling …	GO:0000003//reproduction;GO:0001501//skeletal system development;GO:0001558//regulation of cell growth;GO:0001655//urogenital system development;GO:0001656//metanephros development;GO:0001657//ureteric bud development;GO:0001658//branching involved in ureteric bud morphogenesis;GO:0001667//ameboidal-type cell migration;GO:0001708//cell fate specification;GO:0001763//morphogenesis of a branching s…	--
MSTRG.12803.1	ncbi_113130915	miR-3120-y	6.14123e-05	0.97559	10	miR-148-y|miR-148-z|miR-152-y|miR-152-z|miR-3120-y|miR-499-y|novel-m0358-3p|novel-m0475-3p|novel-m0476-3p|novel-m0477-3p	wnt4a	XP_026163687.1 protein Wnt-4 isoform X1 [Mastacembelus armatus]	Human Diseases;Human Diseases;Human Diseases;Human Diseases;Human Diseases;Human Diseases;Environmental Information Processing;Organismal Systems;Human Diseases;Human Diseases;Human Diseases;Environmental Information Processing;Environmental Information Processing;Cellular Processes;Organismal Systems;Organismal Systems;Human Diseases	Cancer: overview;Neurodegenerative disease;Neurodegenerative disease;Infectious disease: viral;Cancer: overview;Cancer: specific types;Signal transduction;Development and regeneration;Cancer: specific types;Endocrine and metabolic disease;Cancer: specific types;Signal transduction;Signal transduction;Cellular community - eukaryotes;Endocrine system;Endocrine system;Cancer: specific types	ko05200//Pathways in cancer;ko05022//Pathways of neurodegeneration - multiple diseases;ko05010//Alzheimer disease;ko05165//Human papillomavirus infection;ko05205//Proteoglycans in cancer;ko05226//Gastric cancer;ko04310//Wnt signaling pathway;ko04360//Axon guidance;ko05225//Hepatocellular carcinoma;ko04934//Cushing syndrome;ko05224//Breast cancer;ko04150//mTOR signaling pathway;ko04390//Hippo sign…	K00408;K00408;K00408;K00408;K00408;K00408;K00408;K00408;K00408;K00408;K00408;K00408;K00408;K00408;K00408;K00408;K00408	GO:0005575//cellular_component;GO:0005576//extracellular region;GO:0005615//extracellular space;GO:0005622//intracellular anatomical structure;GO:0005737//cytoplasm;GO:0005783//endoplasmic reticulum;GO:0005788//endoplasmic reticulum lumen;GO:0005794//Golgi apparatus;GO:0005796//Golgi lumen;GO:0005886//plasma membrane;GO:0009986//cell surface;GO:0012505//endomembrane system;GO:0012506//vesicle mem…	GO:0001664//G protein-coupled receptor binding;GO:0003674//molecular_function;GO:0003712//transcription coregulator activity;GO:0003714//transcription corepressor activity;GO:0005102//signaling receptor binding;GO:0005109//frizzled binding;GO:0005488//binding;GO:0005515//protein binding;GO:0019899//enzyme binding;GO:0019900//kinase binding;GO:0019901//protein kinase binding;GO:0030545//signaling …	GO:0000003//reproduction;GO:0001501//skeletal system development;GO:0001558//regulation of cell growth;GO:0001655//urogenital system development;GO:0001656//metanephros development;GO:0001657//ureteric bud development;GO:0001658//branching involved in ureteric bud morphogenesis;GO:0001667//ameboidal-type cell migration;GO:0001708//cell fate specification;GO:0001763//morphogenesis of a branching s…	--
MSTRG.12803.1	ncbi_113130915	miR-499-y	6.14123e-05	0.97559	10	miR-148-y|miR-148-z|miR-152-y|miR-152-z|miR-3120-y|miR-499-y|novel-m0358-3p|novel-m0475-3p|novel-m0476-3p|novel-m0477-3p	wnt4a	XP_026163687.1 protein Wnt-4 isoform X1 [Mastacembelus armatus]	Human Diseases;Human Diseases;Human Diseases;Human Diseases;Human Diseases;Human Diseases;Environmental Information Processing;Organismal Systems;Human Diseases;Human Diseases;Human Diseases;Environmental Information Processing;Environmental Information Processing;Cellular Processes;Organismal Systems;Organismal Systems;Human Diseases	Cancer: overview;Neurodegenerative disease;Neurodegenerative disease;Infectious disease: viral;Cancer: overview;Cancer: specific types;Signal transduction;Development and regeneration;Cancer: specific types;Endocrine and metabolic disease;Cancer: specific types;Signal transduction;Signal transduction;Cellular community - eukaryotes;Endocrine system;Endocrine system;Cancer: specific types	ko05200//Pathways in cancer;ko05022//Pathways of neurodegeneration - multiple diseases;ko05010//Alzheimer disease;ko05165//Human papillomavirus infection;ko05205//Proteoglycans in cancer;ko05226//Gastric cancer;ko04310//Wnt signaling pathway;ko04360//Axon guidance;ko05225//Hepatocellular carcinoma;ko04934//Cushing syndrome;ko05224//Breast cancer;ko04150//mTOR signaling pathway;ko04390//Hippo sign…	K00408;K00408;K00408;K00408;K00408;K00408;K00408;K00408;K00408;K00408;K00408;K00408;K00408;K00408;K00408;K00408;K00408	GO:0005575//cellular_component;GO:0005576//extracellular region;GO:0005615//extracellular space;GO:0005622//intracellular anatomical structure;GO:0005737//cytoplasm;GO:0005783//endoplasmic reticulum;GO:0005788//endoplasmic reticulum lumen;GO:0005794//Golgi apparatus;GO:0005796//Golgi lumen;GO:0005886//plasma membrane;GO:0009986//cell surface;GO:0012505//endomembrane system;GO:0012506//vesicle mem…	GO:0001664//G protein-coupled receptor binding;GO:0003674//molecular_function;GO:0003712//transcription coregulator activity;GO:0003714//transcription corepressor activity;GO:0005102//signaling receptor binding;GO:0005109//frizzled binding;GO:0005488//binding;GO:0005515//protein binding;GO:0019899//enzyme binding;GO:0019900//kinase binding;GO:0019901//protein kinase binding;GO:0030545//signaling …	GO:0000003//reproduction;GO:0001501//skeletal system development;GO:0001558//regulation of cell growth;GO:0001655//urogenital system development;GO:0001656//metanephros development;GO:0001657//ureteric bud development;GO:0001658//branching involved in ureteric bud morphogenesis;GO:0001667//ameboidal-type cell migration;GO:0001708//cell fate specification;GO:0001763//morphogenesis of a branching s…	--
MSTRG.12803.1	ncbi_113130915	novel-m0358-3p	6.14123e-05	0.97559	10	miR-148-y|miR-148-z|miR-152-y|miR-152-z|miR-3120-y|miR-499-y|novel-m0358-3p|novel-m0475-3p|novel-m0476-3p|novel-m0477-3p	wnt4a	XP_026163687.1 protein Wnt-4 isoform X1 [Mastacembelus armatus]	Human Diseases;Human Diseases;Human Diseases;Human Diseases;Human Diseases;Human Diseases;Environmental Information Processing;Organismal Systems;Human Diseases;Human Diseases;Human Diseases;Environmental Information Processing;Environmental Information Processing;Cellular Processes;Organismal Systems;Organismal Systems;Human Diseases	Cancer: overview;Neurodegenerative disease;Neurodegenerative disease;Infectious disease: viral;Cancer: overview;Cancer: specific types;Signal transduction;Development and regeneration;Cancer: specific types;Endocrine and metabolic disease;Cancer: specific types;Signal transduction;Signal transduction;Cellular community - eukaryotes;Endocrine system;Endocrine system;Cancer: specific types	ko05200//Pathways in cancer;ko05022//Pathways of neurodegeneration - multiple diseases;ko05010//Alzheimer disease;ko05165//Human papillomavirus infection;ko05205//Proteoglycans in cancer;ko05226//Gastric cancer;ko04310//Wnt signaling pathway;ko04360//Axon guidance;ko05225//Hepatocellular carcinoma;ko04934//Cushing syndrome;ko05224//Breast cancer;ko04150//mTOR signaling pathway;ko04390//Hippo sign…	K00408;K00408;K00408;K00408;K00408;K00408;K00408;K00408;K00408;K00408;K00408;K00408;K00408;K00408;K00408;K00408;K00408	GO:0005575//cellular_component;GO:0005576//extracellular region;GO:0005615//extracellular space;GO:0005622//intracellular anatomical structure;GO:0005737//cytoplasm;GO:0005783//endoplasmic reticulum;GO:0005788//endoplasmic reticulum lumen;GO:0005794//Golgi apparatus;GO:0005796//Golgi lumen;GO:0005886//plasma membrane;GO:0009986//cell surface;GO:0012505//endomembrane system;GO:0012506//vesicle mem…	GO:0001664//G protein-coupled receptor binding;GO:0003674//molecular_function;GO:0003712//transcription coregulator activity;GO:0003714//transcription corepressor activity;GO:0005102//signaling receptor binding;GO:0005109//frizzled binding;GO:0005488//binding;GO:0005515//protein binding;GO:0019899//enzyme binding;GO:0019900//kinase binding;GO:0019901//protein kinase binding;GO:0030545//signaling …	GO:0000003//reproduction;GO:0001501//skeletal system development;GO:0001558//regulation of cell growth;GO:0001655//urogenital system development;GO:0001656//metanephros development;GO:0001657//ureteric bud development;GO:0001658//branching involved in ureteric bud morphogenesis;GO:0001667//ameboidal-type cell migration;GO:0001708//cell fate specification;GO:0001763//morphogenesis of a branching s…	--
MSTRG.12803.1	ncbi_113130915	novel-m0475-3p	6.14123e-05	0.97559	10	miR-148-y|miR-148-z|miR-152-y|miR-152-z|miR-3120-y|miR-499-y|novel-m0358-3p|novel-m0475-3p|novel-m0476-3p|novel-m0477-3p	wnt4a	XP_026163687.1 protein Wnt-4 isoform X1 [Mastacembelus armatus]	Human Diseases;Human Diseases;Human Diseases;Human Diseases;Human Diseases;Human Diseases;Environmental Information Processing;Organismal Systems;Human Diseases;Human Diseases;Human Diseases;Environmental Information Processing;Environmental Information Processing;Cellular Processes;Organismal Systems;Organismal Systems;Human Diseases	Cancer: overview;Neurodegenerative disease;Neurodegenerative disease;Infectious disease: viral;Cancer: overview;Cancer: specific types;Signal transduction;Development and regeneration;Cancer: specific types;Endocrine and metabolic disease;Cancer: specific types;Signal transduction;Signal transduction;Cellular community - eukaryotes;Endocrine system;Endocrine system;Cancer: specific types	ko05200//Pathways in cancer;ko05022//Pathways of neurodegeneration - multiple diseases;ko05010//Alzheimer disease;ko05165//Human papillomavirus infection;ko05205//Proteoglycans in cancer;ko05226//Gastric cancer;ko04310//Wnt signaling pathway;ko04360//Axon guidance;ko05225//Hepatocellular carcinoma;ko04934//Cushing syndrome;ko05224//Breast cancer;ko04150//mTOR signaling pathway;ko04390//Hippo sign…	K00408;K00408;K00408;K00408;K00408;K00408;K00408;K00408;K00408;K00408;K00408;K00408;K00408;K00408;K00408;K00408;K00408	GO:0005575//cellular_component;GO:0005576//extracellular region;GO:0005615//extracellular space;GO:0005622//intracellular anatomical structure;GO:0005737//cytoplasm;GO:0005783//endoplasmic reticulum;GO:0005788//endoplasmic reticulum lumen;GO:0005794//Golgi apparatus;GO:0005796//Golgi lumen;GO:0005886//plasma membrane;GO:0009986//cell surface;GO:0012505//endomembrane system;GO:0012506//vesicle mem…	GO:0001664//G protein-coupled receptor binding;GO:0003674//molecular_function;GO:0003712//transcription coregulator activity;GO:0003714//transcription corepressor activity;GO:0005102//signaling receptor binding;GO:0005109//frizzled binding;GO:0005488//binding;GO:0005515//protein binding;GO:0019899//enzyme binding;GO:0019900//kinase binding;GO:0019901//protein kinase binding;GO:0030545//signaling …	GO:0000003//reproduction;GO:0001501//skeletal system development;GO:0001558//regulation of cell growth;GO:0001655//urogenital system development;GO:0001656//metanephros development;GO:0001657//ureteric bud development;GO:0001658//branching involved in ureteric bud morphogenesis;GO:0001667//ameboidal-type cell migration;GO:0001708//cell fate specification;GO:0001763//morphogenesis of a branching s…	--
MSTRG.12803.1	ncbi_113130915	novel-m0476-3p	6.14123e-05	0.97559	10	miR-148-y|miR-148-z|miR-152-y|miR-152-z|miR-3120-y|miR-499-y|novel-m0358-3p|novel-m0475-3p|novel-m0476-3p|novel-m0477-3p	wnt4a	XP_026163687.1 protein Wnt-4 isoform X1 [Mastacembelus armatus]	Human Diseases;Human Diseases;Human Diseases;Human Diseases;Human Diseases;Human Diseases;Environmental Information Processing;Organismal Systems;Human Diseases;Human Diseases;Human Diseases;Environmental Information Processing;Environmental Information Processing;Cellular Processes;Organismal Systems;Organismal Systems;Human Diseases	Cancer: overview;Neurodegenerative disease;Neurodegenerative disease;Infectious disease: viral;Cancer: overview;Cancer: specific types;Signal transduction;Development and regeneration;Cancer: specific types;Endocrine and metabolic disease;Cancer: specific types;Signal transduction;Signal transduction;Cellular community - eukaryotes;Endocrine system;Endocrine system;Cancer: specific types	ko05200//Pathways in cancer;ko05022//Pathways of neurodegeneration - multiple diseases;ko05010//Alzheimer disease;ko05165//Human papillomavirus infection;ko05205//Proteoglycans in cancer;ko05226//Gastric cancer;ko04310//Wnt signaling pathway;ko04360//Axon guidance;ko05225//Hepatocellular carcinoma;ko04934//Cushing syndrome;ko05224//Breast cancer;ko04150//mTOR signaling pathway;ko04390//Hippo sign…	K00408;K00408;K00408;K00408;K00408;K00408;K00408;K00408;K00408;K00408;K00408;K00408;K00408;K00408;K00408;K00408;K00408	GO:0005575//cellular_component;GO:0005576//extracellular region;GO:0005615//extracellular space;GO:0005622//intracellular anatomical structure;GO:0005737//cytoplasm;GO:0005783//endoplasmic reticulum;GO:0005788//endoplasmic reticulum lumen;GO:0005794//Golgi apparatus;GO:0005796//Golgi lumen;GO:0005886//plasma membrane;GO:0009986//cell surface;GO:0012505//endomembrane system;GO:0012506//vesicle mem…	GO:0001664//G protein-coupled receptor binding;GO:0003674//molecular_function;GO:0003712//transcription coregulator activity;GO:0003714//transcription corepressor activity;GO:0005102//signaling receptor binding;GO:0005109//frizzled binding;GO:0005488//binding;GO:0005515//protein binding;GO:0019899//enzyme binding;GO:0019900//kinase binding;GO:0019901//protein kinase binding;GO:0030545//signaling …	GO:0000003//reproduction;GO:0001501//skeletal system development;GO:0001558//regulation of cell growth;GO:0001655//urogenital system development;GO:0001656//metanephros development;GO:0001657//ureteric bud development;GO:0001658//branching involved in ureteric bud morphogenesis;GO:0001667//ameboidal-type cell migration;GO:0001708//cell fate specification;GO:0001763//morphogenesis of a branching s…	--
MSTRG.12803.1	ncbi_113130915	novel-m0477-3p	6.14123e-05	0.97559	10	miR-148-y|miR-148-z|miR-152-y|miR-152-z|miR-3120-y|miR-499-y|novel-m0358-3p|novel-m0475-3p|novel-m0476-3p|novel-m0477-3p	wnt4a	XP_026163687.1 protein Wnt-4 isoform X1 [Mastacembelus armatus]	Human Diseases;Human Diseases;Human Diseases;Human Diseases;Human Diseases;Human Diseases;Environmental Information Processing;Organismal Systems;Human Diseases;Human Diseases;Human Diseases;Environmental Information Processing;Environmental Information Processing;Cellular Processes;Organismal Systems;Organismal Systems;Human Diseases	Cancer: overview;Neurodegenerative disease;Neurodegenerative disease;Infectious disease: viral;Cancer: overview;Cancer: specific types;Signal transduction;Development and regeneration;Cancer: specific types;Endocrine and metabolic disease;Cancer: specific types;Signal transduction;Signal transduction;Cellular community - eukaryotes;Endocrine system;Endocrine system;Cancer: specific types	ko05200//Pathways in cancer;ko05022//Pathways of neurodegeneration - multiple diseases;ko05010//Alzheimer disease;ko05165//Human papillomavirus infection;ko05205//Proteoglycans in cancer;ko05226//Gastric cancer;ko04310//Wnt signaling pathway;ko04360//Axon guidance;ko05225//Hepatocellular carcinoma;ko04934//Cushing syndrome;ko05224//Breast cancer;ko04150//mTOR signaling pathway;ko04390//Hippo sign…	K00408;K00408;K00408;K00408;K00408;K00408;K00408;K00408;K00408;K00408;K00408;K00408;K00408;K00408;K00408;K00408;K00408	GO:0005575//cellular_component;GO:0005576//extracellular region;GO:0005615//extracellular space;GO:0005622//intracellular anatomical structure;GO:0005737//cytoplasm;GO:0005783//endoplasmic reticulum;GO:0005788//endoplasmic reticulum lumen;GO:0005794//Golgi apparatus;GO:0005796//Golgi lumen;GO:0005886//plasma membrane;GO:0009986//cell surface;GO:0012505//endomembrane system;GO:0012506//vesicle mem…	GO:0001664//G protein-coupled receptor binding;GO:0003674//molecular_function;GO:0003712//transcription coregulator activity;GO:0003714//transcription corepressor activity;GO:0005102//signaling receptor binding;GO:0005109//frizzled binding;GO:0005488//binding;GO:0005515//protein binding;GO:0019899//enzyme binding;GO:0019900//kinase binding;GO:0019901//protein kinase binding;GO:0030545//signaling …	GO:0000003//reproduction;GO:0001501//skeletal system development;GO:0001558//regulation of cell growth;GO:0001655//urogenital system development;GO:0001656//metanephros development;GO:0001657//ureteric bud development;GO:0001658//branching involved in ureteric bud morphogenesis;GO:0001667//ameboidal-type cell migration;GO:0001708//cell fate specification;GO:0001763//morphogenesis of a branching s…	--
MSTRG.12803.1	ncbi_113138203	miR-148-y	0.00778817	0.994721	3	miR-148-y|miR-152-y|miR-5864-z	wt1	XP_026176250.1 Wilms tumor protein homolog isoform X1 [Mastacembelus armatus]	Human Diseases	Cancer: overview	ko05202//Transcriptional misregulation in cancer	K09234	GO:0005634//nucleus	-	GO:0006355//regulation of transcription, DNA-templated	zf-C2H2
MSTRG.12803.1	ncbi_113138203	miR-152-y	0.00778817	0.994721	3	miR-148-y|miR-152-y|miR-5864-z	wt1	XP_026176250.1 Wilms tumor protein homolog isoform X1 [Mastacembelus armatus]	Human Diseases	Cancer: overview	ko05202//Transcriptional misregulation in cancer	K09234	GO:0005634//nucleus	-	GO:0006355//regulation of transcription, DNA-templated	zf-C2H2
MSTRG.12803.1	ncbi_113138203	miR-5864-z	0.00778817	0.994721	3	miR-148-y|miR-152-y|miR-5864-z	wt1	XP_026176250.1 Wilms tumor protein homolog isoform X1 [Mastacembelus armatus]	Human Diseases	Cancer: overview	ko05202//Transcriptional misregulation in cancer	K09234	GO:0005634//nucleus	-	GO:0006355//regulation of transcription, DNA-templated	zf-C2H2
MSTRG.12803.1	ncbi_113144339	novel-m0475-3p	0.0142496	0.997768	3	novel-m0475-3p|novel-m0476-3p|novel-m0477-3p	sox3	XP_026186112.1 transcription factor Sox-3 [Mastacembelus armatus]	-	-	-	-	GO:0005575//cellular_component;GO:0005622//intracellular anatomical structure;GO:0005634//nucleus;GO:0005654//nucleoplasm;GO:0005737//cytoplasm;GO:0031974//membrane-enclosed lumen;GO:0031981//nuclear lumen;GO:0043226//organelle;GO:0043227//membrane-bounded organelle;GO:0043229//intracellular organelle;GO:0043231//intracellular membrane-bounded organelle;GO:0043233//organelle lumen;GO:0070013//int…	GO:0000976//transcription cis-regulatory region binding;GO:0000977//RNA polymerase II transcription regulatory region sequence-specific DNA binding;GO:0000979//RNA polymerase II core promoter sequence-specific DNA binding;GO:0000981//DNA-binding transcription factor activity, RNA polymerase II-specific;GO:0001046//core promoter sequence-specific DNA binding;GO:0001067//transcription regulatory re…	GO:0000003//reproduction;GO:0000122//negative regulation of transcription by RNA polymerase II;GO:0001704//formation of primary germ layer;GO:0002009//morphogenesis of an epithelium;GO:0002064//epithelial cell development;GO:0003006//developmental process involved in reproduction;GO:0006139//nucleobase-containing compound metabolic process;GO:0006351//transcription, DNA-templated;GO:0006355//regu…	HMG
MSTRG.12803.1	ncbi_113144339	novel-m0476-3p	0.0142496	0.997768	3	novel-m0475-3p|novel-m0476-3p|novel-m0477-3p	sox3	XP_026186112.1 transcription factor Sox-3 [Mastacembelus armatus]	-	-	-	-	GO:0005575//cellular_component;GO:0005622//intracellular anatomical structure;GO:0005634//nucleus;GO:0005654//nucleoplasm;GO:0005737//cytoplasm;GO:0031974//membrane-enclosed lumen;GO:0031981//nuclear lumen;GO:0043226//organelle;GO:0043227//membrane-bounded organelle;GO:0043229//intracellular organelle;GO:0043231//intracellular membrane-bounded organelle;GO:0043233//organelle lumen;GO:0070013//int…	GO:0000976//transcription cis-regulatory region binding;GO:0000977//RNA polymerase II transcription regulatory region sequence-specific DNA binding;GO:0000979//RNA polymerase II core promoter sequence-specific DNA binding;GO:0000981//DNA-binding transcription factor activity, RNA polymerase II-specific;GO:0001046//core promoter sequence-specific DNA binding;GO:0001067//transcription regulatory re…	GO:0000003//reproduction;GO:0000122//negative regulation of transcription by RNA polymerase II;GO:0001704//formation of primary germ layer;GO:0002009//morphogenesis of an epithelium;GO:0002064//epithelial cell development;GO:0003006//developmental process involved in reproduction;GO:0006139//nucleobase-containing compound metabolic process;GO:0006351//transcription, DNA-templated;GO:0006355//regu…	HMG
MSTRG.12803.1	ncbi_113144339	novel-m0477-3p	0.0142496	0.997768	3	novel-m0475-3p|novel-m0476-3p|novel-m0477-3p	sox3	XP_026186112.1 transcription factor Sox-3 [Mastacembelus armatus]	-	-	-	-	GO:0005575//cellular_component;GO:0005622//intracellular anatomical structure;GO:0005634//nucleus;GO:0005654//nucleoplasm;GO:0005737//cytoplasm;GO:0031974//membrane-enclosed lumen;GO:0031981//nuclear lumen;GO:0043226//organelle;GO:0043227//membrane-bounded organelle;GO:0043229//intracellular organelle;GO:0043231//intracellular membrane-bounded organelle;GO:0043233//organelle lumen;GO:0070013//int…	GO:0000976//transcription cis-regulatory region binding;GO:0000977//RNA polymerase II transcription regulatory region sequence-specific DNA binding;GO:0000979//RNA polymerase II core promoter sequence-specific DNA binding;GO:0000981//DNA-binding transcription factor activity, RNA polymerase II-specific;GO:0001046//core promoter sequence-specific DNA binding;GO:0001067//transcription regulatory re…	GO:0000003//reproduction;GO:0000122//negative regulation of transcription by RNA polymerase II;GO:0001704//formation of primary germ layer;GO:0002009//morphogenesis of an epithelium;GO:0002064//epithelial cell development;GO:0003006//developmental process involved in reproduction;GO:0006139//nucleobase-containing compound metabolic process;GO:0006351//transcription, DNA-templated;GO:0006355//regu…	HMG
MSTRG.12815.1	ncbi_113135843	miR-9-y	0.00100548	0.994526	2	miR-9-y|novel-m0031-3p	SOX9	XP_026171938.1 transcription factor Sox-9-A-like [Mastacembelus armatus]	Environmental Information Processing	Signal transduction	ko04024//cAMP signaling pathway	K18435	-	-	-	HMG
MSTRG.12815.1	ncbi_113135843	novel-m0031-3p	0.00100548	0.994526	2	miR-9-y|novel-m0031-3p	SOX9	XP_026171938.1 transcription factor Sox-9-A-like [Mastacembelus armatus]	Environmental Information Processing	Signal transduction	ko04024//cAMP signaling pathway	K18435	-	-	-	HMG
MSTRG.12816.1	ncbi_113135843	miR-101-z	0.012731	0.985276	2	miR-101-z|miR-1823-y	SOX9	XP_026171938.1 transcription factor Sox-9-A-like [Mastacembelus armatus]	Environmental Information Processing	Signal transduction	ko04024//cAMP signaling pathway	K18435	-	-	-	HMG
MSTRG.12816.1	ncbi_113135843	miR-1823-y	0.012731	0.985276	2	miR-101-z|miR-1823-y	SOX9	XP_026171938.1 transcription factor Sox-9-A-like [Mastacembelus armatus]	Environmental Information Processing	Signal transduction	ko04024//cAMP signaling pathway	K18435	-	-	-	HMG
MSTRG.1282.1	MSTRG.24270	miR-200-z	7.84854e-05	0.919377	2	miR-200-z|miR-429-y	SOX30	protein capicua homolog [Siniperca chuatsi]	-	-	-	-	GO:0043231//intracellular membrane-bounded organelle	GO:0003677//DNA binding	GO:0006355//regulation of transcription, DNA-templated;GO:0048232//male gamete generation;GO:0048545//response to steroid hormone	--
MSTRG.1282.1	MSTRG.24270	miR-429-y	7.84854e-05	0.919377	2	miR-200-z|miR-429-y	SOX30	protein capicua homolog [Siniperca chuatsi]	-	-	-	-	GO:0043231//intracellular membrane-bounded organelle	GO:0003677//DNA binding	GO:0006355//regulation of transcription, DNA-templated;GO:0048232//male gamete generation;GO:0048545//response to steroid hormone	--
MSTRG.12832.5	ncbi_113138892	novel-m0005-3p	5.02284e-08	0.981727	4	novel-m0005-3p|novel-m0426-5p|novel-m0427-3p|novel-m0428-5p	tbx1	XP_026177514.1 T-box transcription factor TBX1 isoform X1 [Mastacembelus armatus]	-	-	-	-	GO:0005575//cellular_component;GO:0005622//intracellular anatomical structure;GO:0005634//nucleus;GO:0043226//organelle;GO:0043227//membrane-bounded organelle;GO:0043229//intracellular organelle;GO:0043231//intracellular membrane-bounded organelle	GO:0000976//transcription cis-regulatory region binding;GO:0000977//RNA polymerase II transcription regulatory region sequence-specific DNA binding;GO:0000981//DNA-binding transcription factor activity, RNA polymerase II-specific;GO:0001067//transcription regulatory region nucleic acid binding;GO:0001161//intronic transcription regulatory region sequence-specific DNA binding;GO:0001162//RNA polym…	GO:0000122//negative regulation of transcription by RNA polymerase II;GO:0001101//response to acid chemical;GO:0001501//skeletal system development;GO:0001525//angiogenesis;GO:0001568//blood vessel development;GO:0001569//branching involved in blood vessel morphogenesis;GO:0001667//ameboidal-type cell migration;GO:0001708//cell fate specification;GO:0001755//neural crest cell migration;GO:0001763…	T-box
MSTRG.12832.5	ncbi_113138892	novel-m0426-5p	5.02284e-08	0.981727	4	novel-m0005-3p|novel-m0426-5p|novel-m0427-3p|novel-m0428-5p	tbx1	XP_026177514.1 T-box transcription factor TBX1 isoform X1 [Mastacembelus armatus]	-	-	-	-	GO:0005575//cellular_component;GO:0005622//intracellular anatomical structure;GO:0005634//nucleus;GO:0043226//organelle;GO:0043227//membrane-bounded organelle;GO:0043229//intracellular organelle;GO:0043231//intracellular membrane-bounded organelle	GO:0000976//transcription cis-regulatory region binding;GO:0000977//RNA polymerase II transcription regulatory region sequence-specific DNA binding;GO:0000981//DNA-binding transcription factor activity, RNA polymerase II-specific;GO:0001067//transcription regulatory region nucleic acid binding;GO:0001161//intronic transcription regulatory region sequence-specific DNA binding;GO:0001162//RNA polym…	GO:0000122//negative regulation of transcription by RNA polymerase II;GO:0001101//response to acid chemical;GO:0001501//skeletal system development;GO:0001525//angiogenesis;GO:0001568//blood vessel development;GO:0001569//branching involved in blood vessel morphogenesis;GO:0001667//ameboidal-type cell migration;GO:0001708//cell fate specification;GO:0001755//neural crest cell migration;GO:0001763…	T-box
MSTRG.12832.5	ncbi_113138892	novel-m0427-3p	5.02284e-08	0.981727	4	novel-m0005-3p|novel-m0426-5p|novel-m0427-3p|novel-m0428-5p	tbx1	XP_026177514.1 T-box transcription factor TBX1 isoform X1 [Mastacembelus armatus]	-	-	-	-	GO:0005575//cellular_component;GO:0005622//intracellular anatomical structure;GO:0005634//nucleus;GO:0043226//organelle;GO:0043227//membrane-bounded organelle;GO:0043229//intracellular organelle;GO:0043231//intracellular membrane-bounded organelle	GO:0000976//transcription cis-regulatory region binding;GO:0000977//RNA polymerase II transcription regulatory region sequence-specific DNA binding;GO:0000981//DNA-binding transcription factor activity, RNA polymerase II-specific;GO:0001067//transcription regulatory region nucleic acid binding;GO:0001161//intronic transcription regulatory region sequence-specific DNA binding;GO:0001162//RNA polym…	GO:0000122//negative regulation of transcription by RNA polymerase II;GO:0001101//response to acid chemical;GO:0001501//skeletal system development;GO:0001525//angiogenesis;GO:0001568//blood vessel development;GO:0001569//branching involved in blood vessel morphogenesis;GO:0001667//ameboidal-type cell migration;GO:0001708//cell fate specification;GO:0001755//neural crest cell migration;GO:0001763…	T-box
MSTRG.12832.5	ncbi_113138892	novel-m0428-5p	5.02284e-08	0.981727	4	novel-m0005-3p|novel-m0426-5p|novel-m0427-3p|novel-m0428-5p	tbx1	XP_026177514.1 T-box transcription factor TBX1 isoform X1 [Mastacembelus armatus]	-	-	-	-	GO:0005575//cellular_component;GO:0005622//intracellular anatomical structure;GO:0005634//nucleus;GO:0043226//organelle;GO:0043227//membrane-bounded organelle;GO:0043229//intracellular organelle;GO:0043231//intracellular membrane-bounded organelle	GO:0000976//transcription cis-regulatory region binding;GO:0000977//RNA polymerase II transcription regulatory region sequence-specific DNA binding;GO:0000981//DNA-binding transcription factor activity, RNA polymerase II-specific;GO:0001067//transcription regulatory region nucleic acid binding;GO:0001161//intronic transcription regulatory region sequence-specific DNA binding;GO:0001162//RNA polym…	GO:0000122//negative regulation of transcription by RNA polymerase II;GO:0001101//response to acid chemical;GO:0001501//skeletal system development;GO:0001525//angiogenesis;GO:0001568//blood vessel development;GO:0001569//branching involved in blood vessel morphogenesis;GO:0001667//ameboidal-type cell migration;GO:0001708//cell fate specification;GO:0001755//neural crest cell migration;GO:0001763…	T-box
MSTRG.12957.1	ncbi_113130915	miR-15-y	0.00981461	0.981993	6	miR-15-y|miR-153-x|miR-192-y|miR-457-z|miR-7665-x|novel-m0203-5p	wnt4a	XP_026163687.1 protein Wnt-4 isoform X1 [Mastacembelus armatus]	Human Diseases;Human Diseases;Human Diseases;Human Diseases;Human Diseases;Human Diseases;Environmental Information Processing;Organismal Systems;Human Diseases;Human Diseases;Human Diseases;Environmental Information Processing;Environmental Information Processing;Cellular Processes;Organismal Systems;Organismal Systems;Human Diseases	Cancer: overview;Neurodegenerative disease;Neurodegenerative disease;Infectious disease: viral;Cancer: overview;Cancer: specific types;Signal transduction;Development and regeneration;Cancer: specific types;Endocrine and metabolic disease;Cancer: specific types;Signal transduction;Signal transduction;Cellular community - eukaryotes;Endocrine system;Endocrine system;Cancer: specific types	ko05200//Pathways in cancer;ko05022//Pathways of neurodegeneration - multiple diseases;ko05010//Alzheimer disease;ko05165//Human papillomavirus infection;ko05205//Proteoglycans in cancer;ko05226//Gastric cancer;ko04310//Wnt signaling pathway;ko04360//Axon guidance;ko05225//Hepatocellular carcinoma;ko04934//Cushing syndrome;ko05224//Breast cancer;ko04150//mTOR signaling pathway;ko04390//Hippo sign…	K00408;K00408;K00408;K00408;K00408;K00408;K00408;K00408;K00408;K00408;K00408;K00408;K00408;K00408;K00408;K00408;K00408	GO:0005575//cellular_component;GO:0005576//extracellular region;GO:0005615//extracellular space;GO:0005622//intracellular anatomical structure;GO:0005737//cytoplasm;GO:0005783//endoplasmic reticulum;GO:0005788//endoplasmic reticulum lumen;GO:0005794//Golgi apparatus;GO:0005796//Golgi lumen;GO:0005886//plasma membrane;GO:0009986//cell surface;GO:0012505//endomembrane system;GO:0012506//vesicle mem…	GO:0001664//G protein-coupled receptor binding;GO:0003674//molecular_function;GO:0003712//transcription coregulator activity;GO:0003714//transcription corepressor activity;GO:0005102//signaling receptor binding;GO:0005109//frizzled binding;GO:0005488//binding;GO:0005515//protein binding;GO:0019899//enzyme binding;GO:0019900//kinase binding;GO:0019901//protein kinase binding;GO:0030545//signaling …	GO:0000003//reproduction;GO:0001501//skeletal system development;GO:0001558//regulation of cell growth;GO:0001655//urogenital system development;GO:0001656//metanephros development;GO:0001657//ureteric bud development;GO:0001658//branching involved in ureteric bud morphogenesis;GO:0001667//ameboidal-type cell migration;GO:0001708//cell fate specification;GO:0001763//morphogenesis of a branching s…	--
MSTRG.12957.1	ncbi_113130915	miR-153-x	0.00981461	0.981993	6	miR-15-y|miR-153-x|miR-192-y|miR-457-z|miR-7665-x|novel-m0203-5p	wnt4a	XP_026163687.1 protein Wnt-4 isoform X1 [Mastacembelus armatus]	Human Diseases;Human Diseases;Human Diseases;Human Diseases;Human Diseases;Human Diseases;Environmental Information Processing;Organismal Systems;Human Diseases;Human Diseases;Human Diseases;Environmental Information Processing;Environmental Information Processing;Cellular Processes;Organismal Systems;Organismal Systems;Human Diseases	Cancer: overview;Neurodegenerative disease;Neurodegenerative disease;Infectious disease: viral;Cancer: overview;Cancer: specific types;Signal transduction;Development and regeneration;Cancer: specific types;Endocrine and metabolic disease;Cancer: specific types;Signal transduction;Signal transduction;Cellular community - eukaryotes;Endocrine system;Endocrine system;Cancer: specific types	ko05200//Pathways in cancer;ko05022//Pathways of neurodegeneration - multiple diseases;ko05010//Alzheimer disease;ko05165//Human papillomavirus infection;ko05205//Proteoglycans in cancer;ko05226//Gastric cancer;ko04310//Wnt signaling pathway;ko04360//Axon guidance;ko05225//Hepatocellular carcinoma;ko04934//Cushing syndrome;ko05224//Breast cancer;ko04150//mTOR signaling pathway;ko04390//Hippo sign…	K00408;K00408;K00408;K00408;K00408;K00408;K00408;K00408;K00408;K00408;K00408;K00408;K00408;K00408;K00408;K00408;K00408	GO:0005575//cellular_component;GO:0005576//extracellular region;GO:0005615//extracellular space;GO:0005622//intracellular anatomical structure;GO:0005737//cytoplasm;GO:0005783//endoplasmic reticulum;GO:0005788//endoplasmic reticulum lumen;GO:0005794//Golgi apparatus;GO:0005796//Golgi lumen;GO:0005886//plasma membrane;GO:0009986//cell surface;GO:0012505//endomembrane system;GO:0012506//vesicle mem…	GO:0001664//G protein-coupled receptor binding;GO:0003674//molecular_function;GO:0003712//transcription coregulator activity;GO:0003714//transcription corepressor activity;GO:0005102//signaling receptor binding;GO:0005109//frizzled binding;GO:0005488//binding;GO:0005515//protein binding;GO:0019899//enzyme binding;GO:0019900//kinase binding;GO:0019901//protein kinase binding;GO:0030545//signaling …	GO:0000003//reproduction;GO:0001501//skeletal system development;GO:0001558//regulation of cell growth;GO:0001655//urogenital system development;GO:0001656//metanephros development;GO:0001657//ureteric bud development;GO:0001658//branching involved in ureteric bud morphogenesis;GO:0001667//ameboidal-type cell migration;GO:0001708//cell fate specification;GO:0001763//morphogenesis of a branching s…	--
MSTRG.12957.1	ncbi_113130915	miR-192-y	0.00981461	0.981993	6	miR-15-y|miR-153-x|miR-192-y|miR-457-z|miR-7665-x|novel-m0203-5p	wnt4a	XP_026163687.1 protein Wnt-4 isoform X1 [Mastacembelus armatus]	Human Diseases;Human Diseases;Human Diseases;Human Diseases;Human Diseases;Human Diseases;Environmental Information Processing;Organismal Systems;Human Diseases;Human Diseases;Human Diseases;Environmental Information Processing;Environmental Information Processing;Cellular Processes;Organismal Systems;Organismal Systems;Human Diseases	Cancer: overview;Neurodegenerative disease;Neurodegenerative disease;Infectious disease: viral;Cancer: overview;Cancer: specific types;Signal transduction;Development and regeneration;Cancer: specific types;Endocrine and metabolic disease;Cancer: specific types;Signal transduction;Signal transduction;Cellular community - eukaryotes;Endocrine system;Endocrine system;Cancer: specific types	ko05200//Pathways in cancer;ko05022//Pathways of neurodegeneration - multiple diseases;ko05010//Alzheimer disease;ko05165//Human papillomavirus infection;ko05205//Proteoglycans in cancer;ko05226//Gastric cancer;ko04310//Wnt signaling pathway;ko04360//Axon guidance;ko05225//Hepatocellular carcinoma;ko04934//Cushing syndrome;ko05224//Breast cancer;ko04150//mTOR signaling pathway;ko04390//Hippo sign…	K00408;K00408;K00408;K00408;K00408;K00408;K00408;K00408;K00408;K00408;K00408;K00408;K00408;K00408;K00408;K00408;K00408	GO:0005575//cellular_component;GO:0005576//extracellular region;GO:0005615//extracellular space;GO:0005622//intracellular anatomical structure;GO:0005737//cytoplasm;GO:0005783//endoplasmic reticulum;GO:0005788//endoplasmic reticulum lumen;GO:0005794//Golgi apparatus;GO:0005796//Golgi lumen;GO:0005886//plasma membrane;GO:0009986//cell surface;GO:0012505//endomembrane system;GO:0012506//vesicle mem…	GO:0001664//G protein-coupled receptor binding;GO:0003674//molecular_function;GO:0003712//transcription coregulator activity;GO:0003714//transcription corepressor activity;GO:0005102//signaling receptor binding;GO:0005109//frizzled binding;GO:0005488//binding;GO:0005515//protein binding;GO:0019899//enzyme binding;GO:0019900//kinase binding;GO:0019901//protein kinase binding;GO:0030545//signaling …	GO:0000003//reproduction;GO:0001501//skeletal system development;GO:0001558//regulation of cell growth;GO:0001655//urogenital system development;GO:0001656//metanephros development;GO:0001657//ureteric bud development;GO:0001658//branching involved in ureteric bud morphogenesis;GO:0001667//ameboidal-type cell migration;GO:0001708//cell fate specification;GO:0001763//morphogenesis of a branching s…	--
MSTRG.12957.1	ncbi_113130915	miR-457-z	0.00981461	0.981993	6	miR-15-y|miR-153-x|miR-192-y|miR-457-z|miR-7665-x|novel-m0203-5p	wnt4a	XP_026163687.1 protein Wnt-4 isoform X1 [Mastacembelus armatus]	Human Diseases;Human Diseases;Human Diseases;Human Diseases;Human Diseases;Human Diseases;Environmental Information Processing;Organismal Systems;Human Diseases;Human Diseases;Human Diseases;Environmental Information Processing;Environmental Information Processing;Cellular Processes;Organismal Systems;Organismal Systems;Human Diseases	Cancer: overview;Neurodegenerative disease;Neurodegenerative disease;Infectious disease: viral;Cancer: overview;Cancer: specific types;Signal transduction;Development and regeneration;Cancer: specific types;Endocrine and metabolic disease;Cancer: specific types;Signal transduction;Signal transduction;Cellular community - eukaryotes;Endocrine system;Endocrine system;Cancer: specific types	ko05200//Pathways in cancer;ko05022//Pathways of neurodegeneration - multiple diseases;ko05010//Alzheimer disease;ko05165//Human papillomavirus infection;ko05205//Proteoglycans in cancer;ko05226//Gastric cancer;ko04310//Wnt signaling pathway;ko04360//Axon guidance;ko05225//Hepatocellular carcinoma;ko04934//Cushing syndrome;ko05224//Breast cancer;ko04150//mTOR signaling pathway;ko04390//Hippo sign…	K00408;K00408;K00408;K00408;K00408;K00408;K00408;K00408;K00408;K00408;K00408;K00408;K00408;K00408;K00408;K00408;K00408	GO:0005575//cellular_component;GO:0005576//extracellular region;GO:0005615//extracellular space;GO:0005622//intracellular anatomical structure;GO:0005737//cytoplasm;GO:0005783//endoplasmic reticulum;GO:0005788//endoplasmic reticulum lumen;GO:0005794//Golgi apparatus;GO:0005796//Golgi lumen;GO:0005886//plasma membrane;GO:0009986//cell surface;GO:0012505//endomembrane system;GO:0012506//vesicle mem…	GO:0001664//G protein-coupled receptor binding;GO:0003674//molecular_function;GO:0003712//transcription coregulator activity;GO:0003714//transcription corepressor activity;GO:0005102//signaling receptor binding;GO:0005109//frizzled binding;GO:0005488//binding;GO:0005515//protein binding;GO:0019899//enzyme binding;GO:0019900//kinase binding;GO:0019901//protein kinase binding;GO:0030545//signaling …	GO:0000003//reproduction;GO:0001501//skeletal system development;GO:0001558//regulation of cell growth;GO:0001655//urogenital system development;GO:0001656//metanephros development;GO:0001657//ureteric bud development;GO:0001658//branching involved in ureteric bud morphogenesis;GO:0001667//ameboidal-type cell migration;GO:0001708//cell fate specification;GO:0001763//morphogenesis of a branching s…	--
MSTRG.12957.1	ncbi_113130915	miR-7665-x	0.00981461	0.981993	6	miR-15-y|miR-153-x|miR-192-y|miR-457-z|miR-7665-x|novel-m0203-5p	wnt4a	XP_026163687.1 protein Wnt-4 isoform X1 [Mastacembelus armatus]	Human Diseases;Human Diseases;Human Diseases;Human Diseases;Human Diseases;Human Diseases;Environmental Information Processing;Organismal Systems;Human Diseases;Human Diseases;Human Diseases;Environmental Information Processing;Environmental Information Processing;Cellular Processes;Organismal Systems;Organismal Systems;Human Diseases	Cancer: overview;Neurodegenerative disease;Neurodegenerative disease;Infectious disease: viral;Cancer: overview;Cancer: specific types;Signal transduction;Development and regeneration;Cancer: specific types;Endocrine and metabolic disease;Cancer: specific types;Signal transduction;Signal transduction;Cellular community - eukaryotes;Endocrine system;Endocrine system;Cancer: specific types	ko05200//Pathways in cancer;ko05022//Pathways of neurodegeneration - multiple diseases;ko05010//Alzheimer disease;ko05165//Human papillomavirus infection;ko05205//Proteoglycans in cancer;ko05226//Gastric cancer;ko04310//Wnt signaling pathway;ko04360//Axon guidance;ko05225//Hepatocellular carcinoma;ko04934//Cushing syndrome;ko05224//Breast cancer;ko04150//mTOR signaling pathway;ko04390//Hippo sign…	K00408;K00408;K00408;K00408;K00408;K00408;K00408;K00408;K00408;K00408;K00408;K00408;K00408;K00408;K00408;K00408;K00408	GO:0005575//cellular_component;GO:0005576//extracellular region;GO:0005615//extracellular space;GO:0005622//intracellular anatomical structure;GO:0005737//cytoplasm;GO:0005783//endoplasmic reticulum;GO:0005788//endoplasmic reticulum lumen;GO:0005794//Golgi apparatus;GO:0005796//Golgi lumen;GO:0005886//plasma membrane;GO:0009986//cell surface;GO:0012505//endomembrane system;GO:0012506//vesicle mem…	GO:0001664//G protein-coupled receptor binding;GO:0003674//molecular_function;GO:0003712//transcription coregulator activity;GO:0003714//transcription corepressor activity;GO:0005102//signaling receptor binding;GO:0005109//frizzled binding;GO:0005488//binding;GO:0005515//protein binding;GO:0019899//enzyme binding;GO:0019900//kinase binding;GO:0019901//protein kinase binding;GO:0030545//signaling …	GO:0000003//reproduction;GO:0001501//skeletal system development;GO:0001558//regulation of cell growth;GO:0001655//urogenital system development;GO:0001656//metanephros development;GO:0001657//ureteric bud development;GO:0001658//branching involved in ureteric bud morphogenesis;GO:0001667//ameboidal-type cell migration;GO:0001708//cell fate specification;GO:0001763//morphogenesis of a branching s…	--
MSTRG.12957.1	ncbi_113130915	novel-m0203-5p	0.00981461	0.981993	6	miR-15-y|miR-153-x|miR-192-y|miR-457-z|miR-7665-x|novel-m0203-5p	wnt4a	XP_026163687.1 protein Wnt-4 isoform X1 [Mastacembelus armatus]	Human Diseases;Human Diseases;Human Diseases;Human Diseases;Human Diseases;Human Diseases;Environmental Information Processing;Organismal Systems;Human Diseases;Human Diseases;Human Diseases;Environmental Information Processing;Environmental Information Processing;Cellular Processes;Organismal Systems;Organismal Systems;Human Diseases	Cancer: overview;Neurodegenerative disease;Neurodegenerative disease;Infectious disease: viral;Cancer: overview;Cancer: specific types;Signal transduction;Development and regeneration;Cancer: specific types;Endocrine and metabolic disease;Cancer: specific types;Signal transduction;Signal transduction;Cellular community - eukaryotes;Endocrine system;Endocrine system;Cancer: specific types	ko05200//Pathways in cancer;ko05022//Pathways of neurodegeneration - multiple diseases;ko05010//Alzheimer disease;ko05165//Human papillomavirus infection;ko05205//Proteoglycans in cancer;ko05226//Gastric cancer;ko04310//Wnt signaling pathway;ko04360//Axon guidance;ko05225//Hepatocellular carcinoma;ko04934//Cushing syndrome;ko05224//Breast cancer;ko04150//mTOR signaling pathway;ko04390//Hippo sign…	K00408;K00408;K00408;K00408;K00408;K00408;K00408;K00408;K00408;K00408;K00408;K00408;K00408;K00408;K00408;K00408;K00408	GO:0005575//cellular_component;GO:0005576//extracellular region;GO:0005615//extracellular space;GO:0005622//intracellular anatomical structure;GO:0005737//cytoplasm;GO:0005783//endoplasmic reticulum;GO:0005788//endoplasmic reticulum lumen;GO:0005794//Golgi apparatus;GO:0005796//Golgi lumen;GO:0005886//plasma membrane;GO:0009986//cell surface;GO:0012505//endomembrane system;GO:0012506//vesicle mem…	GO:0001664//G protein-coupled receptor binding;GO:0003674//molecular_function;GO:0003712//transcription coregulator activity;GO:0003714//transcription corepressor activity;GO:0005102//signaling receptor binding;GO:0005109//frizzled binding;GO:0005488//binding;GO:0005515//protein binding;GO:0019899//enzyme binding;GO:0019900//kinase binding;GO:0019901//protein kinase binding;GO:0030545//signaling …	GO:0000003//reproduction;GO:0001501//skeletal system development;GO:0001558//regulation of cell growth;GO:0001655//urogenital system development;GO:0001656//metanephros development;GO:0001657//ureteric bud development;GO:0001658//branching involved in ureteric bud morphogenesis;GO:0001667//ameboidal-type cell migration;GO:0001708//cell fate specification;GO:0001763//morphogenesis of a branching s…	--
MSTRG.12971.1	ncbi_113135843	miR-9-y	0.00149925	0.985619	2	miR-9-y|novel-m0031-3p	SOX9	XP_026171938.1 transcription factor Sox-9-A-like [Mastacembelus armatus]	Environmental Information Processing	Signal transduction	ko04024//cAMP signaling pathway	K18435	-	-	-	HMG
MSTRG.12971.1	ncbi_113135843	novel-m0031-3p	0.00149925	0.985619	2	miR-9-y|novel-m0031-3p	SOX9	XP_026171938.1 transcription factor Sox-9-A-like [Mastacembelus armatus]	Environmental Information Processing	Signal transduction	ko04024//cAMP signaling pathway	K18435	-	-	-	HMG
MSTRG.12971.1	ncbi_113137269	miR-23-y	0.0048583	0.997349	1	miR-23-y	gata4	XP_026174573.1 transcription factor GATA-4-like [Mastacembelus armatus]	Environmental Information Processing;Cellular Processes;Cellular Processes;Organismal Systems	Signal transduction;Cellular community - eukaryotes;Cell growth and death;Endocrine system	ko04022//cGMP-PKG signaling pathway;ko04530//Tight junction;ko04218//Cellular senescence;ko04919//Thyroid hormone signaling pathway	K09183;K09183;K09183;K09183	GO:0000228//nuclear chromosome;GO:0000785//chromatin;GO:0005575//cellular_component;GO:0005622//intracellular anatomical structure;GO:0005634//nucleus;GO:0005654//nucleoplasm;GO:0005667//transcription regulator complex;GO:0005694//chromosome;GO:0016604//nuclear body;GO:0031974//membrane-enclosed lumen;GO:0031981//nuclear lumen;GO:0032991//protein-containing complex;GO:0043226//organelle;GO:004322…	GO:0000976//transcription cis-regulatory region binding;GO:0000977//RNA polymerase II transcription regulatory region sequence-specific DNA binding;GO:0000978//RNA polymerase II cis-regulatory region sequence-specific DNA binding;GO:0000981//DNA-binding transcription factor activity, RNA polymerase II-specific;GO:0000987//cis-regulatory region sequence-specific DNA binding;GO:0001067//transcripti…	GO:0000003//reproduction;GO:0001101//response to acid chemical;GO:0001568//blood vessel development;GO:0001570//vasculogenesis;GO:0001678//cellular glucose homeostasis;GO:0001701//in utero embryonic development;GO:0001702//gastrulation with mouth forming second;GO:0001704//formation of primary germ layer;GO:0001706//endoderm formation;GO:0001817//regulation of cytokine production;GO:0001819//posi…	zf-GATA
MSTRG.13164.2	ncbi_113130915	miR-204-x	0.021615	0.950491	3	miR-204-x|miR-211-z|novel-m0456-3p	wnt4a	XP_026163687.1 protein Wnt-4 isoform X1 [Mastacembelus armatus]	Human Diseases;Human Diseases;Human Diseases;Human Diseases;Human Diseases;Human Diseases;Environmental Information Processing;Organismal Systems;Human Diseases;Human Diseases;Human Diseases;Environmental Information Processing;Environmental Information Processing;Cellular Processes;Organismal Systems;Organismal Systems;Human Diseases	Cancer: overview;Neurodegenerative disease;Neurodegenerative disease;Infectious disease: viral;Cancer: overview;Cancer: specific types;Signal transduction;Development and regeneration;Cancer: specific types;Endocrine and metabolic disease;Cancer: specific types;Signal transduction;Signal transduction;Cellular community - eukaryotes;Endocrine system;Endocrine system;Cancer: specific types	ko05200//Pathways in cancer;ko05022//Pathways of neurodegeneration - multiple diseases;ko05010//Alzheimer disease;ko05165//Human papillomavirus infection;ko05205//Proteoglycans in cancer;ko05226//Gastric cancer;ko04310//Wnt signaling pathway;ko04360//Axon guidance;ko05225//Hepatocellular carcinoma;ko04934//Cushing syndrome;ko05224//Breast cancer;ko04150//mTOR signaling pathway;ko04390//Hippo sign…	K00408;K00408;K00408;K00408;K00408;K00408;K00408;K00408;K00408;K00408;K00408;K00408;K00408;K00408;K00408;K00408;K00408	GO:0005575//cellular_component;GO:0005576//extracellular region;GO:0005615//extracellular space;GO:0005622//intracellular anatomical structure;GO:0005737//cytoplasm;GO:0005783//endoplasmic reticulum;GO:0005788//endoplasmic reticulum lumen;GO:0005794//Golgi apparatus;GO:0005796//Golgi lumen;GO:0005886//plasma membrane;GO:0009986//cell surface;GO:0012505//endomembrane system;GO:0012506//vesicle mem…	GO:0001664//G protein-coupled receptor binding;GO:0003674//molecular_function;GO:0003712//transcription coregulator activity;GO:0003714//transcription corepressor activity;GO:0005102//signaling receptor binding;GO:0005109//frizzled binding;GO:0005488//binding;GO:0005515//protein binding;GO:0019899//enzyme binding;GO:0019900//kinase binding;GO:0019901//protein kinase binding;GO:0030545//signaling …	GO:0000003//reproduction;GO:0001501//skeletal system development;GO:0001558//regulation of cell growth;GO:0001655//urogenital system development;GO:0001656//metanephros development;GO:0001657//ureteric bud development;GO:0001658//branching involved in ureteric bud morphogenesis;GO:0001667//ameboidal-type cell migration;GO:0001708//cell fate specification;GO:0001763//morphogenesis of a branching s…	--
MSTRG.13164.2	ncbi_113130915	miR-211-z	0.021615	0.950491	3	miR-204-x|miR-211-z|novel-m0456-3p	wnt4a	XP_026163687.1 protein Wnt-4 isoform X1 [Mastacembelus armatus]	Human Diseases;Human Diseases;Human Diseases;Human Diseases;Human Diseases;Human Diseases;Environmental Information Processing;Organismal Systems;Human Diseases;Human Diseases;Human Diseases;Environmental Information Processing;Environmental Information Processing;Cellular Processes;Organismal Systems;Organismal Systems;Human Diseases	Cancer: overview;Neurodegenerative disease;Neurodegenerative disease;Infectious disease: viral;Cancer: overview;Cancer: specific types;Signal transduction;Development and regeneration;Cancer: specific types;Endocrine and metabolic disease;Cancer: specific types;Signal transduction;Signal transduction;Cellular community - eukaryotes;Endocrine system;Endocrine system;Cancer: specific types	ko05200//Pathways in cancer;ko05022//Pathways of neurodegeneration - multiple diseases;ko05010//Alzheimer disease;ko05165//Human papillomavirus infection;ko05205//Proteoglycans in cancer;ko05226//Gastric cancer;ko04310//Wnt signaling pathway;ko04360//Axon guidance;ko05225//Hepatocellular carcinoma;ko04934//Cushing syndrome;ko05224//Breast cancer;ko04150//mTOR signaling pathway;ko04390//Hippo sign…	K00408;K00408;K00408;K00408;K00408;K00408;K00408;K00408;K00408;K00408;K00408;K00408;K00408;K00408;K00408;K00408;K00408	GO:0005575//cellular_component;GO:0005576//extracellular region;GO:0005615//extracellular space;GO:0005622//intracellular anatomical structure;GO:0005737//cytoplasm;GO:0005783//endoplasmic reticulum;GO:0005788//endoplasmic reticulum lumen;GO:0005794//Golgi apparatus;GO:0005796//Golgi lumen;GO:0005886//plasma membrane;GO:0009986//cell surface;GO:0012505//endomembrane system;GO:0012506//vesicle mem…	GO:0001664//G protein-coupled receptor binding;GO:0003674//molecular_function;GO:0003712//transcription coregulator activity;GO:0003714//transcription corepressor activity;GO:0005102//signaling receptor binding;GO:0005109//frizzled binding;GO:0005488//binding;GO:0005515//protein binding;GO:0019899//enzyme binding;GO:0019900//kinase binding;GO:0019901//protein kinase binding;GO:0030545//signaling …	GO:0000003//reproduction;GO:0001501//skeletal system development;GO:0001558//regulation of cell growth;GO:0001655//urogenital system development;GO:0001656//metanephros development;GO:0001657//ureteric bud development;GO:0001658//branching involved in ureteric bud morphogenesis;GO:0001667//ameboidal-type cell migration;GO:0001708//cell fate specification;GO:0001763//morphogenesis of a branching s…	--
MSTRG.13164.2	ncbi_113130915	novel-m0456-3p	0.021615	0.950491	3	miR-204-x|miR-211-z|novel-m0456-3p	wnt4a	XP_026163687.1 protein Wnt-4 isoform X1 [Mastacembelus armatus]	Human Diseases;Human Diseases;Human Diseases;Human Diseases;Human Diseases;Human Diseases;Environmental Information Processing;Organismal Systems;Human Diseases;Human Diseases;Human Diseases;Environmental Information Processing;Environmental Information Processing;Cellular Processes;Organismal Systems;Organismal Systems;Human Diseases	Cancer: overview;Neurodegenerative disease;Neurodegenerative disease;Infectious disease: viral;Cancer: overview;Cancer: specific types;Signal transduction;Development and regeneration;Cancer: specific types;Endocrine and metabolic disease;Cancer: specific types;Signal transduction;Signal transduction;Cellular community - eukaryotes;Endocrine system;Endocrine system;Cancer: specific types	ko05200//Pathways in cancer;ko05022//Pathways of neurodegeneration - multiple diseases;ko05010//Alzheimer disease;ko05165//Human papillomavirus infection;ko05205//Proteoglycans in cancer;ko05226//Gastric cancer;ko04310//Wnt signaling pathway;ko04360//Axon guidance;ko05225//Hepatocellular carcinoma;ko04934//Cushing syndrome;ko05224//Breast cancer;ko04150//mTOR signaling pathway;ko04390//Hippo sign…	K00408;K00408;K00408;K00408;K00408;K00408;K00408;K00408;K00408;K00408;K00408;K00408;K00408;K00408;K00408;K00408;K00408	GO:0005575//cellular_component;GO:0005576//extracellular region;GO:0005615//extracellular space;GO:0005622//intracellular anatomical structure;GO:0005737//cytoplasm;GO:0005783//endoplasmic reticulum;GO:0005788//endoplasmic reticulum lumen;GO:0005794//Golgi apparatus;GO:0005796//Golgi lumen;GO:0005886//plasma membrane;GO:0009986//cell surface;GO:0012505//endomembrane system;GO:0012506//vesicle mem…	GO:0001664//G protein-coupled receptor binding;GO:0003674//molecular_function;GO:0003712//transcription coregulator activity;GO:0003714//transcription corepressor activity;GO:0005102//signaling receptor binding;GO:0005109//frizzled binding;GO:0005488//binding;GO:0005515//protein binding;GO:0019899//enzyme binding;GO:0019900//kinase binding;GO:0019901//protein kinase binding;GO:0030545//signaling …	GO:0000003//reproduction;GO:0001501//skeletal system development;GO:0001558//regulation of cell growth;GO:0001655//urogenital system development;GO:0001656//metanephros development;GO:0001657//ureteric bud development;GO:0001658//branching involved in ureteric bud morphogenesis;GO:0001667//ameboidal-type cell migration;GO:0001708//cell fate specification;GO:0001763//morphogenesis of a branching s…	--
MSTRG.13197.1	ncbi_113135843	miR-101-z	0.000802398	0.989593	3	miR-101-z|miR-4293-z|novel-m0278-3p	SOX9	XP_026171938.1 transcription factor Sox-9-A-like [Mastacembelus armatus]	Environmental Information Processing	Signal transduction	ko04024//cAMP signaling pathway	K18435	-	-	-	HMG
MSTRG.13197.1	ncbi_113135843	miR-4293-z	0.000802398	0.989593	3	miR-101-z|miR-4293-z|novel-m0278-3p	SOX9	XP_026171938.1 transcription factor Sox-9-A-like [Mastacembelus armatus]	Environmental Information Processing	Signal transduction	ko04024//cAMP signaling pathway	K18435	-	-	-	HMG
MSTRG.13197.1	ncbi_113135843	novel-m0278-3p	0.000802398	0.989593	3	miR-101-z|miR-4293-z|novel-m0278-3p	SOX9	XP_026171938.1 transcription factor Sox-9-A-like [Mastacembelus armatus]	Environmental Information Processing	Signal transduction	ko04024//cAMP signaling pathway	K18435	-	-	-	HMG
MSTRG.13237.6	ncbi_113135843	miR-1823-y	0.0209902	0.969174	2	miR-1823-y|miR-451-z	SOX9	XP_026171938.1 transcription factor Sox-9-A-like [Mastacembelus armatus]	Environmental Information Processing	Signal transduction	ko04024//cAMP signaling pathway	K18435	-	-	-	HMG
MSTRG.13237.6	ncbi_113135843	miR-451-z	0.0209902	0.969174	2	miR-1823-y|miR-451-z	SOX9	XP_026171938.1 transcription factor Sox-9-A-like [Mastacembelus armatus]	Environmental Information Processing	Signal transduction	ko04024//cAMP signaling pathway	K18435	-	-	-	HMG
MSTRG.13238.1	ncbi_113135843	miR-142-y	0.0191958	0.998778	2	miR-142-y|novel-m0278-3p	SOX9	XP_026171938.1 transcription factor Sox-9-A-like [Mastacembelus armatus]	Environmental Information Processing	Signal transduction	ko04024//cAMP signaling pathway	K18435	-	-	-	HMG
MSTRG.13238.1	ncbi_113135843	novel-m0278-3p	0.0191958	0.998778	2	miR-142-y|novel-m0278-3p	SOX9	XP_026171938.1 transcription factor Sox-9-A-like [Mastacembelus armatus]	Environmental Information Processing	Signal transduction	ko04024//cAMP signaling pathway	K18435	-	-	-	HMG
MSTRG.13238.1	ncbi_113138892	novel-m0426-5p	1.68009e-05	0.984218	3	novel-m0426-5p|novel-m0427-3p|novel-m0428-5p	tbx1	XP_026177514.1 T-box transcription factor TBX1 isoform X1 [Mastacembelus armatus]	-	-	-	-	GO:0005575//cellular_component;GO:0005622//intracellular anatomical structure;GO:0005634//nucleus;GO:0043226//organelle;GO:0043227//membrane-bounded organelle;GO:0043229//intracellular organelle;GO:0043231//intracellular membrane-bounded organelle	GO:0000976//transcription cis-regulatory region binding;GO:0000977//RNA polymerase II transcription regulatory region sequence-specific DNA binding;GO:0000981//DNA-binding transcription factor activity, RNA polymerase II-specific;GO:0001067//transcription regulatory region nucleic acid binding;GO:0001161//intronic transcription regulatory region sequence-specific DNA binding;GO:0001162//RNA polym…	GO:0000122//negative regulation of transcription by RNA polymerase II;GO:0001101//response to acid chemical;GO:0001501//skeletal system development;GO:0001525//angiogenesis;GO:0001568//blood vessel development;GO:0001569//branching involved in blood vessel morphogenesis;GO:0001667//ameboidal-type cell migration;GO:0001708//cell fate specification;GO:0001755//neural crest cell migration;GO:0001763…	T-box
MSTRG.13238.1	ncbi_113138892	novel-m0427-3p	1.68009e-05	0.984218	3	novel-m0426-5p|novel-m0427-3p|novel-m0428-5p	tbx1	XP_026177514.1 T-box transcription factor TBX1 isoform X1 [Mastacembelus armatus]	-	-	-	-	GO:0005575//cellular_component;GO:0005622//intracellular anatomical structure;GO:0005634//nucleus;GO:0043226//organelle;GO:0043227//membrane-bounded organelle;GO:0043229//intracellular organelle;GO:0043231//intracellular membrane-bounded organelle	GO:0000976//transcription cis-regulatory region binding;GO:0000977//RNA polymerase II transcription regulatory region sequence-specific DNA binding;GO:0000981//DNA-binding transcription factor activity, RNA polymerase II-specific;GO:0001067//transcription regulatory region nucleic acid binding;GO:0001161//intronic transcription regulatory region sequence-specific DNA binding;GO:0001162//RNA polym…	GO:0000122//negative regulation of transcription by RNA polymerase II;GO:0001101//response to acid chemical;GO:0001501//skeletal system development;GO:0001525//angiogenesis;GO:0001568//blood vessel development;GO:0001569//branching involved in blood vessel morphogenesis;GO:0001667//ameboidal-type cell migration;GO:0001708//cell fate specification;GO:0001755//neural crest cell migration;GO:0001763…	T-box
MSTRG.13238.1	ncbi_113138892	novel-m0428-5p	1.68009e-05	0.984218	3	novel-m0426-5p|novel-m0427-3p|novel-m0428-5p	tbx1	XP_026177514.1 T-box transcription factor TBX1 isoform X1 [Mastacembelus armatus]	-	-	-	-	GO:0005575//cellular_component;GO:0005622//intracellular anatomical structure;GO:0005634//nucleus;GO:0043226//organelle;GO:0043227//membrane-bounded organelle;GO:0043229//intracellular organelle;GO:0043231//intracellular membrane-bounded organelle	GO:0000976//transcription cis-regulatory region binding;GO:0000977//RNA polymerase II transcription regulatory region sequence-specific DNA binding;GO:0000981//DNA-binding transcription factor activity, RNA polymerase II-specific;GO:0001067//transcription regulatory region nucleic acid binding;GO:0001161//intronic transcription regulatory region sequence-specific DNA binding;GO:0001162//RNA polym…	GO:0000122//negative regulation of transcription by RNA polymerase II;GO:0001101//response to acid chemical;GO:0001501//skeletal system development;GO:0001525//angiogenesis;GO:0001568//blood vessel development;GO:0001569//branching involved in blood vessel morphogenesis;GO:0001667//ameboidal-type cell migration;GO:0001708//cell fate specification;GO:0001755//neural crest cell migration;GO:0001763…	T-box
MSTRG.13239.1	MSTRG.24270	miR-200-z	0.0320359	0.995466	1	miR-200-z	SOX30	protein capicua homolog [Siniperca chuatsi]	-	-	-	-	GO:0043231//intracellular membrane-bounded organelle	GO:0003677//DNA binding	GO:0006355//regulation of transcription, DNA-templated;GO:0048232//male gamete generation;GO:0048545//response to steroid hormone	--
MSTRG.13385.1	MSTRG.24270	miR-429-y	0.0225072	0.997745	1	miR-429-y	SOX30	protein capicua homolog [Siniperca chuatsi]	-	-	-	-	GO:0043231//intracellular membrane-bounded organelle	GO:0003677//DNA binding	GO:0006355//regulation of transcription, DNA-templated;GO:0048232//male gamete generation;GO:0048545//response to steroid hormone	--
MSTRG.13423.2	ncbi_113130915	miR-148-y	0.0182513	0.938406	4	miR-148-y|miR-152-z|miR-9982-z|novel-m0151-5p	wnt4a	XP_026163687.1 protein Wnt-4 isoform X1 [Mastacembelus armatus]	Human Diseases;Human Diseases;Human Diseases;Human Diseases;Human Diseases;Human Diseases;Environmental Information Processing;Organismal Systems;Human Diseases;Human Diseases;Human Diseases;Environmental Information Processing;Environmental Information Processing;Cellular Processes;Organismal Systems;Organismal Systems;Human Diseases	Cancer: overview;Neurodegenerative disease;Neurodegenerative disease;Infectious disease: viral;Cancer: overview;Cancer: specific types;Signal transduction;Development and regeneration;Cancer: specific types;Endocrine and metabolic disease;Cancer: specific types;Signal transduction;Signal transduction;Cellular community - eukaryotes;Endocrine system;Endocrine system;Cancer: specific types	ko05200//Pathways in cancer;ko05022//Pathways of neurodegeneration - multiple diseases;ko05010//Alzheimer disease;ko05165//Human papillomavirus infection;ko05205//Proteoglycans in cancer;ko05226//Gastric cancer;ko04310//Wnt signaling pathway;ko04360//Axon guidance;ko05225//Hepatocellular carcinoma;ko04934//Cushing syndrome;ko05224//Breast cancer;ko04150//mTOR signaling pathway;ko04390//Hippo sign…	K00408;K00408;K00408;K00408;K00408;K00408;K00408;K00408;K00408;K00408;K00408;K00408;K00408;K00408;K00408;K00408;K00408	GO:0005575//cellular_component;GO:0005576//extracellular region;GO:0005615//extracellular space;GO:0005622//intracellular anatomical structure;GO:0005737//cytoplasm;GO:0005783//endoplasmic reticulum;GO:0005788//endoplasmic reticulum lumen;GO:0005794//Golgi apparatus;GO:0005796//Golgi lumen;GO:0005886//plasma membrane;GO:0009986//cell surface;GO:0012505//endomembrane system;GO:0012506//vesicle mem…	GO:0001664//G protein-coupled receptor binding;GO:0003674//molecular_function;GO:0003712//transcription coregulator activity;GO:0003714//transcription corepressor activity;GO:0005102//signaling receptor binding;GO:0005109//frizzled binding;GO:0005488//binding;GO:0005515//protein binding;GO:0019899//enzyme binding;GO:0019900//kinase binding;GO:0019901//protein kinase binding;GO:0030545//signaling …	GO:0000003//reproduction;GO:0001501//skeletal system development;GO:0001558//regulation of cell growth;GO:0001655//urogenital system development;GO:0001656//metanephros development;GO:0001657//ureteric bud development;GO:0001658//branching involved in ureteric bud morphogenesis;GO:0001667//ameboidal-type cell migration;GO:0001708//cell fate specification;GO:0001763//morphogenesis of a branching s…	--
MSTRG.13423.2	ncbi_113130915	miR-152-z	0.0182513	0.938406	4	miR-148-y|miR-152-z|miR-9982-z|novel-m0151-5p	wnt4a	XP_026163687.1 protein Wnt-4 isoform X1 [Mastacembelus armatus]	Human Diseases;Human Diseases;Human Diseases;Human Diseases;Human Diseases;Human Diseases;Environmental Information Processing;Organismal Systems;Human Diseases;Human Diseases;Human Diseases;Environmental Information Processing;Environmental Information Processing;Cellular Processes;Organismal Systems;Organismal Systems;Human Diseases	Cancer: overview;Neurodegenerative disease;Neurodegenerative disease;Infectious disease: viral;Cancer: overview;Cancer: specific types;Signal transduction;Development and regeneration;Cancer: specific types;Endocrine and metabolic disease;Cancer: specific types;Signal transduction;Signal transduction;Cellular community - eukaryotes;Endocrine system;Endocrine system;Cancer: specific types	ko05200//Pathways in cancer;ko05022//Pathways of neurodegeneration - multiple diseases;ko05010//Alzheimer disease;ko05165//Human papillomavirus infection;ko05205//Proteoglycans in cancer;ko05226//Gastric cancer;ko04310//Wnt signaling pathway;ko04360//Axon guidance;ko05225//Hepatocellular carcinoma;ko04934//Cushing syndrome;ko05224//Breast cancer;ko04150//mTOR signaling pathway;ko04390//Hippo sign…	K00408;K00408;K00408;K00408;K00408;K00408;K00408;K00408;K00408;K00408;K00408;K00408;K00408;K00408;K00408;K00408;K00408	GO:0005575//cellular_component;GO:0005576//extracellular region;GO:0005615//extracellular space;GO:0005622//intracellular anatomical structure;GO:0005737//cytoplasm;GO:0005783//endoplasmic reticulum;GO:0005788//endoplasmic reticulum lumen;GO:0005794//Golgi apparatus;GO:0005796//Golgi lumen;GO:0005886//plasma membrane;GO:0009986//cell surface;GO:0012505//endomembrane system;GO:0012506//vesicle mem…	GO:0001664//G protein-coupled receptor binding;GO:0003674//molecular_function;GO:0003712//transcription coregulator activity;GO:0003714//transcription corepressor activity;GO:0005102//signaling receptor binding;GO:0005109//frizzled binding;GO:0005488//binding;GO:0005515//protein binding;GO:0019899//enzyme binding;GO:0019900//kinase binding;GO:0019901//protein kinase binding;GO:0030545//signaling …	GO:0000003//reproduction;GO:0001501//skeletal system development;GO:0001558//regulation of cell growth;GO:0001655//urogenital system development;GO:0001656//metanephros development;GO:0001657//ureteric bud development;GO:0001658//branching involved in ureteric bud morphogenesis;GO:0001667//ameboidal-type cell migration;GO:0001708//cell fate specification;GO:0001763//morphogenesis of a branching s…	--
MSTRG.13423.2	ncbi_113130915	miR-9982-z	0.0182513	0.938406	4	miR-148-y|miR-152-z|miR-9982-z|novel-m0151-5p	wnt4a	XP_026163687.1 protein Wnt-4 isoform X1 [Mastacembelus armatus]	Human Diseases;Human Diseases;Human Diseases;Human Diseases;Human Diseases;Human Diseases;Environmental Information Processing;Organismal Systems;Human Diseases;Human Diseases;Human Diseases;Environmental Information Processing;Environmental Information Processing;Cellular Processes;Organismal Systems;Organismal Systems;Human Diseases	Cancer: overview;Neurodegenerative disease;Neurodegenerative disease;Infectious disease: viral;Cancer: overview;Cancer: specific types;Signal transduction;Development and regeneration;Cancer: specific types;Endocrine and metabolic disease;Cancer: specific types;Signal transduction;Signal transduction;Cellular community - eukaryotes;Endocrine system;Endocrine system;Cancer: specific types	ko05200//Pathways in cancer;ko05022//Pathways of neurodegeneration - multiple diseases;ko05010//Alzheimer disease;ko05165//Human papillomavirus infection;ko05205//Proteoglycans in cancer;ko05226//Gastric cancer;ko04310//Wnt signaling pathway;ko04360//Axon guidance;ko05225//Hepatocellular carcinoma;ko04934//Cushing syndrome;ko05224//Breast cancer;ko04150//mTOR signaling pathway;ko04390//Hippo sign…	K00408;K00408;K00408;K00408;K00408;K00408;K00408;K00408;K00408;K00408;K00408;K00408;K00408;K00408;K00408;K00408;K00408	GO:0005575//cellular_component;GO:0005576//extracellular region;GO:0005615//extracellular space;GO:0005622//intracellular anatomical structure;GO:0005737//cytoplasm;GO:0005783//endoplasmic reticulum;GO:0005788//endoplasmic reticulum lumen;GO:0005794//Golgi apparatus;GO:0005796//Golgi lumen;GO:0005886//plasma membrane;GO:0009986//cell surface;GO:0012505//endomembrane system;GO:0012506//vesicle mem…	GO:0001664//G protein-coupled receptor binding;GO:0003674//molecular_function;GO:0003712//transcription coregulator activity;GO:0003714//transcription corepressor activity;GO:0005102//signaling receptor binding;GO:0005109//frizzled binding;GO:0005488//binding;GO:0005515//protein binding;GO:0019899//enzyme binding;GO:0019900//kinase binding;GO:0019901//protein kinase binding;GO:0030545//signaling …	GO:0000003//reproduction;GO:0001501//skeletal system development;GO:0001558//regulation of cell growth;GO:0001655//urogenital system development;GO:0001656//metanephros development;GO:0001657//ureteric bud development;GO:0001658//branching involved in ureteric bud morphogenesis;GO:0001667//ameboidal-type cell migration;GO:0001708//cell fate specification;GO:0001763//morphogenesis of a branching s…	--
MSTRG.13423.2	ncbi_113130915	novel-m0151-5p	0.0182513	0.938406	4	miR-148-y|miR-152-z|miR-9982-z|novel-m0151-5p	wnt4a	XP_026163687.1 protein Wnt-4 isoform X1 [Mastacembelus armatus]	Human Diseases;Human Diseases;Human Diseases;Human Diseases;Human Diseases;Human Diseases;Environmental Information Processing;Organismal Systems;Human Diseases;Human Diseases;Human Diseases;Environmental Information Processing;Environmental Information Processing;Cellular Processes;Organismal Systems;Organismal Systems;Human Diseases	Cancer: overview;Neurodegenerative disease;Neurodegenerative disease;Infectious disease: viral;Cancer: overview;Cancer: specific types;Signal transduction;Development and regeneration;Cancer: specific types;Endocrine and metabolic disease;Cancer: specific types;Signal transduction;Signal transduction;Cellular community - eukaryotes;Endocrine system;Endocrine system;Cancer: specific types	ko05200//Pathways in cancer;ko05022//Pathways of neurodegeneration - multiple diseases;ko05010//Alzheimer disease;ko05165//Human papillomavirus infection;ko05205//Proteoglycans in cancer;ko05226//Gastric cancer;ko04310//Wnt signaling pathway;ko04360//Axon guidance;ko05225//Hepatocellular carcinoma;ko04934//Cushing syndrome;ko05224//Breast cancer;ko04150//mTOR signaling pathway;ko04390//Hippo sign…	K00408;K00408;K00408;K00408;K00408;K00408;K00408;K00408;K00408;K00408;K00408;K00408;K00408;K00408;K00408;K00408;K00408	GO:0005575//cellular_component;GO:0005576//extracellular region;GO:0005615//extracellular space;GO:0005622//intracellular anatomical structure;GO:0005737//cytoplasm;GO:0005783//endoplasmic reticulum;GO:0005788//endoplasmic reticulum lumen;GO:0005794//Golgi apparatus;GO:0005796//Golgi lumen;GO:0005886//plasma membrane;GO:0009986//cell surface;GO:0012505//endomembrane system;GO:0012506//vesicle mem…	GO:0001664//G protein-coupled receptor binding;GO:0003674//molecular_function;GO:0003712//transcription coregulator activity;GO:0003714//transcription corepressor activity;GO:0005102//signaling receptor binding;GO:0005109//frizzled binding;GO:0005488//binding;GO:0005515//protein binding;GO:0019899//enzyme binding;GO:0019900//kinase binding;GO:0019901//protein kinase binding;GO:0030545//signaling …	GO:0000003//reproduction;GO:0001501//skeletal system development;GO:0001558//regulation of cell growth;GO:0001655//urogenital system development;GO:0001656//metanephros development;GO:0001657//ureteric bud development;GO:0001658//branching involved in ureteric bud morphogenesis;GO:0001667//ameboidal-type cell migration;GO:0001708//cell fate specification;GO:0001763//morphogenesis of a branching s…	--
MSTRG.13423.3	ncbi_113138203	miR-148-y	0.0247979	0.933209	2	miR-148-y|miR-152-y	wt1	XP_026176250.1 Wilms tumor protein homolog isoform X1 [Mastacembelus armatus]	Human Diseases	Cancer: overview	ko05202//Transcriptional misregulation in cancer	K09234	GO:0005634//nucleus	-	GO:0006355//regulation of transcription, DNA-templated	zf-C2H2
MSTRG.13423.3	ncbi_113138203	miR-152-y	0.0247979	0.933209	2	miR-148-y|miR-152-y	wt1	XP_026176250.1 Wilms tumor protein homolog isoform X1 [Mastacembelus armatus]	Human Diseases	Cancer: overview	ko05202//Transcriptional misregulation in cancer	K09234	GO:0005634//nucleus	-	GO:0006355//regulation of transcription, DNA-templated	zf-C2H2
MSTRG.13423.4	ncbi_113130915	miR-148-y	0.000511439	0.964318	7	miR-148-y|miR-152-z|miR-153-x|miR-9982-z|novel-m0151-5p|novel-m0358-3p|novel-m0456-3p	wnt4a	XP_026163687.1 protein Wnt-4 isoform X1 [Mastacembelus armatus]	Human Diseases;Human Diseases;Human Diseases;Human Diseases;Human Diseases;Human Diseases;Environmental Information Processing;Organismal Systems;Human Diseases;Human Diseases;Human Diseases;Environmental Information Processing;Environmental Information Processing;Cellular Processes;Organismal Systems;Organismal Systems;Human Diseases	Cancer: overview;Neurodegenerative disease;Neurodegenerative disease;Infectious disease: viral;Cancer: overview;Cancer: specific types;Signal transduction;Development and regeneration;Cancer: specific types;Endocrine and metabolic disease;Cancer: specific types;Signal transduction;Signal transduction;Cellular community - eukaryotes;Endocrine system;Endocrine system;Cancer: specific types	ko05200//Pathways in cancer;ko05022//Pathways of neurodegeneration - multiple diseases;ko05010//Alzheimer disease;ko05165//Human papillomavirus infection;ko05205//Proteoglycans in cancer;ko05226//Gastric cancer;ko04310//Wnt signaling pathway;ko04360//Axon guidance;ko05225//Hepatocellular carcinoma;ko04934//Cushing syndrome;ko05224//Breast cancer;ko04150//mTOR signaling pathway;ko04390//Hippo sign…	K00408;K00408;K00408;K00408;K00408;K00408;K00408;K00408;K00408;K00408;K00408;K00408;K00408;K00408;K00408;K00408;K00408	GO:0005575//cellular_component;GO:0005576//extracellular region;GO:0005615//extracellular space;GO:0005622//intracellular anatomical structure;GO:0005737//cytoplasm;GO:0005783//endoplasmic reticulum;GO:0005788//endoplasmic reticulum lumen;GO:0005794//Golgi apparatus;GO:0005796//Golgi lumen;GO:0005886//plasma membrane;GO:0009986//cell surface;GO:0012505//endomembrane system;GO:0012506//vesicle mem…	GO:0001664//G protein-coupled receptor binding;GO:0003674//molecular_function;GO:0003712//transcription coregulator activity;GO:0003714//transcription corepressor activity;GO:0005102//signaling receptor binding;GO:0005109//frizzled binding;GO:0005488//binding;GO:0005515//protein binding;GO:0019899//enzyme binding;GO:0019900//kinase binding;GO:0019901//protein kinase binding;GO:0030545//signaling …	GO:0000003//reproduction;GO:0001501//skeletal system development;GO:0001558//regulation of cell growth;GO:0001655//urogenital system development;GO:0001656//metanephros development;GO:0001657//ureteric bud development;GO:0001658//branching involved in ureteric bud morphogenesis;GO:0001667//ameboidal-type cell migration;GO:0001708//cell fate specification;GO:0001763//morphogenesis of a branching s…	--
MSTRG.13423.4	ncbi_113130915	miR-152-z	0.000511439	0.964318	7	miR-148-y|miR-152-z|miR-153-x|miR-9982-z|novel-m0151-5p|novel-m0358-3p|novel-m0456-3p	wnt4a	XP_026163687.1 protein Wnt-4 isoform X1 [Mastacembelus armatus]	Human Diseases;Human Diseases;Human Diseases;Human Diseases;Human Diseases;Human Diseases;Environmental Information Processing;Organismal Systems;Human Diseases;Human Diseases;Human Diseases;Environmental Information Processing;Environmental Information Processing;Cellular Processes;Organismal Systems;Organismal Systems;Human Diseases	Cancer: overview;Neurodegenerative disease;Neurodegenerative disease;Infectious disease: viral;Cancer: overview;Cancer: specific types;Signal transduction;Development and regeneration;Cancer: specific types;Endocrine and metabolic disease;Cancer: specific types;Signal transduction;Signal transduction;Cellular community - eukaryotes;Endocrine system;Endocrine system;Cancer: specific types	ko05200//Pathways in cancer;ko05022//Pathways of neurodegeneration - multiple diseases;ko05010//Alzheimer disease;ko05165//Human papillomavirus infection;ko05205//Proteoglycans in cancer;ko05226//Gastric cancer;ko04310//Wnt signaling pathway;ko04360//Axon guidance;ko05225//Hepatocellular carcinoma;ko04934//Cushing syndrome;ko05224//Breast cancer;ko04150//mTOR signaling pathway;ko04390//Hippo sign…	K00408;K00408;K00408;K00408;K00408;K00408;K00408;K00408;K00408;K00408;K00408;K00408;K00408;K00408;K00408;K00408;K00408	GO:0005575//cellular_component;GO:0005576//extracellular region;GO:0005615//extracellular space;GO:0005622//intracellular anatomical structure;GO:0005737//cytoplasm;GO:0005783//endoplasmic reticulum;GO:0005788//endoplasmic reticulum lumen;GO:0005794//Golgi apparatus;GO:0005796//Golgi lumen;GO:0005886//plasma membrane;GO:0009986//cell surface;GO:0012505//endomembrane system;GO:0012506//vesicle mem…	GO:0001664//G protein-coupled receptor binding;GO:0003674//molecular_function;GO:0003712//transcription coregulator activity;GO:0003714//transcription corepressor activity;GO:0005102//signaling receptor binding;GO:0005109//frizzled binding;GO:0005488//binding;GO:0005515//protein binding;GO:0019899//enzyme binding;GO:0019900//kinase binding;GO:0019901//protein kinase binding;GO:0030545//signaling …	GO:0000003//reproduction;GO:0001501//skeletal system development;GO:0001558//regulation of cell growth;GO:0001655//urogenital system development;GO:0001656//metanephros development;GO:0001657//ureteric bud development;GO:0001658//branching involved in ureteric bud morphogenesis;GO:0001667//ameboidal-type cell migration;GO:0001708//cell fate specification;GO:0001763//morphogenesis of a branching s…	--
MSTRG.13423.4	ncbi_113130915	miR-153-x	0.000511439	0.964318	7	miR-148-y|miR-152-z|miR-153-x|miR-9982-z|novel-m0151-5p|novel-m0358-3p|novel-m0456-3p	wnt4a	XP_026163687.1 protein Wnt-4 isoform X1 [Mastacembelus armatus]	Human Diseases;Human Diseases;Human Diseases;Human Diseases;Human Diseases;Human Diseases;Environmental Information Processing;Organismal Systems;Human Diseases;Human Diseases;Human Diseases;Environmental Information Processing;Environmental Information Processing;Cellular Processes;Organismal Systems;Organismal Systems;Human Diseases	Cancer: overview;Neurodegenerative disease;Neurodegenerative disease;Infectious disease: viral;Cancer: overview;Cancer: specific types;Signal transduction;Development and regeneration;Cancer: specific types;Endocrine and metabolic disease;Cancer: specific types;Signal transduction;Signal transduction;Cellular community - eukaryotes;Endocrine system;Endocrine system;Cancer: specific types	ko05200//Pathways in cancer;ko05022//Pathways of neurodegeneration - multiple diseases;ko05010//Alzheimer disease;ko05165//Human papillomavirus infection;ko05205//Proteoglycans in cancer;ko05226//Gastric cancer;ko04310//Wnt signaling pathway;ko04360//Axon guidance;ko05225//Hepatocellular carcinoma;ko04934//Cushing syndrome;ko05224//Breast cancer;ko04150//mTOR signaling pathway;ko04390//Hippo sign…	K00408;K00408;K00408;K00408;K00408;K00408;K00408;K00408;K00408;K00408;K00408;K00408;K00408;K00408;K00408;K00408;K00408	GO:0005575//cellular_component;GO:0005576//extracellular region;GO:0005615//extracellular space;GO:0005622//intracellular anatomical structure;GO:0005737//cytoplasm;GO:0005783//endoplasmic reticulum;GO:0005788//endoplasmic reticulum lumen;GO:0005794//Golgi apparatus;GO:0005796//Golgi lumen;GO:0005886//plasma membrane;GO:0009986//cell surface;GO:0012505//endomembrane system;GO:0012506//vesicle mem…	GO:0001664//G protein-coupled receptor binding;GO:0003674//molecular_function;GO:0003712//transcription coregulator activity;GO:0003714//transcription corepressor activity;GO:0005102//signaling receptor binding;GO:0005109//frizzled binding;GO:0005488//binding;GO:0005515//protein binding;GO:0019899//enzyme binding;GO:0019900//kinase binding;GO:0019901//protein kinase binding;GO:0030545//signaling …	GO:0000003//reproduction;GO:0001501//skeletal system development;GO:0001558//regulation of cell growth;GO:0001655//urogenital system development;GO:0001656//metanephros development;GO:0001657//ureteric bud development;GO:0001658//branching involved in ureteric bud morphogenesis;GO:0001667//ameboidal-type cell migration;GO:0001708//cell fate specification;GO:0001763//morphogenesis of a branching s…	--
MSTRG.13423.4	ncbi_113130915	miR-9982-z	0.000511439	0.964318	7	miR-148-y|miR-152-z|miR-153-x|miR-9982-z|novel-m0151-5p|novel-m0358-3p|novel-m0456-3p	wnt4a	XP_026163687.1 protein Wnt-4 isoform X1 [Mastacembelus armatus]	Human Diseases;Human Diseases;Human Diseases;Human Diseases;Human Diseases;Human Diseases;Environmental Information Processing;Organismal Systems;Human Diseases;Human Diseases;Human Diseases;Environmental Information Processing;Environmental Information Processing;Cellular Processes;Organismal Systems;Organismal Systems;Human Diseases	Cancer: overview;Neurodegenerative disease;Neurodegenerative disease;Infectious disease: viral;Cancer: overview;Cancer: specific types;Signal transduction;Development and regeneration;Cancer: specific types;Endocrine and metabolic disease;Cancer: specific types;Signal transduction;Signal transduction;Cellular community - eukaryotes;Endocrine system;Endocrine system;Cancer: specific types	ko05200//Pathways in cancer;ko05022//Pathways of neurodegeneration - multiple diseases;ko05010//Alzheimer disease;ko05165//Human papillomavirus infection;ko05205//Proteoglycans in cancer;ko05226//Gastric cancer;ko04310//Wnt signaling pathway;ko04360//Axon guidance;ko05225//Hepatocellular carcinoma;ko04934//Cushing syndrome;ko05224//Breast cancer;ko04150//mTOR signaling pathway;ko04390//Hippo sign…	K00408;K00408;K00408;K00408;K00408;K00408;K00408;K00408;K00408;K00408;K00408;K00408;K00408;K00408;K00408;K00408;K00408	GO:0005575//cellular_component;GO:0005576//extracellular region;GO:0005615//extracellular space;GO:0005622//intracellular anatomical structure;GO:0005737//cytoplasm;GO:0005783//endoplasmic reticulum;GO:0005788//endoplasmic reticulum lumen;GO:0005794//Golgi apparatus;GO:0005796//Golgi lumen;GO:0005886//plasma membrane;GO:0009986//cell surface;GO:0012505//endomembrane system;GO:0012506//vesicle mem…	GO:0001664//G protein-coupled receptor binding;GO:0003674//molecular_function;GO:0003712//transcription coregulator activity;GO:0003714//transcription corepressor activity;GO:0005102//signaling receptor binding;GO:0005109//frizzled binding;GO:0005488//binding;GO:0005515//protein binding;GO:0019899//enzyme binding;GO:0019900//kinase binding;GO:0019901//protein kinase binding;GO:0030545//signaling …	GO:0000003//reproduction;GO:0001501//skeletal system development;GO:0001558//regulation of cell growth;GO:0001655//urogenital system development;GO:0001656//metanephros development;GO:0001657//ureteric bud development;GO:0001658//branching involved in ureteric bud morphogenesis;GO:0001667//ameboidal-type cell migration;GO:0001708//cell fate specification;GO:0001763//morphogenesis of a branching s…	--
MSTRG.13423.4	ncbi_113130915	novel-m0151-5p	0.000511439	0.964318	7	miR-148-y|miR-152-z|miR-153-x|miR-9982-z|novel-m0151-5p|novel-m0358-3p|novel-m0456-3p	wnt4a	XP_026163687.1 protein Wnt-4 isoform X1 [Mastacembelus armatus]	Human Diseases;Human Diseases;Human Diseases;Human Diseases;Human Diseases;Human Diseases;Environmental Information Processing;Organismal Systems;Human Diseases;Human Diseases;Human Diseases;Environmental Information Processing;Environmental Information Processing;Cellular Processes;Organismal Systems;Organismal Systems;Human Diseases	Cancer: overview;Neurodegenerative disease;Neurodegenerative disease;Infectious disease: viral;Cancer: overview;Cancer: specific types;Signal transduction;Development and regeneration;Cancer: specific types;Endocrine and metabolic disease;Cancer: specific types;Signal transduction;Signal transduction;Cellular community - eukaryotes;Endocrine system;Endocrine system;Cancer: specific types	ko05200//Pathways in cancer;ko05022//Pathways of neurodegeneration - multiple diseases;ko05010//Alzheimer disease;ko05165//Human papillomavirus infection;ko05205//Proteoglycans in cancer;ko05226//Gastric cancer;ko04310//Wnt signaling pathway;ko04360//Axon guidance;ko05225//Hepatocellular carcinoma;ko04934//Cushing syndrome;ko05224//Breast cancer;ko04150//mTOR signaling pathway;ko04390//Hippo sign…	K00408;K00408;K00408;K00408;K00408;K00408;K00408;K00408;K00408;K00408;K00408;K00408;K00408;K00408;K00408;K00408;K00408	GO:0005575//cellular_component;GO:0005576//extracellular region;GO:0005615//extracellular space;GO:0005622//intracellular anatomical structure;GO:0005737//cytoplasm;GO:0005783//endoplasmic reticulum;GO:0005788//endoplasmic reticulum lumen;GO:0005794//Golgi apparatus;GO:0005796//Golgi lumen;GO:0005886//plasma membrane;GO:0009986//cell surface;GO:0012505//endomembrane system;GO:0012506//vesicle mem…	GO:0001664//G protein-coupled receptor binding;GO:0003674//molecular_function;GO:0003712//transcription coregulator activity;GO:0003714//transcription corepressor activity;GO:0005102//signaling receptor binding;GO:0005109//frizzled binding;GO:0005488//binding;GO:0005515//protein binding;GO:0019899//enzyme binding;GO:0019900//kinase binding;GO:0019901//protein kinase binding;GO:0030545//signaling …	GO:0000003//reproduction;GO:0001501//skeletal system development;GO:0001558//regulation of cell growth;GO:0001655//urogenital system development;GO:0001656//metanephros development;GO:0001657//ureteric bud development;GO:0001658//branching involved in ureteric bud morphogenesis;GO:0001667//ameboidal-type cell migration;GO:0001708//cell fate specification;GO:0001763//morphogenesis of a branching s…	--
MSTRG.13423.4	ncbi_113130915	novel-m0358-3p	0.000511439	0.964318	7	miR-148-y|miR-152-z|miR-153-x|miR-9982-z|novel-m0151-5p|novel-m0358-3p|novel-m0456-3p	wnt4a	XP_026163687.1 protein Wnt-4 isoform X1 [Mastacembelus armatus]	Human Diseases;Human Diseases;Human Diseases;Human Diseases;Human Diseases;Human Diseases;Environmental Information Processing;Organismal Systems;Human Diseases;Human Diseases;Human Diseases;Environmental Information Processing;Environmental Information Processing;Cellular Processes;Organismal Systems;Organismal Systems;Human Diseases	Cancer: overview;Neurodegenerative disease;Neurodegenerative disease;Infectious disease: viral;Cancer: overview;Cancer: specific types;Signal transduction;Development and regeneration;Cancer: specific types;Endocrine and metabolic disease;Cancer: specific types;Signal transduction;Signal transduction;Cellular community - eukaryotes;Endocrine system;Endocrine system;Cancer: specific types	ko05200//Pathways in cancer;ko05022//Pathways of neurodegeneration - multiple diseases;ko05010//Alzheimer disease;ko05165//Human papillomavirus infection;ko05205//Proteoglycans in cancer;ko05226//Gastric cancer;ko04310//Wnt signaling pathway;ko04360//Axon guidance;ko05225//Hepatocellular carcinoma;ko04934//Cushing syndrome;ko05224//Breast cancer;ko04150//mTOR signaling pathway;ko04390//Hippo sign…	K00408;K00408;K00408;K00408;K00408;K00408;K00408;K00408;K00408;K00408;K00408;K00408;K00408;K00408;K00408;K00408;K00408	GO:0005575//cellular_component;GO:0005576//extracellular region;GO:0005615//extracellular space;GO:0005622//intracellular anatomical structure;GO:0005737//cytoplasm;GO:0005783//endoplasmic reticulum;GO:0005788//endoplasmic reticulum lumen;GO:0005794//Golgi apparatus;GO:0005796//Golgi lumen;GO:0005886//plasma membrane;GO:0009986//cell surface;GO:0012505//endomembrane system;GO:0012506//vesicle mem…	GO:0001664//G protein-coupled receptor binding;GO:0003674//molecular_function;GO:0003712//transcription coregulator activity;GO:0003714//transcription corepressor activity;GO:0005102//signaling receptor binding;GO:0005109//frizzled binding;GO:0005488//binding;GO:0005515//protein binding;GO:0019899//enzyme binding;GO:0019900//kinase binding;GO:0019901//protein kinase binding;GO:0030545//signaling …	GO:0000003//reproduction;GO:0001501//skeletal system development;GO:0001558//regulation of cell growth;GO:0001655//urogenital system development;GO:0001656//metanephros development;GO:0001657//ureteric bud development;GO:0001658//branching involved in ureteric bud morphogenesis;GO:0001667//ameboidal-type cell migration;GO:0001708//cell fate specification;GO:0001763//morphogenesis of a branching s…	--
MSTRG.13423.4	ncbi_113130915	novel-m0456-3p	0.000511439	0.964318	7	miR-148-y|miR-152-z|miR-153-x|miR-9982-z|novel-m0151-5p|novel-m0358-3p|novel-m0456-3p	wnt4a	XP_026163687.1 protein Wnt-4 isoform X1 [Mastacembelus armatus]	Human Diseases;Human Diseases;Human Diseases;Human Diseases;Human Diseases;Human Diseases;Environmental Information Processing;Organismal Systems;Human Diseases;Human Diseases;Human Diseases;Environmental Information Processing;Environmental Information Processing;Cellular Processes;Organismal Systems;Organismal Systems;Human Diseases	Cancer: overview;Neurodegenerative disease;Neurodegenerative disease;Infectious disease: viral;Cancer: overview;Cancer: specific types;Signal transduction;Development and regeneration;Cancer: specific types;Endocrine and metabolic disease;Cancer: specific types;Signal transduction;Signal transduction;Cellular community - eukaryotes;Endocrine system;Endocrine system;Cancer: specific types	ko05200//Pathways in cancer;ko05022//Pathways of neurodegeneration - multiple diseases;ko05010//Alzheimer disease;ko05165//Human papillomavirus infection;ko05205//Proteoglycans in cancer;ko05226//Gastric cancer;ko04310//Wnt signaling pathway;ko04360//Axon guidance;ko05225//Hepatocellular carcinoma;ko04934//Cushing syndrome;ko05224//Breast cancer;ko04150//mTOR signaling pathway;ko04390//Hippo sign…	K00408;K00408;K00408;K00408;K00408;K00408;K00408;K00408;K00408;K00408;K00408;K00408;K00408;K00408;K00408;K00408;K00408	GO:0005575//cellular_component;GO:0005576//extracellular region;GO:0005615//extracellular space;GO:0005622//intracellular anatomical structure;GO:0005737//cytoplasm;GO:0005783//endoplasmic reticulum;GO:0005788//endoplasmic reticulum lumen;GO:0005794//Golgi apparatus;GO:0005796//Golgi lumen;GO:0005886//plasma membrane;GO:0009986//cell surface;GO:0012505//endomembrane system;GO:0012506//vesicle mem…	GO:0001664//G protein-coupled receptor binding;GO:0003674//molecular_function;GO:0003712//transcription coregulator activity;GO:0003714//transcription corepressor activity;GO:0005102//signaling receptor binding;GO:0005109//frizzled binding;GO:0005488//binding;GO:0005515//protein binding;GO:0019899//enzyme binding;GO:0019900//kinase binding;GO:0019901//protein kinase binding;GO:0030545//signaling …	GO:0000003//reproduction;GO:0001501//skeletal system development;GO:0001558//regulation of cell growth;GO:0001655//urogenital system development;GO:0001656//metanephros development;GO:0001657//ureteric bud development;GO:0001658//branching involved in ureteric bud morphogenesis;GO:0001667//ameboidal-type cell migration;GO:0001708//cell fate specification;GO:0001763//morphogenesis of a branching s…	--
MSTRG.13423.4	ncbi_113138203	miR-148-y	0.030416	0.994958	2	miR-148-y|novel-m0456-3p	wt1	XP_026176250.1 Wilms tumor protein homolog isoform X1 [Mastacembelus armatus]	Human Diseases	Cancer: overview	ko05202//Transcriptional misregulation in cancer	K09234	GO:0005634//nucleus	-	GO:0006355//regulation of transcription, DNA-templated	zf-C2H2
MSTRG.13423.4	ncbi_113138203	novel-m0456-3p	0.030416	0.994958	2	miR-148-y|novel-m0456-3p	wt1	XP_026176250.1 Wilms tumor protein homolog isoform X1 [Mastacembelus armatus]	Human Diseases	Cancer: overview	ko05202//Transcriptional misregulation in cancer	K09234	GO:0005634//nucleus	-	GO:0006355//regulation of transcription, DNA-templated	zf-C2H2
MSTRG.13448.1	MSTRG.24270	miR-200-z	0.000351274	0.986121	2	miR-200-z|miR-429-y	SOX30	protein capicua homolog [Siniperca chuatsi]	-	-	-	-	GO:0043231//intracellular membrane-bounded organelle	GO:0003677//DNA binding	GO:0006355//regulation of transcription, DNA-templated;GO:0048232//male gamete generation;GO:0048545//response to steroid hormone	--
MSTRG.13448.1	MSTRG.24270	miR-429-y	0.000351274	0.986121	2	miR-200-z|miR-429-y	SOX30	protein capicua homolog [Siniperca chuatsi]	-	-	-	-	GO:0043231//intracellular membrane-bounded organelle	GO:0003677//DNA binding	GO:0006355//regulation of transcription, DNA-templated;GO:0048232//male gamete generation;GO:0048545//response to steroid hormone	--
MSTRG.13496.1	ncbi_113138892	novel-m0005-3p	0.0225072	0.980481	1	novel-m0005-3p	tbx1	XP_026177514.1 T-box transcription factor TBX1 isoform X1 [Mastacembelus armatus]	-	-	-	-	GO:0005575//cellular_component;GO:0005622//intracellular anatomical structure;GO:0005634//nucleus;GO:0043226//organelle;GO:0043227//membrane-bounded organelle;GO:0043229//intracellular organelle;GO:0043231//intracellular membrane-bounded organelle	GO:0000976//transcription cis-regulatory region binding;GO:0000977//RNA polymerase II transcription regulatory region sequence-specific DNA binding;GO:0000981//DNA-binding transcription factor activity, RNA polymerase II-specific;GO:0001067//transcription regulatory region nucleic acid binding;GO:0001161//intronic transcription regulatory region sequence-specific DNA binding;GO:0001162//RNA polym…	GO:0000122//negative regulation of transcription by RNA polymerase II;GO:0001101//response to acid chemical;GO:0001501//skeletal system development;GO:0001525//angiogenesis;GO:0001568//blood vessel development;GO:0001569//branching involved in blood vessel morphogenesis;GO:0001667//ameboidal-type cell migration;GO:0001708//cell fate specification;GO:0001755//neural crest cell migration;GO:0001763…	T-box
MSTRG.13498.1	ncbi_113135843	miR-210-x	0.015818	0.995568	2	miR-210-x|miR-4293-z	SOX9	XP_026171938.1 transcription factor Sox-9-A-like [Mastacembelus armatus]	Environmental Information Processing	Signal transduction	ko04024//cAMP signaling pathway	K18435	-	-	-	HMG
MSTRG.13498.1	ncbi_113135843	miR-4293-z	0.015818	0.995568	2	miR-210-x|miR-4293-z	SOX9	XP_026171938.1 transcription factor Sox-9-A-like [Mastacembelus armatus]	Environmental Information Processing	Signal transduction	ko04024//cAMP signaling pathway	K18435	-	-	-	HMG
MSTRG.13547.1	ncbi_113138892	novel-m0005-3p	0.0193153	0.975182	1	novel-m0005-3p	tbx1	XP_026177514.1 T-box transcription factor TBX1 isoform X1 [Mastacembelus armatus]	-	-	-	-	GO:0005575//cellular_component;GO:0005622//intracellular anatomical structure;GO:0005634//nucleus;GO:0043226//organelle;GO:0043227//membrane-bounded organelle;GO:0043229//intracellular organelle;GO:0043231//intracellular membrane-bounded organelle	GO:0000976//transcription cis-regulatory region binding;GO:0000977//RNA polymerase II transcription regulatory region sequence-specific DNA binding;GO:0000981//DNA-binding transcription factor activity, RNA polymerase II-specific;GO:0001067//transcription regulatory region nucleic acid binding;GO:0001161//intronic transcription regulatory region sequence-specific DNA binding;GO:0001162//RNA polym…	GO:0000122//negative regulation of transcription by RNA polymerase II;GO:0001101//response to acid chemical;GO:0001501//skeletal system development;GO:0001525//angiogenesis;GO:0001568//blood vessel development;GO:0001569//branching involved in blood vessel morphogenesis;GO:0001667//ameboidal-type cell migration;GO:0001708//cell fate specification;GO:0001755//neural crest cell migration;GO:0001763…	T-box
MSTRG.13594.2	MSTRG.24270	miR-200-z	0.0446322	0.919814	1	miR-200-z	SOX30	protein capicua homolog [Siniperca chuatsi]	-	-	-	-	GO:0043231//intracellular membrane-bounded organelle	GO:0003677//DNA binding	GO:0006355//regulation of transcription, DNA-templated;GO:0048232//male gamete generation;GO:0048545//response to steroid hormone	--
MSTRG.13594.2	ncbi_113135843	miR-4293-z	0.00867203	0.977919	2	miR-4293-z|miR-731-x	SOX9	XP_026171938.1 transcription factor Sox-9-A-like [Mastacembelus armatus]	Environmental Information Processing	Signal transduction	ko04024//cAMP signaling pathway	K18435	-	-	-	HMG
MSTRG.13594.2	ncbi_113135843	miR-731-x	0.00867203	0.977919	2	miR-4293-z|miR-731-x	SOX9	XP_026171938.1 transcription factor Sox-9-A-like [Mastacembelus armatus]	Environmental Information Processing	Signal transduction	ko04024//cAMP signaling pathway	K18435	-	-	-	HMG
MSTRG.13626.1	ncbi_113135843	miR-4293-z	0.0414947	0.993232	1	miR-4293-z	SOX9	XP_026171938.1 transcription factor Sox-9-A-like [Mastacembelus armatus]	Environmental Information Processing	Signal transduction	ko04024//cAMP signaling pathway	K18435	-	-	-	HMG
MSTRG.13632.4	ncbi_113135843	miR-1823-y	0.00439177	0.996867	2	miR-1823-y|miR-451-z	SOX9	XP_026171938.1 transcription factor Sox-9-A-like [Mastacembelus armatus]	Environmental Information Processing	Signal transduction	ko04024//cAMP signaling pathway	K18435	-	-	-	HMG
MSTRG.13632.4	ncbi_113135843	miR-451-z	0.00439177	0.996867	2	miR-1823-y|miR-451-z	SOX9	XP_026171938.1 transcription factor Sox-9-A-like [Mastacembelus armatus]	Environmental Information Processing	Signal transduction	ko04024//cAMP signaling pathway	K18435	-	-	-	HMG
MSTRG.13722.4	ncbi_113135843	miR-4293-z	0.0312728	0.99822	1	miR-4293-z	SOX9	XP_026171938.1 transcription factor Sox-9-A-like [Mastacembelus armatus]	Environmental Information Processing	Signal transduction	ko04024//cAMP signaling pathway	K18435	-	-	-	HMG
MSTRG.13723.1	ncbi_113137269	miR-23-y	0.00161943	0.997884	1	miR-23-y	gata4	XP_026174573.1 transcription factor GATA-4-like [Mastacembelus armatus]	Environmental Information Processing;Cellular Processes;Cellular Processes;Organismal Systems	Signal transduction;Cellular community - eukaryotes;Cell growth and death;Endocrine system	ko04022//cGMP-PKG signaling pathway;ko04530//Tight junction;ko04218//Cellular senescence;ko04919//Thyroid hormone signaling pathway	K09183;K09183;K09183;K09183	GO:0000228//nuclear chromosome;GO:0000785//chromatin;GO:0005575//cellular_component;GO:0005622//intracellular anatomical structure;GO:0005634//nucleus;GO:0005654//nucleoplasm;GO:0005667//transcription regulator complex;GO:0005694//chromosome;GO:0016604//nuclear body;GO:0031974//membrane-enclosed lumen;GO:0031981//nuclear lumen;GO:0032991//protein-containing complex;GO:0043226//organelle;GO:004322…	GO:0000976//transcription cis-regulatory region binding;GO:0000977//RNA polymerase II transcription regulatory region sequence-specific DNA binding;GO:0000978//RNA polymerase II cis-regulatory region sequence-specific DNA binding;GO:0000981//DNA-binding transcription factor activity, RNA polymerase II-specific;GO:0000987//cis-regulatory region sequence-specific DNA binding;GO:0001067//transcripti…	GO:0000003//reproduction;GO:0001101//response to acid chemical;GO:0001568//blood vessel development;GO:0001570//vasculogenesis;GO:0001678//cellular glucose homeostasis;GO:0001701//in utero embryonic development;GO:0001702//gastrulation with mouth forming second;GO:0001704//formation of primary germ layer;GO:0001706//endoderm formation;GO:0001817//regulation of cytokine production;GO:0001819//posi…	zf-GATA
MSTRG.13886.1	ncbi_113137269	miR-23-y	0.0129555	0.990879	1	miR-23-y	gata4	XP_026174573.1 transcription factor GATA-4-like [Mastacembelus armatus]	Environmental Information Processing;Cellular Processes;Cellular Processes;Organismal Systems	Signal transduction;Cellular community - eukaryotes;Cell growth and death;Endocrine system	ko04022//cGMP-PKG signaling pathway;ko04530//Tight junction;ko04218//Cellular senescence;ko04919//Thyroid hormone signaling pathway	K09183;K09183;K09183;K09183	GO:0000228//nuclear chromosome;GO:0000785//chromatin;GO:0005575//cellular_component;GO:0005622//intracellular anatomical structure;GO:0005634//nucleus;GO:0005654//nucleoplasm;GO:0005667//transcription regulator complex;GO:0005694//chromosome;GO:0016604//nuclear body;GO:0031974//membrane-enclosed lumen;GO:0031981//nuclear lumen;GO:0032991//protein-containing complex;GO:0043226//organelle;GO:004322…	GO:0000976//transcription cis-regulatory region binding;GO:0000977//RNA polymerase II transcription regulatory region sequence-specific DNA binding;GO:0000978//RNA polymerase II cis-regulatory region sequence-specific DNA binding;GO:0000981//DNA-binding transcription factor activity, RNA polymerase II-specific;GO:0000987//cis-regulatory region sequence-specific DNA binding;GO:0001067//transcripti…	GO:0000003//reproduction;GO:0001101//response to acid chemical;GO:0001568//blood vessel development;GO:0001570//vasculogenesis;GO:0001678//cellular glucose homeostasis;GO:0001701//in utero embryonic development;GO:0001702//gastrulation with mouth forming second;GO:0001704//formation of primary germ layer;GO:0001706//endoderm formation;GO:0001817//regulation of cytokine production;GO:0001819//posi…	zf-GATA
MSTRG.13886.1	ncbi_113138892	novel-m0426-5p	7.09583e-06	0.956396	3	novel-m0426-5p|novel-m0427-3p|novel-m0428-5p	tbx1	XP_026177514.1 T-box transcription factor TBX1 isoform X1 [Mastacembelus armatus]	-	-	-	-	GO:0005575//cellular_component;GO:0005622//intracellular anatomical structure;GO:0005634//nucleus;GO:0043226//organelle;GO:0043227//membrane-bounded organelle;GO:0043229//intracellular organelle;GO:0043231//intracellular membrane-bounded organelle	GO:0000976//transcription cis-regulatory region binding;GO:0000977//RNA polymerase II transcription regulatory region sequence-specific DNA binding;GO:0000981//DNA-binding transcription factor activity, RNA polymerase II-specific;GO:0001067//transcription regulatory region nucleic acid binding;GO:0001161//intronic transcription regulatory region sequence-specific DNA binding;GO:0001162//RNA polym…	GO:0000122//negative regulation of transcription by RNA polymerase II;GO:0001101//response to acid chemical;GO:0001501//skeletal system development;GO:0001525//angiogenesis;GO:0001568//blood vessel development;GO:0001569//branching involved in blood vessel morphogenesis;GO:0001667//ameboidal-type cell migration;GO:0001708//cell fate specification;GO:0001755//neural crest cell migration;GO:0001763…	T-box
MSTRG.13886.1	ncbi_113138892	novel-m0427-3p	7.09583e-06	0.956396	3	novel-m0426-5p|novel-m0427-3p|novel-m0428-5p	tbx1	XP_026177514.1 T-box transcription factor TBX1 isoform X1 [Mastacembelus armatus]	-	-	-	-	GO:0005575//cellular_component;GO:0005622//intracellular anatomical structure;GO:0005634//nucleus;GO:0043226//organelle;GO:0043227//membrane-bounded organelle;GO:0043229//intracellular organelle;GO:0043231//intracellular membrane-bounded organelle	GO:0000976//transcription cis-regulatory region binding;GO:0000977//RNA polymerase II transcription regulatory region sequence-specific DNA binding;GO:0000981//DNA-binding transcription factor activity, RNA polymerase II-specific;GO:0001067//transcription regulatory region nucleic acid binding;GO:0001161//intronic transcription regulatory region sequence-specific DNA binding;GO:0001162//RNA polym…	GO:0000122//negative regulation of transcription by RNA polymerase II;GO:0001101//response to acid chemical;GO:0001501//skeletal system development;GO:0001525//angiogenesis;GO:0001568//blood vessel development;GO:0001569//branching involved in blood vessel morphogenesis;GO:0001667//ameboidal-type cell migration;GO:0001708//cell fate specification;GO:0001755//neural crest cell migration;GO:0001763…	T-box
MSTRG.13886.1	ncbi_113138892	novel-m0428-5p	7.09583e-06	0.956396	3	novel-m0426-5p|novel-m0427-3p|novel-m0428-5p	tbx1	XP_026177514.1 T-box transcription factor TBX1 isoform X1 [Mastacembelus armatus]	-	-	-	-	GO:0005575//cellular_component;GO:0005622//intracellular anatomical structure;GO:0005634//nucleus;GO:0043226//organelle;GO:0043227//membrane-bounded organelle;GO:0043229//intracellular organelle;GO:0043231//intracellular membrane-bounded organelle	GO:0000976//transcription cis-regulatory region binding;GO:0000977//RNA polymerase II transcription regulatory region sequence-specific DNA binding;GO:0000981//DNA-binding transcription factor activity, RNA polymerase II-specific;GO:0001067//transcription regulatory region nucleic acid binding;GO:0001161//intronic transcription regulatory region sequence-specific DNA binding;GO:0001162//RNA polym…	GO:0000122//negative regulation of transcription by RNA polymerase II;GO:0001101//response to acid chemical;GO:0001501//skeletal system development;GO:0001525//angiogenesis;GO:0001568//blood vessel development;GO:0001569//branching involved in blood vessel morphogenesis;GO:0001667//ameboidal-type cell migration;GO:0001708//cell fate specification;GO:0001755//neural crest cell migration;GO:0001763…	T-box
MSTRG.13905.1	ncbi_113138892	novel-m0426-5p	4.61795e-06	0.953529	3	novel-m0426-5p|novel-m0427-3p|novel-m0428-5p	tbx1	XP_026177514.1 T-box transcription factor TBX1 isoform X1 [Mastacembelus armatus]	-	-	-	-	GO:0005575//cellular_component;GO:0005622//intracellular anatomical structure;GO:0005634//nucleus;GO:0043226//organelle;GO:0043227//membrane-bounded organelle;GO:0043229//intracellular organelle;GO:0043231//intracellular membrane-bounded organelle	GO:0000976//transcription cis-regulatory region binding;GO:0000977//RNA polymerase II transcription regulatory region sequence-specific DNA binding;GO:0000981//DNA-binding transcription factor activity, RNA polymerase II-specific;GO:0001067//transcription regulatory region nucleic acid binding;GO:0001161//intronic transcription regulatory region sequence-specific DNA binding;GO:0001162//RNA polym…	GO:0000122//negative regulation of transcription by RNA polymerase II;GO:0001101//response to acid chemical;GO:0001501//skeletal system development;GO:0001525//angiogenesis;GO:0001568//blood vessel development;GO:0001569//branching involved in blood vessel morphogenesis;GO:0001667//ameboidal-type cell migration;GO:0001708//cell fate specification;GO:0001755//neural crest cell migration;GO:0001763…	T-box
MSTRG.13905.1	ncbi_113138892	novel-m0427-3p	4.61795e-06	0.953529	3	novel-m0426-5p|novel-m0427-3p|novel-m0428-5p	tbx1	XP_026177514.1 T-box transcription factor TBX1 isoform X1 [Mastacembelus armatus]	-	-	-	-	GO:0005575//cellular_component;GO:0005622//intracellular anatomical structure;GO:0005634//nucleus;GO:0043226//organelle;GO:0043227//membrane-bounded organelle;GO:0043229//intracellular organelle;GO:0043231//intracellular membrane-bounded organelle	GO:0000976//transcription cis-regulatory region binding;GO:0000977//RNA polymerase II transcription regulatory region sequence-specific DNA binding;GO:0000981//DNA-binding transcription factor activity, RNA polymerase II-specific;GO:0001067//transcription regulatory region nucleic acid binding;GO:0001161//intronic transcription regulatory region sequence-specific DNA binding;GO:0001162//RNA polym…	GO:0000122//negative regulation of transcription by RNA polymerase II;GO:0001101//response to acid chemical;GO:0001501//skeletal system development;GO:0001525//angiogenesis;GO:0001568//blood vessel development;GO:0001569//branching involved in blood vessel morphogenesis;GO:0001667//ameboidal-type cell migration;GO:0001708//cell fate specification;GO:0001755//neural crest cell migration;GO:0001763…	T-box
MSTRG.13905.1	ncbi_113138892	novel-m0428-5p	4.61795e-06	0.953529	3	novel-m0426-5p|novel-m0427-3p|novel-m0428-5p	tbx1	XP_026177514.1 T-box transcription factor TBX1 isoform X1 [Mastacembelus armatus]	-	-	-	-	GO:0005575//cellular_component;GO:0005622//intracellular anatomical structure;GO:0005634//nucleus;GO:0043226//organelle;GO:0043227//membrane-bounded organelle;GO:0043229//intracellular organelle;GO:0043231//intracellular membrane-bounded organelle	GO:0000976//transcription cis-regulatory region binding;GO:0000977//RNA polymerase II transcription regulatory region sequence-specific DNA binding;GO:0000981//DNA-binding transcription factor activity, RNA polymerase II-specific;GO:0001067//transcription regulatory region nucleic acid binding;GO:0001161//intronic transcription regulatory region sequence-specific DNA binding;GO:0001162//RNA polym…	GO:0000122//negative regulation of transcription by RNA polymerase II;GO:0001101//response to acid chemical;GO:0001501//skeletal system development;GO:0001525//angiogenesis;GO:0001568//blood vessel development;GO:0001569//branching involved in blood vessel morphogenesis;GO:0001667//ameboidal-type cell migration;GO:0001708//cell fate specification;GO:0001755//neural crest cell migration;GO:0001763…	T-box
MSTRG.1392.1	ncbi_113138892	novel-m0426-5p	1.27567e-07	0.976475	3	novel-m0426-5p|novel-m0427-3p|novel-m0428-5p	tbx1	XP_026177514.1 T-box transcription factor TBX1 isoform X1 [Mastacembelus armatus]	-	-	-	-	GO:0005575//cellular_component;GO:0005622//intracellular anatomical structure;GO:0005634//nucleus;GO:0043226//organelle;GO:0043227//membrane-bounded organelle;GO:0043229//intracellular organelle;GO:0043231//intracellular membrane-bounded organelle	GO:0000976//transcription cis-regulatory region binding;GO:0000977//RNA polymerase II transcription regulatory region sequence-specific DNA binding;GO:0000981//DNA-binding transcription factor activity, RNA polymerase II-specific;GO:0001067//transcription regulatory region nucleic acid binding;GO:0001161//intronic transcription regulatory region sequence-specific DNA binding;GO:0001162//RNA polym…	GO:0000122//negative regulation of transcription by RNA polymerase II;GO:0001101//response to acid chemical;GO:0001501//skeletal system development;GO:0001525//angiogenesis;GO:0001568//blood vessel development;GO:0001569//branching involved in blood vessel morphogenesis;GO:0001667//ameboidal-type cell migration;GO:0001708//cell fate specification;GO:0001755//neural crest cell migration;GO:0001763…	T-box
MSTRG.1392.1	ncbi_113138892	novel-m0427-3p	1.27567e-07	0.976475	3	novel-m0426-5p|novel-m0427-3p|novel-m0428-5p	tbx1	XP_026177514.1 T-box transcription factor TBX1 isoform X1 [Mastacembelus armatus]	-	-	-	-	GO:0005575//cellular_component;GO:0005622//intracellular anatomical structure;GO:0005634//nucleus;GO:0043226//organelle;GO:0043227//membrane-bounded organelle;GO:0043229//intracellular organelle;GO:0043231//intracellular membrane-bounded organelle	GO:0000976//transcription cis-regulatory region binding;GO:0000977//RNA polymerase II transcription regulatory region sequence-specific DNA binding;GO:0000981//DNA-binding transcription factor activity, RNA polymerase II-specific;GO:0001067//transcription regulatory region nucleic acid binding;GO:0001161//intronic transcription regulatory region sequence-specific DNA binding;GO:0001162//RNA polym…	GO:0000122//negative regulation of transcription by RNA polymerase II;GO:0001101//response to acid chemical;GO:0001501//skeletal system development;GO:0001525//angiogenesis;GO:0001568//blood vessel development;GO:0001569//branching involved in blood vessel morphogenesis;GO:0001667//ameboidal-type cell migration;GO:0001708//cell fate specification;GO:0001755//neural crest cell migration;GO:0001763…	T-box
MSTRG.1392.1	ncbi_113138892	novel-m0428-5p	1.27567e-07	0.976475	3	novel-m0426-5p|novel-m0427-3p|novel-m0428-5p	tbx1	XP_026177514.1 T-box transcription factor TBX1 isoform X1 [Mastacembelus armatus]	-	-	-	-	GO:0005575//cellular_component;GO:0005622//intracellular anatomical structure;GO:0005634//nucleus;GO:0043226//organelle;GO:0043227//membrane-bounded organelle;GO:0043229//intracellular organelle;GO:0043231//intracellular membrane-bounded organelle	GO:0000976//transcription cis-regulatory region binding;GO:0000977//RNA polymerase II transcription regulatory region sequence-specific DNA binding;GO:0000981//DNA-binding transcription factor activity, RNA polymerase II-specific;GO:0001067//transcription regulatory region nucleic acid binding;GO:0001161//intronic transcription regulatory region sequence-specific DNA binding;GO:0001162//RNA polym…	GO:0000122//negative regulation of transcription by RNA polymerase II;GO:0001101//response to acid chemical;GO:0001501//skeletal system development;GO:0001525//angiogenesis;GO:0001568//blood vessel development;GO:0001569//branching involved in blood vessel morphogenesis;GO:0001667//ameboidal-type cell migration;GO:0001708//cell fate specification;GO:0001755//neural crest cell migration;GO:0001763…	T-box
MSTRG.13935.1	ncbi_113135843	miR-101-z	0.00994679	0.980283	2	miR-101-z|miR-1823-y	SOX9	XP_026171938.1 transcription factor Sox-9-A-like [Mastacembelus armatus]	Environmental Information Processing	Signal transduction	ko04024//cAMP signaling pathway	K18435	-	-	-	HMG
MSTRG.13935.1	ncbi_113135843	miR-1823-y	0.00994679	0.980283	2	miR-101-z|miR-1823-y	SOX9	XP_026171938.1 transcription factor Sox-9-A-like [Mastacembelus armatus]	Environmental Information Processing	Signal transduction	ko04024//cAMP signaling pathway	K18435	-	-	-	HMG
MSTRG.13950.1	ncbi_113138892	novel-m0005-3p	0.0351966	0.968973	1	novel-m0005-3p	tbx1	XP_026177514.1 T-box transcription factor TBX1 isoform X1 [Mastacembelus armatus]	-	-	-	-	GO:0005575//cellular_component;GO:0005622//intracellular anatomical structure;GO:0005634//nucleus;GO:0043226//organelle;GO:0043227//membrane-bounded organelle;GO:0043229//intracellular organelle;GO:0043231//intracellular membrane-bounded organelle	GO:0000976//transcription cis-regulatory region binding;GO:0000977//RNA polymerase II transcription regulatory region sequence-specific DNA binding;GO:0000981//DNA-binding transcription factor activity, RNA polymerase II-specific;GO:0001067//transcription regulatory region nucleic acid binding;GO:0001161//intronic transcription regulatory region sequence-specific DNA binding;GO:0001162//RNA polym…	GO:0000122//negative regulation of transcription by RNA polymerase II;GO:0001101//response to acid chemical;GO:0001501//skeletal system development;GO:0001525//angiogenesis;GO:0001568//blood vessel development;GO:0001569//branching involved in blood vessel morphogenesis;GO:0001667//ameboidal-type cell migration;GO:0001708//cell fate specification;GO:0001755//neural crest cell migration;GO:0001763…	T-box
MSTRG.13977.1	ncbi_113137269	miR-23-y	0.00728745	0.968557	1	miR-23-y	gata4	XP_026174573.1 transcription factor GATA-4-like [Mastacembelus armatus]	Environmental Information Processing;Cellular Processes;Cellular Processes;Organismal Systems	Signal transduction;Cellular community - eukaryotes;Cell growth and death;Endocrine system	ko04022//cGMP-PKG signaling pathway;ko04530//Tight junction;ko04218//Cellular senescence;ko04919//Thyroid hormone signaling pathway	K09183;K09183;K09183;K09183	GO:0000228//nuclear chromosome;GO:0000785//chromatin;GO:0005575//cellular_component;GO:0005622//intracellular anatomical structure;GO:0005634//nucleus;GO:0005654//nucleoplasm;GO:0005667//transcription regulator complex;GO:0005694//chromosome;GO:0016604//nuclear body;GO:0031974//membrane-enclosed lumen;GO:0031981//nuclear lumen;GO:0032991//protein-containing complex;GO:0043226//organelle;GO:004322…	GO:0000976//transcription cis-regulatory region binding;GO:0000977//RNA polymerase II transcription regulatory region sequence-specific DNA binding;GO:0000978//RNA polymerase II cis-regulatory region sequence-specific DNA binding;GO:0000981//DNA-binding transcription factor activity, RNA polymerase II-specific;GO:0000987//cis-regulatory region sequence-specific DNA binding;GO:0001067//transcripti…	GO:0000003//reproduction;GO:0001101//response to acid chemical;GO:0001568//blood vessel development;GO:0001570//vasculogenesis;GO:0001678//cellular glucose homeostasis;GO:0001701//in utero embryonic development;GO:0001702//gastrulation with mouth forming second;GO:0001704//formation of primary germ layer;GO:0001706//endoderm formation;GO:0001817//regulation of cytokine production;GO:0001819//posi…	zf-GATA
MSTRG.14072.4	ncbi_113135843	miR-731-x	0.0414947	0.991524	1	miR-731-x	SOX9	XP_026171938.1 transcription factor Sox-9-A-like [Mastacembelus armatus]	Environmental Information Processing	Signal transduction	ko04024//cAMP signaling pathway	K18435	-	-	-	HMG
MSTRG.14122.1	ncbi_113137269	miR-23-y	0.00890688	0.998014	1	miR-23-y	gata4	XP_026174573.1 transcription factor GATA-4-like [Mastacembelus armatus]	Environmental Information Processing;Cellular Processes;Cellular Processes;Organismal Systems	Signal transduction;Cellular community - eukaryotes;Cell growth and death;Endocrine system	ko04022//cGMP-PKG signaling pathway;ko04530//Tight junction;ko04218//Cellular senescence;ko04919//Thyroid hormone signaling pathway	K09183;K09183;K09183;K09183	GO:0000228//nuclear chromosome;GO:0000785//chromatin;GO:0005575//cellular_component;GO:0005622//intracellular anatomical structure;GO:0005634//nucleus;GO:0005654//nucleoplasm;GO:0005667//transcription regulator complex;GO:0005694//chromosome;GO:0016604//nuclear body;GO:0031974//membrane-enclosed lumen;GO:0031981//nuclear lumen;GO:0032991//protein-containing complex;GO:0043226//organelle;GO:004322…	GO:0000976//transcription cis-regulatory region binding;GO:0000977//RNA polymerase II transcription regulatory region sequence-specific DNA binding;GO:0000978//RNA polymerase II cis-regulatory region sequence-specific DNA binding;GO:0000981//DNA-binding transcription factor activity, RNA polymerase II-specific;GO:0000987//cis-regulatory region sequence-specific DNA binding;GO:0001067//transcripti…	GO:0000003//reproduction;GO:0001101//response to acid chemical;GO:0001568//blood vessel development;GO:0001570//vasculogenesis;GO:0001678//cellular glucose homeostasis;GO:0001701//in utero embryonic development;GO:0001702//gastrulation with mouth forming second;GO:0001704//formation of primary germ layer;GO:0001706//endoderm formation;GO:0001817//regulation of cytokine production;GO:0001819//posi…	zf-GATA
MSTRG.14327.1	ncbi_113135843	miR-4293-z	0.00208647	0.983757	2	miR-4293-z|novel-m0278-3p	SOX9	XP_026171938.1 transcription factor Sox-9-A-like [Mastacembelus armatus]	Environmental Information Processing	Signal transduction	ko04024//cAMP signaling pathway	K18435	-	-	-	HMG
MSTRG.14327.1	ncbi_113135843	novel-m0278-3p	0.00208647	0.983757	2	miR-4293-z|novel-m0278-3p	SOX9	XP_026171938.1 transcription factor Sox-9-A-like [Mastacembelus armatus]	Environmental Information Processing	Signal transduction	ko04024//cAMP signaling pathway	K18435	-	-	-	HMG
MSTRG.14365.1	ncbi_113137269	miR-23-y	0.00161943	0.985089	1	miR-23-y	gata4	XP_026174573.1 transcription factor GATA-4-like [Mastacembelus armatus]	Environmental Information Processing;Cellular Processes;Cellular Processes;Organismal Systems	Signal transduction;Cellular community - eukaryotes;Cell growth and death;Endocrine system	ko04022//cGMP-PKG signaling pathway;ko04530//Tight junction;ko04218//Cellular senescence;ko04919//Thyroid hormone signaling pathway	K09183;K09183;K09183;K09183	GO:0000228//nuclear chromosome;GO:0000785//chromatin;GO:0005575//cellular_component;GO:0005622//intracellular anatomical structure;GO:0005634//nucleus;GO:0005654//nucleoplasm;GO:0005667//transcription regulator complex;GO:0005694//chromosome;GO:0016604//nuclear body;GO:0031974//membrane-enclosed lumen;GO:0031981//nuclear lumen;GO:0032991//protein-containing complex;GO:0043226//organelle;GO:004322…	GO:0000976//transcription cis-regulatory region binding;GO:0000977//RNA polymerase II transcription regulatory region sequence-specific DNA binding;GO:0000978//RNA polymerase II cis-regulatory region sequence-specific DNA binding;GO:0000981//DNA-binding transcription factor activity, RNA polymerase II-specific;GO:0000987//cis-regulatory region sequence-specific DNA binding;GO:0001067//transcripti…	GO:0000003//reproduction;GO:0001101//response to acid chemical;GO:0001568//blood vessel development;GO:0001570//vasculogenesis;GO:0001678//cellular glucose homeostasis;GO:0001701//in utero embryonic development;GO:0001702//gastrulation with mouth forming second;GO:0001704//formation of primary germ layer;GO:0001706//endoderm formation;GO:0001817//regulation of cytokine production;GO:0001819//posi…	zf-GATA
MSTRG.14366.1	ncbi_113138892	novel-m0005-3p	0.0288674	0.957692	1	novel-m0005-3p	tbx1	XP_026177514.1 T-box transcription factor TBX1 isoform X1 [Mastacembelus armatus]	-	-	-	-	GO:0005575//cellular_component;GO:0005622//intracellular anatomical structure;GO:0005634//nucleus;GO:0043226//organelle;GO:0043227//membrane-bounded organelle;GO:0043229//intracellular organelle;GO:0043231//intracellular membrane-bounded organelle	GO:0000976//transcription cis-regulatory region binding;GO:0000977//RNA polymerase II transcription regulatory region sequence-specific DNA binding;GO:0000981//DNA-binding transcription factor activity, RNA polymerase II-specific;GO:0001067//transcription regulatory region nucleic acid binding;GO:0001161//intronic transcription regulatory region sequence-specific DNA binding;GO:0001162//RNA polym…	GO:0000122//negative regulation of transcription by RNA polymerase II;GO:0001101//response to acid chemical;GO:0001501//skeletal system development;GO:0001525//angiogenesis;GO:0001568//blood vessel development;GO:0001569//branching involved in blood vessel morphogenesis;GO:0001667//ameboidal-type cell migration;GO:0001708//cell fate specification;GO:0001755//neural crest cell migration;GO:0001763…	T-box
MSTRG.14371.1	MSTRG.24270	miR-200-z	0.000514084	0.921196	2	miR-200-z|miR-429-y	SOX30	protein capicua homolog [Siniperca chuatsi]	-	-	-	-	GO:0043231//intracellular membrane-bounded organelle	GO:0003677//DNA binding	GO:0006355//regulation of transcription, DNA-templated;GO:0048232//male gamete generation;GO:0048545//response to steroid hormone	--
MSTRG.14371.1	MSTRG.24270	miR-429-y	0.000514084	0.921196	2	miR-200-z|miR-429-y	SOX30	protein capicua homolog [Siniperca chuatsi]	-	-	-	-	GO:0043231//intracellular membrane-bounded organelle	GO:0003677//DNA binding	GO:0006355//regulation of transcription, DNA-templated;GO:0048232//male gamete generation;GO:0048545//response to steroid hormone	--
MSTRG.14445.8	ncbi_113138892	novel-m0426-5p	8.19657e-05	0.943146	3	novel-m0426-5p|novel-m0427-3p|novel-m0428-5p	tbx1	XP_026177514.1 T-box transcription factor TBX1 isoform X1 [Mastacembelus armatus]	-	-	-	-	GO:0005575//cellular_component;GO:0005622//intracellular anatomical structure;GO:0005634//nucleus;GO:0043226//organelle;GO:0043227//membrane-bounded organelle;GO:0043229//intracellular organelle;GO:0043231//intracellular membrane-bounded organelle	GO:0000976//transcription cis-regulatory region binding;GO:0000977//RNA polymerase II transcription regulatory region sequence-specific DNA binding;GO:0000981//DNA-binding transcription factor activity, RNA polymerase II-specific;GO:0001067//transcription regulatory region nucleic acid binding;GO:0001161//intronic transcription regulatory region sequence-specific DNA binding;GO:0001162//RNA polym…	GO:0000122//negative regulation of transcription by RNA polymerase II;GO:0001101//response to acid chemical;GO:0001501//skeletal system development;GO:0001525//angiogenesis;GO:0001568//blood vessel development;GO:0001569//branching involved in blood vessel morphogenesis;GO:0001667//ameboidal-type cell migration;GO:0001708//cell fate specification;GO:0001755//neural crest cell migration;GO:0001763…	T-box
MSTRG.14445.8	ncbi_113138892	novel-m0427-3p	8.19657e-05	0.943146	3	novel-m0426-5p|novel-m0427-3p|novel-m0428-5p	tbx1	XP_026177514.1 T-box transcription factor TBX1 isoform X1 [Mastacembelus armatus]	-	-	-	-	GO:0005575//cellular_component;GO:0005622//intracellular anatomical structure;GO:0005634//nucleus;GO:0043226//organelle;GO:0043227//membrane-bounded organelle;GO:0043229//intracellular organelle;GO:0043231//intracellular membrane-bounded organelle	GO:0000976//transcription cis-regulatory region binding;GO:0000977//RNA polymerase II transcription regulatory region sequence-specific DNA binding;GO:0000981//DNA-binding transcription factor activity, RNA polymerase II-specific;GO:0001067//transcription regulatory region nucleic acid binding;GO:0001161//intronic transcription regulatory region sequence-specific DNA binding;GO:0001162//RNA polym…	GO:0000122//negative regulation of transcription by RNA polymerase II;GO:0001101//response to acid chemical;GO:0001501//skeletal system development;GO:0001525//angiogenesis;GO:0001568//blood vessel development;GO:0001569//branching involved in blood vessel morphogenesis;GO:0001667//ameboidal-type cell migration;GO:0001708//cell fate specification;GO:0001755//neural crest cell migration;GO:0001763…	T-box
MSTRG.14445.8	ncbi_113138892	novel-m0428-5p	8.19657e-05	0.943146	3	novel-m0426-5p|novel-m0427-3p|novel-m0428-5p	tbx1	XP_026177514.1 T-box transcription factor TBX1 isoform X1 [Mastacembelus armatus]	-	-	-	-	GO:0005575//cellular_component;GO:0005622//intracellular anatomical structure;GO:0005634//nucleus;GO:0043226//organelle;GO:0043227//membrane-bounded organelle;GO:0043229//intracellular organelle;GO:0043231//intracellular membrane-bounded organelle	GO:0000976//transcription cis-regulatory region binding;GO:0000977//RNA polymerase II transcription regulatory region sequence-specific DNA binding;GO:0000981//DNA-binding transcription factor activity, RNA polymerase II-specific;GO:0001067//transcription regulatory region nucleic acid binding;GO:0001161//intronic transcription regulatory region sequence-specific DNA binding;GO:0001162//RNA polym…	GO:0000122//negative regulation of transcription by RNA polymerase II;GO:0001101//response to acid chemical;GO:0001501//skeletal system development;GO:0001525//angiogenesis;GO:0001568//blood vessel development;GO:0001569//branching involved in blood vessel morphogenesis;GO:0001667//ameboidal-type cell migration;GO:0001708//cell fate specification;GO:0001755//neural crest cell migration;GO:0001763…	T-box
MSTRG.14494.2	ncbi_113135843	miR-101-z	0.0113003	0.97059	2	miR-101-z|miR-9-y	SOX9	XP_026171938.1 transcription factor Sox-9-A-like [Mastacembelus armatus]	Environmental Information Processing	Signal transduction	ko04024//cAMP signaling pathway	K18435	-	-	-	HMG
MSTRG.14494.2	ncbi_113135843	miR-9-y	0.0113003	0.97059	2	miR-101-z|miR-9-y	SOX9	XP_026171938.1 transcription factor Sox-9-A-like [Mastacembelus armatus]	Environmental Information Processing	Signal transduction	ko04024//cAMP signaling pathway	K18435	-	-	-	HMG
MSTRG.14498.1	ncbi_113138892	novel-m0426-5p	1.94417e-05	0.962055	3	novel-m0426-5p|novel-m0427-3p|novel-m0428-5p	tbx1	XP_026177514.1 T-box transcription factor TBX1 isoform X1 [Mastacembelus armatus]	-	-	-	-	GO:0005575//cellular_component;GO:0005622//intracellular anatomical structure;GO:0005634//nucleus;GO:0043226//organelle;GO:0043227//membrane-bounded organelle;GO:0043229//intracellular organelle;GO:0043231//intracellular membrane-bounded organelle	GO:0000976//transcription cis-regulatory region binding;GO:0000977//RNA polymerase II transcription regulatory region sequence-specific DNA binding;GO:0000981//DNA-binding transcription factor activity, RNA polymerase II-specific;GO:0001067//transcription regulatory region nucleic acid binding;GO:0001161//intronic transcription regulatory region sequence-specific DNA binding;GO:0001162//RNA polym…	GO:0000122//negative regulation of transcription by RNA polymerase II;GO:0001101//response to acid chemical;GO:0001501//skeletal system development;GO:0001525//angiogenesis;GO:0001568//blood vessel development;GO:0001569//branching involved in blood vessel morphogenesis;GO:0001667//ameboidal-type cell migration;GO:0001708//cell fate specification;GO:0001755//neural crest cell migration;GO:0001763…	T-box
MSTRG.14498.1	ncbi_113138892	novel-m0427-3p	1.94417e-05	0.962055	3	novel-m0426-5p|novel-m0427-3p|novel-m0428-5p	tbx1	XP_026177514.1 T-box transcription factor TBX1 isoform X1 [Mastacembelus armatus]	-	-	-	-	GO:0005575//cellular_component;GO:0005622//intracellular anatomical structure;GO:0005634//nucleus;GO:0043226//organelle;GO:0043227//membrane-bounded organelle;GO:0043229//intracellular organelle;GO:0043231//intracellular membrane-bounded organelle	GO:0000976//transcription cis-regulatory region binding;GO:0000977//RNA polymerase II transcription regulatory region sequence-specific DNA binding;GO:0000981//DNA-binding transcription factor activity, RNA polymerase II-specific;GO:0001067//transcription regulatory region nucleic acid binding;GO:0001161//intronic transcription regulatory region sequence-specific DNA binding;GO:0001162//RNA polym…	GO:0000122//negative regulation of transcription by RNA polymerase II;GO:0001101//response to acid chemical;GO:0001501//skeletal system development;GO:0001525//angiogenesis;GO:0001568//blood vessel development;GO:0001569//branching involved in blood vessel morphogenesis;GO:0001667//ameboidal-type cell migration;GO:0001708//cell fate specification;GO:0001755//neural crest cell migration;GO:0001763…	T-box
MSTRG.14498.1	ncbi_113138892	novel-m0428-5p	1.94417e-05	0.962055	3	novel-m0426-5p|novel-m0427-3p|novel-m0428-5p	tbx1	XP_026177514.1 T-box transcription factor TBX1 isoform X1 [Mastacembelus armatus]	-	-	-	-	GO:0005575//cellular_component;GO:0005622//intracellular anatomical structure;GO:0005634//nucleus;GO:0043226//organelle;GO:0043227//membrane-bounded organelle;GO:0043229//intracellular organelle;GO:0043231//intracellular membrane-bounded organelle	GO:0000976//transcription cis-regulatory region binding;GO:0000977//RNA polymerase II transcription regulatory region sequence-specific DNA binding;GO:0000981//DNA-binding transcription factor activity, RNA polymerase II-specific;GO:0001067//transcription regulatory region nucleic acid binding;GO:0001161//intronic transcription regulatory region sequence-specific DNA binding;GO:0001162//RNA polym…	GO:0000122//negative regulation of transcription by RNA polymerase II;GO:0001101//response to acid chemical;GO:0001501//skeletal system development;GO:0001525//angiogenesis;GO:0001568//blood vessel development;GO:0001569//branching involved in blood vessel morphogenesis;GO:0001667//ameboidal-type cell migration;GO:0001708//cell fate specification;GO:0001755//neural crest cell migration;GO:0001763…	T-box
MSTRG.14517.2	ncbi_113138892	novel-m0005-3p	0.0193153	0.90322	1	novel-m0005-3p	tbx1	XP_026177514.1 T-box transcription factor TBX1 isoform X1 [Mastacembelus armatus]	-	-	-	-	GO:0005575//cellular_component;GO:0005622//intracellular anatomical structure;GO:0005634//nucleus;GO:0043226//organelle;GO:0043227//membrane-bounded organelle;GO:0043229//intracellular organelle;GO:0043231//intracellular membrane-bounded organelle	GO:0000976//transcription cis-regulatory region binding;GO:0000977//RNA polymerase II transcription regulatory region sequence-specific DNA binding;GO:0000981//DNA-binding transcription factor activity, RNA polymerase II-specific;GO:0001067//transcription regulatory region nucleic acid binding;GO:0001161//intronic transcription regulatory region sequence-specific DNA binding;GO:0001162//RNA polym…	GO:0000122//negative regulation of transcription by RNA polymerase II;GO:0001101//response to acid chemical;GO:0001501//skeletal system development;GO:0001525//angiogenesis;GO:0001568//blood vessel development;GO:0001569//branching involved in blood vessel morphogenesis;GO:0001667//ameboidal-type cell migration;GO:0001708//cell fate specification;GO:0001755//neural crest cell migration;GO:0001763…	T-box
MSTRG.14551.1	ncbi_113138892	novel-m0005-3p	0.00646986	0.930954	1	novel-m0005-3p	tbx1	XP_026177514.1 T-box transcription factor TBX1 isoform X1 [Mastacembelus armatus]	-	-	-	-	GO:0005575//cellular_component;GO:0005622//intracellular anatomical structure;GO:0005634//nucleus;GO:0043226//organelle;GO:0043227//membrane-bounded organelle;GO:0043229//intracellular organelle;GO:0043231//intracellular membrane-bounded organelle	GO:0000976//transcription cis-regulatory region binding;GO:0000977//RNA polymerase II transcription regulatory region sequence-specific DNA binding;GO:0000981//DNA-binding transcription factor activity, RNA polymerase II-specific;GO:0001067//transcription regulatory region nucleic acid binding;GO:0001161//intronic transcription regulatory region sequence-specific DNA binding;GO:0001162//RNA polym…	GO:0000122//negative regulation of transcription by RNA polymerase II;GO:0001101//response to acid chemical;GO:0001501//skeletal system development;GO:0001525//angiogenesis;GO:0001568//blood vessel development;GO:0001569//branching involved in blood vessel morphogenesis;GO:0001667//ameboidal-type cell migration;GO:0001708//cell fate specification;GO:0001755//neural crest cell migration;GO:0001763…	T-box
MSTRG.14556.1	MSTRG.24270	miR-429-y	0.0414947	0.943021	1	miR-429-y	SOX30	protein capicua homolog [Siniperca chuatsi]	-	-	-	-	GO:0043231//intracellular membrane-bounded organelle	GO:0003677//DNA binding	GO:0006355//regulation of transcription, DNA-templated;GO:0048232//male gamete generation;GO:0048545//response to steroid hormone	--
MSTRG.14556.1	ncbi_113135843	miR-1823-y	0.000245692	0.9897	3	miR-1823-y|miR-9-y|novel-m0031-3p	SOX9	XP_026171938.1 transcription factor Sox-9-A-like [Mastacembelus armatus]	Environmental Information Processing	Signal transduction	ko04024//cAMP signaling pathway	K18435	-	-	-	HMG
MSTRG.14556.1	ncbi_113135843	miR-9-y	0.000245692	0.9897	3	miR-1823-y|miR-9-y|novel-m0031-3p	SOX9	XP_026171938.1 transcription factor Sox-9-A-like [Mastacembelus armatus]	Environmental Information Processing	Signal transduction	ko04024//cAMP signaling pathway	K18435	-	-	-	HMG
MSTRG.14556.1	ncbi_113135843	novel-m0031-3p	0.000245692	0.9897	3	miR-1823-y|miR-9-y|novel-m0031-3p	SOX9	XP_026171938.1 transcription factor Sox-9-A-like [Mastacembelus armatus]	Environmental Information Processing	Signal transduction	ko04024//cAMP signaling pathway	K18435	-	-	-	HMG
MSTRG.14561.1	ncbi_113135843	miR-101-z	0.022853	0.998743	2	miR-101-z|miR-724-x	SOX9	XP_026171938.1 transcription factor Sox-9-A-like [Mastacembelus armatus]	Environmental Information Processing	Signal transduction	ko04024//cAMP signaling pathway	K18435	-	-	-	HMG
MSTRG.14561.1	ncbi_113135843	miR-724-x	0.022853	0.998743	2	miR-101-z|miR-724-x	SOX9	XP_026171938.1 transcription factor Sox-9-A-like [Mastacembelus armatus]	Environmental Information Processing	Signal transduction	ko04024//cAMP signaling pathway	K18435	-	-	-	HMG
MSTRG.14634.1	MSTRG.24270	miR-200-z	0.00105358	0.99839	2	miR-200-z|miR-429-y	SOX30	protein capicua homolog [Siniperca chuatsi]	-	-	-	-	GO:0043231//intracellular membrane-bounded organelle	GO:0003677//DNA binding	GO:0006355//regulation of transcription, DNA-templated;GO:0048232//male gamete generation;GO:0048545//response to steroid hormone	--
MSTRG.14634.1	MSTRG.24270	miR-429-y	0.00105358	0.99839	2	miR-200-z|miR-429-y	SOX30	protein capicua homolog [Siniperca chuatsi]	-	-	-	-	GO:0043231//intracellular membrane-bounded organelle	GO:0003677//DNA binding	GO:0006355//regulation of transcription, DNA-templated;GO:0048232//male gamete generation;GO:0048545//response to steroid hormone	--
MSTRG.1464.1	ncbi_113144339	novel-m0148-3p	0.000215996	0.992323	4	novel-m0148-3p|novel-m0475-3p|novel-m0476-3p|novel-m0477-3p	sox3	XP_026186112.1 transcription factor Sox-3 [Mastacembelus armatus]	-	-	-	-	GO:0005575//cellular_component;GO:0005622//intracellular anatomical structure;GO:0005634//nucleus;GO:0005654//nucleoplasm;GO:0005737//cytoplasm;GO:0031974//membrane-enclosed lumen;GO:0031981//nuclear lumen;GO:0043226//organelle;GO:0043227//membrane-bounded organelle;GO:0043229//intracellular organelle;GO:0043231//intracellular membrane-bounded organelle;GO:0043233//organelle lumen;GO:0070013//int…	GO:0000976//transcription cis-regulatory region binding;GO:0000977//RNA polymerase II transcription regulatory region sequence-specific DNA binding;GO:0000979//RNA polymerase II core promoter sequence-specific DNA binding;GO:0000981//DNA-binding transcription factor activity, RNA polymerase II-specific;GO:0001046//core promoter sequence-specific DNA binding;GO:0001067//transcription regulatory re…	GO:0000003//reproduction;GO:0000122//negative regulation of transcription by RNA polymerase II;GO:0001704//formation of primary germ layer;GO:0002009//morphogenesis of an epithelium;GO:0002064//epithelial cell development;GO:0003006//developmental process involved in reproduction;GO:0006139//nucleobase-containing compound metabolic process;GO:0006351//transcription, DNA-templated;GO:0006355//regu…	HMG
MSTRG.1464.1	ncbi_113144339	novel-m0475-3p	0.000215996	0.992323	4	novel-m0148-3p|novel-m0475-3p|novel-m0476-3p|novel-m0477-3p	sox3	XP_026186112.1 transcription factor Sox-3 [Mastacembelus armatus]	-	-	-	-	GO:0005575//cellular_component;GO:0005622//intracellular anatomical structure;GO:0005634//nucleus;GO:0005654//nucleoplasm;GO:0005737//cytoplasm;GO:0031974//membrane-enclosed lumen;GO:0031981//nuclear lumen;GO:0043226//organelle;GO:0043227//membrane-bounded organelle;GO:0043229//intracellular organelle;GO:0043231//intracellular membrane-bounded organelle;GO:0043233//organelle lumen;GO:0070013//int…	GO:0000976//transcription cis-regulatory region binding;GO:0000977//RNA polymerase II transcription regulatory region sequence-specific DNA binding;GO:0000979//RNA polymerase II core promoter sequence-specific DNA binding;GO:0000981//DNA-binding transcription factor activity, RNA polymerase II-specific;GO:0001046//core promoter sequence-specific DNA binding;GO:0001067//transcription regulatory re…	GO:0000003//reproduction;GO:0000122//negative regulation of transcription by RNA polymerase II;GO:0001704//formation of primary germ layer;GO:0002009//morphogenesis of an epithelium;GO:0002064//epithelial cell development;GO:0003006//developmental process involved in reproduction;GO:0006139//nucleobase-containing compound metabolic process;GO:0006351//transcription, DNA-templated;GO:0006355//regu…	HMG
MSTRG.1464.1	ncbi_113144339	novel-m0476-3p	0.000215996	0.992323	4	novel-m0148-3p|novel-m0475-3p|novel-m0476-3p|novel-m0477-3p	sox3	XP_026186112.1 transcription factor Sox-3 [Mastacembelus armatus]	-	-	-	-	GO:0005575//cellular_component;GO:0005622//intracellular anatomical structure;GO:0005634//nucleus;GO:0005654//nucleoplasm;GO:0005737//cytoplasm;GO:0031974//membrane-enclosed lumen;GO:0031981//nuclear lumen;GO:0043226//organelle;GO:0043227//membrane-bounded organelle;GO:0043229//intracellular organelle;GO:0043231//intracellular membrane-bounded organelle;GO:0043233//organelle lumen;GO:0070013//int…	GO:0000976//transcription cis-regulatory region binding;GO:0000977//RNA polymerase II transcription regulatory region sequence-specific DNA binding;GO:0000979//RNA polymerase II core promoter sequence-specific DNA binding;GO:0000981//DNA-binding transcription factor activity, RNA polymerase II-specific;GO:0001046//core promoter sequence-specific DNA binding;GO:0001067//transcription regulatory re…	GO:0000003//reproduction;GO:0000122//negative regulation of transcription by RNA polymerase II;GO:0001704//formation of primary germ layer;GO:0002009//morphogenesis of an epithelium;GO:0002064//epithelial cell development;GO:0003006//developmental process involved in reproduction;GO:0006139//nucleobase-containing compound metabolic process;GO:0006351//transcription, DNA-templated;GO:0006355//regu…	HMG
MSTRG.1464.1	ncbi_113144339	novel-m0477-3p	0.000215996	0.992323	4	novel-m0148-3p|novel-m0475-3p|novel-m0476-3p|novel-m0477-3p	sox3	XP_026186112.1 transcription factor Sox-3 [Mastacembelus armatus]	-	-	-	-	GO:0005575//cellular_component;GO:0005622//intracellular anatomical structure;GO:0005634//nucleus;GO:0005654//nucleoplasm;GO:0005737//cytoplasm;GO:0031974//membrane-enclosed lumen;GO:0031981//nuclear lumen;GO:0043226//organelle;GO:0043227//membrane-bounded organelle;GO:0043229//intracellular organelle;GO:0043231//intracellular membrane-bounded organelle;GO:0043233//organelle lumen;GO:0070013//int…	GO:0000976//transcription cis-regulatory region binding;GO:0000977//RNA polymerase II transcription regulatory region sequence-specific DNA binding;GO:0000979//RNA polymerase II core promoter sequence-specific DNA binding;GO:0000981//DNA-binding transcription factor activity, RNA polymerase II-specific;GO:0001046//core promoter sequence-specific DNA binding;GO:0001067//transcription regulatory re…	GO:0000003//reproduction;GO:0000122//negative regulation of transcription by RNA polymerase II;GO:0001704//formation of primary germ layer;GO:0002009//morphogenesis of an epithelium;GO:0002064//epithelial cell development;GO:0003006//developmental process involved in reproduction;GO:0006139//nucleobase-containing compound metabolic process;GO:0006351//transcription, DNA-templated;GO:0006355//regu…	HMG
MSTRG.14664.1	ncbi_113138892	novel-m0005-3p	0.0288674	0.933855	1	novel-m0005-3p	tbx1	XP_026177514.1 T-box transcription factor TBX1 isoform X1 [Mastacembelus armatus]	-	-	-	-	GO:0005575//cellular_component;GO:0005622//intracellular anatomical structure;GO:0005634//nucleus;GO:0043226//organelle;GO:0043227//membrane-bounded organelle;GO:0043229//intracellular organelle;GO:0043231//intracellular membrane-bounded organelle	GO:0000976//transcription cis-regulatory region binding;GO:0000977//RNA polymerase II transcription regulatory region sequence-specific DNA binding;GO:0000981//DNA-binding transcription factor activity, RNA polymerase II-specific;GO:0001067//transcription regulatory region nucleic acid binding;GO:0001161//intronic transcription regulatory region sequence-specific DNA binding;GO:0001162//RNA polym…	GO:0000122//negative regulation of transcription by RNA polymerase II;GO:0001101//response to acid chemical;GO:0001501//skeletal system development;GO:0001525//angiogenesis;GO:0001568//blood vessel development;GO:0001569//branching involved in blood vessel morphogenesis;GO:0001667//ameboidal-type cell migration;GO:0001708//cell fate specification;GO:0001755//neural crest cell migration;GO:0001763…	T-box
MSTRG.14729.1	ncbi_113135843	miR-1823-y	0.00439177	0.992651	2	miR-1823-y|miR-210-x	SOX9	XP_026171938.1 transcription factor Sox-9-A-like [Mastacembelus armatus]	Environmental Information Processing	Signal transduction	ko04024//cAMP signaling pathway	K18435	-	-	-	HMG
MSTRG.14729.1	ncbi_113135843	miR-210-x	0.00439177	0.992651	2	miR-1823-y|miR-210-x	SOX9	XP_026171938.1 transcription factor Sox-9-A-like [Mastacembelus armatus]	Environmental Information Processing	Signal transduction	ko04024//cAMP signaling pathway	K18435	-	-	-	HMG
MSTRG.14747.1	ncbi_113135843	novel-m0103-5p	0.00867203	0.995646	2	novel-m0103-5p|novel-m0278-3p	SOX9	XP_026171938.1 transcription factor Sox-9-A-like [Mastacembelus armatus]	Environmental Information Processing	Signal transduction	ko04024//cAMP signaling pathway	K18435	-	-	-	HMG
MSTRG.14747.1	ncbi_113135843	novel-m0278-3p	0.00867203	0.995646	2	novel-m0103-5p|novel-m0278-3p	SOX9	XP_026171938.1 transcription factor Sox-9-A-like [Mastacembelus armatus]	Environmental Information Processing	Signal transduction	ko04024//cAMP signaling pathway	K18435	-	-	-	HMG
MSTRG.14747.1	ncbi_113138892	novel-m0005-3p	0.0446322	0.975773	1	novel-m0005-3p	tbx1	XP_026177514.1 T-box transcription factor TBX1 isoform X1 [Mastacembelus armatus]	-	-	-	-	GO:0005575//cellular_component;GO:0005622//intracellular anatomical structure;GO:0005634//nucleus;GO:0043226//organelle;GO:0043227//membrane-bounded organelle;GO:0043229//intracellular organelle;GO:0043231//intracellular membrane-bounded organelle	GO:0000976//transcription cis-regulatory region binding;GO:0000977//RNA polymerase II transcription regulatory region sequence-specific DNA binding;GO:0000981//DNA-binding transcription factor activity, RNA polymerase II-specific;GO:0001067//transcription regulatory region nucleic acid binding;GO:0001161//intronic transcription regulatory region sequence-specific DNA binding;GO:0001162//RNA polym…	GO:0000122//negative regulation of transcription by RNA polymerase II;GO:0001101//response to acid chemical;GO:0001501//skeletal system development;GO:0001525//angiogenesis;GO:0001568//blood vessel development;GO:0001569//branching involved in blood vessel morphogenesis;GO:0001667//ameboidal-type cell migration;GO:0001708//cell fate specification;GO:0001755//neural crest cell migration;GO:0001763…	T-box
MSTRG.14815.1	ncbi_113135843	miR-4293-z	3.87934e-06	0.998069	5	miR-4293-z|miR-724-x|miR-9-y|novel-m0031-3p|novel-m0278-3p	SOX9	XP_026171938.1 transcription factor Sox-9-A-like [Mastacembelus armatus]	Environmental Information Processing	Signal transduction	ko04024//cAMP signaling pathway	K18435	-	-	-	HMG
MSTRG.14815.1	ncbi_113135843	miR-724-x	3.87934e-06	0.998069	5	miR-4293-z|miR-724-x|miR-9-y|novel-m0031-3p|novel-m0278-3p	SOX9	XP_026171938.1 transcription factor Sox-9-A-like [Mastacembelus armatus]	Environmental Information Processing	Signal transduction	ko04024//cAMP signaling pathway	K18435	-	-	-	HMG
MSTRG.14815.1	ncbi_113135843	miR-9-y	3.87934e-06	0.998069	5	miR-4293-z|miR-724-x|miR-9-y|novel-m0031-3p|novel-m0278-3p	SOX9	XP_026171938.1 transcription factor Sox-9-A-like [Mastacembelus armatus]	Environmental Information Processing	Signal transduction	ko04024//cAMP signaling pathway	K18435	-	-	-	HMG
MSTRG.14815.1	ncbi_113135843	novel-m0031-3p	3.87934e-06	0.998069	5	miR-4293-z|miR-724-x|miR-9-y|novel-m0031-3p|novel-m0278-3p	SOX9	XP_026171938.1 transcription factor Sox-9-A-like [Mastacembelus armatus]	Environmental Information Processing	Signal transduction	ko04024//cAMP signaling pathway	K18435	-	-	-	HMG
MSTRG.14815.1	ncbi_113135843	novel-m0278-3p	3.87934e-06	0.998069	5	miR-4293-z|miR-724-x|miR-9-y|novel-m0031-3p|novel-m0278-3p	SOX9	XP_026171938.1 transcription factor Sox-9-A-like [Mastacembelus armatus]	Environmental Information Processing	Signal transduction	ko04024//cAMP signaling pathway	K18435	-	-	-	HMG
MSTRG.14944.1	ncbi_113135843	miR-9-y	0.0113003	0.994837	2	miR-9-y|novel-m0031-3p	SOX9	XP_026171938.1 transcription factor Sox-9-A-like [Mastacembelus armatus]	Environmental Information Processing	Signal transduction	ko04024//cAMP signaling pathway	K18435	-	-	-	HMG
MSTRG.14944.1	ncbi_113135843	novel-m0031-3p	0.0113003	0.994837	2	miR-9-y|novel-m0031-3p	SOX9	XP_026171938.1 transcription factor Sox-9-A-like [Mastacembelus armatus]	Environmental Information Processing	Signal transduction	ko04024//cAMP signaling pathway	K18435	-	-	-	HMG
MSTRG.14953.4	ncbi_113138203	miR-148-y	0.0221737	0.935837	2	miR-148-y|miR-2187-y	wt1	XP_026176250.1 Wilms tumor protein homolog isoform X1 [Mastacembelus armatus]	Human Diseases	Cancer: overview	ko05202//Transcriptional misregulation in cancer	K09234	GO:0005634//nucleus	-	GO:0006355//regulation of transcription, DNA-templated	zf-C2H2
MSTRG.14953.4	ncbi_113138203	miR-2187-y	0.0221737	0.935837	2	miR-148-y|miR-2187-y	wt1	XP_026176250.1 Wilms tumor protein homolog isoform X1 [Mastacembelus armatus]	Human Diseases	Cancer: overview	ko05202//Transcriptional misregulation in cancer	K09234	GO:0005634//nucleus	-	GO:0006355//regulation of transcription, DNA-templated	zf-C2H2
MSTRG.14973.1	MSTRG.24270	miR-200-z	1.22557e-05	0.98599	3	miR-200-z|miR-429-y|miR-460-x	SOX30	protein capicua homolog [Siniperca chuatsi]	-	-	-	-	GO:0043231//intracellular membrane-bounded organelle	GO:0003677//DNA binding	GO:0006355//regulation of transcription, DNA-templated;GO:0048232//male gamete generation;GO:0048545//response to steroid hormone	--
MSTRG.14973.1	MSTRG.24270	miR-429-y	1.22557e-05	0.98599	3	miR-200-z|miR-429-y|miR-460-x	SOX30	protein capicua homolog [Siniperca chuatsi]	-	-	-	-	GO:0043231//intracellular membrane-bounded organelle	GO:0003677//DNA binding	GO:0006355//regulation of transcription, DNA-templated;GO:0048232//male gamete generation;GO:0048545//response to steroid hormone	--
MSTRG.14973.1	MSTRG.24270	miR-460-x	1.22557e-05	0.98599	3	miR-200-z|miR-429-y|miR-460-x	SOX30	protein capicua homolog [Siniperca chuatsi]	-	-	-	-	GO:0043231//intracellular membrane-bounded organelle	GO:0003677//DNA binding	GO:0006355//regulation of transcription, DNA-templated;GO:0048232//male gamete generation;GO:0048545//response to steroid hormone	--
MSTRG.14993.3	ncbi_113138203	miR-2187-y	0.000986001	0.984566	3	miR-2187-y|novel-m0273-3p|novel-m0274-3p	wt1	XP_026176250.1 Wilms tumor protein homolog isoform X1 [Mastacembelus armatus]	Human Diseases	Cancer: overview	ko05202//Transcriptional misregulation in cancer	K09234	GO:0005634//nucleus	-	GO:0006355//regulation of transcription, DNA-templated	zf-C2H2
MSTRG.14993.3	ncbi_113138203	novel-m0273-3p	0.000986001	0.984566	3	miR-2187-y|novel-m0273-3p|novel-m0274-3p	wt1	XP_026176250.1 Wilms tumor protein homolog isoform X1 [Mastacembelus armatus]	Human Diseases	Cancer: overview	ko05202//Transcriptional misregulation in cancer	K09234	GO:0005634//nucleus	-	GO:0006355//regulation of transcription, DNA-templated	zf-C2H2
MSTRG.14993.3	ncbi_113138203	novel-m0274-3p	0.000986001	0.984566	3	miR-2187-y|novel-m0273-3p|novel-m0274-3p	wt1	XP_026176250.1 Wilms tumor protein homolog isoform X1 [Mastacembelus armatus]	Human Diseases	Cancer: overview	ko05202//Transcriptional misregulation in cancer	K09234	GO:0005634//nucleus	-	GO:0006355//regulation of transcription, DNA-templated	zf-C2H2
MSTRG.15006.4	ncbi_113135843	miR-724-x	0.00100548	0.960148	2	miR-724-x|novel-m0031-3p	SOX9	XP_026171938.1 transcription factor Sox-9-A-like [Mastacembelus armatus]	Environmental Information Processing	Signal transduction	ko04024//cAMP signaling pathway	K18435	-	-	-	HMG
MSTRG.15006.4	ncbi_113135843	novel-m0031-3p	0.00100548	0.960148	2	miR-724-x|novel-m0031-3p	SOX9	XP_026171938.1 transcription factor Sox-9-A-like [Mastacembelus armatus]	Environmental Information Processing	Signal transduction	ko04024//cAMP signaling pathway	K18435	-	-	-	HMG
MSTRG.15006.5	ncbi_113138892	novel-m0005-3p	0.0256912	0.995134	1	novel-m0005-3p	tbx1	XP_026177514.1 T-box transcription factor TBX1 isoform X1 [Mastacembelus armatus]	-	-	-	-	GO:0005575//cellular_component;GO:0005622//intracellular anatomical structure;GO:0005634//nucleus;GO:0043226//organelle;GO:0043227//membrane-bounded organelle;GO:0043229//intracellular organelle;GO:0043231//intracellular membrane-bounded organelle	GO:0000976//transcription cis-regulatory region binding;GO:0000977//RNA polymerase II transcription regulatory region sequence-specific DNA binding;GO:0000981//DNA-binding transcription factor activity, RNA polymerase II-specific;GO:0001067//transcription regulatory region nucleic acid binding;GO:0001161//intronic transcription regulatory region sequence-specific DNA binding;GO:0001162//RNA polym…	GO:0000122//negative regulation of transcription by RNA polymerase II;GO:0001101//response to acid chemical;GO:0001501//skeletal system development;GO:0001525//angiogenesis;GO:0001568//blood vessel development;GO:0001569//branching involved in blood vessel morphogenesis;GO:0001667//ameboidal-type cell migration;GO:0001708//cell fate specification;GO:0001755//neural crest cell migration;GO:0001763…	T-box
MSTRG.15038.1	MSTRG.24270	miR-460-x	0.0320359	0.936527	1	miR-460-x	SOX30	protein capicua homolog [Siniperca chuatsi]	-	-	-	-	GO:0043231//intracellular membrane-bounded organelle	GO:0003677//DNA binding	GO:0006355//regulation of transcription, DNA-templated;GO:0048232//male gamete generation;GO:0048545//response to steroid hormone	--
MSTRG.15056.1	ncbi_113138203	novel-m0273-3p	0.00251121	0.997213	2	novel-m0273-3p|novel-m0274-3p	wt1	XP_026176250.1 Wilms tumor protein homolog isoform X1 [Mastacembelus armatus]	Human Diseases	Cancer: overview	ko05202//Transcriptional misregulation in cancer	K09234	GO:0005634//nucleus	-	GO:0006355//regulation of transcription, DNA-templated	zf-C2H2
MSTRG.15056.1	ncbi_113138203	novel-m0274-3p	0.00251121	0.997213	2	novel-m0273-3p|novel-m0274-3p	wt1	XP_026176250.1 Wilms tumor protein homolog isoform X1 [Mastacembelus armatus]	Human Diseases	Cancer: overview	ko05202//Transcriptional misregulation in cancer	K09234	GO:0005634//nucleus	-	GO:0006355//regulation of transcription, DNA-templated	zf-C2H2
MSTRG.15064.1	ncbi_113138892	novel-m0426-5p	2.89826e-05	0.988558	3	novel-m0426-5p|novel-m0427-3p|novel-m0428-5p	tbx1	XP_026177514.1 T-box transcription factor TBX1 isoform X1 [Mastacembelus armatus]	-	-	-	-	GO:0005575//cellular_component;GO:0005622//intracellular anatomical structure;GO:0005634//nucleus;GO:0043226//organelle;GO:0043227//membrane-bounded organelle;GO:0043229//intracellular organelle;GO:0043231//intracellular membrane-bounded organelle	GO:0000976//transcription cis-regulatory region binding;GO:0000977//RNA polymerase II transcription regulatory region sequence-specific DNA binding;GO:0000981//DNA-binding transcription factor activity, RNA polymerase II-specific;GO:0001067//transcription regulatory region nucleic acid binding;GO:0001161//intronic transcription regulatory region sequence-specific DNA binding;GO:0001162//RNA polym…	GO:0000122//negative regulation of transcription by RNA polymerase II;GO:0001101//response to acid chemical;GO:0001501//skeletal system development;GO:0001525//angiogenesis;GO:0001568//blood vessel development;GO:0001569//branching involved in blood vessel morphogenesis;GO:0001667//ameboidal-type cell migration;GO:0001708//cell fate specification;GO:0001755//neural crest cell migration;GO:0001763…	T-box
MSTRG.15064.1	ncbi_113138892	novel-m0427-3p	2.89826e-05	0.988558	3	novel-m0426-5p|novel-m0427-3p|novel-m0428-5p	tbx1	XP_026177514.1 T-box transcription factor TBX1 isoform X1 [Mastacembelus armatus]	-	-	-	-	GO:0005575//cellular_component;GO:0005622//intracellular anatomical structure;GO:0005634//nucleus;GO:0043226//organelle;GO:0043227//membrane-bounded organelle;GO:0043229//intracellular organelle;GO:0043231//intracellular membrane-bounded organelle	GO:0000976//transcription cis-regulatory region binding;GO:0000977//RNA polymerase II transcription regulatory region sequence-specific DNA binding;GO:0000981//DNA-binding transcription factor activity, RNA polymerase II-specific;GO:0001067//transcription regulatory region nucleic acid binding;GO:0001161//intronic transcription regulatory region sequence-specific DNA binding;GO:0001162//RNA polym…	GO:0000122//negative regulation of transcription by RNA polymerase II;GO:0001101//response to acid chemical;GO:0001501//skeletal system development;GO:0001525//angiogenesis;GO:0001568//blood vessel development;GO:0001569//branching involved in blood vessel morphogenesis;GO:0001667//ameboidal-type cell migration;GO:0001708//cell fate specification;GO:0001755//neural crest cell migration;GO:0001763…	T-box
MSTRG.15064.1	ncbi_113138892	novel-m0428-5p	2.89826e-05	0.988558	3	novel-m0426-5p|novel-m0427-3p|novel-m0428-5p	tbx1	XP_026177514.1 T-box transcription factor TBX1 isoform X1 [Mastacembelus armatus]	-	-	-	-	GO:0005575//cellular_component;GO:0005622//intracellular anatomical structure;GO:0005634//nucleus;GO:0043226//organelle;GO:0043227//membrane-bounded organelle;GO:0043229//intracellular organelle;GO:0043231//intracellular membrane-bounded organelle	GO:0000976//transcription cis-regulatory region binding;GO:0000977//RNA polymerase II transcription regulatory region sequence-specific DNA binding;GO:0000981//DNA-binding transcription factor activity, RNA polymerase II-specific;GO:0001067//transcription regulatory region nucleic acid binding;GO:0001161//intronic transcription regulatory region sequence-specific DNA binding;GO:0001162//RNA polym…	GO:0000122//negative regulation of transcription by RNA polymerase II;GO:0001101//response to acid chemical;GO:0001501//skeletal system development;GO:0001525//angiogenesis;GO:0001568//blood vessel development;GO:0001569//branching involved in blood vessel morphogenesis;GO:0001667//ameboidal-type cell migration;GO:0001708//cell fate specification;GO:0001755//neural crest cell migration;GO:0001763…	T-box
MSTRG.15172.1	ncbi_113138892	novel-m0005-3p	0.0446322	0.929799	1	novel-m0005-3p	tbx1	XP_026177514.1 T-box transcription factor TBX1 isoform X1 [Mastacembelus armatus]	-	-	-	-	GO:0005575//cellular_component;GO:0005622//intracellular anatomical structure;GO:0005634//nucleus;GO:0043226//organelle;GO:0043227//membrane-bounded organelle;GO:0043229//intracellular organelle;GO:0043231//intracellular membrane-bounded organelle	GO:0000976//transcription cis-regulatory region binding;GO:0000977//RNA polymerase II transcription regulatory region sequence-specific DNA binding;GO:0000981//DNA-binding transcription factor activity, RNA polymerase II-specific;GO:0001067//transcription regulatory region nucleic acid binding;GO:0001161//intronic transcription regulatory region sequence-specific DNA binding;GO:0001162//RNA polym…	GO:0000122//negative regulation of transcription by RNA polymerase II;GO:0001101//response to acid chemical;GO:0001501//skeletal system development;GO:0001525//angiogenesis;GO:0001568//blood vessel development;GO:0001569//branching involved in blood vessel morphogenesis;GO:0001667//ameboidal-type cell migration;GO:0001708//cell fate specification;GO:0001755//neural crest cell migration;GO:0001763…	T-box
MSTRG.1528.1	ncbi_113135843	miR-4293-z	0.00149925	0.976822	2	miR-4293-z|novel-m0278-3p	SOX9	XP_026171938.1 transcription factor Sox-9-A-like [Mastacembelus armatus]	Environmental Information Processing	Signal transduction	ko04024//cAMP signaling pathway	K18435	-	-	-	HMG
MSTRG.1528.1	ncbi_113135843	novel-m0278-3p	0.00149925	0.976822	2	miR-4293-z|novel-m0278-3p	SOX9	XP_026171938.1 transcription factor Sox-9-A-like [Mastacembelus armatus]	Environmental Information Processing	Signal transduction	ko04024//cAMP signaling pathway	K18435	-	-	-	HMG
MSTRG.15361.1	ncbi_113135843	miR-731-x	0.0312728	0.901192	1	miR-731-x	SOX9	XP_026171938.1 transcription factor Sox-9-A-like [Mastacembelus armatus]	Environmental Information Processing	Signal transduction	ko04024//cAMP signaling pathway	K18435	-	-	-	HMG
MSTRG.15490.1	ncbi_113135843	miR-9-y	0.000305262	0.998993	2	miR-9-y|novel-m0031-3p	SOX9	XP_026171938.1 transcription factor Sox-9-A-like [Mastacembelus armatus]	Environmental Information Processing	Signal transduction	ko04024//cAMP signaling pathway	K18435	-	-	-	HMG
MSTRG.15490.1	ncbi_113135843	novel-m0031-3p	0.000305262	0.998993	2	miR-9-y|novel-m0031-3p	SOX9	XP_026171938.1 transcription factor Sox-9-A-like [Mastacembelus armatus]	Environmental Information Processing	Signal transduction	ko04024//cAMP signaling pathway	K18435	-	-	-	HMG
MSTRG.15490.2	ncbi_113135843	miR-9-y	0.000606894	0.911202	2	miR-9-y|novel-m0031-3p	SOX9	XP_026171938.1 transcription factor Sox-9-A-like [Mastacembelus armatus]	Environmental Information Processing	Signal transduction	ko04024//cAMP signaling pathway	K18435	-	-	-	HMG
MSTRG.15490.2	ncbi_113135843	novel-m0031-3p	0.000606894	0.911202	2	miR-9-y|novel-m0031-3p	SOX9	XP_026171938.1 transcription factor Sox-9-A-like [Mastacembelus armatus]	Environmental Information Processing	Signal transduction	ko04024//cAMP signaling pathway	K18435	-	-	-	HMG
MSTRG.15490.3	ncbi_113135843	miR-9-y	0.000606894	0.911202	2	miR-9-y|novel-m0031-3p	SOX9	XP_026171938.1 transcription factor Sox-9-A-like [Mastacembelus armatus]	Environmental Information Processing	Signal transduction	ko04024//cAMP signaling pathway	K18435	-	-	-	HMG
MSTRG.15490.3	ncbi_113135843	novel-m0031-3p	0.000606894	0.911202	2	miR-9-y|novel-m0031-3p	SOX9	XP_026171938.1 transcription factor Sox-9-A-like [Mastacembelus armatus]	Environmental Information Processing	Signal transduction	ko04024//cAMP signaling pathway	K18435	-	-	-	HMG
MSTRG.15497.1	MSTRG.24270	miR-200-z	0.00194717	0.969283	2	miR-200-z|miR-429-y	SOX30	protein capicua homolog [Siniperca chuatsi]	-	-	-	-	GO:0043231//intracellular membrane-bounded organelle	GO:0003677//DNA binding	GO:0006355//regulation of transcription, DNA-templated;GO:0048232//male gamete generation;GO:0048545//response to steroid hormone	--
MSTRG.15497.1	MSTRG.24270	miR-429-y	0.00194717	0.969283	2	miR-200-z|miR-429-y	SOX30	protein capicua homolog [Siniperca chuatsi]	-	-	-	-	GO:0043231//intracellular membrane-bounded organelle	GO:0003677//DNA binding	GO:0006355//regulation of transcription, DNA-templated;GO:0048232//male gamete generation;GO:0048545//response to steroid hormone	--
MSTRG.15497.1	ncbi_113135843	miR-210-x	0.022853	0.99708	2	miR-210-x|miR-724-x	SOX9	XP_026171938.1 transcription factor Sox-9-A-like [Mastacembelus armatus]	Environmental Information Processing	Signal transduction	ko04024//cAMP signaling pathway	K18435	-	-	-	HMG
MSTRG.15497.1	ncbi_113135843	miR-724-x	0.022853	0.99708	2	miR-210-x|miR-724-x	SOX9	XP_026171938.1 transcription factor Sox-9-A-like [Mastacembelus armatus]	Environmental Information Processing	Signal transduction	ko04024//cAMP signaling pathway	K18435	-	-	-	HMG
MSTRG.15497.1	ncbi_113137269	miR-23-y	0.0186235	0.99539	1	miR-23-y	gata4	XP_026174573.1 transcription factor GATA-4-like [Mastacembelus armatus]	Environmental Information Processing;Cellular Processes;Cellular Processes;Organismal Systems	Signal transduction;Cellular community - eukaryotes;Cell growth and death;Endocrine system	ko04022//cGMP-PKG signaling pathway;ko04530//Tight junction;ko04218//Cellular senescence;ko04919//Thyroid hormone signaling pathway	K09183;K09183;K09183;K09183	GO:0000228//nuclear chromosome;GO:0000785//chromatin;GO:0005575//cellular_component;GO:0005622//intracellular anatomical structure;GO:0005634//nucleus;GO:0005654//nucleoplasm;GO:0005667//transcription regulator complex;GO:0005694//chromosome;GO:0016604//nuclear body;GO:0031974//membrane-enclosed lumen;GO:0031981//nuclear lumen;GO:0032991//protein-containing complex;GO:0043226//organelle;GO:004322…	GO:0000976//transcription cis-regulatory region binding;GO:0000977//RNA polymerase II transcription regulatory region sequence-specific DNA binding;GO:0000978//RNA polymerase II cis-regulatory region sequence-specific DNA binding;GO:0000981//DNA-binding transcription factor activity, RNA polymerase II-specific;GO:0000987//cis-regulatory region sequence-specific DNA binding;GO:0001067//transcripti…	GO:0000003//reproduction;GO:0001101//response to acid chemical;GO:0001568//blood vessel development;GO:0001570//vasculogenesis;GO:0001678//cellular glucose homeostasis;GO:0001701//in utero embryonic development;GO:0001702//gastrulation with mouth forming second;GO:0001704//formation of primary germ layer;GO:0001706//endoderm formation;GO:0001817//regulation of cytokine production;GO:0001819//posi…	zf-GATA
MSTRG.15500.1	ncbi_113135843	miR-210-x	0.000386117	0.991648	3	miR-210-x|miR-731-x|novel-m0282-5p	SOX9	XP_026171938.1 transcription factor Sox-9-A-like [Mastacembelus armatus]	Environmental Information Processing	Signal transduction	ko04024//cAMP signaling pathway	K18435	-	-	-	HMG
MSTRG.15500.1	ncbi_113135843	miR-731-x	0.000386117	0.991648	3	miR-210-x|miR-731-x|novel-m0282-5p	SOX9	XP_026171938.1 transcription factor Sox-9-A-like [Mastacembelus armatus]	Environmental Information Processing	Signal transduction	ko04024//cAMP signaling pathway	K18435	-	-	-	HMG
[truncated: 2,458 more rows]

## Sheet: circRNA-miRNA-mRNA
ncRNA_ID	mRNA_ID	miRNA_ID	hyper.test.p	corr	miRNA_NUM(both)(1232)	miRNA_ID(both)	Symbol	Description	KEGG_A_class	KEGG_B_class	Pathway	K_ID	GO Component	GO Function	GO Process	TF_family
[truncated: 486 more rows]
