# Supplementary material for: Integrated Transcriptome Landscape of mRNAs, lncRNAs, circRNAs, and miRNAs Reveals Molecular Regulatory Networks of Sex Differentiation in the Zig-Zag Eel (Mastacembelus armatus)
Source: Int J Mol Sci. 2026 Jun 5;27(11):5111. doi: 10.3390/ijms27115111 (PMC13256884; doi:10.3390/ijms27115111)
Supplement: Supplementary file 1 [file ijms-27-05111-s001.zip › Table S8. All primers used in the qPCR analysis.xlsx]

## Sheet: Sheet1
Type	Name	Sequence (5'-3')
mRNA	Sox30	F:	ACCAGTTTTACCATCCCGCC
		R:	TGTGTATACGAGCCCACACC
	Tbx1	F:	GCCATCACCCTACCCTTTACC
		R:	CAGGAGCATGTTGCCTTTCC
	Sox9	F:	CTTGCATCCGTGAAGCTGTG
		R:	TTCTTATGCTGCACCCGGAG
	Gata4	F:	CCGGATTTCTTCACAACGCC
		R:	GTATGAGGGCACCGAGTCTG
	Sox3	F:	GCGTCCATTTGTGTGTGCTT
		R:	TGGCAGGTAAAAGGCTTCTCA
	Foxl2	F:	GTTCGGAGGAGACGGCTATG
		R:	AGGACGTGTAGGACATCGGA
	Wnt4a	F:	AAGTCCTAGTGCCTCGCAAC
		R:	TTTGCGGCACTGTTTGCATT
lncRNA	MSTRG.42000	F:	CACTGATTTGGAAGCGCGG
		R:	GTGGCTCCACACCAGCTAAC
	MSTRG.21331	F:	TTCACGGGTTAGTGCTGTGT
		R:	TGCCCATGTCAGAAACCCAT
	MSTRG.35775	F:	TGCTCGCAAGCTTGACTCAT
		R:	AACAGTGGTGTCGAAAGGGG
	ncbi_113125023	F:	ACTGTTCAGGCCCGTTAGTA
		R:	GACGACCTTAGGCACTGCT
	MSTRG.7721	F:	AAACCACCTGCCTACTCAGC
		R:	CCCCCAGAAACGTTCGATCA
	ncbi_113145157	F:	AATCGAGGCAGAGCAACTCC
		R:	AGCCTAGGTCCCAAAGGAGG
circRNA	circ_005243	F:	CTGGAGCAAACAGAGGCTCA
		R:	TTGCAGCACTCCTCCTTCAG
	circ_005023	F:	GCAACGGCACAACAAAGAAGT
		R:	TTCATGGTTGCAGGGTTCCA
	circ_001783	F:	AACCCATTCAACGCTTCCCT
		R:	CAGCTTCTCAGCCAGCATCT
	circ_003154	F:	ATTGGTCTGACAGGTGCTGG
		R:	ACACCCTGTGACCCCTGATA
	circ_002146	F:	TGCTGGCTCAGTTCTGAAGG
		R:	GGATGGGAGTGGGAACCTTG
	circ_000639	F:	CCGAGAACTGCAGGAACTGT
		R:	TCCTCTGAGCAGTTTGCTGG
	circ_006112	F:	ATGGATGCTCCTGACTCCCT
		R:	GCGGCAAACTTACTTGCACA
miRNA	miR-728-z	RT:	GTCGTATCCAGTGCAGGGTCCGAGGTATTCGCACTGGATACGACATATAC
		F:	AATGTAGTAGACTTTA
		R:	AGTGCAGGGTCCGAGGTATT
	miR-9582-x	RT:	GTCGTATCCAGTGCAGGGTCCGAGGTATTCGCACTGGATACGACTGCTAA
		F:	CTTTTGTAGTTGTTTA
		R:	AGTGCAGGGTCCGAGGTATT
	miR-459-x	RT:	GTCGTATCCAGTGCAGGGTCCGAGGTATTCGCACTGGATACGACACAGGA
		F:	TCAGTAACAAGGATTC
		R:	AGTGCAGGGTCCGAGGTATT
	miR-1335-z	RT:	GTCGTATCCAGTGCAGGGTCCGAGGTATTCGCACTGGATACGACGGGATC
		F:	CGGCTGAGGTGGGATC
		R:	AGTGCAGGGTCCGAGGTATT
	miR-31-x	RT:	GTCGTATCCAGTGCAGGGTCCGAGGTATTCGCACTGGATACGACCAGCTT
		F:	AGGCAAGATGTTGGCA
		R:	AGTGCAGGGTCCGAGGTATT
	miR-11987-z	RT:	GTCGTATCCAGTGCAGGGTCCGAGGTATTCGCACTGGATACGACGCCTCC
		F:	AGGAAACTCTGGTGG
		R:	AGTGCAGGGTCCGAGGTATT
Reference gene	β-actin	F:	TCATGAGGTAGTCTGTGAGGTCCC
		R:	GCCTCTGGTCGTACCACTGGTATT
	U6	F:	GCTTGCTTAGGCGGCACATA
		R:	TTTGCGTGTCATCCTTTCGC
